# Supplementary material for: Placental macrophage responses to viral and bacterial ligands and the influence of fetal sex
Source: iScience. 2022 Nov 22;25(12):105653. doi: 10.1016/j.isci.2022.105653 (PMC9732417; doi:10.1016/j.isci.2022.105653)
Supplement: Data S1. All HBCs, related to Figure 1 [file mmc2.xlsx]

## Sheet: All protein IDs
	C_080819	PIC_080819	LPS_080819	C_090919	PIC_090919	LPS_090919	C_072419	PIC_072419	LPS_072419	PIC_102119	LPS_102119	C_102119	PIC_021920	LPS_021920	C_021920	PIC_010920	LPS_010920	C_010920	C_HBC022019	PIC_HBC022019	LPS_HBC022019	C_HBC080420	PIC_HBC080420	LPS_HBC080420	PIC_HBC070920	LPS_HBC070920	C_HBC071620	PIC_HBC071620	LPS_HBC071620
A0A024QYR8	13.3861	12.9493	12.8776	13.4582	13.0094	13.0565	13.3179	12.911	12.7271	12.8232	12.8996	13.3238	13.0985	12.9286	13.6671	13.0857	13.1564	13.6445	13.4111	12.9791	13.1637	13.2503	12.7764	13.0389	12.9025	13.0898	13.3257	12.9754	13.2594
A0A024QYS2	13.0036	12.9668	13.1453	12.9415	13.0563	13.1617	13.0654	13.0651	13.0283	12.9802	12.9242	12.9487	13.1844	12.9488	13.154	13.1761	13.1576	13.1486	13.1029	13.0462	13.0202	12.9243	12.944	13.0082	13.2099	13.1671	12.9813	13.0851	13.1976
A0A024QYV5	11.0439	11.1702	11.0258	11.0625	11.2747	11.1873	10.9507	11.2234	11.1405	10.9892	11.0015	10.7913	11.0031	10.9185	10.7944	11.0204	10.9545	10.8117	10.7122	11.0066	10.9787	11.0881	11.3127	11.0868	11.1381	11.0839	10.8829	11.058	10.8796
A0A024QYV7	11.9352	12.0423	11.551	12.019	12.035	11.9607	11.7334	11.9423	11.8511	12.1815	11.9185	11.9706	12.3548	11.9148	12.2753	12.3552	12.1645	12.2226	12.1634	12.2161	12.1769	12.083	11.9146	11.9301	11.8214	11.738	12.2162	12.1031	12.0741
A0A024QYX3	10.8486	10.82	11.0688	10.8214	10.8631	11.0796	10.863	10.9658	11.1927	10.93	11.2471	10.9425	10.5369	11.1739	10.5605	10.5209	10.885	10.5855	10.8001	10.8429	11.1127	10.9459	11.0119	11.1793	10.6603	11.0419	10.7105	10.7857	10.6175
A0A024QYX5	8.32685	7.8843	8.47186	8.4829	8.22942	8.60036	8.29897	7.96739	8.34724	8.31826	8.71109	8.62542	8.11266	8.7503	8.29777	8.01493	8.47678	8.35733	8.32193	8.30378	8.3634	8.5025	8.19967	8.40372	8.04621	8.24793	8.52225	8.22561	8.66652
A0A024QYY3	12.4877	12.4426	12.5505	12.4636	12.4082	12.3981	12.4375	12.3711	12.4188	12.451	12.5345	12.4969	12.4577	12.565	12.5418	12.4596	12.5413	12.5938	12.5227	12.473	12.4743	12.4869	12.4303	12.53	12.333	12.4073	12.5767	12.4833	12.5758
A0A024QYZ6	12.954	12.8274	12.8237	12.9062	12.8188	12.776	13	12.8877	12.7928	12.7754	12.746	12.8527	12.8861	12.7585	13.0112	12.8979	12.8717	13.0136	12.9773	12.8244	12.9007	12.9759	12.892	12.9066	12.7111	12.7552	12.8714	12.8118	12.8256
A0A024QZ03	13.8087	13.7011	13.7086	13.77	13.6732	13.7168	13.8726	13.8062	13.818	13.8582	13.8735	13.887	13.6644	13.7496	13.7422	13.6486	13.6741	13.7224	13.7762	13.7049	13.7546	13.9177	13.9068	13.8629	13.5295	13.5586	13.8449	13.7291	13.7327
A0A024QZ09	8.35508	9.19909	9.06585	8.41563	9.34889	9.25112	8.32305	9.27159	9.10179	9.20925	9.13349	8.58825	9.00241	9.06855	8.45424	9.04733	8.91128	8.51886	8.34133	9.21917	8.91687	8.43463	9.14975	9.06429	9.33985	9.07682	8.48784	9.37359	8.9953
A0A024QZ20	9.44374	9.37821	9.56545	9.33275	9.40695	9.47372	9.49764	9.42509	9.58888	9.50775	9.59559	9.51022	9.31396	9.59593	9.27233	9.28674	9.40542	9.27852	9.26288	9.46557	9.27224	9.44846	9.53528	9.55139	9.42836	9.38082	9.35975	9.55651	9.55587
A0A024QZ23	9.97058	9.91504	9.76686	9.98223	9.95264	9.98941	9.94043	9.82843	9.94473	9.99132	9.96357	10.0426	9.77923	9.95597	9.90578	9.83401	9.88482	9.94354	9.85539	9.86109	9.91289	9.99294	9.92728	9.96386	9.77917	9.8928	10.0075	10.0089	9.8806
A0A024QZ26	11.8155	11.9099	11.5958	11.931	11.9685	11.8412	11.7612	11.8381	11.7283	11.8122	11.6703	11.7045	11.9895	11.6585	11.8978	11.9899	11.8133	11.9437	11.7668	11.8643	11.7553	11.931	11.8112	11.8792	11.7451	11.7158	11.9435	11.8825	11.8096
A0A024QZ55	12.4201	12.8586	11.9886	12.1319	12.6072	11.8104	12.1748	12.634	11.6439	12.5668	11.9553	12.5037	12.8638	12.2261	12.4297	12.7926	11.945	12.4555	12.6575	12.8326	12.0331	12.3961	12.5311	12.1588	12.3177	11.8128	12.2956	12.6251	12.0406
A0A024QZ62	13.0058	13.0359	13.3651	12.9491	13.0173	13.1895	13.2016	13.0939	13.1111	13.0116	13.1431	13.0098	13.1514	13.2438	13.2205	13.0596	13.314	13.155	12.9948	12.8936	13.1453	13.1263	13.2193	13.3173	12.9409	12.9646	13.1536	13.2598	13.4167
A0A024QZ70	11.7755	11.6729	11.9043	11.7681	11.6224	11.6228	11.9163	11.7007	11.881	11.6231	11.8058	11.9117	11.5949	11.8749	11.8741	11.694	11.876	11.9017	11.8946	11.7541	11.9161	11.7667	11.7332	11.8318	11.6449	11.7571	11.9007	11.7416	11.5694
A0A024QZ77	13.6177	13.6491	13.9008	13.6897	13.5949	13.8007	13.7737	13.6766	13.8313	13.9742	14.1472	14.0971	13.9323	14.1943	14.0575	13.8787	14.1635	14.0922	14.1505	14.0105	14.2476	13.7258	13.6182	13.6909	13.7281	13.859	13.9966	13.7857	14.1658
A0A024QZB8	8.85926	8.41879	8.60066	8.99025	8.68825	8.57035	8.35634	8.69106	8.88441	8.66623	8.63457	8.67812	8.98257	8.65757	9.16325	8.89568	8.94257	8.99474	8.85902	8.62814	8.33688	8.59867	8.94154	8.72338	8.38226	8.63904	9.04166	8.8009	9.37576
A0A024QZC1	11.1059	11.0816	11.3534	11.172	11.4314	11.4064	11.4556	11.4635	11.259	11.2268	11.2871	11.3006	11.17	11.2591	11.2267	11.1505	11.2769	11.1816	11.0575	11.0341	11.0901	11.6175	11.2406	11.2842	11.1235	11.2324	11.4789	11.3517	11.3561
A0A024QZD5	13.2388	13.2436	13.6304	13.2802	13.1509	13.545	13.1767	13.3094	13.513	13.3734	13.4841	13.3701	13.1549	13.4134	13.104	13.1537	13.253	13.1329	13.2406	13.2338	13.2117	13.2874	13.3686	13.3322	13.4153	13.3663	13.4032	13.4402	13.0868
A0A024QZE6	10.9528	10.8974	10.8712	11.0055	10.9004	10.9286	10.8248	10.7813	10.8246	10.5935	10.6399	10.6702	10.7297	10.6333	10.7823	10.7417	10.75	10.799	10.7007	10.6233	10.6745	10.8468	10.8554	10.9376	10.874	10.8849	10.7274	10.6621	10.8207
A0A024QZF6	8.89128	8.82211	9.17692	8.84668	8.72966	8.63751	8.88294	8.6759	8.87224	8.95626	9.05733	9.16092	8.76241	9.16447	8.76584	8.85666	8.67756	8.79567	9.06609	9.09803	9.08923	8.81805	8.83394	8.66888	8.90489	8.91389	9.23681	8.79225	8.19804
A0A024QZH0	7.53434	7.72984	7.18258	6.99392	7.24916	6.66227	7.11088	7.37056	6.75487	7.1175	6.61456	6.89422	7.3545	6.44555	7.03377	7.31409	6.74528	7.10117	6.60486	7.23522	6.94642	7.26366	7.38082	6.79874	7.11548	7.24793	7.12928	7.21917	6.56986
A0A024QZI2	12.2787	11.9493	10.7514	12.4	11.872	11.2694	11.9886	11.937	10.9855	11.7348	11.3165	12.1831	12.0887	11.2987	12.3741	11.9417	11.345	12.2075	12.2843	11.9392	11.6451	12.2456	11.8866	11.5213	11.29	11.1801	12.189	11.8075	11.1228
A0A024QZM6	13.9299	13.9653	13.8999	14.0595	14.0574	14.0716	13.9731	14.0051	14.0235	13.8787	13.8681	13.8608	14.0264	13.8782	14.0079	14.0178	13.9826	13.9811	13.8698	13.9044	14.0035	14.0341	14.072	14.0533	13.8925	13.9413	13.9938	13.9751	13.9353
A0A024QZM9	12.6545	12.3107	12.8009	12.4056	11.8979	12.3456	12.4307	12.0892	12.6858	11.2758	11.7981	11.6354	11.4194	11.7863	11.9291	11.48	12.1905	11.9039	11.7514	11.1958	12.0456	12.3963	11.9863	12.4286	12.4534	12.6472	12.0757	11.3828	11.8211
A0A024QZN7	11.2336	11.1512	11.6471	11.5315	11.4981	11.5504	11.271	11.355	11.1312	11.3843	11.6495	11.5847	11.9447	11.7883	12.022	11.8907	11.9688	11.9533	11.7823	11.6767	11.6929	11.1263	11.1531	11.2238	11.7188	11.6383	11.7222	11.6751	12.2435
A0A024QZP6	12.4996	12.2026	12.3816	12.7756	12.7517	12.5201	12.9413	12.9584	12.7464	11.2555	11.2229	11.2656	12.212	11.6623	12.2794	11.9023	11.8613	12.0152	10.888	11.1135	10.9044	12.662	12.6586	13.0465	12.3841	12.3604	12.6059	12.4561	12.4411
A0A024QZT9	11.7848	11.6788	11.6323	11.1126	11.1074	11.0445	11.7669	11.7248	11.6583	12.3433	12.4613	12.508	12.2045	12.587	12.3327	12.2302	12.308	12.3177	12.0827	11.9748	12.0285	11.8163	11.8422	11.7959	11.0307	10.9559	12.7017	12.5951	12.7922
A0A024QZU8	11.0922	10.6576	10.9765	10.9784	10.6976	10.7478	11.0506	10.6809	10.7842	10.6326	10.7776	10.9596	10.6359	10.6208	10.9145	10.7398	10.8631	11.0644	10.9322	10.7784	10.7079	10.9041	10.6952	10.8913	10.7341	10.8619	10.9283	10.8162	10.6478
A0A024QZW2	9.63204	9.67699	9.53846	9.64195	9.73028	9.64891	9.51882	9.76979	9.78324	9.6384	9.62302	9.6123	9.56767	9.60295	9.45537	9.45038	9.38798	9.47019	9.48449	9.73697	9.25896	9.6251	9.66059	9.62875	9.64145	9.74763	9.79604	9.64265	9.25424
A0A024QZY5	12.9781	13.0329	12.9901	13.0794	13.1506	12.973	13.0403	13.0825	12.9784	13.0498	13.007	13.0761	13.1774	13.0299	13.1758	13.1881	13.1422	13.1987	13.195	13.1417	13.0557	13.0229	12.9678	12.9708	13.1198	13.0597	13.1431	13.0417	13.1175
A0A024R006	10.0486	10.1878	10.1686	9.98335	10.0449	9.80933	10.0144	10.0091	9.96927	10.2126	10.1146	10.2952	10.1303	10.1804	10.044	10.0127	10.0029	10.0522	10.2842	10.2159	10.2757	10.0023	9.93566	10.0389	10.0117	10.1451	9.88519	10.0462	10.0348
A0A024R059	12.1526	11.9571	12.3532	12.2579	11.7838	12.5273	11.9013	11.8941	12.2318	11.9917	12.5051	12.3307	12.2852	12.7097	12.6916	12.2206	12.8553	12.6426	12.4495	12.0765	12.5303	11.9306	12.0364	12.3298	11.9507	12.2849	12.684	12.141	12.9288
A0A024R084	11.2945	10.4775	11.0598	11.4638	10.3429	10.8375	11.3642	10.4822	10.7609	10.3871	10.9092	11.3941	10.2962	10.9699	11.3237	10.4598	11.0872	11.2989	11.2592	10.2734	11.3345	11.352	10.5414	10.991	10.3064	10.8662	11.1672	10.3873	10.9969
A0A024R0A8	13.6333	13.475	13.2931	13.6938	13.5206	13.4286	13.6139	13.5915	13.4271	13.7511	13.6644	13.8674	13.6452	13.6836	13.7615	13.6246	13.5607	13.725	13.8825	13.8141	13.5942	13.655	13.4396	13.4622	13.5066	13.4365	13.7079	13.528	13.6664
A0A024R0B7	10.2328	10.0177	9.9791	10.0189	9.76103	9.3882	10.0481	9.87543	9.65964	9.89678	9.67224	10.2102	10.3431	9.6489	10.5722	10.3498	10.1162	10.5734	10.4221	9.94105	9.89936	9.94788	9.90438	9.85694	9.60177	9.84287	10.5111	10.0131	10.1728
A0A024R0E2	14.2694	13.8516	14.0549	14.4666	13.93	14.3201	14.2653	13.8933	14.2187	13.9221	14.2237	14.3739	14.0994	14.2607	14.5875	14.0564	14.3571	14.4901	14.3054	14.0363	14.525	14.3433	13.8556	14.1729	13.9227	14.2099	14.468	13.9376	14.3145
A0A024R0F6	12.1975	12.4385	12.3718	12.269	12.4856	12.4204	12.1931	12.4736	12.4673	12.4625	12.4872	12.3979	12.7336	12.4419	12.593	12.75	12.6977	12.5673	12.6936	12.7764	12.6247	12.3152	12.2873	12.4669	12.3761	12.4591	12.4268	12.4527	12.4535
A0A024R0H2	9.70906	9.52497	9.87586	9.81671	9.75609	10.0416	9.5194	9.44252	9.6697	9.71916	9.70585	9.65564	9.75493	9.84543	9.81346	9.70939	9.91793	9.83081	9.77094	9.77479	9.79171	9.67831	9.68475	9.74259	9.52878	9.91837	9.82602	9.95468	9.55395
A0A024R0H6	12.2142	12.0784	12.3124	12.1937	12.0849	12.2312	12.0986	12.0581	12.1847	12.1526	12.3208	12.2272	12.0674	12.329	12.1311	12.0697	12.2209	12.1555	12.2405	12.1342	12.2267	12.1887	12.0555	12.1857	12.1533	12.2315	12.2004	12.1062	12.2077
A0A024R0H7	9.10877	9.04121	9.12465	9.0195	8.9418	9.0117	9.12428	9.01742	9.2403	9.16532	9.20667	9.19112	9.24801	9.18273	9.29567	9.23122	9.27824	9.21202	9.1857	9.19722	9.34799	9.08481	9.06878	9.14975	8.90087	9.14296	9.26131	9.22078	9.1224
A0A024R0J1	6.75084	6.61487	7.02675	6.59988	6.75949	6.77134	6.78853	6.79951	6.85512	6.58185	6.60754	6.45193	6.73133	6.58023	6.68165	6.65469	6.67434	6.62109	6.14296	6.66297	6.35168	6.64866	6.95807	6.93467	6.61961	6.74595	6.92679	7.12584	6.47573
A0A024R0J5	10.9335	10.9855	11.1318	11.0308	11.1176	11.147	11.0062	11.0382	11.0692	11.0584	11.0624	11.008	11.1743	11.1604	11.1381	11.1799	11.1971	11.1528	11.0759	11.1122	11.2119	11.1306	11.0654	11.1137	10.9889	10.9825	11.1135	11.123	11.1933
A0A024R0K3	11.7738	11.682	11.6725	11.8829	11.8042	11.8423	11.7288	11.7615	11.7045	11.5401	11.5695	11.6249	11.5877	11.6544	11.5994	11.7396	11.6441	11.6741	11.5653	11.6919	11.5523	11.7339	11.7581	11.8223	11.6401	11.8476	11.6721	11.6536	11.607
A0A024R0L4	8.2934	8.32683	8.46554	8.56043	8.39851	8.45622	8.58878	8.5988	8.45388	8.44563	8.33436	8.46911	8.28789	8.42621	8.34307	8.27189	8.33841	8.41821	8.60856	8.3443	8.52878	8.56097	8.37359	8.43045	8.43741	8.45121	8.33092	8.21917	8.18157
A0A024R0L6	11.3199	11.2872	11.0598	11.4046	11.3257	11.2875	11.147	11.1299	11.163	11.3028	11.1299	11.3845	11.4901	11.1917	11.5981	11.4355	11.3603	11.496	11.4329	11.3995	11.3294	11.2852	11.3423	11.2983	11.0697	11.0963	11.3882	11.3125	11.3959
A0A024R0N7	10.5475	10.5936	10.8396	10.4518	10.4308	10.659	10.6492	10.596	10.8239	10.2278	10.3639	10.1982	10.4093	10.4445	10.393	10.3883	10.5534	10.4056	10.2527	10.2637	10.4325	10.5654	10.6214	10.7914	10.5777	10.6254	10.2372	10.4598	10.6487
A0A024R0Q0	11.4289	11.2995	11.6386	11.1899	11.1552	11.3124	11.2321	11.1124	11.3904	11.3271	11.5155	11.3898	11.1369	11.4876	11.1781	11.1156	11.3204	11.2216	11.2664	11.1146	11.2815	11.1068	11.223	11.3905	11.3097	11.5149	11.3426	11.3607	11.4198
A0A024R0Q4	12.9448	12.8788	12.2707	12.6899	12.5816	12.2724	12.9662	13.0393	12.4131	13.0527	12.7997	13.1888	13.2387	12.8903	13.1873	13.1623	12.6558	13.1254	13.1324	12.9953	12.6075	13.158	12.6953	12.4624	12.5059	12.3486	13.4278	13.1743	12.8571
A0A024R0R4	13.3872	13.3377	13.1427	13.4564	13.3711	13.4085	13.3972	13.3071	13.3194	13.1514	13.1266	13.2391	13.315	13.1484	13.4036	13.3263	13.2959	13.3887	13.2333	13.1775	13.226	13.3358	13.3508	13.3574	13.287	13.348	13.3145	13.2991	13.3644
A0A024R0V4	13.8917	13.7712	14.4021	14.0312	13.8519	14.547	14.0315	13.7598	14.4056	13.9505	14.4806	14.0295	13.6398	14.4515	13.7861	13.6471	14.2309	13.7832	13.86	13.7083	14.265	14.0843	13.9503	14.2068	13.9922	14.2763	13.8533	13.9023	14.3927
A0A024R0W3	7.77758	8.604	8.74461	7.59855	8.41149	8.69776	7.84069	8.64535	8.87689	8.45375	8.62571	7.75323	8.67832	8.78927	7.50521	8.49937	8.74444	7.59634	7.68182	8.61348	8.8806	7.77917	8.56224	8.64866	8.59619	8.8434	7.42626	8.42626	8.68533
A0A024R0Z3	13.551	13.4669	13.5572	13.6565	13.5778	13.6372	13.5655	13.5447	13.5835	13.5393	13.5452	13.6011	13.5619	13.5461	13.6518	13.5267	13.5656	13.6481	13.7385	13.6081	13.6316	13.5589	13.5078	13.5567	13.6069	13.5703	13.6593	13.5693	13.2469
A0A024R120	9.59305	9.41391	9.68365	9.74852	9.61965	9.98887	9.56465	9.6557	9.62384	9.8468	9.92971	9.72202	9.99782	10.1514	9.79507	9.85854	9.95012	10.0648	9.943	9.83552	9.91638	9.53203	9.38586	9.76929	9.77479	9.85383	10.0928	9.8434	9.92926
A0A024R125	12.5418	12.4947	12.4279	12.6347	12.6661	12.6112	12.464	12.5151	12.4291	12.4212	12.2274	12.3848	12.7334	12.2706	12.7541	12.7369	12.5499	12.7471	12.5187	12.4044	12.4222	12.6637	12.5024	12.5324	12.4526	12.4224	12.6624	12.5486	12.7283
A0A024R165	11.0043	11.3926	11.1901	10.9686	11.3153	11.723	11.1317	11.576	11.1867	11.6648	11.4301	11.2961	11.526	11.3047	10.9627	11.443	11.1378	11.0065	11.1459	11.5906	11.051	11.418	11.5258	11.3206	11.2473	11.0593	11.2744	11.5208	11.2592
A0A024R168	11.0678	11.6849	11.1415	11.2444	11.7714	11.3456	10.9685	11.3203	11.0374	11.2543	10.5489	10.3897	11.1398	10.3739	10.496	11.3473	10.6651	10.5405	10.7646	11.1111	10.792	10.7485	11.9829	10.9677	11.9702	11.0254	10.2352	11.4724	10.105
A0A024R179	13.5134	13.4596	13.3577	13.5752	13.458	13.5016	13.4144	13.4555	13.7242	12.9622	12.9128	13.0201	13.4546	12.966	13.5437	13.4372	13.3533	13.4779	12.9061	12.9081	13.0822	13.5002	13.4415	13.5296	13.4722	13.4521	13.6173	13.4659	13.4466
A0A024R184	11.7811	11.7929	11.7317	11.8262	11.877	11.8695	11.7981	11.8105	11.8813	11.8847	12.0046	11.8841	11.7808	12.088	11.7442	11.7282	11.8384	11.7402	11.9818	11.8163	11.8488	11.7794	11.7645	11.8048	11.8761	11.9233	11.8074	11.762	11.9476
A0A024R1A3	14.9213	14.9347	14.9669	14.9558	14.9549	15.0731	14.9012	14.977	14.962	14.8759	14.8949	14.8431	14.7725	14.9002	14.7344	14.7773	14.8186	14.7441	14.7786	14.8042	14.8474	14.9886	15.0478	15.0238	14.8873	14.8953	14.7717	14.7909	14.9092
A0A024R1A4	12.8168	12.6729	12.7029	12.7128	12.7514	12.8779	12.6117	12.6804	12.67	12.7549	12.7766	12.8217	12.756	12.923	12.7207	12.7505	12.8036	12.7741	12.8861	12.8904	12.8638	12.6767	12.6894	12.668	12.8362	12.7628	12.6718	12.6492	12.7583
A0A024R1I3	10.9514	10.8123	10.7318	11.0119	10.9255	10.8495	10.971	10.9744	10.9461	10.9453	10.8246	10.8531	11.0154	10.9201	10.9305	10.9804	10.8684	10.9184	11.0464	11.0242	10.8788	11.0061	10.8999	10.9091	10.8704	10.8382	10.8996	10.7745	10.888
A0A024R1I7	11.7187	11.6898	11.6623	11.8168	11.8027	11.8119	11.6864	11.7234	11.7356	11.6707	11.6613	11.6824	11.7963	11.6767	11.8033	11.7952	11.7766	11.8039	11.7402	11.7114	11.7815	11.6548	11.7274	11.741	11.7374	11.8239	11.7979	11.7465	11.6676
A0A024R1J5	10.4306	10.3988	9.9935	10.5723	10.4952	10.4888	10.4517	10.463	10.5225	10.0742	10.1228	10.1783	10.2294	10.196	10.3033	10.2236	10.2264	10.3394	10.1094	9.94593	10.2613	10.6505	10.6129	10.5187	10.0462	10.224	10.3253	10.3361	10.2711
A0A024R1J8	9.89681	10.1082	10.0013	10.2474	10.1363	10.3316	10.2364	10.1502	10.2128	10.3318	10.3515	10.1886	10.0567	10.4693	9.89977	9.99729	10.039	9.94518	10.2695	10.2099	10.0679	10.2033	10.1935	10.0458	10.2236	10.1455	10.2159	10.1319	9.9542
A0A024R1K0	10.237	10.4554	10.4523	10.2817	10.5408	10.265	10.2095	10.3751	10.356	10.4998	10.3801	10.2554	10.5943	10.3863	10.5137	10.6328	10.6329	10.6202	10.8055	10.7841	10.6809	10.3934	10.3317	10.4398	10.3542	10.2707	10.2996	10.3007	10.1476
A0A024R1K7	14.1569	14.322	14.081	14.2134	14.3102	14.1304	14.0387	14.2138	14.042	14.2923	14.0969	14.1788	14.4367	14.1688	14.3197	14.4578	14.2672	14.3461	14.319	14.4076	14.1771	14.1276	14.2208	14.0975	14.2768	14.1256	14.1986	14.287	14.3359
A0A024R1K8	14.124	14.1204	14.1439	14.1901	14.172	14.246	14.09	14.1267	14.1449	13.9384	13.9295	13.9309	13.8612	13.9237	13.8804	13.9277	13.9529	13.9171	13.8432	13.8842	13.9364	14.1269	14.1426	14.123	14.1873	14.1663	14.1933	14.1834	13.46
A0A024R1N1	17.0882	17.0877	17.4091	16.9822	17.017	17.2991	17.1543	17.219	17.4301	17.007	17.2355	17.0838	17.0494	17.3225	17.0796	16.9653	17.1935	17.0241	17.1041	17.0594	17.1511	17.085	17.0935	17.1675	17.3074	17.3517	17.0557	17.0982	17.1654
A0A024R1P2	11.5792	11.4002	11.7547	11.3631	11.4402	11.7529	11.6817	11.4407	11.7121	11.2309	11.6404	11.2986	10.98	11.6183	11.0585	10.975	11.3665	11.0545	10.9875	10.8716	11.5592	11.3871	11.6228	11.8699	11.3674	11.7061	11.0346	11.225	11.7486
A0A024R1S8	14.6589	14.6531	14.6715	14.7595	14.5524	14.5865	14.7962	14.6726	14.7311	14.5665	14.6564	14.7067	14.4369	14.5987	14.6015	14.4356	14.5249	14.565	14.6435	14.5437	14.5961	14.6183	14.6019	14.625	14.7231	14.7626	14.5337	14.4842	14.5863
A0A024R1T1	9.53259	9.21903	8.92396	9.46962	8.84306	9.03121	9.23543	9.13114	9.13574	8.83825	8.93007	9.27261	8.87621	9.02434	9.38577	8.84804	8.95682	9.34151	9.20864	8.90489	8.98204	9.38658	8.95904	9.16909	8.91289	9.13614	9.52356	8.95517	8.71081
A0A024R1T9	15.0347	14.8798	14.9789	14.9672	14.7951	14.9149	14.9724	14.7866	14.87	14.8389	14.9496	14.9979	14.936	14.9904	15.1064	14.9207	15.0276	15.0791	15.0077	14.8944	15.0357	14.9137	14.8831	14.9129	14.8437	14.9347	15.0417	14.8483	15.0746
A0A024R1U0	13.4311	13.7487	13.4271	13.4772	13.8178	13.544	13.4241	13.7325	13.4804	13.7417	13.5422	13.5007	13.7872	13.5099	13.462	13.7205	13.4502	13.4575	13.4381	13.7491	13.4846	13.5213	13.7168	13.4771	13.6965	13.5276	13.4384	13.7899	13.548
A0A024R1U4	13.5051	13.4931	13.4969	13.4132	13.4107	13.3764	13.5481	13.5552	13.4802	13.6713	13.5725	13.5987	13.5479	13.5969	13.5145	13.5254	13.505	13.5103	13.6029	13.6136	13.5249	13.5193	13.5441	13.5316	13.4083	13.3821	13.4655	13.5142	13.6285
A0A024R1X3	11.8725	11.8783	11.8778	11.8012	11.7887	11.746	11.9017	11.856	11.8576	11.8691	11.8576	11.8798	11.767	11.8302	11.7755	11.7796	11.7885	11.7389	11.752	11.7742	11.7504	11.845	11.9002	11.8751	11.8684	11.7272	11.8481	11.852	11.8886
A0A024R1X5	11.8844	11.8436	11.6876	11.9126	11.8728	11.8249	11.9431	12.0194	11.9256	11.8254	11.7193	11.7783	12.0011	11.7342	11.9783	12.009	11.8739	11.9945	11.9601	11.9754	11.913	11.8494	11.8465	11.841	11.9533	11.8768	11.8106	11.8139	11.866
A0A024R1Y5	11.5934	14.0213	12.1732	11.7464	14.2257	12.3628	11.827	13.8064	11.6787	13.7467	12.071	11.684	14.3038	12.0493	12.2549	14.3277	12.5526	12.3941	12.3036	14.3057	12.076	11.8212	13.3722	12.0001	13.8254	12.7323	12.0485	13.9906	12.2063
A0A024R1Y7	12.4847	12.4467	12.1899	12.3873	12.2684	12.2075	12.4095	12.3049	12.2555	12.1568	12.129	12.2718	12.3808	12.2226	12.4323	12.3715	12.3156	12.4572	12.2153	12.1914	12.206	12.4355	12.3452	12.3284	12.2053	12.2437	12.4807	12.3589	12.3751
A0A024R1Z1	10.2712	10.1555	10.5556	10.4301	10.3916	10.624	10.4194	10.3435	10.5988	10.4286	10.7517	10.4274	10.2424	10.7534	10.2073	10.1895	10.5223	10.2345	10.4505	10.3619	10.445	10.3851	10.3721	10.5369	10.427	10.4932	10.345	10.3681	10.5812
A0A024R1Z6	14.8117	14.5185	14.3133	14.6938	14.3606	14.4181	14.6867	14.5745	14.4422	14.6734	14.5625	14.8412	14.4656	14.4967	14.6895	14.4067	14.3632	14.6449	14.7117	14.4448	14.4272	14.7686	14.6278	14.5495	14.3035	14.2614	14.7975	14.4891	14.5561
A0A024R216	9.28994	9.29218	9.444	9.03222	9.03663	8.98846	9.67786	9.58046	9.50737	8.02872	7.98341	8.13928	8.16361	8.0996	8.40246	8.36644	8.43915	8.55643	8.24317	8.13785	8.27302	9.12067	9.03159	8.97633	9.65165	9.72338	8.35609	8.17825	8.2384
A0A024R219	9.25916	8.62689	8.76717	8.94514	8.26567	8.51296	9.07864	8.44781	8.70413	8.66823	8.68824	9.23429	8.78274	8.79768	9.44767	8.78692	8.93071	9.46785	9.47506	8.8857	9.05889	9.15735	8.43602	8.81698	8.2854	8.56224	9.26288	8.42766	8.73922
A0A024R229	12.4067	12.2671	13.2728	12.1082	12.0459	12.9869	12.3421	12.3131	13.2041	12.0911	12.8416	11.8856	11.9069	12.7873	11.7231	11.8382	12.8847	11.7197	11.8503	11.7759	12.6198	12.4185	12.3787	13.1453	12.1934	12.9469	11.8852	12.0814	12.9098
A0A024R240	13.1008	12.7659	12.8688	13.0705	12.6794	12.834	13.1352	12.8148	12.9407	12.7133	12.81	12.9752	12.6105	12.7409	12.9454	12.6408	12.7957	12.9594	12.9204	12.6378	12.8493	13.0611	12.7791	12.9239	12.7941	12.8533	12.9767	12.5859	12.8363
A0A024R248	10.6339	10.6913	10.342	10.8518	10.8239	10.8903	10.5408	10.6045	10.5471	10.6096	10.7758	10.7273	10.7606	10.7502	10.8761	10.7771	10.8848	10.875	10.9837	10.9359	11.3387	10.8358	10.7969	10.8986	10.2715	10.4405	10.5695	10.4474	10.398
A0A024R252	12.2987	11.9526	12.1893	12.5064	12.2371	12.2409	12.4638	12.1989	12.1797	12.1593	12.1468	12.4113	12.3384	12.1937	12.6453	12.2946	12.3462	12.6233	12.4919	12.0823	12.286	12.4677	12.1272	12.3376	12.0046	12.1305	12.5593	12.3383	12.3318
A0A024R259	10.4255	10.2758	10.3367	10.3133	10.1074	10.0123	10.4494	10.193	10.2469	10.0646	10.0709	10.0961	9.92243	9.90997	10.0745	9.85555	9.91505	10.0837	10.0526	9.93172	9.95807	10.3045	10.3117	10.3121	10.0348	10.2396	10.2672	10.1906	9.57365
A0A024R274	10.9036	11.0617	10.7553	10.8633	11.1512	10.7772	10.9794	11.2327	11.1061	11.1995	10.8782	10.8049	11.2983	10.7745	11.0728	11.284	11.0616	11.0682	11.1385	11.1753	11.2013	11.0016	11.0247	10.8915	11.0054	11.0258	11.0191	11.1015	10.6445
A0A024R277	12.3536	12.1641	12.3159	12.2625	12.1785	12.3487	12.3096	12.2108	12.2881	12.4103	12.5478	12.4978	12.2998	12.52	12.3945	12.3042	12.4544	12.3971	12.4325	12.3754	12.4258	12.3397	12.2152	12.3489	12.1564	12.2863	12.4795	12.3705	12.4882
A0A024R297	10.2531	9.97719	10.0822	10.3034	10.0759	10.4407	10.3154	10.2031	10.4319	9.65662	9.95911	9.86506	9.57305	10.1082	9.55367	9.54953	9.85075	9.63261	9.56796	9.46693	9.84601	10.218	10.075	10.2352	10.2676	10.3732	9.91936	9.90036	9.80789
A0A024R2C5	13.9471	13.9456	14.0727	13.9223	13.8121	13.9489	14.0212	13.9155	14.0506	13.8868	14.08	14	13.9857	14.0814	14.0535	14.0088	14.117	14.0733	14.0057	13.9782	14.0396	13.9892	14.0036	14.0431	13.8711	13.8883	14.0111	14.051	14.1113
A0A024R2D3	10.3431	10.1587	10.4845	10.2164	10.0874	10.2721	10.2818	10.0379	10.2918	10.0067	10.2811	10.1868	10.1376	10.3187	10.376	10.1063	10.3627	10.2596	10.2792	10.0972	10.4611	10.3011	10.2021	10.2965	10.0634	10.2954	10.2009	10.0804	10.2332
A0A024R2F8	11.5096	11.4582	11.6015	11.5235	11.5183	11.6429	11.4737	11.4512	11.4996	11.6015	11.6339	11.6519	11.7564	11.601	11.8251	11.7809	11.8382	11.8516	11.7711	11.6347	11.6018	11.4558	11.4746	11.4842	11.6404	11.5093	11.7639	11.6824	11.9061
A0A024R2I9	9.39082	9.23325	9.78988	9.52506	9.32875	9.69099	9.20629	9.16103	9.41761	9.60555	9.95875	9.69981	9.26955	9.93492	9.36279	9.2628	9.62714	9.37336	9.43741	9.37359	9.52813	9.5025	9.3634	9.50184	9.31439	9.46216	9.65523	9.5812	9.83394
A0A024R2K1	12.9626	13.0037	13.045	12.8586	12.9105	12.8028	12.8924	12.952	12.8783	13.0546	13.0155	12.9889	12.8904	12.9558	12.8387	12.8995	12.899	12.8632	13.0118	12.9878	12.9346	13.0038	12.9748	12.976	12.8574	12.8378	12.8264	12.9086	12.9451
A0A024R2M6	13.0134	13.0125	13.0517	13.1859	13.1971	13.2034	13.1433	13.1506	13.133	13.4045	13.4002	13.3718	13.2352	13.3508	13.2113	13.2493	13.2824	13.234	13.4081	13.3613	13.3036	13.1462	13.1734	13.1628	13.1036	13.045	13.1851	13.2156	13.3463
A0A024R2Q4	12.6171	12.5178	12.6502	12.731	12.6488	12.8503	12.6512	12.628	12.7134	12.6707	12.8853	12.8515	12.7626	13.0192	12.8482	12.6592	12.7894	12.8316	12.6951	12.7499	13.0225	12.7728	12.6463	12.7669	12.4662	12.669	12.8265	12.7518	12.836
A0A024R2T3	11.474	11.4005	11.6366	11.4818	11.3318	11.3064	11.4499	11.32	11.3626	11.1686	11.2168	11.206	11.3256	11.2576	11.3847	11.3451	11.4017	11.4322	11.1726	11.1768	11.2505	11.4082	11.352	11.3749	11.4242	11.504	11.4032	11.3044	11.5159
A0A024R2U6	11.1765	11.3556	11.4088	11.3031	11.4211	11.3368	11.311	11.33	11.3731	11.4228	11.3662	11.2505	11.3348	11.3526	11.2052	11.3971	11.3253	11.3275	11.2452	11.3971	11.355	11.2412	11.355	11.3619	11.3234	11.4685	11.2523	11.5257	11.198
A0A024R2X2	10.6169	10.6138	10.7668	10.6082	10.6842	10.783	10.6058	10.6402	10.7541	10.4246	10.3823	10.329	10.6345	10.3828	10.6458	10.5662	10.4383	10.5406	10.3365	10.4364	10.532	10.6668	10.9233	10.6777	10.5708	10.5443	10.4454	10.6366	10.544
A0A024R2Y2	11.2684	11.2844	11.4927	11.2437	11.2997	11.3711	11.3346	11.2285	11.3441	11.2674	11.2884	11.1977	11.3703	11.1575	11.415	11.4197	11.4219	11.369	11.4964	11.4101	11.4329	11.279	11.225	11.3134	11.3741	11.4119	11.1404	11.2056	11.2707
A0A024R324	14.3183	14.281	14.2102	14.3819	14.3155	14.3789	14.4297	14.3724	14.3568	14.5415	14.5782	14.645	14.4222	14.5552	14.4994	14.4126	14.4436	14.4991	14.5767	14.5857	14.5054	14.4215	14.3261	14.2895	14.3456	14.2719	14.457	14.386	14.5633
A0A024R366	11.0727	10.9178	10.8837	11.1625	11.1728	11.0689	10.9165	11.075	10.8565	11.0672	10.824	10.9761	11.0277	10.6586	11.1847	11.1582	11.0588	11.251	11.0471	10.9354	10.9114	11.1453	11.1557	11.2117	10.8033	10.6701	11.0726	11.0407	11.1466
A0A024R396	10.2996	10.1647	10.1761	10.5133	10.3634	10.5663	10.3203	10.253	10.3254	10.3956	10.3477	10.4937	10.5619	10.5121	10.6441	10.4688	10.5279	10.5776	10.6399	10.455	10.5372	10.4942	10.3391	10.5065	10.1098	10.1301	10.4073	10.3866	10.6002
A0A024R3B3	8.08121	8.05997	8.51115	8.26598	8.28558	8.57697	8.24851	7.99592	8.62569	8.00021	8.20064	8.05807	8.07324	8.33276	8.13897	8.12022	8.42762	8.11811	8.24317	7.90689	8.41926	8.20131	8.36486	8.34282	8.16155	8.43602	8.24159	8.224	7.92085
A0A024R3G4	8.68805	8.15446	8.82768	8.6995	8.18902	8.70333	8.68885	8.80322	8.95064	8.74168	9.24426	9.17396	9.03801	9.15043	9.5643	9.04353	9.49251	9.46787	9.44294	8.61594	9.05438	8.79225	8.25896	8.86625	8.3159	8.75489	9.79008	8.97823	9.39803
A0A024R3H8	10.2243	10.2634	9.70279	10.4022	10.2269	10.0448	10.2632	10.1452	10.1565	10.0833	9.85261	10.2674	10.4652	10.06	10.5603	10.3986	10.1415	10.4427	10.2862	10.2586	10.4108	10.2471	10.1176	10.1383	10.0334	10.1059	10.3413	10.1902	10.0634
A0A024R3K7	11.1935	11.1041	11.0959	11.2225	11.2449	11.0661	11.3538	11.2795	11.06	11.2567	11.1293	11.3254	11.4603	11.1278	11.5259	11.3296	11.178	11.4188	11.509	11.3206	11.1826	11.1599	11.1809	11.1105	11.2084	11.144	11.4138	11.2891	11.1643
A0A024R3L9	12.6955	12.5474	12.5687	12.5529	12.5267	12.4116	12.6615	12.6679	12.5525	12.4727	12.4044	12.4694	12.6105	12.3788	12.6243	12.5865	12.5254	12.5968	12.4919	12.4634	12.5265	12.6457	12.6652	12.6457	12.4518	12.4319	12.5703	12.584	12.4905
A0A024R3M1	13.0399	12.9089	12.6378	13.0106	12.8773	12.8337	13.0758	12.9088	12.8988	12.7127	12.6649	12.9231	12.8182	12.7445	12.9874	12.8725	12.846	13.0111	12.8633	12.6874	12.8322	12.9512	12.9547	12.8419	12.8083	12.8766	13.028	12.9148	12.7367
A0A024R3M5	10.1867	9.2424	9.48459	10.2175	9.34087	9.18502	10.1989	9.32519	9.18284	9.65333	9.73793	10.5335	9.41852	9.72379	10.3038	9.39245	9.51182	10.2771	10.5311	9.69116	9.7521	10.2742	9.18488	9.4519	9.21513	9.28077	10.3083	9.35975	9.37793
A0A024R3N2	9.5367	9.35481	9.53788	9.4831	9.62623	9.58386	9.74383	9.45709	9.48439	9.44598	9.48232	9.4969	9.28619	9.47879	9.33364	9.28597	9.32773	9.38199	9.0786	9.26835	9.56859	9.63844	9.39874	9.52356	9.62753	9.49052	9.31137	9.32118	9.76266
A0A024R3P1	8.23377	7.87295	8.32746	8.22063	8.16005	8.17743	8.03843	8.2008	8.39919	8.07258	8.22257	8.13868	8.04905	8.36595	8.02804	8.105	8.35047	8.15346	8.12756	7.85383	7.97728	8.24	8.00188	8.29921	8.24476	8.1565	8.13614	8.36778	8.52748
A0A024R3P9	12.5698	12.4461	12.3688	12.5719	12.5441	12.6077	12.5709	12.5176	12.487	12.3908	12.3421	12.5093	12.6178	12.4042	12.6942	12.5715	12.4964	12.6435	12.474	12.46	12.5111	12.4342	12.5166	12.4786	12.5268	12.5746	12.5896	12.5538	12.5217
A0A024R3R2	10.8822	10.8333	10.5747	10.887	10.9085	10.8507	10.8582	10.8547	10.8892	10.8715	10.7554	10.678	11.0017	10.6572	10.8761	11.2141	10.8649	10.9084	10.9024	10.7893	10.8711	10.8499	10.9233	10.8039	10.7709	10.8642	10.8271	10.9006	10.952
A0A024R3T8	15.6847	15.5682	15.5444	15.5954	15.4814	15.4342	15.5383	15.4502	15.3894	15.417	15.4165	15.5652	15.5533	15.4398	15.6295	15.5527	15.5204	15.6298	15.5741	15.5127	15.3793	15.529	15.5238	15.3571	15.6109	15.5106	15.6048	15.5448	15.5359
A0A024R3U5	11.0261	10.8873	10.9821	11.0598	11.0844	10.8799	11.1646	11.0139	10.9373	10.8297	10.7981	10.9676	10.9985	10.7899	11.1443	11.0039	10.9461	11.1477	11.0571	10.886	10.8791	11.0196	10.9785	10.9498	10.9823	10.982	10.9925	10.9253	11.0485
A0A024R3U8	10.7572	10.6364	10.8924	10.7367	10.8793	10.7238	10.8316	10.6738	10.6052	10.5922	10.5049	10.614	10.9668	10.5256	11.0313	10.9359	10.824	10.9623	10.9469	10.7822	10.8424	10.6818	10.5366	10.6445	10.8948	10.9109	10.6079	10.6169	10.8263
A0A024R3U9	10.9994	10.9774	10.638	11.2006	10.9637	10.9924	11.0509	11.0462	10.9695	10.996	10.9421	11.0469	11.2218	10.875	11.2964	11.196	11.101	11.2565	11.0214	11.0761	11.0279	11.0501	11.093	11.0663	10.7868	10.8361	11.109	11.1243	11.2728
A0A024R3V0	12.3174	13.1928	12.8067	12.153	13.0805	12.7198	12.3935	13.2313	12.5837	12.664	12.1967	12.0574	12.9691	12.1896	12.044	12.8943	12.3227	12.0878	12.0385	12.6948	12.2004	12.6035	13.0337	12.6901	12.9169	12.6644	12.3037	13.053	11.9731
A0A024R3V7	11.1036	10.9484	11.0079	11.0546	11.0414	11.0335	11.2194	10.9613	11.0626	10.7958	10.7925	10.8612	10.9418	10.8176	11.0295	10.9168	10.9715	11.037	10.8655	10.83	10.8473	11.1198	11.0339	11.1417	10.9041	10.9792	10.9325	10.9189	11.0101
A0A024R3V8	12.0111	11.9373	12.0156	11.9487	11.8485	11.7958	12.0241	11.9521	12.0311	11.8872	12.0199	11.8999	11.6915	11.8639	11.7461	11.7202	11.8473	11.7954	11.717	11.6604	11.7797	12.0288	12.021	12.0293	11.7846	11.89	11.8764	11.8452	12.0875
A0A024R3W7	12.8036	12.7845	12.8619	12.8764	12.8323	13.0615	12.7674	12.7608	12.9402	12.9618	13.1073	12.9807	12.8741	13.114	12.8931	12.8373	13.0341	12.8868	12.8779	12.8937	13.1328	12.8264	12.8348	12.8619	12.8851	12.91	12.9123	12.9467	13.0292
A0A024R3X1	11.3964	11.4931	11.4321	11.1134	11.2576	10.9349	11.0179	11.2199	11.0049	11.5238	11.423	11.2859	11.8195	11.6722	11.4201	11.5703	11.4319	11.3446	11.3581	11.4718	11.3163	10.8009	11.0087	11.0453	11.6661	11.6419	11.4914	11.5915	11.7727
A0A024R3X4	15.4871	15.5255	15.6195	15.4773	15.5148	15.467	15.4471	15.3846	15.4358	15.6828	15.7495	15.623	15.4739	15.6978	15.4358	15.4608	15.5565	15.4391	15.6616	15.6581	15.6264	15.3887	15.4393	15.4752	15.5926	15.5873	15.3871	15.4783	15.5865
A0A024R3Z5	11.9339	11.9	11.4368	11.8434	11.7486	11.6772	11.9555	11.9515	11.9106	11.2691	11.186	11.5926	11.6896	11.192	11.6536	11.5572	11.3706	11.6116	11.2386	11.4041	11.3221	11.7956	11.8723	11.8683	11.7625	11.6789	11.5744	11.7564	11.4336
A0A024R415	11.4344	11.3804	11.6086	11.4954	11.461	11.7388	11.4726	11.2454	11.4697	11.6737	11.8232	11.6996	11.4641	11.7189	11.4895	11.4875	11.6418	11.4996	11.7078	11.6824	11.6357	11.3262	11.3144	11.5136	11.5613	11.7164	11.498	11.4051	11.7308
A0A024R445	11.7342	11.7003	11.7194	11.8229	11.7633	11.713	11.7814	11.7301	11.6967	11.6163	11.5129	11.6179	11.7469	11.5543	11.7462	11.7455	11.6453	11.7471	11.7671	11.7168	11.5706	11.7217	11.7217	11.6799	11.7917	11.7485	11.5968	11.7055	11.5999
A0A024R488	13.3757	13.4063	13.1446	13.2249	13.1836	13.0915	13.3032	13.3253	13.2135	13.1429	12.9683	13.1303	13.4307	12.9638	13.4438	13.4111	13.2239	13.4164	13.2758	13.2674	13.2777	13.3732	13.3476	13.2583	13.0976	13.1029	13.228	13.1435	13.2507
A0A024R4B2	9.43496	9.20755	9.14507	9.30884	9.24073	9.14507	9.44063	9.16639	9.46689	9.07111	9.15712	9.22869	9.32163	9.21428	9.49324	9.28109	9.33798	9.46226	9.38658	9.24793	9.4818	9.36851	9.31741	9.36048	9.13614	9.1565	9.20539	9.17991	9.17493
A0A024R4E1	12.1677	11.7941	11.8716	12.2097	11.7604	11.8508	12.1203	11.8441	11.9869	11.5429	11.6592	11.8651	11.6413	11.6602	11.9175	11.6661	11.6906	11.8842	11.8747	11.8756	11.8376	12.1917	11.9788	11.8091	11.6362	11.9775	11.9774	11.4919	11.2819
A0A024R4E2	13.0313	12.9297	13.1631	12.972	12.9359	12.9822	13.024	12.949	13.0461	12.9799	13.0058	13.0137	12.9207	12.9708	13.0213	12.9382	13.0206	13.0055	13.027	12.8744	12.9267	12.9828	12.9334	13.0249	13.0098	13.0476	13.0258	12.9101	13.1501
A0A024R4E5	15.1275	14.8676	15.1506	15.072	14.8597	15.1095	15.1328	14.953	15.0742	14.9012	15.1289	15.1737	14.933	15.2478	15.1616	14.8639	15.1083	15.1246	15.1644	14.993	15.1864	15.1275	14.8865	15.0343	14.9562	15.1125	15.1088	14.8285	15.1454
A0A024R4E7	11.7616	11.8301	11.7581	11.717	11.8016	11.5256	11.7801	11.7787	11.6491	11.7304	11.5726	11.6777	11.907	11.5797	11.8758	11.8906	11.7166	11.8611	11.8695	11.8321	11.7299	11.6923	11.7464	11.6958	11.7638	11.7238	11.7585	11.7231	11.6455
A0A024R4H4	9.97732	9.98174	9.84024	10.0765	10.285	9.93944	9.92643	10.0206	9.85225	10.0827	10.0666	10.1271	10.2964	10.0187	10.1058	10.2553	10.092	10.1462	9.98963	10.0566	10.1072	10.0196	10.2232	9.92135	9.96434	9.83605	10.159	10.2687	10.2176
A0A024R4J1	10.7105	10.7134	11.7177	10.8413	10.0084	10.5879	10.7843	10.6259	10.9761	10.015	10.424	10.1948	10.359	10.5315	10.7312	10.3488	10.99	10.7386	10.28	9.98774	10.5514	11.3089	10.7751	11.3017	9.97298	10.4443	10.6357	10.3707	11.0421
A0A024R4K3	14.6099	14.693	14.6523	14.5901	14.6106	14.5762	14.5727	14.574	14.5272	14.7816	14.7583	14.721	14.6444	14.7425	14.6134	14.6232	14.6427	14.6042	14.6755	14.6986	14.5652	14.5831	14.5951	14.6552	14.6352	14.567	14.6921	14.6709	14.7824
A0A024R4M0	13.1706	13.0408	13.3118	13.2333	13.0975	13.5594	13.1887	13.073	13.2033	13.1465	13.4014	13.3468	13.2675	13.7087	13.4338	13.18	13.4362	13.3648	13.4668	13.3358	13.6508	13.3146	13.1772	13.2572	13.0688	13.2116	13.3058	13.1122	13.3225
A0A024R4N0	8.60997	8.57693	8.87699	8.50754	8.70262	8.63554	8.77401	8.67118	8.88475	8.54081	8.54778	8.5403	8.37312	8.75336	8.42353	8.25378	8.31784	8.34261	8.17493	8.36048	8.37793	8.68182	8.58621	8.66652	8.77808	8.77369	8.67243	8.61594	8.53657
A0A024R4P3	8.5363	8.64424	11.3131	9.12469	9.30459	12.0588	8.95072	8.6628	11.3836	9.48465	11.5856	8.35904	8.60741	11.5842	7.99942	8.58519	11.2584	8.51316	8.88468	9.09628	11.1066	9.67772	9.68065	10.6689	9.33092	10.5288	8.72905	8.94154	10.5414
A0A024R4R3	11.3696	11.2692	11.4	11.3755	11.2659	11.3396	11.3925	11.3461	11.4452	11.2405	11.3227	11.286	11.3205	11.315	11.4043	11.3003	11.3971	11.3759	11.3832	11.183	11.4103	11.3652	11.3298	11.4124	11.2538	11.3907	11.3548	11.2973	11.3389
A0A024R4R9	10.173	10.0892	9.9135	10.33	10.3155	10.3254	10.2011	10.2058	10.1548	10.2511	10.2462	10.2634	10.2693	10.1739	10.2837	10.2894	10.2284	10.2629	10.3406	10.3531	10.3287	10.1387	10.1476	10.1972	10.1603	10.2691	10.3294	10.2896	9.85798
A0A024R4U3	12.3477	12.1111	12.4611	12.3688	12.2318	12.4325	12.4359	12.3121	12.3758	12.3345	12.4889	12.3979	12.1972	12.4939	12.2625	12.1698	12.3373	12.2791	12.3901	12.2819	12.4169	12.3633	12.2731	12.3826	12.3339	12.3501	12.3542	12.3401	12.1944
A0A024R4U4	12.3867	11.8774	11.8654	12.5107	12.0273	12.133	12.359	12.1406	11.9978	12.1585	12.241	12.5893	12.2459	12.3294	12.591	12.2444	12.3246	12.5897	12.4284	12.212	12.3558	12.563	12.1304	12.1807	11.764	11.8401	12.632	12.1836	12.3914
A0A024R4V5	6.78355	6.51813	6.77776	7.12019	6.58757	7.13419	6.75637	6.62037	7.05759	6.21762	6.58021	6.49881	6.42939	6.59944	6.63262	6.41761	6.68142	6.68376	6.52878	6.24159	6.4865	6.76818	6.62449	6.91886	6.64866	7.02237	6.76377	6.64386	6.44846
A0A024R4X7	13.3398	13.2685	13.4617	13.2622	13.1864	13.379	13.273	13.2605	13.4114	13.2073	13.4549	13.2867	13.2471	13.4391	13.2886	13.2376	13.4739	13.3277	13.3189	13.2843	13.4705	13.2706	13.2805	13.4601	13.256	13.3454	13.2997	13.2579	13.3572
A0A024R4Y2	9.79011	9.91527	11.1688	9.97543	10.287	11.1552	10.0529	10.1482	11.1237	10.1577	10.8563	9.85642	10.4759	11.0561	10.318	10.4279	11.1492	10.329	9.97871	10.1857	11.141	9.83236	10.2984	10.5488	10.6996	11.0224	10.2336	10.4298	11.1094
A0A024R529	13.3228	13.337	13.1616	13.2209	13.1001	13.0093	13.2083	13.1693	13.1798	13.19	13.1387	13.2885	13.0939	13.1384	13.1343	13.1217	13.1224	13.1954	13.1053	13.0307	13.0122	13.2648	13.2497	13.1692	13.1334	13.084	13.2743	13.2188	13.3036
A0A024R534	13.138	12.9781	13.0953	13.3178	13.0934	13.3489	13.1317	12.96	13.1808	13.0231	13.2662	13.2072	12.9104	13.2797	13.0943	12.8793	13.1325	13.0898	13.1623	13.0382	13.2523	13.1958	13.0467	13.2206	13.0098	13.1697	13.1953	13.0541	12.8772
A0A024R562	7.55236	7.54714	7.30272	7.43997	7.41893	7.39861	7.20753	7.23069	7.55337	7.23923	7.2718	7.23622	7.0398	7.16594	7.07984	7.05077	7.16203	7.13376	7.13614	7.33092	7.26366	7.53398	7.31288	7.44018	7.21917	7.50779	7.12928	7.24159	6.75489
A0A024R565	10.8442	10.4063	10.6577	10.9531	10.5235	10.945	10.9134	10.5205	10.9944	10.7599	11.107	11.0022	10.4034	11.0446	10.7153	10.4153	10.8661	10.7111	10.9476	10.7833	11.0474	10.8657	10.4642	10.8502	10.6284	10.8968	10.7171	10.5421	10.683
A0A024R573	11.6555	11.3892	11.2017	11.7442	11.5189	11.4114	11.3816	11.3702	11.3089	11.4082	11.3872	11.5412	11.723	11.4463	11.8012	11.7256	11.6673	11.7923	11.6178	11.6184	11.5375	11.3021	11.2825	11.3272	11.6321	11.5881	11.6469	11.5971	11.6906
A0A024R5A7	10.1403	9.82576	10.0716	10.2089	9.97971	10.0381	10.05	9.91748	9.97426	9.79664	9.95813	10.051	9.94736	9.97685	10.19	9.96533	10.0694	10.1992	10.1417	9.90939	10.1155	10.095	9.8392	10.0665	9.88009	10.1142	10.0759	9.91289	9.96386
A0A024R5C6	8.31712	8.04401	8.73456	7.96449	7.66026	7.83865	8.21275	7.57688	8.18182	7.77909	8.30325	8.39043	7.96378	8.46982	8.35691	7.96593	8.29303	8.36468	8.47438	8.66297	8.3053	8.131	8.16825	8.16993	7.76598	7.92679	7.92481	7.89077	7.99812
A0A024R5E5	12.5334	12.4769	12.4025	12.6273	12.5732	12.4203	12.4228	12.3603	12.26	12.376	12.295	12.4992	12.5778	12.3463	12.6692	12.585	12.4881	12.6681	12.5541	12.4638	12.4026	12.5012	12.383	12.5243	12.3701	12.3913	12.5563	12.4826	12.5575
A0A024R5E6	9.63362	9.72875	9.6527	9.57688	9.57344	9.37301	9.54766	9.68793	9.42878	9.71939	9.60502	9.67037	9.64273	9.61637	9.51711	9.76832	9.6877	9.65365	9.81057	9.64985	9.65762	9.62814	9.56033	9.62388	9.54946	9.53398	9.67772	9.58871	9.52422
A0A024R5F7	10.4454	9.64725	9.95842	9.8167	9.2038	9.45377	10.2574	9.47742	9.77279	9.60909	10.1388	10.499	9.68451	10.3813	10.937	9.75522	10.4857	10.9122	11.0325	9.72735	10.5843	9.91638	9.17076	9.77917	9.70563	9.84654	10.8111	9.05709	10.3645
A0A024R5H0	12.4648	12.3137	12.5442	12.6386	12.6403	12.7525	12.8661	12.8079	12.8718	12.8826	12.921	12.955	12.6433	12.8033	12.6007	12.6255	12.7634	12.6586	12.421	12.5185	12.3633	12.3445	12.469	12.6775	12.8724	12.9559	12.9871	12.9987	13.2652
A0A024R5J6	9.49009	9.34743	9.75986	9.31136	9.23282	9.45769	9.37124	9.25735	9.46836	9.45243	9.71501	9.66445	9.37472	9.7947	9.64278	9.34775	9.65505	9.70463	9.48382	9.54174	9.70736	9.46693	9.34577	9.26288	9.38658	9.56351	9.53916	9.50383	9.77314
A0A024R5K1	13.7398	13.6245	13.671	13.6636	13.5208	13.5628	13.8077	13.7	13.7324	13.8632	13.8926	13.9674	13.6826	13.8562	13.8035	13.6929	13.7562	13.8271	13.9045	13.6956	13.6866	13.8127	13.6521	13.7224	13.5127	13.5828	13.8995	13.8006	13.8913
A0A024R5L8	9.51684	9.1727	9.53732	9.2188	8.98043	9.09064	9.27545	9.04775	9.19595	8.96782	9.25599	9.22755	8.89171	9.23204	9.03258	8.88666	8.98109	9.01064	9.42417	9.04166	9.08392	9.22561	9.14211	9.21189	9.17326	9.28077	9.10416	8.70506	8.96482
A0A024R5P1	14.4233	14.5115	14.4085	14.2334	14.3131	14.1872	14.28	14.3298	14.237	14.3797	14.3151	14.3327	14.2349	14.2549	14.2065	14.2009	14.1589	14.1754	14.293	14.3253	14.3256	14.4709	14.4844	14.3065	14.2434	14.123	14.1833	14.237	14.1368
A0A024R5Q7	12.2128	12.2997	13.3291	12.4846	12.5337	13.4119	12.4136	12.3197	13.1585	12.5243	13.2643	12.4604	12.4385	13.2839	12.3845	12.5196	13.4329	12.452	12.42	12.4381	13.1343	12.5893	12.5694	13.2547	12.3461	12.9555	12.5224	12.5953	13.3894
A0A024R5S4	12.6901	12.7683	12.6891	12.7677	12.6466	12.7758	12.7133	12.7081	12.7907	12.5127	12.5693	12.5706	12.639	12.5809	12.6941	12.6284	12.7062	12.7016	12.6354	12.5982	12.6602	12.818	12.6856	12.8489	12.5803	12.6787	12.6597	12.6026	12.5766
A0A024R5S5	12.8367	12.8802	13.1651	12.7801	12.7881	12.9675	12.8085	12.7427	12.9326	12.821	12.9658	12.7786	12.9416	12.8764	12.9247	12.9271	13.0798	12.9345	12.9409	12.9375	13.0798	12.7646	12.8102	12.9101	12.9616	13.0008	12.7302	12.7162	13.0967
A0A024R5S7	10.7647	10.4736	10.9656	11.0422	10.6992	10.985	11.0691	10.4002	10.7834	10.4838	10.9478	10.9337	10.525	10.7342	11.0672	10.4727	11.0066	11.0826	11.0318	10.7341	11.071	11.1103	10.3866	11.0799	10.2428	10.9749	10.7242	10.317	10.9496
A0A024R5W0	7.37378	7.29536	7.1426	7.22187	7.50209	7.20151	7.08663	7.16196	6.95219	7.13774	7.35205	7.40085	7.28544	7.43295	7.23539	7.19498	7.15836	7.23882	7.27922	7.8371	7.28232	7.53398	7.18653	6.81592	7.51043	7.00749	6.86625	7.00749	7.31288
A0A024R5W6	12.8348	12.7779	12.8169	12.6447	12.6775	12.6533	13.2922	13.3075	13.2222	11.5564	11.4027	11.4838	11.5615	11.247	11.3582	11.9669	11.7621	11.6843	11.5384	11.5126	11.5288	12.5255	12.654	12.5875	13.438	13.4182	11.4548	11.6478	11.6649
A0A024R5X2	14.5162	14.9968	14.7124	14.6672	15.0724	14.8873	14.6127	15.0136	14.8145	14.9432	14.7295	14.5108	14.9277	14.7461	14.4837	14.8301	14.6153	14.3873	14.5405	14.8826	14.7272	14.5942	14.973	14.7382	15.0565	14.9252	14.4067	14.8629	14.7048
A0A024R5X7	12.3299	12.0844	12.2545	12.3916	12.0893	12.2311	12.2904	11.9784	12.1576	12.1331	12.3392	12.4452	12.2029	12.3573	12.5297	12.1217	12.2748	12.4278	12.4659	12.2583	12.3954	12.3014	12.0391	12.2294	12.0236	12.2676	12.4002	12.0609	12.3125
A0A024R5Z5	9.47002	9.40256	9.51044	9.56453	9.47613	9.55363	9.51959	9.15967	9.66392	9.26035	9.43122	9.36828	9.44224	9.39552	9.46505	9.49718	9.58575	9.5378	9.45327	9.13528	9.50978	9.3916	9.43879	9.47235	9.48247	9.6061	9.39732	9.4381	9.72679
A0A024R5Z6	10.7	10.6668	10.7933	10.5168	10.4815	10.3674	10.6838	10.6231	10.5922	10.5178	10.5395	10.5784	10.736	10.5546	10.8486	10.7856	10.7934	10.8694	10.9679	10.7122	10.7909	10.7906	10.4659	10.6002	10.517	10.5619	10.6915	10.4457	10.5324
A0A024R5Z8	13.6622	13.6578	13.6757	13.6905	13.592	13.5991	13.555	13.7324	13.644	13.7854	13.5986	13.6071	13.7625	13.5554	13.6194	13.7228	13.6271	13.597	13.7131	13.7215	13.5994	13.702	13.695	13.6539	13.6338	13.565	13.6007	13.5626	13.7222
A0A024R5Z9	10.4352	10.42	10.5221	10.6114	10.5246	10.506	10.4803	10.4137	10.3954	10.5062	10.5062	10.5366	10.3804	10.5777	10.4237	10.4043	10.3872	10.4952	10.3645	10.2992	10.3681	10.72	10.5987	10.5784	10.1948	10.2392	10.6107	10.6891	10.4774
A0A024R601	9.57267	9.82151	9.86524	9.92426	9.94194	9.64845	9.82917	9.75199	9.64172	10.1808	10.0321	9.72469	10.3992	9.99784	10.2377	10.387	10.2858	10.2714	10.2935	10.3959	10.0589	9.45601	9.57175	9.54368	10.2984	10.0914	10.0238	10.0503	10.1882
A0A024R608	10.564	10.4393	10.7584	10.5038	10.4266	10.7772	10.3818	10.4279	10.634	10.5965	10.8443	10.6712	10.5185	10.8358	10.5319	10.5105	10.7286	10.5705	10.5546	10.6324	10.7704	10.5324	10.5005	10.6427	10.5327	10.5843	10.5878	10.5796	10.7613
A0A024R611	14.8006	14.8268	15.0346	14.7916	14.7416	14.8028	14.987	14.8974	14.9858	15.017	15.0334	15.0021	14.8873	14.9562	14.854	14.8729	14.9435	14.9088	15.0114	14.9211	14.951	14.961	14.9419	15.0087	14.727	14.7405	14.9185	14.8143	15.0247
A0A024R625	11.4073	11.419	11.4914	11.3301	11.4089	11.3911	11.335	11.2282	11.4157	11.3453	11.3404	11.2796	11.5211	11.4113	11.4532	11.5256	11.5569	11.4673	11.4161	11.4725	11.4405	11.3528	11.3157	11.4369	11.374	11.4603	11.2414	11.3911	11.6519
A0A024R642	10.9253	12.8623	11.9643	11.2141	12.9966	12.0923	11.1471	12.887	11.9384	13.0716	12.1857	11.3563	13.1728	12.0336	11.4754	13.0537	12.1042	11.5411	11.373	13.2524	12.0145	11.3842	12.8698	11.957	12.695	11.9258	11.4909	13.0697	12.136
A0A024R648	11.1471	11.2635	11.2297	11.261	11.3445	11.405	11.299	11.3236	11.3898	11.5295	11.659	11.5644	11.3797	11.566	11.3654	11.3648	11.4703	11.4049	11.5081	11.5543	11.5454	11.1939	11.1986	11.3358	11.409	11.383	11.3955	11.3123	11.5643
A0A024R657	10.7627	10.4872	10.7707	10.7775	10.572	10.7509	10.8323	10.5914	10.7696	10.3312	10.325	10.4647	10.5618	10.3693	10.6533	10.6061	10.5681	10.665	10.573	10.6227	10.5193	10.5699	10.78	10.6917	10.744	10.6433	10.4405	10.5055	10.3623
A0A024R663	15.6366	15.6114	15.6849	15.7131	15.6755	15.7867	15.6725	15.6392	15.7239	15.7165	15.812	15.7489	15.6418	15.809	15.6641	15.668	15.7661	15.6918	15.7364	15.712	15.7262	15.6849	15.6876	15.7063	15.6732	15.6835	15.6873	15.6968	15.7833
A0A024R694	15.0063	14.9303	15.3864	14.5465	14.6482	14.9402	15.0918	14.9993	15.3264	13.8493	14.1193	13.7869	13.9332	14.3092	13.8341	13.8836	14.3021	13.7685	13.697	13.6116	13.9895	14.7506	14.7688	14.9759	15.2122	15.383	13.9148	14.1084	14.5189
A0A024R6A0	10.2851	9.44058	10.2179	10.0944	9.51546	10.0491	10.2474	9.58989	10.2079	9.09046	10.0862	10.0822	9.00797	10.3218	9.80304	8.93749	9.94433	9.66801	9.82814	9.39732	10.0883	10.4398	9.40798	10.0607	9.60115	10.0941	9.57238	9.28848	9.82071
A0A024R6A5	12.3913	12.3703	12.3169	12.3671	12.2185	12.2415	12.3381	12.3175	12.2891	12.3963	12.3297	12.3871	12.3784	12.2812	12.4204	12.2968	12.3354	12.3978	12.3885	12.3371	12.3701	12.3387	12.3442	12.3226	12.263	12.2763	12.406	12.2598	12.3864
A0A024R6D8	12.5426	12.5214	12.5782	12.4674	12.5486	12.5372	12.4135	12.5423	12.5138	12.6032	12.7032	12.5665	12.5033	12.6592	12.4564	12.4864	12.6012	12.4708	12.5815	12.5739	12.576	12.4598	12.5302	12.512	12.5537	12.6041	12.5441	12.4762	12.619
A0A024R6H0	12.1979	12.0479	12.2001	12.3564	12.2561	12.3005	12.2838	12.1249	12.2163	12.1408	12.2039	12.1434	12.2173	12.1551	12.2761	12.2384	12.3199	12.3103	12.306	12.2046	12.3107	12.2487	12.1304	12.2346	12.1662	12.2862	12.2955	12.2042	12.0133
A0A024R6H1	12.2682	12.7795	12.3669	12.3596	12.8023	12.3947	12.2732	12.7876	12.3424	12.8011	12.5271	12.4823	13.012	12.4888	12.5507	13.0303	12.6467	12.6272	12.5718	12.9863	12.5156	12.426	12.665	12.4781	12.6287	12.3742	12.4526	12.8879	12.7202
A0A024R6K3	12.5903	12.547	12.7829	12.6805	12.5529	12.8065	12.6081	12.543	12.7725	12.7334	12.9214	12.7981	12.6091	12.906	12.6653	12.6173	12.8313	12.706	12.8149	12.65	12.8752	12.7403	12.5439	12.7468	12.59	12.6666	12.6713	12.5735	12.9456
A0A024R6K8	13.7596	15.0831	13.8968	13.8278	15.305	13.8575	13.966	14.8994	13.7731	15.6288	14.0849	14.089	15.929	14.2411	14.2048	15.6603	13.9775	14.0941	14.1308	16.0471	14.0235	13.7208	15.0148	13.5068	15.567	14.0076	13.9893	15.7939	13.9485
A0A024R6L5	10.5323	10.4006	10.502	10.7155	10.5434	10.5303	10.6287	10.4463	10.5966	10.5686	10.6248	10.6395	10.5777	10.5147	10.6533	10.5569	10.676	10.6925	10.5689	10.5249	10.6196	10.6036	10.5366	10.5613	10.4771	10.4992	10.6303	10.5356	10.7876
A0A024R6M6	11.9392	11.8178	11.9318	11.8996	11.8208	11.8969	12.0525	11.9155	11.9749	11.7731	11.8351	11.869	11.8745	11.8641	11.9574	11.8629	11.9243	11.9945	11.8853	11.7682	11.8711	11.9971	11.9318	11.8999	11.8068	11.8885	11.939	11.8867	11.9513
A0A024R6N2	12.9015	12.9074	12.8231	12.9407	12.8213	12.7441	12.9205	12.9483	12.8381	12.8462	12.8068	12.8761	12.9909	12.8244	13.0157	12.9941	12.9273	13.0195	12.9618	12.9399	12.829	12.802	12.8251	12.8422	12.9226	12.9231	12.916	12.9479	12.9394
A0A024R6Q1	13.6357	13.6023	13.9346	13.5748	13.5589	14.028	13.5459	13.5633	14.0347	13.6204	14.0267	13.6158	13.5269	14.0336	13.5227	13.5043	13.8663	13.5363	13.5499	13.5552	13.7818	13.5652	13.6666	13.9119	13.7156	13.8771	13.5945	13.7131	13.974
A0A024R6T4	9.03828	9.76986	11.9632	9.69394	10.6871	12.7763	9.68114	9.7853	12.5732	9.05786	10.3147	8.68673	10.0045	10.6563	8.75095	10.0188	11.8673	8.96115	7.73245	8.28694	11.6783	9.79333	10.8559	11.2499	10.7194	11.8032	8.66178	10.5584	11.9094
A0A024R6T8	11.4945	11.2722	11.4347	11.5097	11.2059	11.4732	11.3925	11.1805	11.2973	11.3979	11.3516	11.4944	11.3598	11.3882	11.5658	11.3786	11.4789	11.5349	11.5762	11.4122	11.5307	11.4263	11.2523	11.3406	11.2837	11.4145	11.3895	11.2463	11.4734
A0A024R6U3	11.5636	11.4813	11.331	11.7196	11.5887	11.479	11.5826	11.5506	11.3257	11.3917	11.1811	11.4912	11.5809	11.2019	11.6761	11.6041	11.3918	11.7021	11.4664	11.3756	11.3489	11.5286	11.5846	11.3625	11.5546	11.3991	11.6413	11.5843	11.3964
A0A024R6X2	12.0185	12.0674	12.0676	11.9478	12.1316	12.2949	12.0508	12.0085	12.1013	12.2039	12.2568	12.1053	12.2318	12.3864	12.1499	12.2511	12.4052	12.2293	12.1283	12.2451	12.3007	12.0293	12.1965	12.1675	11.9922	12.1065	12.0774	12.2673	12.4787
A0A024R6Y2	11.8311	11.6852	11.5882	11.8341	11.7936	11.9882	11.8303	11.7784	11.8679	11.8513	11.8772	11.918	11.7656	11.9073	11.9054	11.8326	11.9251	11.9126	11.9125	12.0015	12.012	11.801	11.8376	11.8409	11.7812	11.7315	11.6942	11.8176	11.822
A0A024R6Y8	10.1917	10.2845	10.3057	9.82497	9.89864	9.33376	10.1942	10.1343	10.1509	9.92544	9.82506	9.71192	10.3294	9.8352	10.2483	10.2063	10.1892	10.2693	10.2965	9.9725	9.96578	9.76155	9.59805	9.87036	10.5356	10.3855	10.1319	9.75099	10.2288
A0A024R6Z0	13.1623	13.1712	13.2841	13.1542	13.1448	13.2184	13.1313	13.1713	13.1722	13.2173	13.234	13.2507	13.244	13.2046	13.2708	13.2315	13.2554	13.2832	13.2401	13.2868	13.241	13.1778	13.1674	13.1805	13.2055	13.1692	13.1891	13.1754	13.3258
A0A024R702	11.3414	11.3618	11.4281	11.0688	11.0257	11.0672	11.6338	11.5389	11.628	9.97746	10.583	9.57275	10.2474	10.4068	10.0776	10.3683	10.5349	10.1086	10.0219	10.5012	10.1015	10.8363	11.0701	10.9768	12.0326	12.0256	9.93074	10.4509	10.2236
A0A024R704	11.6868	11.3233	11.5335	11.8086	11.4986	11.4209	11.7898	11.4271	11.5284	11.6041	11.5192	11.7119	11.5346	11.4025	11.7163	11.4904	11.5742	11.6905	11.5187	11.5104	11.5088	11.6598	11.4454	11.5823	11.4774	11.5091	11.7566	11.664	11.6012
A0A024R705	12.6775	12.6133	12.5716	12.7789	12.6955	12.8607	12.679	12.685	12.7767	12.6275	12.6608	12.6879	12.681	12.7175	12.742	12.6102	12.685	12.7114	12.596	12.6255	12.665	12.817	12.8076	12.7667	12.5194	12.5847	12.7593	12.712	12.7215
A0A024R711	7.7147	7.51472	7.79431	7.46421	7.30254	7.56036	7.64812	7.41724	7.68595	7.22497	7.27155	7.29998	7.48474	7.29736	7.48985	7.44166	7.56978	7.5149	7.26053	7.21594	7.41222	7.17659	7.74595	7.65344	7.38945	7.86005	7.42347	7.70966	7.33092
A0A024R713	13.9696	14.0182	14.0509	14.0653	14.054	14.0559	14.0432	13.9753	13.9597	13.8568	13.9326	14.008	13.9832	13.9771	14.0797	13.9441	14.0366	14.1038	14.0154	14.0113	13.9661	13.9809	13.9946	13.9877	14.075	14.0263	13.96	13.9047	14.0856
A0A024R716	7.97892	7.79705	7.9648	8.15482	8.1222	7.74515	8.19935	8.14308	7.87048	8.0171	8.04331	8.19144	8.02763	8.15961	7.98649	7.98626	7.92888	8.0693	7.95807	8.02975	8.03159	7.79658	7.94251	8.01681	7.96963	8.20294	7.98109	8.19804	8.03709
A0A024R718	14.5857	14.9823	17.14	15.0752	15.2226	17.2843	15.3687	15.3245	17.2729	14.7482	16.3241	14.403	14.9538	16.6579	14.7172	14.8039	16.5937	14.6046	14.3948	14.5106	16.5901	15.559	15.797	16.6651	15.2933	16.4354	14.6362	15.1425	16.5734
A0A024R720	12.6178	12.5762	12.6597	12.6636	12.6422	12.7226	12.6348	12.6251	12.6989	12.4719	12.4472	12.468	12.5677	12.476	12.5799	12.5661	12.5532	12.5805	12.5817	12.4831	12.5164	12.7595	12.5791	12.6172	12.6769	12.6032	12.5272	12.5163	12.5626
A0A024R745	12.1935	12.0578	11.874	12.3302	12.2585	12.3118	11.9994	12.0269	11.9555	12.3883	12.3842	12.5245	12.168	12.2529	12.287	12.2824	12.3496	12.4201	12.6846	12.5804	12.6053	11.973	11.9304	12.0325	12.3186	12.2532	12.0529	12.0961	11.9981
A0A024R746	11.5762	11.605	11.9838	11.5593	11.6721	12.0263	11.6717	11.606	12.0336	11.6323	12.0133	11.5643	11.5266	12.0633	11.4735	11.5024	11.9591	11.4817	11.5254	11.5317	11.8602	11.6637	11.6764	11.9792	11.611	11.9807	11.5427	11.6266	12.0435
A0A024R753	11.9866	11.8962	12.1996	11.939	11.8866	12.0087	12.0349	11.9643	12.1073	11.746	11.9199	11.9179	11.9608	11.9806	12.0671	12.0072	12.0738	12.1205	11.9159	11.7627	11.8235	12.0409	11.8595	11.9887	11.941	12.1323	12.235	11.9587	12.1683
A0A024R755	11.5883	11.5094	11.4799	10.9963	11.0624	10.5976	11.5967	11.1976	11.1125	10.4596	10.4315	10.7481	11.1266	10.444	11.3489	10.9551	10.8728	11.1711	10.8958	10.6765	10.7185	11.5562	11.355	11.5289	10.7596	10.7903	10.9189	10.7162	11.1301
A0A024R756	10.0862	10.3671	8.79234	9.74223	10.0395	8.94684	9.61489	9.81765	8.68857	9.74801	9.01746	9.29634	10.4618	8.98194	10.1828	10.4601	9.45463	10.1825	9.72395	9.76653	9.4023	9.60424	9.62571	9.55587	9.6251	9.27224	10.0274	9.96771	9.6594
A0A024R774	10.1071	10.115	10.1293	10.1454	10.2881	9.95729	10.1297	10.2093	10.1704	10.2122	10.1509	10.2071	10.1025	10.108	10.0707	10.0967	10.0529	10.0992	10.4391	9.88264	10.0014	10.2854	10.1176	10.2558	9.99388	10.0028	10.1497	10.1133	10.1468
A0A024R781	9.97124	9.92168	9.96199	9.98097	10.033	9.87169	9.86921	9.91787	9.80153	9.83604	9.69855	9.84151	10.0318	9.69855	9.93143	10.0062	9.85716	9.93815	9.89633	10.0251	9.8392	9.89936	9.97489	9.96627	9.92827	9.84287	9.7879	9.96819	9.74987
A0A024R7D5	10.8026	10.7466	11.2794	10.7624	10.5965	11.1308	10.9272	10.9395	11.0877	10.8451	11.3751	11.0135	10.872	11.5005	11.0138	10.7236	11.5661	11.013	10.764	10.8252	11.3828	10.8471	10.7723	11.3276	10.72	11.0191	11.0974	10.8801	11.6386
A0A024R7E0	9.00053	8.79332	8.89228	9.04237	8.85054	8.99168	8.97265	8.93585	8.9555	8.83553	8.70302	8.72545	8.99133	8.76285	9.03065	9.02737	8.95701	9.03537	9.06429	8.89684	8.98679	8.88264	8.88162	8.91089	9.00375	8.95226	8.94544	8.63178	8.81698
A0A024R7E4	6.55205	6.06427	6.0155	6.56075	6.00887	6.16764	6.51817	5.90138	6.01975	6.28141	6.32991	6.58873	5.90484	6.25698	6.32957	5.9311	6.0365	6.27217	6.06609	6.10154	6.4865	6.21594	6.10852	6.1964	6.07325	6.21594	6.26053	6.33985	5.97728
A0A024R7G7	9.05595	8.85479	9.04764	9.03027	8.93451	8.76957	8.79187	8.67569	8.72979	8.78382	8.84748	8.98086	8.96559	9.00886	9.06105	9.22192	9.08744	9.05606	9.1472	8.8857	9.14466	8.92877	9.01123	8.86934	8.74147	8.76818	9.15987	9.00656	8.68299
A0A024R7I4	9.28178	9.32736	8.89947	9.4953	9.60806	9.26574	9.33951	9.49896	9.25527	9.5433	9.5052	9.67934	9.6094	9.36768	9.61954	9.5517	9.30644	9.71366	9.68124	9.84914	9.41715	9.44984	9.18818	9.11721	9.43532	9.35755	9.61594	9.59121	9.10591
A0A024R7I5	10.8224	10.8907	10.9191	10.748	10.8168	10.7818	10.8285	10.8991	10.8997	10.877	10.9179	10.8363	10.9836	10.9421	10.9147	11.0253	11.0123	10.9594	10.9689	11.0439	10.9598	10.8729	10.9116	10.841	10.8481	10.7865	10.8279	10.9403	10.8895
A0A024R7J7	9.55536	9.49971	9.89903	9.78661	9.79941	10.2071	9.60819	9.67102	9.81234	9.87409	10.1026	9.86321	9.4589	10.0645	9.56008	9.50353	9.80321	9.45949	9.50383	9.64386	9.82337	9.80359	9.82814	9.8857	9.67537	9.70563	9.90087	9.82284	9.74259
A0A024R7L2	12.5978	12.654	12.5911	12.402	12.4371	12.3713	12.5874	12.4023	12.3903	12.3767	12.1929	12.5822	12.5402	12.2432	12.7251	12.5767	12.5447	12.6939	12.4792	12.3742	12.4711	12.5013	12.35	12.4997	12.3765	12.637	12.4902	12.6558	12.5715
A0A024R7L6	10.7007	10.2225	10.8422	10.7191	10.233	10.6628	10.5236	9.97913	10.6423	10.3389	10.7374	10.7554	10.1157	10.8227	10.6761	9.96891	10.5817	10.5608	10.5793	9.72905	10.744	10.7468	10.2292	10.6938	10.1548	10.5223	10.8265	10.3502	10.7903
A0A024R7L8	14.1102	14.1319	14.1448	14.2082	14.1639	14.2356	14.2025	14.1392	14.228	14.0657	14.1522	14.1298	14.1985	14.1928	14.2421	14.1769	14.2377	14.2131	14.2426	14.1993	14.2605	14.2127	14.1574	14.2362	14.0819	14.1701	14.1362	14.0473	14.203
A0A024R7M6	12.3306	12.1513	12.5153	12.424	12.2657	12.5926	12.4807	12.264	12.5952	12.3245	12.5622	12.3905	12.113	12.5147	12.2066	12.1246	12.3886	12.2394	12.3517	12.1631	12.4164	12.3414	12.365	12.5209	12.3293	12.4788	12.356	12.3337	12.2784
A0A024R7M7	10.1664	10.6748	11.27	10.3305	10.9014	11.4948	10.5101	10.7985	11.3723	10.753	11.3525	10.2321	10.6539	11.3478	10.243	10.6962	11.2445	10.3403	10.1133	10.7251	11.2769	10.3223	10.9799	11.1799	10.7874	11.4198	10.1168	10.9799	11.3565
A0A024R7M8	13.2422	12.8157	12.891	13.1359	12.7362	12.9828	12.9097	12.7027	12.9785	13.0603	13.2144	13.2895	12.6556	13.1664	12.9924	12.6817	12.9035	12.9946	13.2376	13.0859	13.1665	12.9546	12.8664	12.8879	12.8976	12.9437	13.0937	12.8758	12.5125
A0A024R7N1	12.8845	12.8889	12.9304	13.0053	12.9692	12.9945	13.066	13.059	12.9834	12.8653	12.8318	12.9533	12.9013	12.9224	12.9755	12.9067	12.9468	13.0179	12.9366	12.853	12.9814	13.1329	12.9965	13.0207	12.792	12.8894	12.9509	12.9581	12.8641
A0A024R7N2	14.0748	14.2245	14.0167	14.1942	14.3654	14.1468	14.1503	14.2163	14.0322	14.2906	14.1253	14.1862	14.4953	14.1144	14.3851	14.4578	14.2618	14.3637	14.2145	14.3238	14.2338	14.112	14.1638	14.146	14.246	14.1216	14.3038	14.3721	14.3624
A0A024R7N7	12.4279	12.3558	12.2365	12.5155	12.4351	12.3127	12.6614	12.6584	12.5122	12.9399	12.875	13.0156	12.6872	12.89	12.7306	12.7669	12.7573	12.8254	12.9968	13.045	12.7557	12.6522	12.3214	12.3293	12.5579	12.3619	12.8102	12.7121	12.6556
A0A024R7S3	13.2225	13.1397	13.1944	13.017	13.0117	13.0541	13.1013	13.1175	13.0954	13.1485	13.1802	13.1433	12.9655	13.0898	12.9958	12.9827	13.0205	12.977	13.0288	13.0291	13.1002	13.1747	13.2417	12.9826	13.053	13.0901	13.0418	13.0485	13.1029
A0A024R7T4	10.4162	10.3772	10.058	10.4358	10.1906	10.124	10.3042	10.4111	10.326	10.0116	9.86802	10.3114	10.4	10.0292	10.6547	10.3886	10.2371	10.584	10.2127	10.1404	10.0403	10.4416	10.2792	9.99199	10.3509	10.1911	10.8683	10.2919	10.112
A0A024R7U9	13.7273	13.7466	13.4846	13.8311	13.7251	13.5444	13.7602	13.7224	13.548	13.7557	13.6404	13.8839	13.8866	13.6386	14.0706	13.8571	13.7105	13.9829	13.8629	13.8222	13.7629	13.8583	13.7155	13.6406	13.5167	13.5148	14.0146	13.7549	13.7392
A0A024R7V6	13.0941	13.0668	13.0886	12.9923	12.9932	12.9541	13.184	13.1786	13.0957	12.8464	12.8512	12.8421	13.0771	12.9322	13.0458	13.0453	13.0311	13.0191	12.9194	12.9401	12.8731	12.953	12.9484	13.0506	13.2182	13.1963	12.9675	12.9272	13.1654
A0A024R7W9	12.7494	12.7635	12.4053	12.9488	12.7988	12.7874	12.8186	12.8067	12.742	12.413	12.4045	12.6058	12.783	12.4166	12.9298	12.7796	12.6895	12.9069	12.6008	12.4385	12.5834	12.788	12.719	12.7488	12.6796	12.7212	12.8101	12.6693	12.8654
A0A024R7X0	13.9264	13.8602	13.9337	13.9675	13.9296	13.9685	14.0102	13.9816	14.0343	13.9316	13.9691	13.9968	14.0602	13.9827	14.1295	14.0749	14.1026	14.1359	14.0684	14.0289	14.1024	13.99	13.9559	14.0109	13.8678	13.9242	14.0139	13.9427	14.166
A0A024R7Y5	11.224	10.8769	11.0242	11.2268	10.9822	11.1864	11.2047	10.9766	11.1349	11.0834	11.3587	11.3404	10.9348	11.2399	11.1977	10.9311	11.1807	11.1784	11.2823	11.0254	11.2424	11.1626	10.8403	11.1159	11.0965	11.1563	11.19	10.9231	11.2883
A0A024R7Z5	13.0505	12.878	12.7246	13.0555	12.8707	12.7169	12.9431	12.8851	12.5348	13.0902	12.9872	13.4027	13.2216	13.0665	13.3545	13.2066	13.0644	13.3521	13.3881	13.1802	12.9575	12.9418	12.8343	12.822	12.8185	12.679	13.3386	13.1539	13.1542
A0A024R806	8.48545	8.30528	8.18056	8.38934	8.14827	8.29728	8.17556	8.26006	8.21213	8.31642	8.15148	8.35928	8.40289	8.20963	8.46103	8.43874	8.44059	8.51889	8.32343	8.30378	8.35755	8.38658	8.16491	8.39232	8.17493	8.15313	8.42066	8.42487	8.39375
A0A024R821	13.5646	13.4429	13.4082	13.717	13.5334	13.743	13.515	13.4231	13.6687	13.26	13.5251	13.5641	13.3838	13.682	13.5284	13.3599	13.5094	13.4935	13.6041	13.518	13.7768	13.5965	13.4476	13.5377	13.544	13.6054	13.5394	13.4409	12.9826
A0A024R824	9.71742	9.52815	9.77207	9.43241	9.29533	9.13012	9.61407	9.5037	9.45061	9.50529	9.55712	9.68744	9.87981	9.55999	10.0477	9.92625	9.91644	10.039	10.0375	9.80305	9.99482	9.40798	9.35462	9.41785	9.49252	9.68825	9.72451	9.51175	9.6865
A0A024R832	10.0674	9.82087	10.2061	9.86347	9.85581	10.0131	10.1165	9.8674	10.2464	9.73278	9.99382	9.79062	9.69302	9.85013	9.87381	9.73093	10.1004	9.86482	9.81432	9.68475	10.075	9.8585	9.79874	10.0923	10.0187	10.2889	9.71768	9.78136	10.027
A0A024R843	10.3632	10.2425	10.1799	10.2634	10.145	10.1485	10.1823	10.1717	10.2074	10.1451	10.1675	10.0955	10.1783	10.1947	10.2192	10.1908	10.2168	10.2408	10.2471	10.1408	10.1561	10.2428	10.3011	10.2292	10.1378	10.1224	10.2777	10.1603	10.1159
A0A024R857	9.83989	9.38385	10.0723	9.89269	9.47239	9.82575	9.89166	9.48919	9.9605	9.43442	9.81214	9.87538	9.50458	9.89325	9.85662	9.50657	9.89375	9.8239	9.83763	9.66	9.78136	9.82496	9.633	9.81111	9.63421	9.79442	9.71253	9.56859	9.85071
A0A024R870	12.4628	12.5351	12.312	12.4067	12.5832	12.2707	12.3726	12.474	12.2038	12.4411	12.3202	12.4793	12.5774	12.3373	12.5048	12.6032	12.41	12.5551	12.5626	12.5974	12.437	12.5375	12.4729	12.385	12.3316	12.2436	12.4805	12.4781	12.2629
A0A024R871	9.86601	9.81399	9.34328	10.0484	9.74832	9.60286	9.6142	9.29788	9.65231	9.69058	9.61799	9.98166	9.5794	9.49191	9.70495	9.75534	9.78059	10.0012	9.44363	9.49586	9.94251	9.92333	9.97871	9.82919	9.16742	9.27302	10.1276	9.76211	9.63239
A0A024R882	13.1608	14.003	13.9813	12.9713	13.8672	13.8114	13.1219	13.8269	13.7465	13.8989	13.8265	13.1939	14.1154	13.9822	13.2589	13.9179	13.9936	13.1381	13.0361	14.1757	14.0888	13.2497	13.8016	13.8014	13.8261	13.8814	13.1903	13.8599	13.857
A0A024R883	11.9966	11.9695	11.9291	12.0349	11.9698	12.0457	11.9669	11.945	11.9533	11.9884	11.9938	12.0422	11.8861	11.9647	11.9744	11.902	11.9376	11.961	12.0131	11.9239	11.9612	12.0542	11.9847	12.0099	11.9114	11.9151	12.0229	11.9053	11.945
A0A024R892	7.9178	7.84043	7.8734	7.98687	7.91689	7.90199	8.03538	7.9598	7.88356	7.89344	7.67398	7.95643	8.14777	7.64784	8.20138	8.14802	7.941	8.20859	7.92877	7.91687	7.8009	7.94251	7.87447	7.79658	7.95807	7.90288	8.05709	8.11721	7.97919
A0A024R897	11.8746	11.8481	12.015	11.7092	11.6973	11.8454	11.9455	11.8532	12.079	11.742	11.9001	11.7875	11.7342	11.6807	11.7209	11.7164	11.8865	11.6898	11.6466	11.52	11.736	11.8166	11.896	11.9398	11.7991	11.9525	11.8791	11.8107	11.9914
A0A024R8A7	13.098	13.0313	13.3219	13.1163	13.0493	13.1328	13.2004	13.0787	13.234	13.1662	13.3552	13.2644	12.9958	13.3372	13.0789	12.9688	13.1765	13.0878	13.1688	13.1277	13.2218	13.1341	13.1898	13.1973	13.091	13.1011	13.1837	13.152	13.0908
A0A024R8B8	9.75652	9.9748	9.76617	9.54357	9.92303	9.48016	9.93864	10.1945	9.72153	10.4607	10.1703	10.0544	10.0409	9.99314	9.75219	10.0502	9.79295	9.7849	10.0279	10.4798	9.93566	9.73132	9.79442	9.73697	10.125	9.783	9.95274	10.0471	9.64566
A0A024R8E4	9.86177	9.72073	9.63356	10.2029	9.71646	9.84105	9.87619	9.56585	9.71261	9.67054	9.78209	9.9742	9.9243	9.79863	10.2448	9.94708	10.0033	10.2363	9.98014	9.73075	10.0297	9.99105	9.85227	9.64024	9.57302	9.70563	10.2515	9.92085	9.77039
A0A024R8F1	10.6761	10.404	10.411	10.7195	10.2448	10.2183	10.7321	10.5323	10.4486	10.2193	10.2507	10.6133	10.4827	10.3106	10.8263	10.2989	10.313	10.6957	10.457	9.96097	10.2656	10.7019	10.398	10.3772	10.3447	10.3605	10.8806	10.6008	10.4737
A0A024R8G6	10.2537	9.90455	10.0425	10.2869	10.0492	10.2104	10.0072	9.73812	10.1216	10.1064	10.3131	10.4475	9.87643	10.3046	10.2367	9.85603	10.0904	10.209	10.1172	9.97059	10.0302	10.1782	10.058	10.2167	9.87856	9.88773	10.3091	10.1548	10.3476
A0A024R8H5	9.32029	8.82921	9.1394	8.98852	8.90733	8.60974	9.15009	9.01452	8.5728	8.79459	8.24416	8.72728	9.51266	8.61651	9.51624	9.48981	8.89766	9.43802	9.52487	9.64145	8.5812	8.65225	8.67125	8.75043	9.40372	9.10329	8.61225	8.79442	8.98299
A0A024R8L1	12.2644	12.0215	12.1113	12.4899	12.0532	12.4246	12.463	11.9319	12.3273	12.0232	12.2556	12.3002	12.1875	12.1716	12.5604	12.1192	12.4217	12.5142	12.192	11.9616	12.2676	12.3944	12.1396	12.3437	11.9516	12.177	12.4895	12.2442	12.5567
A0A024R8L3	10.165	10.0436	10.0518	10.1159	9.87097	9.8108	10.3221	10.0937	9.94094	9.98242	9.82329	10.1714	10.2807	9.7809	10.4199	10.2888	10.0966	10.433	10.2025	10.1002	10.0888	10.0652	10.014	10.0371	9.97154	9.9653	10.2344	10.1011	10.1557
A0A024R8L7	12.5114	12.3373	12.4386	12.5025	12.0936	12.0714	12.4682	12.0368	12.1763	12.2124	12.3718	12.5592	12.3479	12.3999	12.7823	12.2641	12.518	12.711	12.6423	12.1929	12.4418	12.3093	12.1031	12.3593	12.1789	12.3962	12.5141	12.3183	12.6645
A0A024R8M0	13.2603	13.2758	12.9445	13.3	13.3033	13.0428	13.4075	13.439	13.1916	13.5123	13.3787	13.6036	13.5051	13.338	13.4887	13.4711	13.2129	13.4805	13.5859	13.663	13.3971	13.2931	13.2986	13.2007	13.2396	13.1041	13.3968	13.4031	13.2157
A0A024R8M4	10.8613	10.7305	10.7931	11.0007	10.8173	11.0117	10.9148	10.8664	10.9844	11.1639	11.1891	11.2326	11.168	11.1568	11.2963	11.1728	11.2299	11.2612	11.155	11.0757	11.1668	10.8585	10.6958	10.8025	11.0152	11.0173	11.3452	11.3	11.1993
A0A024R8N4	12.0813	12.1927	11.9297	12.0545	12.3108	11.9605	12.1713	12.3081	12.0716	12.2564	12.0864	12.1413	12.2381	12.0687	12.1262	12.2195	12.0859	12.0774	12.0785	12.1613	12.1148	12.1603	12.3302	12.1172	12.0269	11.9869	12.1969	12.2625	12.0572
A0A024R8S5	15.8251	15.764	15.811	15.6443	15.6441	15.7402	15.7037	15.6955	15.7211	15.7494	15.772	15.7027	15.6208	15.751	15.6032	15.5911	15.6718	15.5798	15.5635	15.6452	15.7153	15.633	15.7325	15.6853	15.7993	15.8338	15.5663	15.7423	15.7939
A0A024R8T9	10.9583	10.6576	10.8606	11.0388	10.8789	10.4661	11.0894	10.7826	10.8197	11.1857	11.2084	11.2256	10.93	11.292	11.0462	10.8464	10.9078	10.9841	11.5258	11.112	11.1261	10.93	10.8363	10.7979	10.7276	10.8287	10.9442	10.6727	11.0307
A0A024R8U8	9.4399	9.56458	9.68364	9.50964	9.56838	9.9789	9.37471	9.40166	9.73614	9.48773	9.66892	9.33689	9.42572	9.72496	9.3031	9.38615	9.58686	9.26364	9.33613	9.50117	9.60918	9.49586	9.67419	9.69928	9.56859	9.63481	9.10154	9.48851	9.72622
A0A024R8X1	9.31879	9.22999	9.47577	9.10815	9.02578	9.31868	9.23431	9.27804	9.63367	9.01809	9.43563	9.0651	8.75841	9.38141	8.93424	8.85649	9.37327	8.89479	8.79116	8.78463	9.24159	9.17742	9.30302	9.44708	9.2062	9.41856	9.17076	9.224	9.21189
A0A024R8Y2	10.7848	10.4054	10.5175	10.8942	10.3314	10.4902	10.6841	10.3344	10.6312	10.4376	10.6182	10.8516	10.2613	10.5548	10.753	10.2834	10.5401	10.788	10.6981	10.2412	10.7134	10.7682	10.3895	10.5834	10.2511	10.5996	10.8706	10.2204	10.6481
A0A024R8Y7	10.5424	10.5119	9.49852	10.7155	10.5434	10.4182	10.6117	10.3394	10.2281	9.93943	10.1743	10.4987	10.4161	10.0955	10.7069	10.3782	10.2824	10.7214	10.1519	9.943	10.2935	10.697	10.5865	10.3524	9.93664	10.0741	10.7415	10.5048	10.5091
A0A024R8Z5	10.6748	10.6075	10.2356	10.8629	10.7323	10.5984	10.5238	10.5566	10.3153	10.6973	10.5307	10.8296	11.0271	10.6218	11.1089	11.0245	10.8182	11.0882	10.9034	10.9009	10.9423	10.5395	10.4529	10.4433	10.6868	10.5718	10.8978	10.8572	10.6366
A0A024R949	11.251	10.897	11.0806	11.2175	10.8433	11.2415	11.1086	10.7709	11.1071	10.7901	10.9964	10.9731	10.7855	11.023	11.0484	10.7688	11.0149	10.988	10.8727	10.6555	10.9901	11.1059	10.8247	11.1037	10.967	11.207	11.1074	10.7214	11.2572
A0A024R977	10.157	10.029	9.80365	10.343	10.056	10.1204	10.1123	10.0653	10.0579	10.3286	10.3424	10.4224	10.1226	10.3528	10.2766	10.0841	10.0936	10.1726	10.3023	10.1861	10.1168	10.1632	10.1737	10.2082	9.88519	9.90137	10.2062	10.2773	10.3294
A0A024R983	13.7508	13.7476	13.5925	13.8785	13.806	13.8408	13.8152	13.8056	13.7982	13.7284	13.7699	13.8161	13.9306	13.8327	13.9739	13.9165	13.9263	13.9652	13.8249	13.7781	13.8287	13.735	13.7432	13.8055	13.6769	13.9135	13.9719	13.8975	13.943
A0A024R9B5	12.3356	12.3782	12.4861	12.3346	12.3615	12.2555	12.3854	12.3262	12.3265	12.3922	12.4729	12.3745	12.3665	12.3901	12.2804	12.3696	12.4044	12.3908	12.4332	12.3305	12.3619	12.355	12.2388	12.3695	12.3718	12.4592	12.3621	12.2557	12.5666
A0A024R9B7	12.2373	12.2548	11.9791	12.4271	12.2388	12.5214	11.9548	12.1212	12.084	12.7991	12.768	12.7838	12.4335	12.7491	12.5562	12.4468	12.4673	12.534	12.9131	12.8497	12.8858	12.0741	12.1246	12.2207	12.3223	12.2701	12.3829	12.3221	12.3323
A0A024R9B8	12.6693	12.5028	12.227	12.6084	12.3764	12.2356	12.5078	12.3642	12.3321	12.3382	12.3089	12.4185	12.2866	12.2384	12.3207	12.3448	12.3149	12.3678	12.521	12.3607	12.301	12.727	12.6256	12.6249	12.0209	12.0284	12.2793	12.175	12.3209
A0A024R9D1	8.84154	8.09305	10.0315	9.12495	8.00594	10.143	9.10633	8.14337	9.98772	8.15663	9.26054	8.7462	8.07408	9.28209	8.60346	8.09578	9.2572	8.63903	8.71081	7.76598	9.63783	9.42417	8.20294	9.54754	8.4023	9.66118	8.61471	7.69581	9.61532
A0A024R9D2	14.0817	13.9921	14.1244	13.9854	13.9903	13.7864	13.9916	13.8118	13.8048	14.0274	13.9635	14.1099	14.0331	14.0081	14.2119	14.0293	14.0613	14.1613	14.3524	14.2616	14.347	14.0071	13.9366	13.9449	13.9125	13.8672	14.0225	13.8161	13.6001
A0A024R9D3	12.8545	12.8511	12.9914	12.9623	12.8042	13.0352	12.8086	12.7484	12.9023	12.9589	13.1268	13.0768	12.923	13.1302	12.9882	12.8685	13.0723	12.9872	13.0666	12.9988	13.1616	12.8652	12.7857	12.8412	12.9033	13.024	12.9395	12.8456	13.0658
A0A024R9G3	10.628	10.605	10.3083	10.686	10.5716	10.6289	10.5755	10.7128	10.5979	10.8084	10.8618	10.7418	10.8299	10.7782	10.8018	10.847	10.8459	10.8156	10.9312	11.0437	11.0066	10.5638	10.5346	10.5699	10.5828	10.7033	10.6642	10.5498	10.6847
A0A024R9G4	13.7229	13.7446	13.681	13.723	13.6977	13.6388	13.8098	13.8288	13.8191	13.8816	13.8512	13.853	13.9421	13.9629	13.9108	13.9214	13.8958	13.934	13.9741	13.9709	14.0131	13.7461	13.7698	13.7282	13.7601	13.6994	13.8013	13.8054	13.864
A0A024R9H2	11.505	11.4617	11.4659	11.3696	11.3564	11.3498	11.3802	11.3214	11.4498	11.4759	11.3552	11.4771	11.2522	11.4416	11.4212	11.2026	11.3256	11.384	11.4883	11.4567	11.4429	11.3837	11.4292	11.3337	11.432	11.4175	11.2374	11.3225	11.4062
A0A024R9I5	11.0533	11.147	11.271	10.9427	10.9348	11.2267	10.8756	10.8856	11.1452	10.7342	10.8753	10.8138	10.9754	10.9804	11.0691	10.9473	11.13	11.0385	10.8231	10.6909	10.9503	11.0341	11.0679	11.2376	10.8572	11.0961	11.0464	11.0028	11.2254
A0A024R9J0	13.2332	13.1286	12.9506	13.2271	13.0977	13.0902	13.2518	13.1159	13.2601	12.7873	12.859	12.8893	12.8898	12.8297	13.0072	12.8805	12.9296	13.0396	12.7237	12.5712	12.6893	13.174	13.145	13.1646	13.0661	13.127	13.2503	13.1133	13.0509
A0A024R9L1	12.6042	12.6059	12.8962	12.5229	12.5976	12.6345	12.7067	12.5873	12.6747	12.415	12.4388	12.4043	12.6311	12.4457	12.63	12.6362	12.6833	12.6384	12.3626	12.3675	12.4929	12.6269	12.6357	12.6491	12.6128	12.7221	12.6445	12.6402	12.776
A0A024R9M9	11.3141	11.0329	11.3449	11.4608	11.1249	11.402	11.3313	11.0675	11.3146	11.1958	11.4837	11.4796	11.0433	11.3975	11.3348	11.0153	11.3083	11.2847	11.2973	10.9887	11.3045	11.2767	11.1991	11.446	11.0665	11.2615	11.425	11.2505	11.4247
A0A024R9N6	14.4858	14.7939	14.5073	14.5143	14.7574	14.5633	14.5998	14.7781	14.5916	14.9499	14.7816	14.7413	14.9883	14.8699	14.7591	14.9029	14.7354	14.6982	14.7194	14.9719	14.7398	14.6035	14.7907	14.6131	14.6644	14.5211	14.7304	14.9458	14.8353
A0A024R9P6	11.8047	11.7532	11.7521	11.687	11.7693	11.455	11.7838	11.7929	11.6799	11.7591	11.7391	11.7973	11.979	11.7232	11.9826	11.9966	11.9261	12.0401	12.0232	12.0768	11.9115	11.8269	11.6344	11.7367	11.7333	11.6107	11.823	11.7492	11.7092
A0A024R9R3	14.2083	14.1357	14.0893	14.2065	14.1401	14.1258	14.3025	14.173	14.1958	14.1708	14.1409	14.2731	14.2897	14.1523	14.3921	14.2767	14.2498	14.385	14.3441	14.2154	14.1938	14.2229	14.1555	14.1816	14.1004	14.1387	14.2869	14.2127	14.3224
A0A024R9R7	9.34619	9.27388	9.62193	9.45375	9.48773	9.46285	9.44118	9.57033	9.50066	9.52569	9.44957	9.29129	9.39749	9.41854	9.29446	9.38448	9.35453	9.37577	9.54496	9.52029	9.40088	9.40868	9.38298	9.39803	9.5937	9.56542	9.29921	9.23442	9.29539
A0A024R9Z1	10.0735	10.0786	10.3117	10.8872	10.7421	10.6933	10.3901	10.4549	10.3081	10.3722	10.21	10.1394	10.9592	10.1389	10.9614	11.0498	10.8404	10.937	10.079	10.1185	10.2324	10.5571	10.4892	10.4821	10.3454	10.2683	11.0991	11.0566	11.1519
A0A024R9Z6	8.71953	8.7822	8.16484	8.77501	8.97584	8.43953	8.55553	8.693	8.20263	8.46594	8.16553	8.44242	8.85442	8.1731	8.77088	8.70328	8.36328	8.6879	8.53787	8.61594	8.42347	8.68533	8.76266	8.51307	8.47168	8.39803	8.51439	8.4608	8.47843
A0A024RA36	10.6253	10.8562	10.8514	10.5728	10.7467	10.4816	10.6204	10.82	10.5553	10.5972	10.5612	10.5928	10.842	10.6507	10.8388	10.7979	10.7792	10.818	10.8986	10.6938	10.6777	10.7939	10.5987	10.7188	10.5968	10.6929	10.6718	10.5834	10.786
A0A024RA38	7.86485	8.1969	8.26961	7.87487	8.15341	8.05025	8.09834	8.30821	8.15118	7.89372	7.81547	7.6872	8.38076	7.80617	8.12305	8.39315	8.24688	8.14907	7.58747	8.08392	8.14126	8.08569	8.19311	8.36486	7.87036	8.11027	8.07325	8.33092	8.10504
A0A024RA70	9.47563	10.457	9.96389	9.56979	10.4924	9.98882	9.59597	10.3205	9.96516	10.5725	10.1449	9.90305	10.8084	10.0147	9.95533	10.7996	10.1994	10.0571	9.86264	10.7781	10.2479	9.75489	10.4193	9.92184	10.2475	9.89936	10.0242	10.6975	10.0238
A0A024RAA7	11.043	11.2923	10.5268	11.0369	11.5183	10.5381	11.15	11.6372	10.4428	11.4219	10.7891	11.2715	11.6	10.9026	11.2171	11.5528	10.879	11.2563	11.077	11.5366	10.9583	11.1894	11.1576	10.6683	11.2256	10.8159	11.3163	11.4163	10.9665
A0A024RAC5	13.38	13.3877	13.4096	13.6528	13.4778	13.52	13.3991	13.3157	13.2797	13.4046	13.3154	13.3347	13.5509	13.2748	13.5777	13.5539	13.5017	13.5825	13.6365	13.5839	13.5739	13.4005	13.3553	13.3188	13.5156	13.4872	13.4629	13.3581	13.113
A0A024RAC7	12.7883	12.6825	12.7009	12.7717	12.7574	12.7012	12.8094	12.7735	12.8015	12.8227	12.7506	12.8311	12.818	12.8167	12.8497	12.8917	12.8374	12.8629	12.918	12.7926	12.7965	12.8049	12.7574	12.7315	12.7416	12.7076	12.8795	12.7396	12.8595
A0A024RAE6	6.83794	7.08455	7.16569	6.77795	6.87958	7.05622	6.85138	7.0146	7.17857	6.66802	6.92078	6.73401	6.87755	6.91673	6.83659	6.88366	7.06911	6.85116	6.91488	6.83289	6.99247	6.9386	6.99624	7.03342	6.95031	7.02975	6.67713	6.8413	6.8371
A0A024RAF0	14.1798	14.3005	14.162	14.0742	14.2052	14.133	14.2686	14.3932	14.3407	14.3368	14.3247	14.1832	14.1175	14.2265	13.9584	14.1318	14.115	14.0058	13.9981	14.0782	14.0049	14.1641	14.3002	14.2081	14.3027	14.2563	14.1966	14.3106	14.3316
A0A024RAG6	8.25258	7.83494	7.76811	8.52063	8.18811	7.63515	8.20974	7.9783	7.54834	8.29473	7.6753	8.86701	8.89864	7.70303	9.46508	8.68215	8.07125	9.36775	9.05709	8.70966	8.09276	9.1857	7.77479	7.5597	7.53657	7.28848	9.04894	8.49586	7.97154
A0A024RAI1	14.8958	14.824	14.9151	14.8516	14.754	14.7759	14.9656	14.9076	14.9204	14.981	14.9845	15.0276	14.8891	15.0185	14.9523	14.8502	14.9073	14.9407	14.9562	14.8087	14.86	14.9146	14.859	14.8785	14.8205	14.837	15.0423	14.9427	15.0848
A0A024RAJ1	12.4455	12.1921	12.2319	12.5556	12.2898	12.3515	12.3374	12.1013	12.1277	12.2266	12.3946	12.5509	12.4687	12.3691	12.7363	12.4546	12.5696	12.708	12.7061	12.4821	12.5719	12.3661	12.2414	12.3019	12.1688	12.2361	12.4743	12.2132	12.5467
A0A024RAM2	12.7271	12.6521	12.6363	12.7047	12.5432	12.7672	12.4929	12.4697	12.6549	12.6718	12.8041	12.7641	12.5214	12.81	12.6385	12.4616	12.6674	12.621	12.5874	12.5782	12.7315	12.8084	12.6514	12.7205	12.374	12.5714	12.6534	12.5956	12.8116
A0A024RAN2	10.093	10.1624	10.0992	9.98582	10.0649	9.89806	9.99998	10.1745	10.0362	10.377	10.2297	10.0994	10.2721	10.0757	10.1331	10.364	10.1765	10.1969	10.2939	10.3851	10.0616	9.99199	10.172	10.043	10.1353	9.99435	10.095	10.2388	10.2021
A0A024RAS3	11.4324	11.5148	11.5401	11.38	11.5558	11.3613	11.43	11.5431	11.4907	11.5297	11.4215	11.4614	11.7094	11.4604	11.6012	11.6887	11.55	11.6382	11.4759	11.667	11.4448	11.4543	11.4066	11.3968	11.5695	11.5356	11.7259	11.6405	11.4351
A0A024RAS5	14.0365	13.9784	13.911	14.0553	13.9314	13.9226	13.9366	13.9981	13.8772	14.0692	14.1266	14.2067	14.08	14.2056	14.1574	14.0402	14.0667	14.1138	14.2231	14.1318	14.0465	13.9983	13.9682	13.9448	13.9892	13.8634	14.0709	14.0325	14.1962
A0A024RAV0	12.9062	12.8969	13.1713	13.1902	13.1812	13.3062	13.3661	13.3534	13.5406	12.6089	12.7668	12.6253	12.6174	12.8069	12.6459	12.6509	12.7928	12.6987	12.6342	12.53	12.7102	12.8828	12.9535	12.9641	13.6632	13.6555	12.7209	12.6063	12.9307
A0A024RAV8	10.6749	10.5451	10.4414	10.734	10.6363	10.1436	10.7841	10.4262	10.1198	10.6805	10.3352	11.2537	10.8312	10.2404	11.205	10.6642	10.1789	11.274	11.0928	10.8588	10.4949	10.7313	10.4242	10.2228	10.3182	10.4189	10.9787	10.5127	10.5375
A0A024RAW6	12.0572	12.0161	11.8855	12.2363	12.2127	12.1958	12.0099	12.001	12.0666	12.1984	12.2197	12.1936	12.0539	12.2391	12.0799	12.0329	12.0594	12.0566	12.2686	12.2156	12.2107	12.2475	12.1829	12.1856	11.8962	11.854	11.9523	12.0067	12.0933
A0A024RAW9	12.9804	12.8353	12.9134	13.1164	13.0583	13.0762	13.0885	12.935	12.9957	13.1673	13.1152	13.1116	12.8639	12.958	12.9338	12.8604	12.8887	12.955	13.1445	13.0771	13.1124	13.0109	12.9264	12.9349	13.0477	13.0385	13.0547	12.9722	12.5264
A0A024RAY1	10.6561	10.4327	10.6346	10.7513	10.5744	10.8911	10.5819	10.4683	10.7201	10.2447	10.5692	10.3318	10.277	10.667	10.3687	10.2881	10.636	10.5011	10.4577	10.257	10.5724	10.59	10.5533	10.665	10.5008	10.8781	10.3454	10.4949	10.4519
A0A024RAZ7	13.1925	13.164	13.4634	13.2979	13.3483	13.4079	13.3674	13.2155	13.2293	13.3086	13.5111	13.3042	13.0126	13.481	12.9791	12.9986	13.2077	13.0158	13.0041	13.0295	13.1446	13.3327	13.3099	13.3981	13.2287	13.2991	13.3111	13.3829	13.2944
A0A024RB14	11.0395	10.6782	11.2315	10.9015	10.9803	11.0627	11.1105	10.7827	11.0826	10.0131	10.1112	10.1752	10.488	10.3067	10.5192	10.3256	10.4372	10.529	9.89532	10.0602	10.2676	11.1915	11.0371	11.115	10.6833	10.8175	10.8562	10.7125	10.1306
A0A024RB17	14.7172	14.4036	14.3377	14.6832	14.3654	14.6159	14.4787	14.3707	14.4813	14.3607	14.4088	14.5313	14.5546	14.4662	14.7339	14.5812	14.6211	14.7328	14.448	14.3382	14.4851	14.4948	14.4455	14.58	14.3873	14.461	14.8635	14.6798	14.5178
A0A024RB23	11.1535	11.0369	11.1535	11.0105	10.9789	10.9244	11.1043	10.999	11.0514	11.0415	11.0272	11.0803	11.1592	11.0835	11.2088	11.1971	11.2256	11.2064	11.2448	11.0908	11.2021	11.1776	11.0611	11.0355	10.9109	11.0098	11.1148	11.0394	11.1457
A0A024RB33	7.80353	7.75538	7.93644	7.97825	7.65671	8.23277	7.9487	7.73734	8.23133	7.48508	7.86327	7.6681	7.58247	7.83584	7.65573	7.62977	7.96172	7.63029	7.24476	7.49985	8.01866	7.86005	8.12584	8.11201	7.69116	7.87036	7.75043	7.72338	7.93467
A0A024RB75	13.6794	13.638	13.6093	13.7729	13.7138	13.7208	13.6819	13.6624	13.6573	13.642	13.6327	13.6976	13.733	13.6333	13.7853	13.7358	13.7115	13.767	13.7667	13.6993	13.6862	13.7234	13.7151	13.7053	13.6196	13.6109	13.6684	13.6848	13.7078
A0A024RBA9	12.9488	13.0196	13.07	12.8273	12.991	12.9503	12.9405	13.0689	13.0616	13.0314	13.0535	12.8375	12.9904	12.8834	12.8506	13.0006	13.0257	12.8652	12.8829	12.982	13.0098	12.9509	13.0283	13.0627	12.9857	12.9976	12.8242	12.8878	13.1079
A0A024RBB7	12.8829	12.6983	12.8127	12.7604	12.6383	12.7026	12.907	12.7148	12.9174	12.5104	12.7009	12.7008	12.6462	12.7183	12.8611	12.6256	12.8009	12.8124	12.6069	12.568	12.8559	12.8059	12.691	12.7874	12.733	12.8356	12.7425	12.63	12.8538
A0A024RBC5	13.6695	13.5489	13.2324	13.8386	13.6163	13.4302	13.7451	13.5392	13.3219	13.5871	13.4342	13.8589	13.7223	13.4847	14.0024	13.7157	13.5413	13.9916	13.884	13.7529	13.4674	13.7075	13.4795	13.4336	13.5513	13.3494	13.9227	13.5782	13.6117
A0A024RBH0	10.6688	11.2056	10.7956	10.6894	11.3908	10.9615	10.7045	11.225	10.7734	10.9348	10.5325	10.406	11.1818	10.6621	10.6365	11.1498	10.7399	10.5354	10.5584	11.1107	10.6475	10.7698	11.1599	10.9792	11.0553	10.9342	10.5705	11.0133	10.6055
A0A024RBH2	14.4374	14.4041	14.6453	13.8352	13.9676	14.3041	14.134	14.1655	14.3857	13.6136	13.7549	13.4899	13.3044	13.6828	13.0992	13.4618	13.6412	13.2712	13.3925	13.5788	13.6559	13.9833	14.1498	14.2374	14.4378	14.6211	13.2263	13.7588	13.2513
A0A024RBH7	9.28335	9.20724	9.13879	9.50178	9.37877	9.38505	9.45579	9.42521	9.44287	9.71781	9.71638	9.65388	9.4718	9.70047	9.44977	9.48865	9.58783	9.57645	9.35975	9.38873	9.56732	9.26053	9.47506	9.38082	9.40301	9.27146	9.74203	9.70736	9.77862
A0A024RBI2	9.8081	9.85367	10.0402	9.96454	9.99322	9.90604	9.9316	9.89105	9.90371	9.76968	9.83612	9.6928	10.0257	9.92497	9.90064	10.0742	10.0754	10.0046	10.1531	10.0412	9.81805	9.80735	9.83184	9.96145	10.0817	9.96386	9.84967	9.83605	9.88009
A0A024RBL2	11.9805	12.0487	11.8803	12.0479	12.2869	11.8713	12.0085	12.0103	11.847	12.0471	11.9497	12.1062	12.1546	12.0795	12.0925	12.0346	11.8802	12.007	12.1166	12.233	12.0454	12.1509	12.1738	12.0045	11.824	11.804	11.9942	11.9096	11.9316
A0A024RBU4	10.3752	11.2539	10.1307	10.1708	11.086	9.92585	10.516	11.2403	10.0903	11.2817	10.7834	10.8036	11.6485	10.7662	11.0993	11.5075	10.8107	10.9683	11.1042	11.7774	10.9799	10.392	10.8076	10.4611	10.751	10.3819	10.7781	11.0548	10.7409
A0A024RBV5	11.8582	12.0408	11.6021	11.6397	11.9041	11.329	11.748	12.0387	11.5515	11.917	11.5457	11.6825	12.1578	11.4701	11.8604	12.1362	11.6873	11.866	11.7107	12.0483	11.5544	11.7908	11.8751	11.6363	11.8435	11.5909	11.818	11.9602	11.7884
A0A024RBX6	11.6421	11.3397	11.1801	11.5193	11.2137	10.8928	11.588	11.2111	10.9931	11.524	11.3214	11.8615	11.476	11.3079	11.8919	11.2935	11.131	11.7095	11.812	11.5191	11.2808	11.5126	11.1148	11.2463	11.1778	11.0788	11.6884	11.3599	11.3779
A0A024RBY6	8.37734	8.22459	8.61306	8.49295	8.63928	9.03598	8.60633	8.61582	9.03212	8.03563	8.55104	8.09726	8.43018	8.79003	8.33896	8.37799	8.99812	8.4049	8.32942	8.43185	9.12326	8.74483	8.33539	8.85694	8.4457	8.90589	7.9386	8.06609	8.77808
A0A024RBY9	12.6706	12.6163	12.651	12.5841	12.5843	12.4926	12.6201	12.5153	12.5495	12.581	12.6131	12.6786	12.7325	12.6206	12.8236	12.7471	12.7198	12.8327	12.732	12.6258	12.6411	12.6051	12.5534	12.5324	12.5968	12.5869	12.7633	12.7036	12.8384
A0A024RC06	11.2502	11.2665	11.2038	11.2234	11.1952	11.1025	11.3842	11.4147	11.2757	11.1725	11.1607	11.2185	11.389	11.1488	11.4095	11.3709	11.2729	11.4209	11.2529	11.2495	11.1211	11.2525	11.2588	11.3091	11.2224	11.1937	11.3361	11.4322	11.3182
A0A024RC40	10.1818	10.0085	10.2765	10.2874	10.3572	10.4191	10.2843	10.1846	10.3588	10.3155	10.487	10.403	10.0606	10.3868	10.2381	10.0554	10.3368	10.2251	10.0879	10.128	10.3439	10.2196	10.2176	10.3718	10.2188	10.303	10.3594	10.3898	10.3819
A0A024RC48	11.1624	11.1862	11.2429	11.2436	11.2436	11.3677	11.1596	11.1617	11.2498	11.0515	11.2014	11.104	11.115	11.2729	11.152	11.0422	11.1887	11.1062	11.0496	11.0553	11.2086	11.1632	11.1776	11.3509	11.1807	11.2674	11.0908	11.1954	11.1986
A0A024RC65	16.4586	16.3489	16.3906	16.4777	16.3641	16.4225	16.5681	16.4757	16.5166	16.3571	16.4286	16.4793	16.3967	16.4403	16.5146	16.4284	16.496	16.5446	16.4665	16.3565	16.4115	16.4963	16.411	16.4365	16.4288	16.422	16.5128	16.391	16.5854
A0A024RC78	10.8601	10.9325	10.6825	10.7992	10.746	10.7056	10.7683	10.7583	10.7432	10.9493	10.8882	10.9304	11.1347	11.0096	11.145	11.1187	11.0915	11.1619	11.1114	11.1406	11.1628	10.6771	10.7088	10.7629	10.841	10.8696	10.9929	10.9066	10.9701
A0A024RCB2	9.91572	9.71751	9.91738	9.77518	9.70865	9.85738	9.81798	9.77958	9.81153	9.85543	10.0564	10.0395	9.65284	9.9605	9.93557	9.5233	9.80981	9.88516	9.7955	9.69639	9.94056	9.95031	9.94983	9.84078	9.50581	9.73584	9.93958	9.72792	10.0339
A0A024RCB3	10.4334	10.3439	10.475	10.0589	10.1849	9.96432	10.3404	10.1382	10.1698	10.6741	10.5943	10.6343	11.0614	10.7267	10.9857	10.9871	10.8863	11.0064	11.0487	11.0247	10.8862	10.375	10.3354	10.3506	9.94154	10.125	10.6324	10.6906	10.7593
A0A024RCF9	11.5926	11.6277	11.6543	11.4782	11.5436	11.5937	11.3621	11.4266	11.4927	11.381	11.3626	11.328	11.6721	11.3853	11.5953	11.6774	11.6531	11.6161	11.3937	11.3597	11.4683	11.577	11.5703	11.6777	11.3638	11.4752	11.5632	11.6548	11.6868
A0A024RCJ8	13.4577	13.7052	13.585	13.7471	13.8064	13.649	13.5373	13.5913	13.5602	13.7828	13.651	13.7081	13.612	13.6589	13.5313	13.5953	13.51	13.5926	13.6302	13.6421	13.5934	13.6742	13.7369	13.6488	13.5879	13.5085	13.6484	13.8531	13.3912
A0A024RCN6	14.5989	14.5012	14.6495	14.6472	14.6024	14.6192	14.5543	14.4883	14.5319	14.5938	14.637	14.6716	14.5531	14.683	14.5989	14.5	14.5597	14.5604	14.6123	14.523	14.5752	14.5772	14.6416	14.6148	14.5327	14.5044	14.6189	14.6284	14.6123
A0A024RCS3	10.7679	10.6494	10.4919	10.8678	10.8085	10.6802	10.7174	10.7264	10.5415	10.7343	10.7576	10.5754	10.6453	10.8449	10.4319	10.814	10.9143	10.7451	11.0952	10.8742	10.4761	10.4979	10.6061	10.6906	10.9706	10.7679	10.3391	10.5229	10.9844
A0A024RCX4	11.6309	11.5685	11.3362	11.7009	11.7068	11.7105	11.5516	11.6973	11.6382	11.6344	11.5331	11.558	11.8927	11.5079	11.8217	11.8988	11.7742	11.8305	11.8439	11.8797	11.7834	11.4618	11.5324	11.6951	11.7138	11.673	11.5595	11.5854	11.661
A0A024RCY9	11.663	11.478	11.491	11.7064	11.5812	11.616	11.5967	11.6539	11.5456	11.6285	11.6134	11.6165	11.6313	11.5767	11.6687	11.6037	11.6251	11.6388	11.7091	11.5971	11.5458	11.5949	11.5033	11.5607	11.7029	11.5681	11.6928	11.5294	11.678
A0A024RD15	11.7424	11.5149	11.6429	11.8579	11.6197	11.6338	11.8778	11.6307	11.6638	11.4794	11.5609	11.713	11.6213	11.679	11.9052	11.6013	11.7542	11.8855	11.7867	11.5272	11.7249	11.8655	11.5703	11.7657	11.4962	11.5984	11.7579	11.4659	11.8594
A0A024RD24	11.39	12.1182	11.1462	11.4333	12.1152	11.0737	11.2842	11.8899	11.0499	11.9933	11.4903	11.7011	11.696	11.3596	11.3162	11.646	11.1093	11.3868	11.4325	11.9424	11.3445	11.6642	11.5134	11.4727	11.5622	11.3563	11.4414	11.5409	11.427
A0A024RD30	9.91064	10.585	10.0075	9.74753	10.5068	10.0333	10.0019	10.4014	9.84959	10.3865	9.88125	9.57093	10.6595	9.82721	9.71312	10.5546	9.91936	9.82299	9.76542	10.234	10.0906	9.99624	10.4848	10.1297	10.1172	10.1425	9.68416	10.4182	10.0242
A0A024RD35	9.17838	9.16183	9.40467	9.20588	9.06159	9.20522	8.93461	8.80833	9.0825	8.88186	8.97657	9.02296	9.10554	8.65643	9.36086	9.07771	9.26815	9.36395	9.26131	8.93467	9.2769	8.9629	8.65583	9.08481	9.44087	9.31439	9.26835	8.70966	9.01866
A0A024RD36	9.84058	9.78434	10.0413	9.83451	9.83934	9.82138	9.88034	9.8461	10.0852	9.50685	9.84024	9.74574	9.33585	9.84986	9.57557	9.41246	9.64211	9.53676	9.32568	8.91089	9.33017	9.98109	9.75154	9.93664	9.66178	10.0701	10.0019	9.91687	10.1159
A0A024RD41	11.4332	11.3534	11.546	11.2824	11.1416	11.2271	11.7551	11.639	11.6777	10.077	10.046	9.97713	10.0846	10.3527	10.1512	10.1997	10.2653	10.2962	10.0928	9.96048	10.0084	11.291	11.2062	11.3991	11.5586	11.8091	10.1293	10.4495	10.3365
A0A024RD80	16.1908	16.2676	16.4053	16.2418	16.3326	16.5211	16.1625	16.1939	16.3361	16.4343	16.5805	16.4188	16.3496	16.6267	16.2857	16.3246	16.4846	16.2863	16.3503	16.4698	16.5198	16.3127	16.3054	16.3248	16.2921	16.3275	16.3239	16.3438	16.5521
A0A024RD83	7.59891	7.50991	7.54472	7.59008	7.52952	7.36416	7.45551	7.36809	7.28058	7.57919	7.52384	7.49686	7.55456	7.67516	7.55443	7.49167	7.62394	7.46105	7.46489	7.74371	7.59991	7.29768	7.66534	7.46761	7.59495	7.35755	7.26679	7.64386	7.54946
A0A024RDA5	9.81411	11.2038	13.6318	10.4813	10.6444	14.1868	10.7458	11.1116	14.349	11.7216	13.2883	10.4463	10.4319	13.5091	9.70309	10.3619	12.2955	9.73824	10.4305	10.2962	12.8175	10.6418	12.6122	12.8381	11.6313	12.5507	9.91687	11.7698	12.4018
A0A024RDC2	13.597	13.3675	13.4624	13.5569	13.3311	13.3885	13.6533	13.4469	13.5245	13.4125	13.4323	13.5284	13.5526	13.4046	13.6734	13.5349	13.5593	13.6616	13.6114	13.4121	13.519	13.4749	13.4081	13.5139	13.456	13.4607	13.5736	13.4226	13.6325
A0A024RDE5	11.6212	11.5908	11.5172	11.7698	11.627	11.7896	11.5326	11.3711	11.6024	11.5937	11.7003	11.6633	11.5623	11.6091	11.6031	11.5866	11.7202	11.6051	11.6452	11.6301	11.8602	11.6609	11.5446	11.6727	11.4318	11.6856	11.6613	11.5971	11.3674
A0A024RDE8	13.7655	13.7462	13.8893	13.725	13.6204	13.6922	13.7205	13.6882	13.6953	13.3066	13.3196	13.3408	13.1662	13.2462	13.1719	13.1454	13.1978	13.1891	13.2515	13.2138	13.2508	13.6363	13.6321	13.6505	13.8317	13.8876	13.2236	13.3505	13.0947
A0A024RDF4	14.7002	14.6969	14.6544	14.826	14.7981	14.906	14.7228	14.7353	14.7075	14.7547	14.767	14.7239	14.5943	14.7536	14.5659	14.5836	14.6057	14.5763	14.5315	14.5582	14.572	14.7234	14.8118	14.7627	14.73	14.7475	14.7619	14.8093	14.7059
A0A024RDG6	13.0566	13.5718	12.8889	13.1803	13.7005	13.0248	13.2043	13.7186	13.0227	13.6328	13.1971	13.2249	13.718	13.157	13.2207	13.6947	13.1468	13.2532	13.2552	13.8013	13.0872	13.2123	13.4829	13.2502	13.4153	13.0693	13.2388	13.5388	13.2385
A0A024RDK4	10.3192	10.3732	10.2541	10.3021	10.3708	10.1429	10.4905	10.3621	10.4286	10.2631	10.3132	10.236	10.4248	10.3346	10.3565	10.4672	10.43	10.4014	10.3373	10.4818	10.445	10.2746	10.3335	10.3801	10.3873	10.3384	10.196	10.4724	10.2135
A0A024RDL1	14.1142	14.086	14.2108	14.0357	13.9945	14.1828	14.0342	14.0252	14.1413	13.9996	14.1396	14.0197	14.0499	14.2007	14.1026	14.0419	14.196	14.1018	14.0379	14.0003	14.1803	14.1059	14.0371	14.1082	14.0729	14.1674	14.0816	14.0421	14.2339
A0A024RDL8	12.6217	12.5757	12.587	12.6117	12.5233	12.5266	12.4726	12.3983	12.4248	12.1947	12.1974	12.2403	12.36	12.2692	12.3867	12.3666	12.3637	12.3894	12.3067	12.2015	12.2152	12.5637	12.563	12.581	12.4562	12.4351	12.3869	12.3042	12.4275
A0A024RDN9	8.65423	8.15018	8.28765	8.55112	8.0569	8.15541	8.61322	8.26865	8.04594	8.2028	8.1648	8.56015	8.49459	8.19363	8.87228	8.46823	8.46458	8.86716	8.70044	8.28848	8.26053	8.4865	8.17825	8.4108	8.03892	8.14636	8.72338	8.37793	8.50779
A0A024RDQ8	9.15667	8.9817	9.21557	9.23012	9.05578	9.07906	9.26193	9.0947	9.04878	8.91711	8.87505	9.01849	9.03848	8.92899	9.20023	9.06432	9.0335	9.21727	9.26366	8.85487	9.01309	9.24476	9.02052	9.09891	9.09099	9.05438	9.09803	8.94447	9.01959
A0A024RDR0	14.4907	14.443	14.5542	14.4845	14.3969	14.4812	14.5617	14.5408	14.4885	14.6629	14.7129	14.6511	14.4665	14.6669	14.4859	14.4856	14.5787	14.5138	14.6434	14.6349	14.5418	14.4139	14.4619	14.4418	14.6272	14.5485	14.4889	14.4714	14.6727
A0A024RDS1	14.5925	14.5737	14.9416	14.5638	14.592	15.1235	14.5287	14.5086	15.0021	14.5672	14.943	14.6171	14.7351	15.0698	14.7083	14.6398	15.0314	14.6681	14.6817	14.8052	14.9765	14.6491	14.5883	14.8346	14.6894	14.9349	14.5469	14.6123	15.0363
A0A024RDS7	10.5972	10.4838	10.4773	10.4929	10.4358	10.4953	10.6134	10.5379	10.5692	10.5797	10.5622	10.516	10.5632	10.6177	10.5621	10.613	10.634	10.6349	10.6636	10.6439	10.6396	10.4696	10.6239	10.5121	10.4912	10.5157	10.4811	10.3747	10.7091
A0A024RDT3	9.92196	9.74289	9.40582	9.64514	9.56401	9.4535	9.82638	9.7488	9.80525	9.74473	9.58067	9.77875	10.0276	9.6701	10.1236	9.99475	9.85408	10.0472	9.98868	9.96	9.88519	9.65284	9.44777	9.69349	9.75433	9.7364	9.8239	9.79387	9.75377
A0A024RDT6	11.1349	11.0915	10.8055	11.224	10.9708	10.928	11.0595	10.9592	10.9989	11.0541	11.0755	11.2777	10.997	10.9805	11.2516	10.9014	10.8438	11.113	11.0047	10.8212	11.0562	11.2314	11.0375	11.0112	10.8289	10.8458	11.2021	11.0972	11.1512
A0A024RDU9	12.384	12.2705	12.1075	12.35	12.3262	12.3132	12.3845	12.3387	12.2567	12.2916	12.1733	12.344	12.4226	12.1925	12.4782	12.4386	12.3092	12.4936	12.325	12.362	12.329	12.3118	12.3236	12.2062	12.3093	12.2912	12.4229	12.4396	12.2756
A0A024RDV9	13.0747	13.5185	13.1977	13.0084	13.4699	13.2127	13.0675	13.4663	13.2544	13.3916	13.2136	13.096	13.5389	13.2085	13.1131	13.5245	13.2267	13.1168	13.1057	13.5252	13.1664	13.1359	13.4472	13.2051	13.4528	13.1926	13.0158	13.5198	13.2863
A0A024RDW8	11.164	11.0922	11.0655	11.5993	11.2916	11.3201	10.7082	10.7879	10.5138	9.14431	9.11443	9.27443	10.0138	9.65119	10.0655	9.73867	9.67618	9.78018	8.29309	8.49586	8.6736	11.519	11.4238	11.2599	10.3272	10.6505	10.7582	10.795	10.5424
A0A024RDY0	14.1562	14.0907	14.3818	14.1659	14.0639	14.4843	14.0738	14.0038	14.4403	13.8439	14.129	13.9591	14.0439	14.1691	14.1459	14.0522	14.3371	14.1483	13.9006	13.8825	14.363	14.2225	14.2042	14.3215	14.047	14.2642	14.0972	14.0412	14.282
A0A024RDY3	12.7179	12.6001	12.3046	12.5455	12.4017	12.2233	12.9338	12.8152	12.4781	12.9885	12.8137	13.1036	12.6436	12.6453	12.7692	12.711	12.5634	12.7717	12.7856	12.5234	12.4545	12.5892	12.6119	12.5301	12.4556	12.4732	13.1039	12.9324	12.8534
A0A024RE01	8.06632	7.35797	7.66814	8.06521	7.66388	7.36492	8.05625	7.58095	7.78968	7.67072	8.01787	8.23632	7.69244	7.8445	8.26551	7.52009	7.71272	8.20883	8.27922	7.78354	8.01123	7.84967	7.50515	7.95226	7.54946	7.50779	8.01681	7.63662	7.71195
A0A024RE02	8.17006	8.47304	8.00212	8.11853	8.15154	8.03244	8.05022	8.19045	7.95292	8.11346	8.00624	8.15857	8.02876	8.10066	7.99327	8.04245	7.92768	8.01061	7.90689	8.22239	7.91089	8.38082	8.19476	8.07682	7.94447	8.01309	8.14466	8.10504	7.94056
A0A024RE06	12.0347	12.0266	12.149	12.0257	12.1172	12.1377	12.1526	12.1578	12.208	12.0569	12.1408	12.097	12.204	12.1524	12.2143	12.2041	12.253	12.2272	12.0786	12.0856	12.2069	12.1631	12.0718	12.0787	12.0669	12.1928	12.2034	12.2454	12.2403
A0A024RE09	9.33186	9.1999	9.12657	9.47234	9.02816	8.88751	9.44593	8.99726	8.97397	9.09339	9.30914	9.45055	9.46688	9.3447	9.58425	9.41985	9.3697	9.65403	9.57491	9.19804	10.091	9.00375	9.13955	9.06429	9.2384	9.22159	9.39518	9.22078	8.99812
A0A024RE14	10.6171	10.991	11.1108	10.743	11.2128	11.2665	10.6891	10.9724	11.1249	11.1494	11.1141	10.7481	11.3533	11.2744	10.9086	11.3143	11.313	10.9522	10.7917	11.3541	11.1449	10.8696	10.9665	11.1098	11.03	11.1349	10.8621	11.1991	11.4171
A0A059QFD5	7.09452	6.91435	6.78348	7.25623	7.43864	7.26787	7.16949	7.35117	7.15954	7.04881	7.13572	7.11024	7.50532	7.06773	7.54905	7.54141	7.43012	7.5089	7.48113	7.49985	7.54174	7.40939	7.02237	7.17659	7.2127	6.92283	6.98868	7.36048	6.98489
A0A068F658	12.8233	12.6627	12.5234	13.2013	12.7599	13.0931	12.7397	12.4027	12.7455	12.3555	12.4527	12.6071	12.7854	12.559	13.0386	12.7403	12.8673	12.9851	12.5607	12.2865	12.8258	12.8367	12.9176	12.9255	12.4057	12.63	12.9332	12.8456	12.8112
A0A075B749	13.5258	13.8168	13.4746	13.4581	13.6277	13.0807	13.6198	13.6467	13.3285	13.8624	13.5204	13.7721	13.9522	13.3605	13.8251	13.8314	13.5806	13.8506	13.6804	13.666	13.5145	13.6173	13.758	13.4326	13.4254	13.2361	13.9372	13.9723	13.5935
A0A075B7G2	8.39261	8.17692	8.23828	8.20728	7.98612	7.53638	7.98259	7.86217	7.90115	7.82079	7.70223	8.1626	8.33468	7.76191	8.61765	8.37551	8.18965	8.53184	8.43602	8.15482	8.13443	8.04985	7.85383	7.90489	7.89885	8.20131	8.28077	7.79658	8.2062
A0A087WTJ2	13.0718	13.5877	13.0515	13.228	13.5553	13.2872	12.8938	13.3266	12.8576	13.6298	13.3938	13.3522	13.4054	13.3248	13.0415	13.351	13.0473	13.0306	13.0034	13.2487	13.1382	13.2616	13.5124	13.2317	13.1564	12.9946	13.4083	13.6883	13.2233
A0A087WWI0	10.7856	10.5016	10.5133	11.1289	10.879	10.8534	10.9683	10.751	10.7644	10.6864	10.6843	10.8953	10.6308	10.6972	10.8527	10.4704	10.5005	10.6885	10.6393	10.4546	10.6239	10.9493	10.8832	10.8849	10.5131	10.5862	10.9251	10.8337	10.574
A0A087WXL6	14.4073	14.3107	14.2062	14.512	14.3529	14.3915	14.4146	14.3263	14.3352	14.3113	14.2819	14.3691	14.3925	14.235	14.5029	14.3863	14.37	14.4609	14.393	14.3061	14.3478	14.432	14.3533	14.4123	14.2377	14.3032	14.4615	14.3424	14.371
A0A087WYV9	10.9174	10.894	10.7813	10.9514	10.8813	10.8701	10.8415	10.8031	10.8111	11.0044	10.9753	10.9583	10.9333	11.0103	11.0543	10.9976	10.9899	11.059	11.0311	11.0147	10.9754	10.8084	10.9523	10.8332	10.9151	10.7811	10.9739	11.0523	10.9573
A0A087X243	10.1129	9.99917	9.90013	9.58611	9.47813	8.78417	9.19369	9.03089	8.71516	9.09496	8.96374	9.39316	9.97493	9.18652	10.1194	9.63357	9.39665	9.7844	9.21675	9.12153	8.85798	9.06967	9.1224	9.02514	9.87907	9.80252	10.0566	9.77808	9.97394
A0A090N7U0	12.6783	12.793	12.8667	12.7598	12.8869	12.9289	12.6813	12.8086	12.8269	12.7574	12.7992	12.6945	12.9106	12.8188	12.7948	12.8876	12.902	12.7975	12.7202	12.9311	12.8702	12.758	12.744	12.8312	12.8442	12.9043	12.6976	12.7709	12.9038
A0A090N7V5	12.4574	12.3626	12.4816	12.3088	12.2106	12.2963	12.3186	12.2757	12.3252	12.279	12.3426	12.3203	12.1217	12.3006	12.1732	12.1089	12.2066	12.1442	12.2901	12.2399	12.3672	12.3684	12.327	12.3502	12.3132	12.3289	12.1235	12.0359	12.2744
A0A090N8H4	9.84028	10.0261	9.30609	10.1096	10.2077	9.3516	10.175	10.3496	9.4168	10.11	9.46271	10.0479	10.4992	9.40767	10.221	10.5442	9.64822	10.2538	10.0089	10.4652	9.69407	10.0191	10.0233	9.50383	10.0238	9.60301	10.1662	10.2009	9.63904
A0A090N8Q6	8.3695	8.45645	8.34082	8.44835	8.60674	8.25935	8.63543	8.64575	8.45536	8.49437	8.3786	8.29428	8.66938	8.41785	8.49788	8.73889	8.63165	8.58316	8.63542	8.51307	8.38658	8.43324	8.40798	8.34873	8.65225	8.53916	8.50383	8.55587	8.54303
A0A090N8Y0	10.9503	10.8972	10.957	10.7648	10.8964	10.814	10.9051	10.909	10.9625	11.0391	10.9789	11.0433	10.982	10.9113	10.9321	11.0138	10.9813	10.9381	10.9154	10.8981	10.96	10.945	10.9863	10.9233	10.8564	10.7803	11.0061	11.0291	11.0701
A0A090N8Y2	15.4572	15.4327	15.4328	15.3866	15.396	15.4632	15.385	15.5038	15.4881	15.4784	15.5115	15.4324	15.4101	15.5041	15.3482	15.3731	15.3952	15.3233	15.4395	15.4902	15.4595	15.4304	15.4864	15.4901	15.4488	15.384	15.2791	15.3826	15.46
A0A090N8Z4	11.0805	11.0449	11.3467	11.3376	11.5146	11.4132	11.3214	11.1801	11.0967	11.5665	11.6602	11.6298	11.4513	11.5502	11.4291	11.3617	11.3232	11.3176	11.2262	11.364	11.2808	11.2165	11.398	11.2713	11.1816	11.2422	11.6422	11.7983	11.5285
A0A090N900	12.3058	12.4277	12.2695	12.3566	12.3619	12.3712	12.2759	12.3253	12.337	12.4513	12.3609	12.3845	12.4364	12.3878	12.4115	12.3604	12.3627	12.3838	12.3381	12.3367	12.3861	12.3372	12.3633	12.318	12.3002	12.374	12.4434	12.4334	12.4149
A0A096LP25	11.4837	11.3377	11.4658	11.4358	11.4244	11.3414	11.4119	11.3786	11.3298	11.3699	11.4756	11.5639	11.4146	11.4771	11.5067	11.3962	11.5124	11.5914	11.6173	11.4887	11.5619	11.3993	11.3335	11.4707	11.3663	11.3745	11.4039	11.3528	11.4459
A0A096LPC5	12.0447	11.98	11.9637	12.0596	12.0917	12.0827	12.1657	12.2046	12.1674	12.3468	12.5634	12.382	11.9932	12.5135	11.9709	12.0039	12.1919	12.0171	12.2592	12.1866	12.1378	12.2134	12.1918	12.2718	11.9039	11.8881	12.3029	12.198	12.2904
A0A0A0MRI2	15.4299	15.6108	15.5537	15.312	15.4189	15.2304	15.4402	15.4572	15.3777	15.6764	15.5466	15.5574	15.4789	15.462	15.3927	15.4276	15.3631	15.4043	15.5665	15.6039	15.4775	15.4853	15.5816	15.4639	15.3488	15.27	15.4198	15.3705	15.4259
A0A0A0MRM9	12.9289	12.9204	13.3265	12.9439	12.9585	13.2365	13.0268	12.8205	13.1507	12.886	13.2892	12.9594	12.644	13.3021	12.7009	12.6566	13.1072	12.7866	12.6262	12.5037	13.0196	12.8192	13.0168	13.0833	13.0908	13.2668	13.0502	13.0788	13.2634
A0A0A0MRR7	10.7909	10.6564	10.7028	10.9703	10.8821	11.2272	10.856	10.7703	10.8994	10.9961	11.2254	11.1295	10.724	11.2635	10.7985	10.72	10.9257	10.8171	10.9552	10.8287	11.0168	10.8082	10.6801	10.7773	11.0469	11.014	11.0706	10.9758	10.8499
A0A0A0MSM0	10.0151	9.88888	10.414	9.48527	9.58052	9.28465	10.0648	9.99143	9.79139	8.70738	8.62767	8.74739	9.06012	8.86899	9.06772	9.22288	9.25109	9.20167	8.81164	8.69349	8.79658	9.60177	9.34356	9.96723	10.2316	10.0274	8.95226	8.84967	9.71882
A0A0A6YYH1	12.4656	12.3713	12.2049	12.5273	12.4135	12.2105	12.5296	12.4755	12.3417	12.6601	12.6342	12.7858	12.5577	12.6194	12.6823	12.4737	12.4675	12.6367	12.6082	12.5525	12.4913	12.5282	12.416	12.4271	12.2865	12.2151	12.8341	12.6042	12.5929
A0A0A6YYL4	14.1588	14.2402	14.1665	14.1284	14.2484	14.1269	14.3235	14.3766	14.2568	14.3397	14.2826	14.3207	14.367	14.2338	14.2737	14.3513	14.2626	14.2988	14.3248	14.4103	14.3121	14.2655	14.3769	14.2458	14.1391	14.1085	14.2458	14.2637	14.262
A0A0A6YYL6	13.4908	13.308	13.3857	13.5829	13.2519	13.8285	13.2481	13.3232	13.5223	13.3403	13.7477	13.6399	13.0927	13.7997	13.198	12.9465	13.2718	13.1598	13.498	13.6399	13.8459	13.728	13.4944	13.5549	13.1212	13.2734	13.2464	13.1908	12.6804
A0A0B4J1R7	10.1355	9.87733	9.98627	10.0601	9.9376	9.8641	10.1374	9.99751	10.1002	10.0892	10.1693	10.3167	10.0318	10.1765	10.28	10.0365	10.2338	10.3473	10.3302	10.0683	10.1271	10.125	10.0122	10.0224	9.90639	9.87958	10.1766	10.1943	10.226
A0A0B4J1W3	13.901	13.8548	14.0043	13.8409	13.8466	13.8803	13.9056	13.8607	13.9231	13.8363	13.8889	13.9067	13.9554	13.9129	14.0032	13.955	13.9948	14.0042	13.8901	13.8967	14.022	13.8896	13.8345	13.9173	13.8494	13.9429	13.9177	13.9102	14.0135
A0A0B4J2A0	11.6215	11.5284	11.4472	11.8286	11.5678	11.7069	11.6606	11.6346	11.5677	11.399	11.3177	11.4832	11.4804	11.5313	11.4708	11.3838	11.4337	11.4933	11.6861	11.5496	11.428	11.8174	11.7158	11.7898	11.3236	11.3808	11.3304	11.3182	11.3473
A0A0B4J2F0	9.71469	9.67514	9.71757	9.99499	9.94316	9.95774	9.71469	9.78133	9.69563	10.2432	10.2925	10.2063	9.90267	10.1919	9.93649	10.017	10.0322	10.072	10.2316	10.1716	10.115	9.61532	9.65165	9.76874	10.0598	9.93418	9.89229	10.0795	10.125
A0A0B6XK12	9.01298	8.96785	9.9601	8.14537	8.4345	8.30008	9.05263	9.12689	8.86198	8.55038	8.72836	8.22287	9.24367	8.87609	8.8699	9.4382	9.64127	9.20759	9.70908	9.34059	8.65583	8.57238	8.36632	8.7039	9.57869	9.28848	8.38514	8.40088	9.32718
A0A0B7MGD3	10.8006	12.3741	10.1072	10.7547	12.4348	9.92004	11.426	12.7169	10.6195	12.5871	11.2696	11.205	13.1407	11.3518	11.6938	13.2537	11.7601	12.0889	11.5895	12.7773	11.2479	10.5236	11.3641	10.3328	12.7025	11.619	12.0425	12.9118	11.6531
A0A0C4DG17	13.466	13.3612	13.5522	13.4509	13.3733	13.5443	13.3759	13.3496	13.4603	13.3657	13.5228	13.4521	13.3864	13.5135	13.4637	13.3372	13.4985	13.4434	13.4335	13.3304	13.5156	13.5099	13.4109	13.4468	13.3848	13.4281	13.4629	13.3307	13.5879
A0A0C4DGB5	8.74144	8.95827	8.83349	8.46077	8.62681	8.38635	8.58185	8.67254	8.47118	11.0394	10.8963	10.728	10.8135	10.8481	10.5678	10.8598	10.7441	10.6246	10.5275	10.5443	10.2264	7.29155	7.07682	6.65821	11.2036	11.0919	11.1213	10.9447	11.2318
A0A0D9SGH0	11.097	11.0115	10.9136	11.1897	11.0845	11.1063	11.058	11.0231	11.076	11.0647	11.047	11.0875	11.0282	11.2242	11.1325	11.0945	11.1304	11.1595	11.1421	11.0804	11.1338	11.1228	11.1031	11.151	10.953	10.9713	11.0679	11.143	11.0875
A0A0F7G8J1	9.26938	9.28296	9.35351	9.9252	9.91323	9.64188	9.28416	9.05594	8.9958	9.70005	9.61207	9.62724	9.26195	9.10195	9.32911	9.33301	9.3336	9.32384	9.37069	9.92926	9.95371	9.34577	9.48516	9.34947	9.36121	9.48449	9.15735	9.03709	8.9571
A0A0F7KYT8	12.5694	12.3636	12.7058	12.5002	12.3593	12.5671	12.5349	12.2402	12.6964	12.1164	12.4824	12.438	12.3883	12.5895	12.5854	12.3327	12.6587	12.5872	12.6105	12.4179	12.6085	12.5048	12.3115	12.5314	12.4119	12.6963	12.5305	12.3664	12.2645
A0A0G2JJD3	12.9252	13.0493	12.8562	13.0017	13.1019	12.9073	13.0358	13.0992	12.9479	13.2813	13.0896	13.2019	13.2946	13.1837	13.2162	13.2606	13.1336	13.1809	13.1504	13.2416	13.099	12.9816	13.0091	12.9426	13.0396	12.9935	13.2628	13.2778	13.2073
A0A0G2JN67	11.8342	11.8141	12.3213	12.0422	12.2423	12.515	12.2551	12.4167	12.5377	12.0956	12.2677	11.9592	12.1063	12.3886	11.885	12.0654	12.3298	11.9898	11.7363	11.8848	12.2525	12.4432	12.174	12.4685	11.909	12.2481	12.1902	12.1878	12.4589
A0A0G2JPM8	12.1196	11.32	11.1125	11.7334	11.0274	10.9243	12.014	11.5038	11.1453	11.604	11.6652	12.116	11.7299	11.6554	12.2235	11.664	11.3811	12.152	12.2672	11.5027	11.7622	11.9754	10.9939	11.015	11.4268	11.3104	12.0244	11.5971	11.638
A0A0G2JQM1	9.0537	9.06604	8.85799	9.23867	8.80814	8.94472	9.1708	9.16111	9.09407	8.71062	8.6867	8.78413	9.07113	8.71743	9.0493	9.1096	9.09781	9.13273	8.8095	8.47978	9.17326	9.32793	9.14636	9.08923	8.66652	8.92382	8.91189	9.17576	9.00188
A0A0J9YVP6	13.0049	13.1003	13.1177	13.1343	13.1439	13.1632	13.098	13.0521	13.1719	13.0951	13.1406	13.1054	13.2736	13.1094	13.2634	13.2867	13.2891	13.2704	13.4011	13.3506	13.3182	13.1627	13.0424	13.1205	13.0999	13.1137	13.0592	13.0212	13.0776
A0A0J9YXC7	9.94616	8.73785	8.9166	10.329	10.039	10.7366	9.65252	10.1211	10.2359	8.57909	8.78617	8.90991	9.0265	9.11505	8.98652	9.04681	9.21581	8.98925	7.835	8.27302	8.52487	10.3783	10.1267	10.2324	9.17991	9.29385	9.88213	10.4922	8.7211
A0A0K0K1K4	12.7817	13.0082	13.3037	13.0709	12.9272	13.4395	12.9302	13.0669	13.3259	12.6619	12.7964	12.6633	12.9708	12.8181	13.3299	13.0516	13.3869	12.9573	12.5173	12.7479	13.4328	13.3317	13.4283	13.2107	12.497	13.0314	12.9468	12.8313	13.2713
A0A0K0K1K7	13.0081	13.0514	12.7539	13.0245	12.9795	12.9523	12.9212	12.9727	12.9628	13.1103	13.0525	13.0799	12.9295	12.9832	12.936	12.9073	12.8771	12.9098	13.0232	13.0123	13.0664	13.0514	13.1144	12.9429	12.8417	12.8318	12.9495	12.9396	12.8632
A0A0K0K1L8	14.1631	14.4314	14.1416	14.2649	14.4844	14.3091	14.1791	14.4049	14.1139	14.5236	14.3406	14.3263	14.5496	14.2602	14.308	14.5055	14.3148	14.3733	14.3775	14.6025	14.3511	14.2898	14.3892	14.1979	14.3635	14.2049	14.294	14.3955	14.314
A0A0K2GN21	11.7722	11.6473	11.727	11.7278	11.7996	11.6856	11.7552	11.7255	11.603	11.5976	11.5204	11.63	11.7585	11.5325	11.7648	11.7382	11.6507	11.7338	11.6032	11.6485	11.5903	11.7131	11.7371	11.7194	11.6752	11.6981	11.6779	11.7128	11.7228
A0A0M4G3H8	13.4103	13.182	13.1955	13.3005	13.1043	13.0938	13.2289	13.0765	13.1152	12.9863	13.0053	13.1355	13.0632	12.9982	13.2535	13.0536	13.0584	13.2265	13.1154	12.973	13.0729	13.2973	13.1522	13.2154	13.0549	13.118	13.2112	13.0249	13.1289
A0A0S2Z2Z6	14.6495	14.5985	14.6819	14.6368	14.6375	14.8433	15.1358	15.0804	15.0544	13.7449	13.8594	13.654	14.1034	14.299	14.0675	13.9026	14.0699	13.8191	13.4802	13.4423	13.5235	14.5893	14.6854	14.7809	15.0107	15.0775	14.2801	14.3743	14.5557
A0A0S2Z381	12.3724	12.098	13.1056	12.8848	12.4534	13.06	13.011	12.8321	13.227	13.1226	13.8654	13.5644	13.0513	13.864	13.4595	13.0398	13.6851	13.5866	13.7635	13.4453	14.0538	12.5375	12.2441	12.8689	12.8027	13.4468	13.154	12.6609	13.7269
A0A0S2Z391	8.95818	8.52887	8.67369	8.90921	9.23705	8.48747	9.45085	8.95593	8.45914	9.10849	8.48389	9.10733	8.92838	8.75203	9.15733	9.03288	8.94445	8.98632	9.32493	9.25896	9.22882	9.14636	9.1224	9.03892	8.44984	8.31892	8.71081	8.64024	8.51043
A0A0S2Z392	12.9213	12.7784	12.7613	13.0446	12.8305	12.9632	12.9569	12.809	12.8754	12.7902	12.7856	12.9068	12.8955	12.8155	13.0322	12.8926	12.9372	13.014	12.9377	12.7717	13.0243	13.0073	12.8343	12.8965	12.7912	12.7993	12.9384	12.8172	12.8862
A0A0S2Z3C5	9.52063	9.31666	9.70492	9.41184	9.67641	9.66975	9.6759	9.48038	9.60263	9.98615	10.2509	9.90587	9.67886	10.0975	9.61952	9.61784	9.86324	9.68549	9.82549	10.0804	9.95226	9.43741	9.3966	9.56224	9.7982	9.71711	9.48247	9.80789	9.99482
A0A0S2Z3C9	10.5903	10.7938	10.2973	10.6249	10.8524	10.5804	10.5562	10.638	10.3799	11.0248	10.6809	10.8143	10.8042	10.6227	10.6319	10.772	10.4695	10.5879	10.6457	10.8903	10.7871	10.7734	10.802	10.4649	10.5638	10.3498	10.7789	10.8936	10.2823
A0A0S2Z3F9	11.148	11.1098	11.1148	11.0739	11.067	11.2173	11.2045	11.1347	11.131	11.1509	11.0739	11.0908	11.3111	11.1168	11.2657	11.3039	11.2595	11.2752	11.2342	11.29	11.2515	11.06	11.0928	11.2288	11.1189	11.1672	11.1031	11.1586	11.1999
A0A0S2Z3G4	10.6978	11.0038	10.7682	10.6348	10.9808	10.7545	10.8125	10.9801	10.7716	11.0078	10.8753	10.7419	11.0723	10.7523	10.9434	11.0617	10.9921	11.0038	10.9437	10.9694	10.9285	10.7211	10.8337	10.7296	10.9246	10.9602	10.8765	10.8342	11.0932
A0A0S2Z3G9	15.8113	15.6465	15.7554	15.4486	15.4114	15.4535	15.9172	15.8265	15.8891	15.0623	15.0486	15.0979	14.9493	15.0624	14.9583	14.9917	15.0377	14.9985	14.8651	14.683	14.7009	15.5644	15.5511	15.5802	15.8428	15.8762	15.2458	15.2416	15.386
A0A0S2Z3L0	13.8088	13.7704	13.6701	13.8542	13.7632	13.7417	13.6897	13.678	13.6231	13.7833	13.7338	13.8191	13.7188	13.6506	13.7633	13.7358	13.7014	13.7843	13.8186	13.7261	13.585	13.7293	13.7699	13.7291	13.745	13.6576	13.7988	13.7282	13.7989
A0A0S2Z3L2	14.8139	14.7037	14.4272	14.7233	14.6679	14.0715	14.7941	14.739	14.2707	14.6502	14.3646	14.8157	15.0283	14.3785	15.226	14.942	14.6231	15.1666	15.1827	15.0644	14.7356	14.8012	14.4621	14.4103	14.5817	14.3942	14.7685	14.5423	14.5034
A0A0S2Z3N3	7.17218	6.93251	7.15711	6.89328	6.7795	6.65904	6.98349	6.96364	6.97776	6.87434	6.97231	6.96526	7.2169	7.02007	7.30069	7.24823	7.26361	7.35821	7.1964	7.44846	7.22239	6.79008	6.91089	6.92283	6.93467	7.11894	6.86212	6.94251	7.06609
A0A0S2Z3P9	11.7503	11.7178	11.7308	11.9215	11.8485	11.9008	11.7738	11.7188	11.7732	11.5173	11.6397	11.5475	11.6384	11.696	11.7092	11.5755	11.6285	11.6717	11.5496	11.5234	11.5362	11.7944	11.7416	11.8157	11.7823	11.82	11.7341	11.701	11.7065
A0A0S2Z3Q4	12.9748	12.9403	13.1527	12.8388	12.8443	12.832	12.9796	12.9404	12.9449	12.7665	12.8406	12.824	12.8293	12.8722	12.8914	12.7894	12.9115	12.8911	12.9162	12.8334	12.8808	13.0109	12.9547	13.0323	12.8556	12.8308	12.788	12.6367	13.03
A0A0S2Z3W7	12.1165	11.9371	11.9907	12.3709	12.198	12.2925	12.3079	12.1632	12.2106	12.4552	12.5165	12.6054	12.2293	12.2971	12.41	12.372	12.4279	12.5197	12.4647	12.2583	12.3112	12.1838	12.0242	12.0223	12.3169	12.2324	12.6028	12.4066	12.5118
A0A0S2Z3X8	13.919	13.9767	13.9955	13.963	13.944	14.0596	14.0079	14.0214	14.0904	13.8982	13.8808	13.8727	14.0538	13.9292	14.0377	14.0503	14.0531	14.0373	14.0144	13.9939	14.0568	13.9976	13.9974	14.05	13.9671	13.9801	13.8649	13.8593	14.1092
A0A0S2Z3Y7	12.0642	12.2327	12.1821	11.9544	12.2489	11.8771	12.0049	12.2934	12.0623	12.4318	12.1766	12.1895	12.295	12.1059	12.0838	12.2143	11.9744	12.0128	12.2806	12.3168	12.2184	12.0955	12.1482	12.1716	12.0098	12.1579	11.9495	12.1286	12.1199
A0A0S2Z3Z5	11.8422	12.563	11.5342	11.9999	12.613	11.8703	11.8776	12.4099	11.709	12.3379	11.7176	11.8135	12.6262	11.8011	11.9418	12.5686	11.823	11.9913	11.8677	12.4383	11.8139	12.0693	12.2718	11.9279	12.2812	11.8244	11.9136	12.3671	12.0334
A0A0S2Z404	12.1912	12.1208	12.2491	12.0286	11.9553	11.9807	12.1284	12.0468	12.0424	12.0575	12.1203	12.1318	11.9438	12.1165	11.9991	12.0099	12.0227	12.0412	12.0631	11.9871	11.905	12.0589	12.012	12.0649	12.1141	12.1385	12.2553	12.1145	11.9648
A0A0S2Z410	13.3514	13.3362	13.3047	13.4952	13.4373	13.3984	13.4061	13.3848	13.3457	13.1075	13.0734	13.1152	13.3139	13.1231	13.3187	13.3256	13.3029	13.3555	13.2189	13.1537	13.0852	13.3016	13.2614	13.314	13.535	13.4804	13.2834	13.2053	13.4148
A0A0S2Z456	10.1911	10.204	10.2411	10.3771	10.3187	10.4668	10.3194	10.1653	10.3075	10.5018	10.6707	10.4956	10.2275	10.6061	10.235	10.2462	10.4268	10.2521	10.4161	10.4284	10.4364	10.2228	10.2479	10.2719	10.3313	10.4263	10.4105	10.4147	10.2609
A0A0S2Z497	12.3171	12.0705	12.6869	12.2163	12.1885	12.2844	12.3245	12.188	12.2156	12.4405	12.7207	12.5808	12.1952	12.6222	12.3282	12.1916	12.5109	12.3375	12.6594	12.508	12.5634	12.2719	12.1066	12.3243	12.3341	12.354	12.2224	12.0808	12.5779
A0A0S2Z4B5	12.8119	12.7134	12.7718	12.6878	12.5939	12.6547	12.7154	12.6492	12.6769	12.5484	12.6724	12.5876	12.4783	12.7674	12.5012	12.5105	12.6014	12.5026	12.5556	12.4835	12.5878	12.8086	12.7498	12.8012	12.5693	12.5708	12.5511	12.5405	12.7429
A0A0S2Z4C3	14.2742	14.1609	14.191	14.2666	14.1609	14.112	14.168	14.086	14.0951	14.2027	14.257	14.3025	14.2068	14.2077	14.3476	14.1969	14.2295	14.2955	14.2222	14.0753	14.2794	14.1967	14.2	14.2086	14.0595	14.1219	14.3367	14.3434	14.2426
A0A0S2Z4G7	7.48646	7.33567	8.015	7.4356	7.25616	7.29869	7.75191	7.36244	7.48188	6.90312	7.37193	7.10092	6.88644	7.57295	7.12879	7.06583	7.44985	7.34795	7.21917	6.96193	7.2854	7.27302	7.21594	7.47573	7.88671	7.59246	7.2062	6.93467	7.58246
A0A0S2Z4I9	9.63297	9.45385	10.0825	9.5547	9.38875	10.1418	9.61386	9.42172	10.0642	9.73244	10.2122	9.6035	9.33526	10.2107	9.20802	9.75666	9.8054	9.25148	9.59121	9.37214	9.87498	9.67654	9.40585	9.86212	9.85591	10.0023	9.52813	9.54625	10.1072
A0A0S2Z4J1	15.0122	14.9219	14.8469	14.8355	14.7461	14.8263	15.0479	15.0771	14.9862	15.0959	15.0949	15.1352	14.9456	15.0776	15.0137	14.8766	14.9046	14.9106	15.2657	15.1857	15.1407	14.9994	14.9411	14.9853	14.8473	14.8144	14.7545	14.778	14.9051
A0A0S2Z4Q2	12.8625	12.4052	12.1412	13.1622	12.7503	12.306	13.969	12.9065	12.7718	12.4983	12.5303	13.076	12.9788	12.8255	13.6182	13.2965	13.4089	13.9143	13.7339	13.8881	13.8533	13.8445	12.1625	12.5913	12.5289	12.4691	12.6393	12.0854	12.5311
A0A0S2Z4R1	14.6931	14.5977	14.6639	14.675	14.5253	14.6478	14.5626	14.4568	14.5793	14.5499	14.7144	14.6695	14.4743	14.6306	14.669	14.4538	14.6187	14.6367	14.5186	14.4438	14.6921	14.7478	14.6124	14.6303	14.4453	14.5192	14.6148	14.5619	14.7817
A0A0S2Z4T1	9.71098	9.52545	9.59103	9.64972	9.49155	9.50326	9.48613	9.35772	9.37191	9.75196	9.59389	9.72082	9.61612	9.48109	9.73332	9.72704	9.68632	9.81842	9.82761	9.6987	9.64325	9.55075	9.38658	9.59991	9.37359	9.60918	9.71425	9.6677	9.58308
A0A0S2Z4T8	9.51322	9.44943	9.68577	9.27771	9.2047	9.28146	9.32244	9.26661	9.32869	9.45177	9.63577	9.46593	9.14396	9.51455	9.12697	9.1752	9.28295	9.16968	9.21917	9.27845	9.22159	9.46352	9.44363	9.51898	9.20376	9.25345	9.45396	9.41151	9.42417
A0A0S2Z4V5	10.9707	10.7178	11.0041	10.9027	10.9415	10.9696	11.1151	10.9617	10.9307	10.8942	10.9934	11.0076	10.5958	10.989	10.6549	10.6225	10.7075	10.6799	10.7737	10.8408	11.007	11.033	11.0117	10.9617	10.8418	10.8613	10.9064	11.017	10.1816
A0A0S2Z4V6	13.072	12.9717	12.8543	12.9076	12.8367	13.0108	12.6155	12.7063	12.8118	12.9241	12.7999	12.9508	13.0651	12.6125	13.0584	12.9428	12.8676	12.9612	13.0936	13.1968	13.2113	12.9575	12.8126	12.8264	12.8495	12.8301	12.7076	12.6179	12.6195
A0A0S2Z4X9	10.8573	11.0044	11.6675	10.5507	10.7784	11.4506	11.2248	11.2656	11.8158	9.57121	10.2828	9.27134	9.59067	10.1846	9.49322	9.77806	10.2019	9.62756	9.64746	9.49319	10.143	10.8363	10.8167	11.267	11.373	11.903	9.52683	9.68065	10.1645
A0A0S2Z4Y4	13.0356	13.0235	13.081	13.026	13.0228	12.8714	13.1121	12.9513	12.9493	13.2039	13.2848	13.3529	13.0946	13.1886	13.2146	13.0588	13.1398	13.2095	13.3191	13.2216	13.3588	13.0124	12.9944	12.9977	12.9761	13.0059	13.1326	12.9735	13.1495
A0A0S2Z4Z0	13.364	13.2822	13.2846	13.4088	13.3321	13.4801	13.3512	13.2475	13.3605	13.3267	13.3396	13.3117	13.4417	13.381	13.4186	13.3581	13.4533	13.4555	13.5507	13.5331	13.4903	13.2563	13.3576	13.2941	13.4026	13.3929	13.4647	13.4619	12.8126
A0A0S2Z4Z6	11.4681	11.4476	11.4775	11.4984	11.4082	11.3664	11.3547	11.3471	11.3524	11.426	11.3986	11.4715	11.5569	11.4975	11.5884	11.5553	11.547	11.5965	11.5857	11.5075	11.5372	11.2796	11.4727	11.4083	11.4059	11.4715	11.4836	11.5226	11.4374
A0A0S2Z4Z8	12.3557	13.5067	13.2736	12.6291	13.6437	13.629	12.3291	13.2308	13.3783	13.4749	13.0153	12.2213	13.2792	12.9453	11.9435	13.3382	12.9205	11.9912	12.1474	12.8662	12.6998	12.6228	13.5988	13.1219	13.6257	13.2469	12.3382	13.6116	13.0774
A0A0S2Z4Z9	14.2208	14.2434	14.3821	14.2831	14.3541	14.2888	14.2565	14.232	14.2298	14.4004	14.3044	14.3065	14.1499	14.2582	14.1003	14.1609	14.1159	14.1167	14.2908	14.2295	14.2217	14.2171	14.2534	14.2357	14.363	14.3305	14.3306	14.3698	13.8125
A0A0S2Z502	8.99229	9.18806	9.25271	9.08868	9.65009	8.88919	9.33563	9.19875	8.98568	9.68151	9.37145	9.20397	10.1177	9.38548	9.85924	9.9783	9.76766	9.8225	9.39375	9.63057	9.61471	9.01588	9.10329	9.131	9.31439	9.37793	9.74651	9.69813	10.0652
A0A0S2Z569	11.879	11.9618	12.0959	11.9557	12.0081	12.1536	12.0308	12.0769	12.0027	12.15	12.2704	12.0745	11.9457	12.2198	11.8693	11.9356	12.0942	11.8939	12.0414	12.0588	12.1796	12.0343	12.0917	12.0588	11.9985	12.0167	12.0433	12.015	12.0631
A0A0S2Z570	9.00384	8.66806	8.96225	9.20319	8.76244	8.79771	8.98781	8.71708	8.96789	8.86206	9.00374	9.09645	8.81576	9.08839	9.06335	8.75338	8.92164	8.98201	9.25345	8.77149	8.9542	8.73358	8.88773	8.96	8.85383	8.9258	9.13186	8.91189	8.69
A0A0S2Z577	12.9147	12.8461	12.7735	12.9133	12.9013	12.9062	12.9039	12.8733	12.887	12.708	12.647	12.7694	12.8434	12.6512	12.8771	12.8445	12.769	12.8832	12.7966	12.7753	12.7789	12.9046	12.8778	12.9326	12.8374	12.7904	12.8355	12.8389	12.6963
A0A0S2Z583	12.2307	12.0343	12.324	12.2398	12.0804	12.2242	12.3403	12.1126	12.1467	12.3144	12.3712	12.4342	12.2712	12.5142	12.459	12.2696	12.334	12.4222	12.5644	12.4351	12.4377	12.3035	12.0928	12.1517	12.1877	12.1583	12.3331	12.1542	12.3419
A0A0S2Z590	10.032	9.92468	9.90445	9.9391	9.87529	10.0156	9.99816	9.93828	9.94311	9.75116	9.79613	10.0276	9.92035	9.91377	10.0364	9.90665	9.99656	9.99961	9.91289	9.88722	9.99247	9.91787	9.87549	10.0777	9.82867	9.99765	9.87191	9.90137	9.9901
A0A0S2Z5B2	5.86812	6.39959	6.21811	5.78175	6.82442	6.04851	6.16444	6.55933	6.10215	6.5446	6.31427	6.02279	6.74316	6.5648	5.99342	6.71526	6.28894	6.01799	6.30986	6.51307	6.39803	6.41504	6.29155	6.24793	6.20945	6.14296	6.47573	6.59991	5.79874
A0A0S2Z5B3	12.3313	12.3994	12.2099	12.4011	12.4433	12.3754	12.3045	12.3257	12.29	12.3796	12.3615	12.3204	12.1952	12.3168	12.131	12.1848	12.1958	12.1315	12.1246	12.18	12.1553	12.3127	12.4609	12.3133	12.3625	12.307	12.2905	12.3854	12.3323
A0A0S2Z5D4	12.3294	12.3506	12.2811	12.3566	12.3686	12.4532	12.3498	12.3799	12.4757	12.236	12.3052	12.1946	12.3358	12.3083	12.313	12.31	12.3595	12.2825	12.2836	12.2949	12.3881	12.3827	12.4679	12.377	12.2962	12.3574	12.2784	12.2775	12.2351
A0A0S2Z5H3	8.73732	8.75694	8.77348	8.84635	8.7979	8.81153	8.76249	8.49066	8.55518	9.25207	9.52618	9.37568	9.17399	9.42391	9.10524	9.24986	9.41835	9.22601	9.47843	9.31137	9.46148	8.5812	8.68533	8.67831	8.9629	8.74931	9.15735	9.21027	9.25345
A0A0S2Z5M1	12.6458	12.6849	12.7892	12.6951	12.7417	12.7105	12.6327	12.6366	12.704	12.7576	12.7601	12.7595	12.8406	12.7595	12.8518	12.7892	12.83	12.8145	12.7439	12.7943	12.7837	12.7132	12.775	12.7079	12.5961	12.6831	12.7597	12.8102	12.8855
A0A0S2Z5M8	10.4601	10.5797	10.4961	10.4021	10.5847	10.4613	10.3189	10.395	10.3527	10.5974	10.6055	10.6789	10.677	10.6662	10.5366	10.7006	10.6583	10.679	10.6181	10.7482	10.6999	10.4133	10.2854	10.2912	10.6294	10.6516	10.6132	10.5333	10.639
A0A0S2Z5P3	12.1148	11.8613	12.1387	12.0952	11.8793	11.9553	12.5829	12.4458	12.4938	12.088	12.2516	12.39	11.9331	12.2185	12.137	12.1286	12.2545	12.3575	11.961	11.8314	11.9396	12.5245	12.4174	12.4506	11.6138	11.733	12.7072	12.4496	12.2554
A0A0S2Z5P5	12.0278	12.1082	12.0758	11.8973	12.0827	11.7321	11.7292	12.1331	11.6549	12.0288	11.9474	12.053	12.3679	12.0701	12.2118	12.2604	12.1119	12.1787	12.118	12.4515	12.2318	12.0691	11.9288	11.9715	11.831	11.9346	11.967	11.9992	12.0508
A0A0S2Z5U7	11.3511	11.1345	11.2165	11.3428	11.174	11.5539	11.213	11.0759	11.3587	11.1926	11.3705	11.3199	11.0007	11.4598	11.1574	10.9024	11.0971	11.014	11.0593	10.9508	11.032	11.0841	11.0483	11.1616	11.4852	11.5721	11.3019	11.2099	11.4538
A0A0S2Z5U8	11.8241	11.7091	11.5001	11.6738	11.5683	11.6434	11.8021	11.6135	11.7688	11.5309	11.6015	11.7067	11.6872	11.5595	11.8044	11.6525	11.6987	11.8218	11.7302	11.5956	11.661	11.8107	11.7642	11.7353	11.5144	11.4805	11.7646	11.6039	11.6974
A0A0S2Z5X1	10.9449	10.8942	10.9472	11.1045	10.9846	10.9153	10.865	10.8929	10.9218	10.8451	10.8081	10.8905	10.9683	10.7333	11.0254	11.0032	10.9639	11.0499	10.892	10.982	11.0184	10.9041	10.9231	10.8829	10.9641	10.9986	10.9051	10.8752	10.8595
A0A0S2Z693	13.0075	13.0316	12.9363	13.1804	13.1269	12.9676	13.1463	13.0662	13.0658	13.0915	13.0546	13.0794	13.2476	13.1131	13.2334	13.2293	13.1802	13.2452	13.1887	13.2526	13.0965	12.9451	13.0001	12.9839	13.2027	13.148	13.0939	13.1524	13.199
A0A0U1RRL7	5.27146	5.37543	5.16169	5.22193	5.57286	5.66765	5.16979	5.39704	5.60334	5.90935	6.03103	5.91844	5.43712	5.70538	5.47742	5.79835	5.93987	5.81355	5.9542	5.52356	5.61471	5.5025	5.41504	5.41504	5.10154	5.52356	5.60486	5.98489	5.88264
A0A109NGN6	12.7306	12.9593	13.3204	13.0665	13.1085	13.3933	12.9118	13.1735	13.2397	12.8704	12.7896	12.6453	13.2299	12.7423	13.2994	13.2748	13.3572	12.9694	12.5657	13.0969	13.531	13.339	13.4394	13.1999	12.6207	12.9889	12.8223	12.8538	13.2443
A0A140EDI1	3.65758	3.70183	3.64922	4.03575	4.28132	3.94601	4.29036	4.52646	4.27061	6.68163	6.62571	6.45318	7.74228	7.10386	7.41695	5.33221	5.02134	5.04472	9.01029	9.26053	8.59121	4.48113	4.87447	2.87447	3.96963	3.9386	3.77259	3.27302	4.22239
A0A140VJC9	11.6037	11.4289	11.4883	11.6642	11.4955	11.6036	11.5665	11.5168	11.5775	11.5889	11.7092	11.6595	11.4563	11.702	11.5488	11.445	11.5747	11.5481	11.6164	11.5554	11.6369	11.5993	11.5495	11.6257	11.4393	11.5187	11.5882	11.5611	11.519
A0A140VJD0	10.2413	10.218	10.4554	10.1916	10.2081	10.418	10.1659	10.0947	10.2837	10.009	9.82145	9.74977	10.0733	9.6712	10.0336	10.0902	10.1413	10.0903	9.77643	9.79874	10.1657	10.2515	10.6123	10.3941	9.84392	10.1902	9.91936	9.98584	10.1383
A0A140VJE3	9.80615	9.69014	9.85534	9.75168	9.69631	9.9107	9.66476	9.65608	9.86143	9.68187	9.82714	9.68482	9.57352	9.78592	9.57952	9.61494	9.77902	9.5923	9.51241	9.6141	9.78627	9.77753	9.77588	9.84444	9.65821	9.81858	9.56351	9.66474	9.8928
A0A140VJF4	13.6807	13.8405	13.6304	13.7236	13.7977	13.6967	13.7372	13.8839	13.7286	13.9241	13.7885	13.806	13.9679	13.9118	13.8027	13.9972	13.846	13.8278	13.7841	13.9598	13.7976	13.7025	13.8925	13.7045	13.813	13.6837	13.8014	13.9929	13.9284
A0A140VJG8	13.3288	13.398	13.4751	13.3191	13.3865	13.2543	13.3521	13.3495	13.2778	13.3051	13.2806	13.2667	13.1699	13.1906	13.1115	13.1837	13.1564	13.1539	13.2598	13.3224	13.1753	13.406	13.4011	13.4153	13.2888	13.2543	13.1041	13.1135	13.2305
A0A140VJI7	10.6548	10.4415	10.7793	10.8781	9.99034	10.9787	10.5372	10.1731	10.8389	9.79644	10.1908	10.1232	9.90532	10.3002	10.5799	10.3152	10.9546	10.8666	10.0122	9.52356	10.207	10.9918	10.4186	11.0339	9.8933	10.4161	10.7863	10.5111	10.9785
A0A140VJJ2	13.2918	13.3183	12.9549	13.3591	13.2866	13.2805	13.3105	13.3089	13.3262	13.2232	13.1331	13.3641	13.296	13.1449	13.379	13.2686	13.2904	13.3543	13.276	13.2674	13.2655	13.4015	13.4735	13.3666	13.0387	13.0018	13.2736	13.2511	13.2968
A0A140VJK7	12.1702	12.1131	12.0921	12.1725	12.0745	12.1086	12.1061	12.0642	12.0558	11.8907	12.0254	11.9693	11.7528	11.965	11.7987	11.8362	11.95	11.9186	11.874	11.8606	11.9804	12.1322	12.2137	12.131	11.9964	12.0577	11.8866	11.8446	11.9628
A0A140VJL0	13.8758	13.9109	13.8528	13.9851	13.9649	13.8977	13.8419	13.81	13.7707	13.8997	13.8015	13.8642	13.8911	13.8462	13.9002	13.7888	13.7489	13.798	13.8117	13.8109	13.7395	13.9119	13.9822	13.8806	13.8295	13.7791	13.8812	13.8782	13.9141
A0A140VJL3	12.6312	12.5579	12.5856	12.5806	12.5686	12.611	12.7105	12.6876	12.733	12.5678	12.6804	12.695	12.6714	12.7838	12.7187	12.7023	12.7724	12.7265	12.6936	12.7317	12.8313	12.6481	12.6886	12.6427	12.5838	12.5845	12.5974	12.6265	12.7301
A0A140VJL6	12.6406	12.6216	12.6255	12.6638	12.6457	12.6913	12.5277	12.5289	12.5756	12.5002	12.5462	12.5291	12.3946	12.5004	12.403	12.4262	12.4962	12.4523	12.4431	12.4317	12.585	12.6347	12.6655	12.5484	12.6195	12.6243	12.4401	12.4694	12.467
A0A140VJP2	13.1909	13.2656	13.2158	13.2878	13.41	13.2386	13.2528	13.3081	13.1938	13.3557	13.3069	13.3191	13.4392	13.3484	13.3737	13.4214	13.3291	13.3572	13.3944	13.4379	13.2716	13.3052	13.268	13.2484	13.2634	13.2394	13.3537	13.3237	13.3985
A0A140VJP8	9.58741	9.67198	13.1176	11.3035	10.6133	13.3186	11.0417	9.87289	13.2935	8.56076	11.5543	10.8356	9.6218	12.0957	10.7457	9.78666	13.1888	10.9862	9.64325	8.70275	12.3628	11.8422	10.6393	11.8414	10.456	11.9381	11.0625	10.5369	12.5826
A0A140VJQ4	12.1185	11.4446	11.6567	12.0999	11.2809	11.6382	11.928	11.2406	11.6059	11.0729	11.3857	11.6943	11.3112	11.4532	11.9351	11.246	11.5185	11.7974	11.6132	11.2125	11.6268	12.0226	11.4078	11.7065	11.3246	11.5562	11.7725	11.2042	11.5273
A0A140VJQ7	8.67812	8.56617	8.866	8.86782	8.53638	8.80174	8.88936	8.74835	8.79095	8.67538	8.93789	8.94858	8.67401	9.01919	8.88753	8.62981	8.85013	9.04944	8.95807	8.89482	8.70506	8.62571	8.70044	8.85902	8.68416	8.80305	8.82972	8.87754	8.83815
A0A140VJR3	11.8627	11.6869	11.9612	11.7917	11.6722	11.8357	11.9391	11.8464	11.936	11.6654	11.6726	11.7405	11.8578	11.8127	11.9088	11.8619	11.9425	11.9577	11.7855	11.6457	11.6172	11.8976	11.8529	11.9442	11.7052	11.743	11.9478	11.8866	12.0514
A0A140VJS0	12.8576	12.8367	12.8947	12.7115	12.7171	12.6819	12.8141	12.7933	12.7407	12.6598	12.658	12.655	12.8215	12.5821	12.808	12.8507	12.8559	12.7974	12.5573	12.7158	12.8112	12.7897	12.8431	12.8402	12.7379	12.714	12.6522	12.7947	12.9398
A0A140VJS3	13.6866	13.5281	13.7608	13.6858	13.6452	13.7881	13.7017	13.5715	13.701	13.5642	13.7947	13.7048	13.6704	13.8836	13.7368	13.6309	13.831	13.7396	13.7177	13.7065	13.8008	13.7032	13.6063	13.7057	13.6595	13.7017	13.644	13.6315	13.8702
A0A140VJT0	12.9224	13.2311	12.9802	12.8464	13.2728	12.9055	12.8717	13.1801	12.9145	13.1824	12.9296	12.9207	13.181	12.9375	13.1224	13.1553	12.8926	12.8902	12.8837	13.2324	12.8524	12.9225	13.0628	12.9765	13.2257	12.9597	12.9069	13.1863	13.0858
A0A140VJT2	10.8956	11.2678	11.0216	11.0072	11.4193	11.138	10.7276	11.039	10.8467	11.3071	11.3411	11.163	11.0525	11.359	10.7438	10.955	10.9394	10.7465	11.0369	11.3389	11.1026	10.9498	10.8196	10.877	11.4565	11.2611	10.8925	10.9106	11.0978
A0A140VJT8	14.1757	14.0285	13.8659	14.2177	14.0928	14.0747	14.2521	14.2003	14.1278	14.3475	14.3855	14.4971	14.177	14.3919	14.314	14.1709	14.1734	14.2913	14.2864	14.1662	14.2976	14.2899	14.2355	14.1294	13.9286	13.9142	14.4454	14.2804	14.3607
A0A140VJY7	11.555	11.4949	11.4984	11.6246	11.5343	11.6182	11.6042	11.4425	11.4589	11.7034	11.7368	11.8682	11.5259	11.7965	11.6597	11.4741	11.5957	11.6415	11.7423	11.5252	11.6836	11.7238	11.6408	11.4845	11.3866	11.3763	11.8382	11.4895	11.7117
A0A140VJZ1	14.3518	14.1463	14.226	14.3519	14.2089	14.2328	14.3748	14.2421	14.2816	14.2554	14.3284	14.396	14.2645	14.2921	14.4039	14.2508	14.3211	14.3978	14.3713	14.2305	14.3373	14.3386	14.2182	14.258	14.2309	14.2272	14.3881	14.234	14.3851
A0A140VJZ4	11.0842	10.9576	10.9287	11.1214	11.0272	11.0714	11.0687	11.0296	10.9973	11.1968	11.1196	11.1667	11.0813	11.1	11.1251	11.0849	11.0873	11.1379	11.1011	11.1256	11.1603	11.0958	11.0746	11.0719	10.9508	10.9339	11.1239	11.1485	11.0739
A0A140VK06	11.3099	11.178	11.2314	11.14	11.183	11.0418	11.2009	11.2044	11.0438	10.689	10.5843	10.6571	11.1227	10.9789	11.2476	11.0907	11.0984	11.2597	11.1776	11.017	10.2831	11.0214	10.8363	11.1782	11.5611	11.1851	10.9732	10.8621	11.4892
A0A140VK09	10.9168	10.3815	11.2822	10.683	10.3957	10.493	11.0577	10.5464	10.7435	11.002	11.3127	11.3881	10.6287	11.2977	10.965	10.5798	10.8962	10.9864	11.5317	10.8699	10.6815	11.0674	10.4805	10.52	10.6824	10.6777	11.4105	10.7177	10.8814
A0A140VK19	14.0317	14.0946	14.0921	14.1813	14.1607	14.1452	13.9994	13.9476	13.908	14.2228	14.1987	14.2199	14.0529	14.1884	14.0454	14.0926	14.1231	14.112	14.1366	14.1553	14.0742	13.9467	14.0205	13.9921	14.2345	14.1996	14.1117	14.1109	14.2399
A0A140VK27	14.1018	13.8512	13.7056	14.0705	13.7289	13.7236	13.9868	13.7939	13.8328	13.9779	13.9566	14.1862	14.1621	14.0338	14.4104	14.167	14.1608	14.3443	14.1481	13.9746	14.0672	13.9799	13.8719	13.8585	13.7374	13.7298	14.3902	14.1327	14.2363
A0A140VK39	12.4406	12.3145	12.5663	12.4841	12.3846	12.6944	12.4249	12.3786	12.6147	12.2964	12.5327	12.4014	12.296	12.6069	12.3472	12.2947	12.5077	12.3643	12.4345	12.3241	12.4958	12.4558	12.3935	12.609	12.4068	12.5587	12.3645	12.334	12.4976
A0A140VK46	11.3886	11.5338	11.8865	11.7059	11.5816	12.1721	11.2291	11.3003	11.722	11.314	11.4503	11.3598	11.5787	11.536	11.8728	11.6292	11.9427	11.4833	11.24	11.4935	12.0438	11.8751	11.8335	11.6231	11.2019	11.5825	11.4364	11.4915	11.7439
A0A140VK53	13.4537	13.3598	13.6065	13.5153	13.4169	13.5562	13.4528	13.3805	13.5165	13.4774	13.6968	13.6169	13.4399	13.7036	13.5435	13.4061	13.6379	13.5842	13.566	13.4961	13.6742	13.4765	13.4281	13.5746	13.3389	13.5357	13.6138	13.469	13.5789
A0A140VK54	11.5985	11.5126	11.5662	11.5832	11.4864	11.5963	11.4304	11.3353	11.4415	11.5515	11.6951	11.6449	11.4124	11.6602	11.4928	11.3859	11.5142	11.4668	11.488	11.5403	11.5317	11.589	11.5311	11.5592	11.412	11.4364	11.5027	11.5126	11.6746
A0A140VK64	12.0424	11.6629	11.7495	12.0154	11.7271	11.8576	11.9155	11.8337	11.7999	11.755	11.822	11.9355	11.8774	11.7332	12.0691	11.8491	11.9063	12.0539	11.912	11.7358	11.9984	11.9731	11.7254	11.8839	11.7437	11.7726	11.9884	11.7631	11.9709
A0A140VK65	14.2056	14.1868	14.2026	14.3264	14.2825	14.1709	14.2995	14.2338	14.1759	14.4902	14.3174	14.3949	14.3973	14.3344	14.3291	14.3955	14.26	14.3386	14.5041	14.3919	14.2979	14.3104	14.2288	14.2559	14.1844	14.1589	14.3435	14.2575	14.3777
A0A140VK70	14.2101	14.1398	14.3454	14.2324	14.1541	14.3897	14.1635	14.1028	14.3466	14.1896	14.3107	14.2573	14.1462	14.377	14.2243	14.157	14.3473	14.2456	14.2406	14.1975	14.3578	14.2683	14.1643	14.2789	14.2054	14.2611	14.1989	14.1445	14.3656
A0A140VK73	7.94149	7.53216	7.96566	7.24016	6.93231	6.88912	7.26263	7.30353	7.32722	6.96667	6.94657	6.89879	6.66941	6.85419	7.02757	6.80338	6.80545	6.89879	6.45396	6.1964	7.32793	7.61471	7.81592	7.44018	6.97728	6.93074	7.13955	7.01123	7.09803
A0A140VK74	11.3372	11.1241	11.1772	11.3663	11.298	11.3093	11.3281	11.2396	11.2701	11.1315	11.1384	11.1756	11.1965	11.1271	11.2847	11.2498	11.2408	11.3211	11.318	11.2499	11.0921	11.3671	11.3055	11.2738	11.1809	11.1668	11.1641	11.196	11.2105
A0A140VK83	12.0322	11.8882	11.8659	12.0735	11.7511	11.8662	11.9569	11.829	11.8975	11.847	11.8734	12.0353	11.8177	11.8595	11.9817	11.8346	11.8553	11.9542	11.8719	11.7027	11.8211	11.9836	11.9912	11.9348	11.7663	11.7602	12.0699	11.9131	11.9841
A0A140VK84	12.3544	12.3163	12.2943	12.0447	12.0997	12.0214	12.3029	12.3071	12.2839	12.4468	12.4044	12.4168	12.4742	12.5202	12.4108	12.3382	12.268	12.2698	12.3048	12.2931	12.1799	12.2381	12.2388	12.2848	12.2335	12.1359	12.5403	12.4368	12.6177
A0A140VK93	13.7234	13.7441	13.6985	13.7821	13.7914	13.787	13.6781	13.7138	13.7122	13.8894	13.925	13.8856	13.7675	13.8665	13.7589	13.7804	13.822	13.778	13.8886	13.9034	13.8201	13.713	13.7828	13.7602	13.7349	13.7128	13.7764	13.7561	13.8098
A0A140VKA9	12.3935	12.3464	12.3571	12.3327	12.2707	12.1942	12.4506	12.4069	12.402	12.5699	12.5266	12.6484	12.3562	12.4842	12.4371	12.4297	12.4587	12.5129	12.5075	12.4293	12.4046	12.3341	12.2896	12.2381	12.4521	12.3998	12.5391	12.4236	12.6399
A0A1B0GVU9	9.79407	9.42933	9.58461	9.87301	9.60043	9.66901	10.0171	10.1693	9.93125	8.4446	8.42807	8.26162	8.65442	8.47016	8.36989	8.42483	8.49236	8.35571	6.6865	7.5025	7.03342	9.45601	9.43463	9.87549	10.1168	10.0897	10.0366	10.0224	9.22882
A0A1B0GW05	12.278	12.2328	12.314	12.393	12.3627	12.36	12.381	12.3671	12.3816	12.4202	12.4777	12.4436	12.3112	12.4692	12.3158	12.3083	12.3598	12.3026	12.3979	12.3408	12.3682	12.3075	12.2993	12.3131	12.3877	12.4187	12.3961	12.4503	12.3654
A0A1C3PHH2	6.13725	7.28088	5.64562	5.73609	6.88894	6.64121	5.82224	6.53587	6.31015	7.5438	7.10751	6.40465	7.52998	6.98248	6.50638	7.42876	6.88326	6.60193	6.33985	7.79442	6.60979	6.36923	7.40088	6.1964	6.00749	6.07325	7.16323	7.70044	6.35755
A0A1L1UHR1	13.4071	13.305	13.4581	13.512	13.6393	13.477	13.3317	13.7775	13.4438	13.5997	13.624	13.689	13.9629	13.7771	14.0305	13.9175	14.0136	14.0932	14.5061	14.408	14.4515	13.4596	13.3156	13.6573	13.4774	13.4617	13.281	13.1205	13.3482
A0A1P7ZSS3	7.05672	8.53672	8.26734	6.32463	8.4091	6.77784	7.62217	9.20552	7.40563	8.50829	7.12956	7.10045	8.83714	7.52292	7.42838	9.12938	8.14758	7.62878	8.09452	9.55842	7.49185	7.25424	7.90288	7.37214	8.90989	7.8009	6.61471	7.8371	7.96963
A0A1U9X7U3	11.3078	11.2895	11.0817	11.3237	11.252	11.2268	11.1576	11.1135	11.1532	11.4531	11.3482	11.4086	11.0859	11.0341	11.1654	11.0631	10.9338	11.0953	10.9749	10.8512	10.9868	11.1664	11.1888	11.0279	11.2887	11.343	11.498	11.4127	11.3292
A0A1U9X8R9	8.25996	8.05803	8.27826	8.31846	8.48134	8.38706	8.47088	8.3754	8.57345	7.99838	8.11385	8.02182	8.24281	8.05106	8.35503	8.26901	8.39205	8.39168	8.02975	8.02975	8.09628	8.3634	8.12928	8.4457	8.24634	8.55842	8.33985	8.27457	8.46489
A0A1V0E3K4	11.0694	10.5888	10.3983	10.7456	10.3819	10.0962	10.9574	10.6375	10.4283	10.3732	10.2413	10.6288	10.6494	10.3025	10.9419	10.6486	10.5067	10.9384	10.8068	10.5108	10.4277	10.6671	10.5937	10.594	10.428	10.3937	10.7117	10.4771	10.5536
A0A1W2PP10	10.1051	10.0283	9.95864	9.93307	9.57203	9.85516	10.1007	9.88541	9.70923	9.61679	9.64195	9.83528	9.84497	9.62601	10.1964	9.95586	9.97509	10.1901	9.97154	9.85175	10.1037	10.0535	9.97154	9.82124	9.8647	9.65702	9.72792	9.64386	9.92827
A0A1W2PPS1	10.2741	10.5503	10.5074	10.0934	10.2833	9.74359	10.3595	10.2312	10.069	10.0817	10.2343	10.2099	10.1136	10.2197	10.2736	10.1664	10.1803	10.3669	10.543	10.4019	10.3844	10.1198	10.0715	9.94105	10.5121	10.4577	10.2582	10.0033	9.62266
A0A286SD53	6.15231	6.04717	4.68134	5.12389	3.77114	4.60606	5.79349	5.97155	5.85611	9.47356	9.24459	9.45974	10.7363	9.79956	10.9202	10.3496	10.0464	10.4731	9.06788	9.3091	9.48918	5.54432	4.60486	4.75489	5.24793	6.20945	10.9816	10.9944	10.4388
A0A291FGC8	11.9218	11.9914	11.8227	12.066	12.0693	12.0764	11.8661	11.8917	11.8673	12.0504	12.0686	11.852	12.2198	11.8895	12.1441	12.1767	12.1105	12.1161	12.0625	12.0198	12.1548	11.9555	11.8498	11.9314	12.0462	12.003	12.0743	11.9431	12.1892
A0A2H4G0C7	9.71694	10.1697	8.9859	9.86909	9.92616	9.18177	6.93255	6.92706	7.05468	6.76615	6.64993	6.77407	6.34549	5.82555	6.81445	7.82145	7.22083	7.57454	4.56478	4.9386	4.22239	8.79766	8.97537	8.61102	8.68182	8.52356	8.96578	9.58371	8.78245
A0A2K8FKV1	13.2924	13.2314	13.1852	13.1738	13.1058	13.1141	13.2708	13.183	13.2256	13.1188	13.1069	13.2281	13.2565	13.1309	13.3555	13.2435	13.2266	13.3476	13.2563	13.1526	13.2402	13.2357	13.1174	13.2154	13.1526	13.1942	13.2865	13.1683	13.259
A0A2P9DU05	14.0585	14.0744	14.1201	14.0097	14.0307	14.0537	14.0646	14.0975	14.12	13.8633	13.8879	13.8434	13.929	13.8854	13.8985	13.9279	13.9495	13.9028	13.8364	13.8869	13.8819	14.0668	14.0788	14.1114	14.057	14.0564	13.9132	13.9303	13.946
A0A2Q3DQE3	12.3575	12.3105	12.1246	12.2055	12.069	11.9505	12.2394	12.1252	11.9666	11.955	11.9028	12.1639	12.1671	11.9438	12.3608	12.1623	12.0619	12.3204	12.2329	12.1021	12.0785	12.2549	12.0628	12.1037	12.1171	12.0702	12.2044	11.9774	12.1661
A0A2R8Y566	12.49	12.4832	12.4882	12.637	12.5985	12.6039	12.632	12.6402	12.6362	12.4381	12.4374	12.4529	12.5508	12.4697	12.5199	12.5237	12.5098	12.497	12.4097	12.4654	12.4233	12.6388	12.6604	12.6686	12.4503	12.4733	12.4999	12.5361	12.6016
A0A2R8Y635	12.1232	12.058	13.0637	12.4705	12.2084	13.2078	12.2466	12.0341	13.1093	12.087	12.8444	12.2725	11.9503	12.8557	12.0861	11.9775	12.968	12.1733	12.0108	11.8119	12.9852	12.3021	12.2737	12.8679	12.2581	13.0215	12.1241	12.1544	13.0681
A0A2R8Y6Q7	9.17446	9.10347	9.13922	8.95192	8.98154	8.77947	9.12872	8.97462	8.94062	8.7868	8.78181	8.8275	8.98464	8.77695	9.04085	9.0261	9.00458	9.10566	8.87139	8.74931	8.89077	9.04166	8.87036	9.07414	9.038	9.01681	9.02237	9.01216	9.02237
A0A2R8Y793	17.4483	17.5528	17.5768	17.4629	17.4971	17.4051	17.674	17.6402	17.6026	17.4439	17.3523	17.407	17.686	17.3348	17.6464	17.7219	17.5554	17.6371	17.7009	17.6074	17.599	17.4808	17.4228	17.4608	17.6502	17.6651	17.4997	17.5131	17.606
A0A2S1ZR87	10.8267	10.7188	10.6189	10.858	10.8934	10.8126	10.9195	10.8011	10.8231	10.5367	10.5515	10.4927	10.6694	10.5149	10.6484	10.7465	10.7113	10.6712	10.2842	10.3231	10.5137	10.7707	10.7715	10.8363	10.7604	10.8956	10.9186	10.8829	10.7855
A0A2X0SFB3	11.104	11.1716	10.9156	11.0259	11.0878	10.9446	11.1233	11.2059	11.0976	11.2302	10.9513	11.0334	11.4925	10.9552	11.3437	11.4835	11.2196	11.3237	11.008	11.1241	11.024	11.1131	11.1803	10.9778	11.1325	10.9689	11.2701	11.6202	11.3063
A0A2X0SFF2	12.1077	11.8695	12.1096	12.2604	12.0061	12.2389	12.3138	11.9942	12.2501	12.008	12.2391	12.1993	11.6939	12.2189	11.905	11.803	12.02	11.9757	11.9336	11.7225	12.0655	12.3642	12.1749	12.3857	11.7561	11.9007	12.1677	12.0285	12.1281
A0A343GF90	9.47452	9.57892	9.36012	9.73349	9.73789	9.55712	9.21171	9.40699	9.34265	10.1843	10.2101	10.061	10.0033	9.98707	9.85976	10.0115	10.0099	9.93618	10.1683	10.2992	10.2656	9.41222	9.30606	9.69058	9.50051	9.58496	9.88824	9.78409	9.78845
A0A384MDR3	13.499	13.2541	13.0471	14.1995	13.7854	13.9521	13.5869	13.4879	13.2794	13.4831	13.4401	13.7802	13.3351	13.4859	13.5903	13.1028	12.9537	13.2405	12.7846	12.625	12.1531	13.4672	13.4174	13.3868	13.6705	13.731	14.2492	14.1541	14.2677
A0A384MDR8	13.0086	12.984	12.8827	13.1168	13.0719	13.0891	13.0908	13.06	12.9439	13.1495	13.0811	13.1556	12.9757	13.0205	13.0316	12.9533	12.9668	13.0137	13.1383	13.0088	12.9879	12.9795	13.0012	12.9696	13.0947	13.0678	13.0464	12.9053	13.1354
A0A384MDS4	12.8251	12.7109	12.6783	12.8796	12.7264	12.7825	12.8727	12.7211	12.7931	12.8244	12.8734	12.9567	12.7439	12.8968	12.8826	12.759	12.8024	12.8699	12.857	12.7788	12.8298	12.7741	12.7476	12.7622	12.7295	12.818	12.9265	12.8622	12.8414
A0A384MDT9	10.665	10.6419	10.2765	10.6943	10.5589	10.5548	10.5559	10.4098	10.5366	10.554	10.3688	10.6174	10.8899	10.3656	11.0315	10.8636	10.705	10.9175	10.6624	10.5654	10.6821	10.599	10.6233	10.5774	10.3076	10.471	10.8598	10.6765	10.7437
A0A384MDW7	13.722	13.7505	13.8078	13.6532	13.7529	13.5586	13.8469	13.7051	13.6186	13.7013	13.6038	13.7191	13.8686	13.6235	13.8987	13.8649	13.7848	13.8793	13.6985	13.6373	13.5609	13.6843	13.7295	13.7006	13.7197	13.6892	13.9037	13.8413	13.9884
A0A384MDY0	13.4756	13.6796	13.7115	13.2053	13.5635	13.5261	13.3012	13.5774	13.5653	13.3089	13.3344	13.0413	13.529	13.4225	13.1902	13.4781	13.4897	13.2087	13.1877	13.5648	13.4918	13.3995	13.5158	13.6219	13.5674	13.6392	13.0174	13.3314	13.4099
A0A384MDZ8	10.1637	9.95265	9.18555	10.5057	10.3446	10.5815	10.3947	10.3519	10.3156	10.1244	10.0491	10.2547	9.81928	9.92669	9.95589	9.93195	9.89768	10.0653	9.35094	9.40159	9.52813	10.4747	10.5028	10.4615	9.67948	9.76321	10.668	10.5408	10.5239
A0A384ME37	13.9497	13.8721	13.8803	13.9968	13.8757	14.1258	13.837	13.8016	13.989	14.0405	14.1877	14.1182	13.9092	14.1887	14.0032	13.8674	14.0239	13.9772	13.9914	13.9827	14.2602	14.0095	13.9214	13.9725	13.7835	13.9421	14.0456	13.9452	13.9832
A0A384ME65	11.3944	11.3151	12.0022	11.4907	11.2349	12.2214	11.3469	11.2022	11.9496	11.1741	11.572	11.1984	11.1048	11.6991	11.3531	11.1018	11.8036	11.3171	11.2967	10.8429	11.6968	11.6751	11.5198	11.802	11.2483	11.6999	11.3878	11.2615	11.7308
A0A384ME80	13.0888	13.0237	13.1245	12.8567	12.8028	12.8518	13.0066	12.9809	12.9607	12.909	12.6507	12.6803	13.1112	12.8159	13.1338	13.0819	13.0412	13.0788	12.7658	12.7717	12.7563	13.1455	13.1092	13.1233	12.7368	12.6907	13.0796	13.1008	13.1987
A0A384MEE7	13.7336	13.8807	13.7883	13.8793	14.025	13.9066	13.7438	13.8386	13.5988	13.9937	13.9174	13.9159	13.7805	13.9375	13.6951	13.7833	13.6983	13.6648	13.5788	13.8078	13.7334	13.907	14.0167	13.8213	13.7541	13.6616	13.8936	14.067	13.8287
A0A384MEF1	14.865	14.8515	14.8588	15.151	15.0525	15.0299	14.8632	14.7884	14.7599	15.0497	15.0644	15.0831	14.7087	14.9974	14.7564	14.7406	14.7952	14.8012	15.1228	15.0438	14.9308	14.8862	14.8907	14.7828	15.0296	14.9699	14.7494	14.6808	14.7758
A0A384MEH9	7.88673	7.73657	7.80199	7.96235	7.90682	7.83229	8.00106	7.87492	7.75901	7.82411	8.0868	7.95179	7.9261	7.99746	8.04416	7.78059	7.89136	8.00468	7.8009	7.8806	7.8371	7.99247	7.92679	7.96578	7.78354	7.57994	8.02606	8.0625	8.06429
A0A384MQW4	12.2337	12.2083	12.0095	12.1455	12.1585	11.651	12.2559	12.142	11.8114	12.2605	11.9331	12.3907	12.7407	11.9157	12.9691	12.6991	12.3401	12.8804	12.8386	12.606	12.4227	12.3261	11.9829	11.9658	11.8632	11.9401	12.4657	12.1845	12.25
A0A384MQX1	15.5375	15.4377	15.41	15.4604	15.3631	15.2059	15.8514	15.7721	15.6215	15.3891	15.2883	15.4836	15.1297	15.0906	15.2572	15.3348	15.2833	15.4645	15.3207	15.1614	15.0996	15.4364	15.3659	15.369	15.6674	15.6484	15.6914	15.5143	15.015
A0A384MQX5	11.3902	11.3004	11.0899	11.5535	11.434	11.5216	11.475	11.4444	11.506	11.2124	11.2164	11.2869	11.3129	11.3129	11.4789	11.3134	11.4053	11.3285	11.4236	11.4529	11.4071	11.4799	11.6628	11.381	11.209	11.2852	11.2137	11.2224	11.1923
A0A384MR07	11.6924	11.7666	11.9875	11.723	11.9195	11.9757	11.7268	11.8297	11.947	11.9246	11.9323	11.785	11.9004	12.0579	11.6844	11.8244	11.9242	11.6539	11.7462	11.9365	11.9195	11.8392	11.9002	11.9599	11.8207	11.8152	11.7088	11.8499	11.9617
A0A384MR27	13.3688	12.9042	13.6855	13.5506	13.0938	13.94	13.7666	13.3744	14.0843	13.0174	13.5835	13.4684	12.7666	13.7408	13.4066	12.6824	13.5261	13.3206	13.0833	12.4683	13.3691	13.5528	13.1756	13.6204	13.4847	13.7277	13.6238	13.1837	13.9322
A0A384MR33	14.8282	14.7916	14.7882	14.7907	14.7273	14.7058	14.9358	14.8367	14.8316	14.6195	14.6414	14.6555	14.6193	14.6578	14.6759	14.6608	14.6715	14.7102	14.5451	14.4578	14.5077	14.7567	14.7508	14.8025	14.8355	14.8498	14.8455	14.7885	14.7894
A0A384MTI6	14.8505	14.7579	14.7043	14.9612	14.8631	14.911	14.8652	14.801	14.8866	14.8222	14.8019	14.8442	14.9211	14.7918	15.0291	14.8797	14.8527	14.9361	14.8213	14.81	14.8753	14.9596	14.9485	14.9001	14.6859	14.6769	14.9285	14.8775	14.9482
A0A384MTI8	12.4805	12.4571	12.5155	12.4531	12.4294	12.4393	12.5695	12.5313	12.5196	12.7142	12.8543	12.803	12.5426	12.8628	12.5924	12.6237	12.757	12.6759	12.6989	12.6379	12.674	12.464	12.486	12.4584	12.5523	12.4954	12.7721	12.7079	12.7981
A0A384MTJ7	11.3371	11.2262	10.9658	11.5253	11.3628	11.4691	11.3378	11.2422	11.2709	11.5746	11.5235	11.5865	11.4219	11.5203	11.431	11.6423	11.6508	11.7234	11.2483	11.3085	11.3002	11.1502	11.2003	11.2082	11.4557	11.4887	11.7886	11.8412	11.8716
A0A384MTS3	7.12068	7.00813	7.08083	6.95618	6.90649	6.368	7.20097	6.96255	6.62563	6.92997	6.47566	7.0378	7.11152	6.23014	7.23973	7.19215	6.5948	7.22419	6.9386	7.42347	6.70966	6.60979	7.26991	6.80735	6.99247	6.71425	6.70506	7.09452	6.45943
A0A384MTT2	14.4126	14.3898	14.3384	14.4433	14.3987	14.3653	14.5344	14.468	14.432	14.5446	14.4948	14.5947	14.5705	14.5698	14.6144	14.4895	14.4433	14.551	14.5926	14.5678	14.5491	14.5184	14.4643	14.3947	14.3493	14.3389	14.559	14.5239	14.4583
A0A384MTY2	13.8931	13.6585	13.7257	13.8139	13.4777	13.7135	13.958	13.8953	13.8169	13.9499	14.0232	14.1346	13.6595	13.9432	13.8531	13.7258	13.7932	13.8922	13.8123	13.6417	13.6323	13.8409	13.764	13.7054	13.764	13.7048	14.1113	13.9824	14.1232
A0A384N5Z8	14.7727	14.789	14.9232	14.6725	14.7026	14.671	14.6955	14.7261	14.7072	14.7549	14.7584	14.729	14.5714	14.6787	14.5553	14.6092	14.6077	14.6065	14.874	14.8619	14.7875	14.6705	14.6676	14.6975	14.8407	14.8184	14.7224	14.764	13.884
A0A384N6A4	14.0951	13.9969	14.0789	14.2467	14.2011	14.3972	14.1218	14.0846	14.1698	14.3427	14.4362	14.3555	14.1307	14.326	14.1585	14.0884	14.2021	14.134	14.3288	14.3007	14.2915	14.0659	14.1275	14.0888	14.2884	14.2327	14.1135	14.0823	14.3183
A0A384N6C2	13.4688	13.2815	13.6009	13.3173	13.1587	13.3813	13.391	13.1496	13.3621	13.1404	13.3099	13.3203	13.3145	13.3361	13.5152	13.3476	13.5237	13.5191	13.2882	13.2279	13.6556	13.4143	13.2418	13.3165	13.2833	13.4117	13.4196	13.3288	13.3163
A0A384N6G7	13.7972	14.0635	13.5616	13.9019	14.1122	13.6947	13.9728	14.096	13.6708	14.3306	13.971	14.1665	14.481	14.0423	14.3253	14.3483	13.9979	14.2477	14.2387	14.4088	13.9908	13.9188	13.9502	13.6646	14.0451	13.7688	14.2321	14.296	14.112
A0A384NKJ3	11.9717	11.8797	11.845	12.1185	12.0492	12.0855	12.0057	11.952	11.9832	12.1199	12.1501	12.2239	12.1503	12.097	12.2426	12.0712	12.1112	12.0857	12.1372	12.0304	12.1576	11.9874	12.0886	12.0265	11.8448	11.9673	12.1325	12.1878	12.1969
A0A384NL22	11.3966	11.7177	12.0543	11.5914	11.5122	11.9815	11.4212	11.5855	12.0013	11.004	11.1594	11.1702	11.5356	11.2023	11.9749	11.5211	11.9529	11.6177	10.8188	11.3187	12.1388	11.96	12.0047	11.8135	11.083	11.596	11.3411	11.1812	11.9346
A0A384NL93	12.9758	12.9105	12.751	13.1092	13.1196	12.8846	12.7284	12.7971	12.6778	13.6262	13.6256	13.5817	13.1147	13.4356	13.1923	13.1631	13.2448	13.2519	13.7689	13.7674	13.6657	12.7665	12.6939	12.8819	13.0888	12.9875	12.9929	12.8704	13.0668
A0A384NPN7	12.5366	11.9724	11.6875	12.3414	11.7753	11.48	11.7479	11.2015	10.9548	11.999	11.8251	12.6576	12.5753	11.991	13.2338	12.6999	12.4568	13.3202	13.4238	12.7536	12.5666	11.8746	11.6123	11.5421	11.6269	11.5514	12.6203	11.9046	11.8949
A0A384NPU2	12.0673	12.0851	12.1511	12.2006	12.1838	12.4622	12.0861	12.1512	12.264	12.2155	12.3356	12.1617	12.038	12.274	11.9854	11.9985	12.1328	11.9947	12.0035	12.0907	12.2894	12.1614	12.2415	12.2023	12.2255	12.1607	12.0483	12.1789	12.1301
A0A384NPU5	14.4175	14.5004	14.485	14.3337	14.4211	14.3486	14.3669	14.4369	14.3936	14.5739	14.5223	14.4512	14.457	14.4603	14.3948	14.4422	14.4367	14.3781	14.4386	14.5316	14.4936	14.3593	14.4363	14.4111	14.494	14.4137	14.3312	14.4224	14.5207
A0A384NPW1	13.8758	13.8674	14.1115	14.015	13.8446	13.8886	14.0551	13.8335	13.9425	14.0356	14.2034	14.2187	13.8734	14.1608	14.0935	13.851	14.056	14.1008	14.2217	13.9966	14.1545	13.9278	13.8757	13.8645	13.962	13.996	14.0275	13.8198	14.1713
A0A384NPY7	13.0319	12.9553	13.1904	13.0966	13.149	13.1266	13.1751	13.0954	13.1492	13.2018	13.2042	13.1207	13.2108	13.287	13.2147	13.1784	13.2469	13.1869	13.1718	13.1863	13.1644	13.0553	13.0187	13.1573	13.1649	13.1737	13.1528	13.1383	13.4209
A0A384NQ03	12.8192	12.8521	12.9349	12.7049	12.8301	12.7017	12.8138	12.7371	12.6172	12.8107	12.808	12.8306	12.8122	12.8054	12.8541	12.8184	12.8588	12.903	12.9141	12.8702	13.0057	12.7709	12.6779	12.7341	12.85	12.8399	12.8656	12.8066	12.5343
A0A384NY14	11.4412	11.2466	11.0701	11.2691	11.0701	11.0354	11.3873	11.2337	11.1664	11.1768	11.1995	11.2965	11.456	11.2436	11.5348	11.4633	11.399	11.5377	11.6078	11.4562	11.4945	11.1519	11.1308	11.0661	11.3341	11.2939	11.2535	11.109	11.2773
A0A384NY87	13.8611	13.7361	13.722	13.891	13.8292	13.8821	13.8837	13.8061	13.8234	13.9924	13.8709	13.9814	13.9439	13.9724	14.0421	13.9953	14.0073	14.0808	14.0929	13.9884	13.9838	13.849	13.7739	13.8127	13.8522	13.7981	13.9526	13.8945	14.0186
A0A384P5G6	15.3322	15.2447	15.4237	15.475	15.4062	15.5578	15.4235	15.3132	15.4612	15.4717	15.5935	15.5651	15.4121	15.6068	15.5046	15.3212	15.4898	15.4702	15.5293	15.5033	15.6076	15.3882	15.3823	15.3721	15.4148	15.4519	15.4198	15.3664	15.5208
A0A384P5K2	13.3543	13.1138	13.5443	12.9515	12.8581	13.0815	13.6183	13.4438	13.586	12.0567	12.1129	12.0569	12.4471	11.982	12.5795	12.6065	12.6956	12.5581	12.0362	11.8849	12.2805	12.973	13.0183	13.0205	13.6892	13.7011	12.5637	12.5889	12.696
A0A384P5L6	9.84351	10.7599	9.9899	9.85965	11.3425	10.2328	9.59842	11.0169	9.91001	10.356	10.1265	10.1119	10.4241	10.3362	10.1356	10.4209	10.2465	10.1579	9.8933	10.033	10.2726	10.3692	10.6342	10.3565	9.9508	10.3524	10.3136	10.3242	10.6923
A0A384P5T6	14.5346	14.4965	14.5738	14.5622	14.5187	14.5958	14.6795	14.6234	14.6602	14.5412	14.6013	14.5631	14.6587	14.6467	14.662	14.6731	14.7199	14.6618	14.633	14.7145	14.7178	14.5194	14.5519	14.6338	14.5932	14.6315	14.4838	14.6145	14.6581
A0A384P5U2	13.9368	13.8776	13.873	14.0764	13.9924	14.1047	14.0282	13.9873	14.0533	14.1032	14.156	14.1571	13.9303	14.1703	13.9735	13.9294	14.0093	14.0024	13.9846	14.0156	14.0525	14.0596	14.1041	14.0424	13.8916	13.8636	14.0222	14.0714	14.14
A0A384P5U7	10.6166	10.6994	10.9019	10.5859	10.6777	10.6329	10.6411	10.6114	10.6598	10.5221	10.4665	10.5603	10.7491	10.5308	10.707	10.7489	10.7244	10.7259	10.6086	10.6092	10.7134	10.5085	10.6845	10.7042	10.7114	10.7462	10.5862	10.5417	10.7936
A0A3B3IRZ4	9.77367	9.72071	9.66931	9.56073	9.57243	9.49808	9.67259	9.62563	9.58274	9.83148	9.75766	9.83714	9.77471	9.76775	9.7424	9.80545	9.84256	9.85744	9.84758	9.93123	9.75933	9.77039	9.61839	9.64686	9.48918	9.58871	9.72679	9.81378	9.71367
A0A3B3ISA7	12.0606	12.2643	11.9836	12.0457	11.985	11.9381	11.9702	12.1073	11.9932	12.0906	11.9836	12.0393	12.2338	12.1423	12.1712	12.2183	12.0991	12.1545	12.0475	12.1	11.9822	11.9739	11.9886	11.9544	12.2129	12.0823	12.1354	12.2839	12.2114
A0A3B3ITJ4	11.3271	11.3347	11.4492	11.2699	11.4708	11.4943	11.1409	11.4623	11.472	11.2091	10.9648	10.8945	11.3699	10.7724	11.1498	11.4561	11.2882	11.2758	11.1053	11.0045	11.0056	11.317	11.2428	11.3399	11.5154	11.5414	11.4947	11.4808	10.9119
A0A3B3IUB5	12.9655	12.8096	12.9714	12.806	12.8436	12.6045	12.7859	12.6665	12.6215	12.7242	12.5653	12.7987	13.0719	12.6677	13.1732	13.0477	12.9011	13.1494	13.0669	13.0549	12.8549	12.8209	12.5488	12.7185	12.8808	12.8318	12.8931	12.6762	12.8517
A0A3G9HN97	13.1756	13.8806	13.5251	13.1517	13.9308	13.5734	13.4239	13.8639	13.2261	13.5482	13.1797	13.1176	13.8413	13.1983	13.3346	13.87	13.4563	13.4322	13.5075	13.8113	13.3711	13.4419	13.6981	13.5587	13.5686	13.5473	13.0777	13.5887	13.317
A0A494C004	8.56497	8.55306	8.36112	8.5767	8.44195	8.47604	8.46732	8.80036	8.61141	8.65364	8.42327	8.49232	8.79445	8.47321	8.68893	8.77432	8.63887	8.6558	8.76487	8.57491	8.47303	8.51701	8.56351	8.65821	8.48247	8.48516	8.73019	8.62693	8.58246
A0A494C0R8	12.3437	12.2774	12.3088	12.4233	12.3157	12.3543	12.2984	12.1151	12.2744	12.1579	12.2184	12.3575	12.3173	12.2904	12.5217	12.2966	12.3747	12.5128	12.3332	12.2808	12.4633	12.332	12.2979	12.1925	12.2549	12.3315	12.4323	12.2079	12.3139
A0A494C0X7	14.8095	14.0644	13.9609	15.0635	14.2979	14.138	14.9125	14.1058	14.0026	14.5561	14.4185	15.3376	14.5326	14.555	15.3483	14.4021	14.3511	15.2495	15.1448	14.5099	14.4292	14.9073	14.1924	14.1566	14.1423	13.9189	15.2687	14.5479	14.5978
A0A494C0Y9	8.17066	7.96283	7.97015	8.23327	7.99733	7.86367	8.03952	7.99186	7.75213	7.62726	7.8626	8.06622	8.06076	7.91986	8.39745	8.09651	8.15724	8.40418	8.30682	8.01309	7.95613	8.02052	7.75933	8.00375	8.0786	7.91886	8.03709	7.78136	8.28077
A0A494C1N0	12.4725	12.5526	12.4527	12.4685	12.5529	12.561	12.4591	12.5546	12.5014	12.4998	12.4934	12.4284	12.4342	12.4779	12.3735	12.4171	12.427	12.3584	12.392	12.4673	12.3844	12.454	12.5258	12.5543	12.545	12.5402	12.3783	12.5139	12.4775
A0A499FI48	8.70291	8.74316	8.63073	8.56624	8.38918	8.47455	8.66875	8.83569	8.62728	8.27677	7.9551	8.3329	8.73004	7.8436	8.70531	8.69069	8.37219	8.7121	8.52878	8.47303	8.25424	8.52225	8.85487	8.54561	8.56605	8.50647	8.24634	8.32493	8.56732
A0A499FIZ0	12.6678	12.734	12.6537	12.7719	12.7575	12.7958	12.6801	12.6899	12.8299	12.6608	12.6479	12.657	12.8136	12.6348	12.8554	12.8097	12.8177	12.8078	12.5799	12.6425	12.7281	12.7396	12.7625	12.7716	12.6516	12.7231	12.8376	12.852	12.843
A0A499FJK2	9.75495	10.1338	9.76889	9.91811	10.2794	9.94555	9.72865	9.99988	9.54672	10.2211	9.76337	10.0369	10.1644	9.77905	9.90654	10.2187	9.89966	10.0092	10.2487	9.87549	10.0056	10.2017	9.90087	9.85435	9.79766	9.70851	10.1077	9.93958	9.81911
A0A4D5RA83	10.042	10.1374	9.87739	10.1427	10.1057	10.2927	10.2368	10.2066	10.433	9.70847	9.77918	9.73034	10.0334	9.88665	10.0425	9.95673	10.0586	10.0942	9.70563	9.64085	9.97585	10.2074	10.0471	10.0407	10.2192	10.2942	10.1107	9.97871	10.1293
A0A4D5RBK2	8.76528	8.55635	8.51291	8.36409	8.3783	7.99516	8.82455	8.78689	8.6255	8.40626	8.14975	8.52659	8.8124	8.26448	8.85418	8.93935	8.78471	8.90354	8.70966	8.33092	8.27922	8.43185	8.42066	8.53398	8.59991	8.54432	8.92184	8.70044	8.8413
A0A4P8PLQ7	9.81307	9.57372	9.76088	9.67077	9.45578	9.46032	9.83627	9.5016	9.50447	9.80859	9.93194	10.0188	9.65023	9.84491	9.88621	9.69259	9.78722	9.97088	9.90388	9.65284	9.75822	9.53333	9.66948	9.63662	9.62875	9.51898	10.0665	9.80198	9.87396
A0A4Y5UGE4	11.205	10.3733	10.0521	11.2793	10.321	10.017	10.8147	10.1215	10.0588	10.2141	10.0911	10.4602	10.0923	10.0866	10.5133	10.13	10.1985	10.5554	10.3819	9.82284	9.93909	10.8865	10.2586	10.408	10.1258	10.2839	10.7482	10.3671	10.3125
A0A5C0C6J9	5.67931	5.90394	5.86085	5.35073	5.54468	5.21584	8.1311	9.59512	7.5515	8.12947	6.94121	7.2315	7.29295	5.94371	6.10553	7.20772	6.17613	6.39222	8.26679	9.67243	7.61471	5.84967	5.47032	4.77259	8.70736	8.01309	5.51307	4.75489	4.96963
A0A5E4	10.8988	10.7191	10.8447	10.5139	10.5634	10.5308	10.8236	10.9347	11.0185	10.1751	10.4162	10.0715	9.83442	10.2919	9.88353	9.9557	10.1254	9.89674	10.0238	10.1081	10.1557	10.2444	10.4235	11.65	10.8308	10.7933	9.85071	10.0719	10.2463
A0A5F9YFS9	11.1532	11.1015	10.9515	11.1926	11.0973	11.1313	11.0347	11.0897	11.0162	11.1631	11.0381	11.0895	11.3067	11.0087	11.2716	11.3186	11.1548	11.2736	11.2605	11.2095	11.158	11.0553	10.9934	11.0485	11.1747	11.1276	11.2364	11.2262	11.0934
A0A5H1ZRP4	12.6182	12.4331	12.5788	12.6445	12.4837	12.6115	12.5964	12.4816	12.5624	12.4187	12.4863	12.5482	12.4952	12.4968	12.6307	12.4989	12.5678	12.6251	12.5991	12.4383	12.5736	12.6018	12.5425	12.5721	12.4909	12.5145	12.538	12.4771	12.5539
A0A5H2UII4	5.39494	7.95215	5.93389	6.26755	8.47708	6.4872	6.44272	8.13707	5.64052	8.37782	7.13449	7.19951	9.1875	7.08531	7.65985	9.50681	7.84679	8.14956	10.2695	11.7525	9.57049	5.76377	5.20945	2.5025	10.7091	9.85643	6.10154	5.20945	5
A0A669KAY5	13.059	13.1381	13.0767	13.0806	13.1534	13.2088	13.0627	13.0902	13.1731	13.107	13.215	13.0856	13.0962	13.186	13.0206	13.1768	13.2485	13.1238	13.0391	13.1636	13.1519	13.0809	13.1321	13.1653	13.1357	13.1314	13.0706	13.1177	13.3114
A0A678ZIC5	8.61961	9.81157	9.0389	8.14204	9.3051	8.2274	9.74061	11.01	9.41377	11.3289	10.2273	10.3466	10.0791	9.37818	9.46372	10.7115	9.8001	9.76541	10.0417	11.0346	9.30302	8.60979	8.7211	8.42206	10.9559	9.86522	9.73584	10.5806	9.9725
A0A6B7FVG0	7.8116	9.2758	7.90089	7.36546	9.40928	7.22904	6.9846	8.57902	7.01049	8.11102	7.45987	6.96685	8.79013	7.28429	6.89624	8.78128	7.41096	7.49922	7.94056	9.04803	7.21594	7.3339	8.07146	7.55714	9.2769	8.05166	6.75489	7.8434	7.31892
A0A6B7IBY9	8.87744	10.1035	9.72816	8.01076	8.21978	8.23358	8.14257	8.50243	8.54027	9.02316	8.71943	8.27231	10.2002	8.76181	9.10087	10.3946	9.55673	9.25483	9.8616	11.2458	9.02329	8.48516	9.12326	8.97059	9.06878	8.21594	7.88264	8.82337	8.64506
A0A6B9UF09	7.89492	7.38105	8.84514	7.57118	7.4016	8.73958	8.03145	7.59139	8.71982	7.33566	7.91986	7.07582	7.60047	7.93849	7.45704	7.64762	8.53098	7.67319	7.11894	7.02975	8.33688	7.18982	8.29002	8.71996	7.58747	8.64506	7.09099	7.77479	8.77808
A0A6G6AA68	12.3015	12.4087	12.75	12.3271	12.4823	12.6253	12.4862	12.3788	12.6768	12.4348	12.6251	12.3828	12.3396	12.6125	12.2451	12.3134	12.499	12.2966	12.3458	12.2704	12.604	12.5241	12.5489	12.6694	12.3165	12.5052	12.3556	12.4205	12.5068
A0AV58	10.7955	10.9537	11.0032	10.6555	10.7956	11.032	10.7513	10.909	10.9889	10.8114	10.9458	10.6979	10.6383	10.9833	10.5155	10.6789	10.8837	10.5974	10.4686	10.5993	10.7624	10.8701	10.9913	11.0735	10.7649	10.8092	10.7925	10.9887	10.9121
A0AV96	12.3445	12.4285	12.4661	12.6206	12.593	12.9385	12.4593	12.475	12.7815	12.6883	12.7346	12.5641	12.6933	12.6969	12.7121	12.6675	12.8396	12.7434	12.7026	12.6664	13.0053	12.4834	12.6834	12.7192	12.4176	12.5751	12.7404	12.7884	12.3154
A0JNW5	12.6964	12.6957	12.7158	12.8538	12.8367	12.8957	12.7705	12.7409	12.8955	12.7117	12.719	12.634	12.8294	12.6707	12.8656	12.9421	12.8755	12.8519	12.7983	12.664	12.8389	12.9357	12.8603	12.899	12.5781	12.665	12.8114	12.751	12.87
A0MNN4	13.0102	13.0174	13.0734	13.1276	13.1653	13.0904	13.1292	13.0597	13.0178	12.7056	12.746	12.8344	13.1195	12.8038	13.1871	13.1082	13.063	13.1462	12.7499	12.6946	12.677	13.1235	13.0005	13.0596	13.0429	13.0907	13.2495	13.1457	13.2832
A0MNP2	12.6869	12.691	12.6129	12.8171	12.8181	12.725	12.7165	12.6927	12.7139	12.539	12.526	12.5035	12.7859	12.5369	12.8141	12.7594	12.7901	12.8165	12.5176	12.4323	12.5168	12.5781	12.6954	12.73	12.7815	12.7882	12.9021	12.7729	12.904
A0MZ66	14.2005	14.0402	14.0594	14.2022	13.9927	13.9874	14.1994	14.1146	14.1327	14.4027	14.4533	14.5757	14.2813	14.4517	14.4428	14.2883	14.3505	14.4701	14.5198	14.332	14.2959	14.1611	14.0656	14.0697	14.1206	14.0116	14.5494	14.3515	14.4389
A0PK02	6.81101	6.4422	6.63246	6.34651	6.0392	6.02019	6.6893	6.30336	6.43723	7.00396	7.07373	7.28425	7.06572	7.22734	7.39348	6.64905	6.72591	6.81796	7.22882	6.80305	7.24159	6.03709	6.47573	6.52878	6.45396	6.42066	7.13271	6.70966	6.98868
A1L0T0	12.9193	12.7989	12.8516	12.9124	12.9045	12.9198	12.8479	12.8378	12.8615	12.7366	12.8114	12.8134	12.8537	12.8167	12.8359	12.8211	12.8985	12.8311	12.8026	12.7166	12.7892	12.832	12.8084	12.9098	12.8999	12.9118	12.8695	12.8038	12.9737
A1L172	13.3052	13.0867	12.9782	13.1164	13.1399	12.9247	13.3244	13.1539	12.9502	13.0152	12.864	13.3354	13.0784	13.0907	13.3377	13.0404	12.9684	13.2266	13.4641	13.3005	13.1765	13.0912	13.1032	12.9965	13.1032	13.0917	13.0784	12.8324	12.8527
A1L188	8.94031	9.03208	9.09869	8.97345	9.05518	9.51254	8.90013	9.11836	9.33743	9.05363	8.9944	8.94169	9.0107	8.94807	8.98899	9.01895	9.05718	8.92644	8.95517	9.01216	8.92283	9.12756	9.01959	9.038	9.27457	9.16239	9.13785	8.98014	8.93074
A1L390	8.79299	10.1979	8.21978	8.71959	10.1177	7.70071	8.86563	10.0967	7.8049	10.0404	8.6074	9.20149	10.4284	8.37698	9.20175	10.7192	8.68704	9.60061	9.09628	10.6098	9.04621	8.76377	9.1404	8.65583	9.54754	8.75933	9.0607	9.96771	8.75933
A1L3X0	7.17744	9.07147	8.94307	7.6468	9.38871	9.55841	7.11064	8.89036	9.35137	8.6987	8.66228	7.23302	9.29354	8.70402	7.52852	9.38834	9.3439	7.63991	7.01495	8.67713	9.02791	7.79008	9.30986	8.92778	8.89077	9.01123	7.91488	9.26991	9.05619
A1L3Z9	11.1739	10.8749	11.0977	11.3036	11.0682	11.172	11.2149	11.0037	11.0998	10.9697	11.0749	11.1577	11.0967	11.1307	11.2989	11.1116	11.2388	11.3173	11.2266	11.0721	11.1972	11.0826	11.0337	11.184	10.9899	11.1739	11.1561	11.0261	11.2463
A1LT96	14.4607	14.529	14.6315	14.3416	14.4702	14.4517	14.4364	14.5613	14.5552	14.4435	14.5447	14.3845	14.5933	14.574	14.4906	14.5812	14.6274	14.4913	14.3853	14.517	14.5019	14.4597	14.5383	14.5504	14.496	14.4976	14.4861	14.5663	14.7036
A1NY77	10.8629	11.1161	10.5221	10.7997	11.0821	10.4741	10.8416	11.2853	10.7307	10.855	10.4519	10.5139	11.1791	10.5543	10.8651	11.1901	10.7271	10.8894	10.8095	10.9484	10.415	10.7676	10.9357	10.8418	10.9447	10.8292	10.9386	11.017	10.7004
A1NYL2	9.42723	9.02687	9.30176	9.22733	9.15546	9.37439	9.43588	9.35422	9.56196	9.12086	9.38164	9.23708	8.83276	9.25212	8.91888	8.92563	9.14901	8.97099	9.24	9.01588	9.11981	9.18405	9.05619	9.35094	9.36559	9.66415	8.93762	8.98774	9.24555
A1X283	13.0762	13.2819	13.5277	12.833	12.8687	13.2853	13.3448	13.334	13.8098	13.2301	13.5135	13.1098	13.4811	13.7718	13.4592	13.2892	13.7046	13.3319	13.2083	13.2893	13.7313	13.1125	13.1245	13.381	13.2544	13.5706	13.6235	13.5931	13.137
A2A3R6	13.9317	13.8769	14.0562	13.8383	13.7838	13.9126	13.8479	13.8053	13.8909	13.9157	14.1213	14.0626	13.7535	14.2101	13.8088	13.6857	13.9056	13.807	13.9623	13.9452	14.0977	13.9797	13.8959	13.9411	13.7542	13.8581	13.9345	13.7764	13.7978
A2ABF9	9.59943	9.45772	9.6189	9.56234	9.33012	9.27577	9.65481	9.4621	9.35069	9.40506	9.49047	9.44028	9.4912	9.31579	9.6508	9.45643	9.56105	9.67717	9.85279	9.59929	9.49185	9.5216	9.33241	9.53203	9.46216	9.44363	9.4101	9.23522	9.39946
A2BEK1	10.0962	9.95682	10.2623	10.2194	10.1069	10.2809	10.1434	9.84303	10.1944	10.0741	10.2567	10.083	10.0165	10.1021	10.1409	9.99289	10.1408	10.0888	10.038	9.99765	10.2127	10.1906	10.109	10.1956	10.0307	10.1098	9.96771	10.0692	10.3185
A2RRP1	13.5495	13.5117	13.4821	13.5848	13.5621	13.5047	13.4999	13.4242	13.4515	13.504	13.4847	13.531	13.5914	13.4547	13.6472	13.5945	13.5724	13.6255	13.568	13.5267	13.5658	13.5007	13.5031	13.5029	13.4682	13.5296	13.5464	13.5563	13.6025
A2RU94	9.10511	9.05475	9.67931	8.93984	9.03395	9.25137	9.09303	9.08685	9.37684	8.76385	8.76022	8.84857	9.09224	8.94952	9.17514	9.17884	9.20053	9.14298	8.88162	9.038	9.33166	9.18405	9.0598	9.63239	8.8434	9.19311	8.72565	8.85591	9.27922
A2VDF0	9.43528	9.26278	9.15219	9.31894	9.22905	9.20766	9.42688	9.52704	9.34684	9.2991	9.02248	9.31757	9.50022	9.15636	9.50196	9.54869	9.36212	9.52814	9.52029	9.42066	9.27068	9.36632	9.26209	9.39089	9.27146	9.25503	9.32343	9.3634	9.31515
A3F769	11.1972	11.1257	11.3289	11.1401	11.1003	11.2018	11.1388	11.0939	11.2369	11.0355	11.1062	11.0624	11.171	11.1108	11.202	11.1615	11.2224	11.1997	11.1304	11.1146	11.2701	11.2483	11.2086	11.1595	11.0821	11.1693	11.1561	11.1512	11.0815
A3KMH1	11.4587	11.6895	11.6496	11.3023	11.6233	11.2538	11.5514	11.9247	11.6683	12.105	11.971	11.5508	11.5293	11.7855	11.3301	11.6161	11.5687	11.4442	11.6047	11.5175	11.4691	11.6973	11.6467	11.6861	11.5083	11.4756	11.8502	11.7066	11.8041
A3KN83	9.64551	9.22812	9.7562	9.6952	9.26749	9.67011	9.58453	9.41196	9.87818	9.14979	9.64785	9.56998	9.20399	9.70414	9.63039	9.22375	9.7423	9.66644	9.54625	9.36267	9.75822	9.56986	9.45875	9.67125	9.44018	9.62632	9.53657	9.19065	9.60733
A3R0T8	15.5383	15.6112	15.502	15.6979	15.5767	15.7398	15.6235	15.6324	15.7098	15.5653	15.5771	15.5315	15.1336	15.4759	15.161	15.1619	15.2347	15.2056	15.1105	15.1021	15.1682	15.6413	15.6458	15.7501	15.5123	15.6018	15.6476	15.756	15.241
A3RJH1	14.1192	14.0227	14.0354	14.0471	13.9797	14.0256	14.0479	13.9371	13.9842	13.9972	14.0071	14.0304	14.0687	13.9719	14.111	14.0758	14.0843	14.1247	14.0721	14.0141	14.0663	14.0036	13.9535	13.9936	14.0388	14.0895	14.0712	14.0503	14.0439
A4D0R1	12.0655	12.1814	11.8258	11.9255	12.1068	11.8755	12.077	11.9529	12.1616	11.7291	11.5438	11.6686	12.0825	11.559	12.003	12.0802	11.857	12.0108	11.702	11.7703	11.7819	11.9633	12.0686	12.0259	12.0351	11.9664	11.9089	11.8943	12.0212
A4D0Z3	11.4966	11.4264	11.5454	11.5791	11.5524	11.5771	11.7007	11.6034	11.5599	11.3895	11.5348	11.4717	11.5388	11.6464	11.5691	11.5672	11.6065	11.5869	11.5928	11.441	11.5065	11.4952	11.489	11.4836	11.6615	11.6627	11.5711	11.5359	11.6284
A4D0Z4	10.8956	10.924	10.9971	11.01	11.0272	11.0597	10.932	10.9158	11.098	11.0134	11.0199	11.1001	10.9168	10.9646	10.9592	10.8905	10.8879	10.9041	10.9223	10.8722	10.9194	11.0387	11.0544	11.0101	10.8572	10.9501	10.978	11.0706	11.0205
A4D177	13.1298	12.9951	13.203	13.3426	13.169	13.2827	13.2446	13.1526	13.1731	13.2989	13.4263	13.4369	13.1053	13.405	13.2119	13.1143	13.255	13.2327	13.2894	13.1176	13.1991	13.2593	13.132	13.1443	13.2067	13.1731	13.4161	13.2161	13.4158
A4D1B1	12.7666	11.0173	10.842	12.7051	10.983	10.7873	12.5165	11.8471	11.6362	10.4162	10.1819	11.6807	10.6839	10.166	12.0891	10.9791	10.6451	12.3636	11.7394	10.2475	9.71138	11.6053	11.3625	11.4256	11.59	11.4608	12.4281	11.1153	10.8709
A4D1B5	7.92008	8.15252	7.70058	8.14095	8.10125	7.92818	7.89997	8.17551	7.78946	8.35433	8.15715	8.2169	8.19413	8.07066	8.1224	8.15742	7.88637	8.06797	8.21594	8.18157	8.16825	8.08923	7.89684	7.81592	7.88874	8.18488	8.08569	8.17825	7.96193
A4D1K0	11.7968	11.7176	11.5773	11.8544	11.8452	11.7843	11.8026	11.6975	11.7002	11.6936	11.6066	11.8259	11.8821	11.5122	12.0229	11.8883	11.8092	12.0197	11.8349	11.7709	11.6136	11.8396	11.808	11.7954	11.5962	11.6025	11.9083	11.8135	11.8966
A4D1P6	14.2866	14.1977	13.8889	14.375	14.1572	14.1195	14.1882	14.0793	13.9976	14.0465	13.9961	14.1935	14.2161	14.0327	14.3026	14.1759	14.0985	14.2735	14.2788	14.1607	14.159	14.3138	14.2602	14.1845	13.8958	13.944	14.2225	14.0432	14.0247
A4D1U3	12.5458	12.5354	12.4434	12.6538	12.6319	12.581	12.47	12.4784	12.4262	12.5275	12.4862	12.5662	12.3893	12.4215	12.4139	12.3671	12.3374	12.4035	12.4789	12.4222	12.3231	12.4584	12.5239	12.3838	12.652	12.6029	12.5582	12.4729	12.3627
A4D1U4	9.19997	8.94537	9.04875	8.95665	8.99417	8.83945	9.12138	8.97105	8.9716	8.89061	9.00297	9.06781	9.03182	8.96342	9.0085	9.12376	9.07607	9.15878	9.07414	9.09803	9.04712	9.2503	9.01959	8.92679	9.00562	8.76818	8.89583	9.0325	9.05889
A4D275	13.6611	13.662	13.6945	13.719	13.6543	13.7471	13.6982	13.8655	13.7755	13.8448	13.833	13.8627	13.7379	13.8945	13.8034	13.6951	13.762	13.7474	13.7515	13.6457	13.7226	13.8218	13.6909	13.6847	13.7051	13.6876	13.9099	13.7974	13.9553
A4D2F2	10.4903	10.3792	10.3227	10.5049	10.4615	10.3642	10.2709	10.5718	10.3614	10.3778	10.2754	10.4187	10.6006	10.3888	10.5654	10.5903	10.4838	10.5323	10.5298	10.5304	10.4186	10.363	10.4112	10.4594	10.4412	10.3927	10.457	10.3616	10.5616
A4D2J0	13.0169	12.9071	12.9919	12.9281	12.8518	12.947	13.0161	12.9182	13.0044	12.8363	12.8824	12.8923	12.9677	12.8887	13.0232	12.9594	12.9812	13.016	12.9584	12.9095	12.9696	12.9527	12.9334	12.9827	12.9324	12.938	12.9125	12.8534	13.0575
A4VCI9	12.559	12.8462	12.4042	12.2473	12.5887	12.188	12.2455	12.5423	12.1228	12.2304	11.9539	11.9779	12.572	12.0314	12.2589	12.5484	12.1771	12.2621	12.3227	12.5645	12.1482	12.4377	12.614	12.4125	12.431	12.3076	12.0575	12.306	12.1775
A5PL36	12.178	12.1803	12.0745	12.107	12.0937	12.1042	12.0787	12.1627	12.0887	11.8494	11.744	11.8022	11.9564	11.7488	11.943	11.997	11.9138	11.967	11.875	11.8905	11.9363	11.9793	12.2045	12.0738	12.1809	12.1469	11.8147	11.9055	11.8895
A5PLL7	8.82049	8.75957	8.56151	8.79766	8.64228	8.91021	8.85136	8.43443	8.7301	8.32337	8.542	8.62544	8.674	8.50658	8.82827	8.6401	8.73417	8.79645	8.21432	8.42206	8.58996	8.81592	8.73132	8.73358	8.51833	8.72679	8.96193	9.03434	8.55331
A5PLN9	11.987	11.9128	12.0392	11.9922	11.9077	11.9553	11.9887	11.9638	12.0668	11.8612	11.7971	11.8606	11.9829	11.7481	12.0372	11.9885	11.9994	12.0171	11.8515	11.8195	11.9005	12.0562	11.9854	12.1011	11.8769	11.841	11.9485	11.9721	12.0433
A5YKK6	14.0046	13.834	14.0526	14.0234	13.7977	13.9897	13.9841	13.8443	14.0559	13.8338	13.9801	13.9817	13.889	13.9956	14.0519	13.8872	14.0661	14.0614	14.0223	13.8456	14.0748	13.9722	13.8456	14.0218	13.8656	14.0128	13.9592	13.8668	14.0773
A6NC98	11.1733	11.1728	11.1484	11.1351	11.1798	10.9828	11.3812	11.221	11.0734	11.118	11.0713	11.1166	11.1632	11.1306	11.1852	11.1593	11.0683	11.1859	11.3151	11.2149	11.1215	11.4345	11.2804	11.147	10.9564	10.9298	11.0717	11.0194	11.0323
A6NDG6	11.7879	11.65	11.6194	11.7893	11.6533	11.6818	11.7042	11.6074	11.6665	11.6338	11.7047	11.8161	11.5737	11.6766	11.7751	11.587	11.6412	11.7302	11.7811	11.6283	11.6322	11.773	11.6493	11.7068	11.6058	11.5968	11.7434	11.5829	11.7205
A6NDU8	11.3727	11.263	11.3412	11.3052	11.2119	11.1987	11.358	11.2817	11.3243	11.2957	11.3668	11.2673	11.2599	11.2198	11.3205	11.2439	11.2881	11.3082	11.2592	11.1506	11.3389	11.3249	11.2517	11.2983	11.2676	11.3049	11.3244	11.2416	11.3916
A6NHL2	7.48685	7.0913	7.54864	7.39982	7.03494	7.06441	7.40654	7.22691	7.234	6.94844	7.00765	7.27691	7.20545	7.11348	7.50298	7.28031	7.29292	7.37855	7.51307	7.1565	7.24793	7.41222	7.11201	7.26679	7.13271	7.30682	7.11201	6.91089	7.38658
A6NHR9	13.3809	13.741	13.2292	13.4288	13.8866	13.4107	13.5375	13.9925	13.4408	13.6277	13.2801	13.2925	13.8021	13.1796	13.3781	13.8594	13.3384	13.444	13.481	13.6304	13.1549	13.5228	13.782	13.5208	13.6467	13.4077	13.4831	13.8164	13.2217
A6NJG2	8.33506	8.09081	7.97335	8.39107	8.13113	8.13147	8.61863	8.40059	8.31282	8.37462	8.32182	8.69808	8.60876	8.37634	8.9028	8.6475	8.55563	9.00281	9.02329	8.6865	8.39375	8.28848	8.14805	8.26209	8.16155	8.22561	8.90689	8.37069	8.26366
A6NK06	9.76901	12.0106	10.8831	9.90384	12.6048	11.59	9.34417	12.5574	11.3807	12.2616	11.2023	10.2868	12.7597	11.3381	9.92167	12.7691	11.4332	9.88899	10.2312	12.4349	10.891	9.95323	13.0028	10.4882	12.5178	10.9179	10.0136	13.2586	11.0593
A7BI36	16.1834	16.5648	16.2757	16.0435	16.5138	16.1656	16.1469	16.532	16.1171	16.5541	16.2708	16.1666	16.4328	16.2711	16.0203	16.3993	16.1162	16.02	16.1729	16.5779	16.1029	16.2034	16.4508	16.192	16.4773	16.2623	16.0391	16.4265	16.1668
A7E2F7	13.8547	14.1524	14.0328	14.0576	14.1937	13.9441	14.0426	14.0402	14.0054	14.1619	14.1146	14.0562	13.9957	14.0455	13.9162	13.9959	13.9651	13.9473	14.0083	13.9795	14.0847	14.0918	14.1902	14.0863	13.9198	13.9266	14.0306	14.2608	13.7745
A7E2V4	11.6673	11.6434	11.6791	11.6692	11.5214	11.7505	11.6278	11.5985	11.842	11.3596	11.5502	11.4622	11.5199	11.6314	11.6163	11.5468	11.7937	11.6506	11.4184	11.3574	11.6582	11.7019	11.6155	11.8079	11.5043	11.7015	11.5882	11.6745	11.7394
A8CG34	11.5348	11.5629	11.4057	11.6572	11.6109	11.6685	11.5032	11.5687	11.7213	11.6333	11.7613	11.6687	11.4251	11.7486	11.4148	11.3722	11.4847	11.4215	11.5784	11.4094	11.8442	11.5994	11.6182	11.6216	11.535	11.5815	11.4681	11.5915	11.3716
A8IE48	12.1543	11.9821	11.9885	12.1178	12.0215	12.1122	12.107	12.0583	12.1135	11.9197	11.9551	12.0533	12.0682	12.0106	12.1652	12.0957	12.1541	12.1758	12.0932	11.9663	12.1054	12.098	12.1656	12.0958	11.9161	12.0386	12.0573	12.0501	12.1507
A8K032	10.4013	10.6926	10.4652	10.5568	10.7584	10.6223	10.5848	10.776	10.5654	10.7558	10.6368	10.6339	10.8698	10.6478	10.7131	10.8806	10.7267	10.6997	10.7488	10.9325	10.6839	10.5613	10.7865	10.5629	10.6496	10.533	10.6777	10.7538	10.5918
A8K0B6	15.2352	14.9227	14.7588	15.1761	14.8684	14.841	14.8602	14.5745	14.418	14.9715	14.8724	15.2484	15.216	14.9394	15.5732	15.0621	15.024	15.4115	15.2199	15.1913	15.2904	15.0662	14.8101	14.8862	14.7325	14.5248	15.2315	14.8666	15.0744
A8K287	13.3508	12.9434	13.1122	13.1802	12.7353	12.9343	13.125	12.7524	12.9089	12.7724	12.9142	13.1648	12.9046	12.9533	13.3551	12.8968	13.102	13.3167	13.2909	12.7904	12.9786	13.0729	12.8103	12.8901	13.0042	13.0567	13.2453	12.8839	13.0678
A8K3M3	13.7179	13.959	14.1109	13.6724	13.8518	13.8362	13.7739	13.8114	13.8784	13.7546	13.8457	13.5822	13.9182	13.7734	13.7871	13.915	14.0546	13.7902	13.8126	13.8114	14.0481	13.7024	13.7907	13.9466	13.8879	14.0139	13.5542	13.6941	14.0316
A8K3Y2	8.80947	9.03907	9.32161	8.96212	9.05973	9.43642	8.7478	8.93122	9.13469	9.05332	9.23872	9.18536	8.96424	9.33946	8.90526	8.95488	9.1202	8.9769	8.84967	8.94837	9.0786	9.11634	9.03983	9.15566	8.99058	9.02606	9.23042	9.28309	9.08746
A8K4H7	9.86977	9.54551	10.0385	9.82038	9.67888	9.92112	9.81198	9.71036	9.86086	9.86795	9.96256	9.93768	9.6556	9.94803	9.68517	9.68011	9.89907	9.82575	9.80789	9.68883	10.0462	9.84967	9.88009	9.83868	9.61041	9.8616	9.71596	9.92728	9.78681
A8K513	10.0921	10.3624	9.99884	10.1887	10.322	10.0281	9.90252	10.0587	10.1005	10.1162	10.0065	9.97761	10.1245	9.83782	9.9653	10.1253	10.0247	9.9768	9.98299	10.3125	9.99482	10.3276	10.1241	9.99435	10.0566	10.1068	10.0375	10.1674	9.61041
A8K517	12.1956	12.1318	12.3975	12.1744	12.1739	12.2863	12.1492	12.0272	12.1502	11.9738	12.2114	12.098	11.7223	12.2358	11.7989	11.6817	11.9281	11.7989	11.773	11.7265	11.8729	12.2991	12.1051	12.2197	12.1212	12.213	12.1425	11.9743	12.1042
A8K586	14.7865	14.5813	14.5667	14.7386	14.6892	14.6734	14.7893	14.5873	14.6306	14.6516	14.6435	14.741	14.6407	14.6391	14.7327	14.6473	14.6425	14.7385	14.7645	14.7311	14.7098	14.7288	14.7029	14.7252	14.6234	14.589	14.7171	14.6909	14.766
A8K5D4	11.0711	11.1827	11.4717	10.9248	11.044	11.2827	11.0508	10.9699	11.2765	10.6243	10.9113	10.5011	10.6331	10.9094	10.5624	10.7024	11.1564	10.6402	10.6263	10.5928	10.8847	10.8652	11.1995	11.2652	11.1647	11.3738	10.5974	10.722	10.9955
A8K5J1	12.6348	12.4925	12.4344	12.6384	12.5262	12.5982	12.5408	12.4592	12.5304	12.3034	12.3529	12.4106	12.4255	12.4426	12.5449	12.4233	12.4633	12.526	12.4721	12.4268	12.504	12.6011	12.512	12.5764	12.4459	12.5071	12.4354	12.2866	12.5008
A8K6D4	12.4686	13.232	12.0897	12.523	13.4147	12.1696	12.442	13.1617	11.7641	13.0862	12.0264	12.4904	13.5463	12.0585	12.8411	13.5094	12.2074	12.8387	12.9406	13.624	12.2578	12.6553	13.0928	12.0565	13.0813	12.0562	12.5876	13.0957	11.9005
A8K6Q8	10.0137	9.21748	10.5101	7.47892	7.01268	8.81539	7.92122	6.15698	8.84371	7.51336	8.46689	8.28294	7.6702	9.30291	8.72575	7.39817	8.6465	8.37441	11.244	10.0892	11.5528	11.2893	9.93811	11.4842	5.41504	3.62449	5.44846	5.75489	5.22239
A8K7B7	14.4829	14.4871	14.4408	14.454	14.4281	14.536	14.4124	14.4285	14.4856	14.5274	14.5992	14.593	14.4185	14.612	14.4855	14.406	14.5045	14.4818	14.4237	14.4647	14.6003	14.5496	14.4788	14.4862	14.385	14.4088	14.5036	14.4848	14.6077
A8K7F3	11.2529	10.7725	10.7223	11.4215	10.7946	10.8614	11.4874	10.9415	10.8144	10.8088	10.9427	11.3622	10.9433	10.8985	11.5548	10.972	11.1313	11.6341	11.4126	10.8175	10.8724	11.2342	10.7108	11.0908	10.6698	10.9677	11.4519	10.9631	11.2935
A8K7N0	12.9276	13.1402	13.2367	13.3727	13.4856	13.6314	12.9692	13.0854	13.23	13.2026	13.3722	12.9938	13.5096	13.6689	13.3811	13.1058	13.1979	13.0083	13.3965	13.3525	13.6432	13.269	13.1533	13.2395	13.3252	13.52	13.3542	13.2049	13.0922
A8K968	11.2611	11.1195	11.6288	11.316	11.1445	11.5318	11.6296	11.4565	11.7829	11.5255	11.992	11.6854	11.3076	12.0342	11.3544	11.2747	11.7217	11.3987	11.6999	11.6767	11.8549	11.5078	11.2131	11.5374	11.3703	11.5864	11.3378	11.2572	11.6957
A8KA33	12.1657	12.8298	12.2354	12.2485	12.693	12.3364	12.1124	12.5032	12.1767	12.5662	12.266	12.2261	12.8543	12.2499	12.4781	12.7869	12.4418	12.4976	12.3976	12.6214	12.275	12.3243	12.5906	12.4778	12.3446	12.1942	12.4804	12.8098	12.3436
A8KAF9	8.81563	8.83294	8.96982	8.80719	8.76665	8.93	8.83852	8.7798	8.92007	8.95146	9.12594	8.94233	8.85174	9.11143	8.8262	8.86687	9.03402	8.8645	8.87242	8.9258	9.03983	8.82972	8.78463	8.93271	8.78136	8.99718	8.81271	8.97059	9.03892
A8KAL2	12.9772	13.2452	13.2463	12.9612	13.2888	13.1361	13.0706	13.2703	13.2115	13.2289	13.2646	13.1122	13.2474	13.304	13.0617	13.2333	13.2506	13.084	13.1266	13.2413	13.171	12.9939	13.1705	13.1681	13.2803	13.2971	13.0894	13.3234	13.2481
A8KAM7	7.70139	7.19586	7.55536	7.68677	7.10471	7.2654	7.70865	7.20522	7.24556	7.00551	7.21539	7.3167	7.26856	7.08322	7.71391	7.33028	7.36132	7.5096	7.65821	7.2384	7.18982	7.52356	6.9386	7.49719	7.32493	7.53398	7.25424	7.2062	7.32493
A8MSI8	9.51964	9.54004	9.35752	9.57207	9.362	9.30592	9.59179	9.36933	9.32334	9.66583	9.68025	9.66947	9.35919	9.67025	9.40596	9.4104	9.46728	9.4416	9.35975	9.42277	9.3053	9.53203	9.47708	9.48985	9.3966	9.27845	9.67772	9.73584	9.68182
A8MW92	9.70668	9.79773	9.76109	9.7404	9.77658	9.68719	9.67811	9.78521	9.65933	9.50154	9.66674	9.79305	9.74367	9.79877	9.85011	9.77703	9.84016	9.82229	9.85435	9.83342	9.8413	9.75933	9.66593	9.80789	9.64566	9.74371	9.65881	9.65702	9.65344
A8MXP9	14.7334	14.6793	14.7462	14.659	14.6633	14.5855	14.6822	14.6398	14.6117	14.4969	14.4873	14.501	14.4622	14.4433	14.5066	14.4805	14.4816	14.5393	14.4248	14.3977	14.4256	14.6578	14.6031	14.6271	14.6967	14.7205	14.6817	14.6345	14.3665
A8MXV4	11.2435	11.132	11.3406	11.0377	11.0166	11.1617	11.0875	11.0303	11.1473	11.2694	11.4379	11.3574	11.3619	11.495	11.364	11.1075	11.2059	11.2081	11.3367	11.2887	11.3104	11.0537	11.0112	10.996	11.2958	11.3087	11.4299	11.2652	11.2619
A8YXX4	13.1111	12.6901	12.7843	13.2715	12.8561	13.0059	13.126	12.798	12.6076	12.8232	13.0246	13.2363	12.6383	12.8924	12.9551	12.7379	12.8836	12.9629	12.9766	12.6627	13.041	13.4001	12.4993	12.8976	12.734	12.8597	13.0805	12.6142	13.0551
A9QQ22	9.90478	9.83897	9.9968	10.06	9.9609	9.98392	10.0928	9.99158	10.0378	10.2858	10.2063	10.2812	10.0098	10.1682	10.0155	10.0811	10.0187	10.0048	9.77369	10.0963	9.61716	10.1396	10.303	10.0348	9.77643	9.66059	10.4405	10.5018	10.2605
A9UGY9	11.6944	11.4515	11.732	11.6482	11.4022	11.7448	11.695	11.4197	11.6389	11.3944	11.5174	11.5988	11.5939	11.5784	11.823	11.6086	11.745	11.8173	11.6811	11.4142	11.7184	11.733	11.6369	11.7072	11.3097	11.5237	11.7157	11.5408	11.6983
A9UHW6	9.78607	9.43676	9.63667	9.70256	9.4345	9.28787	9.80108	9.50837	9.51401	9.55604	9.59666	9.89257	9.57073	9.62046	9.80709	9.54023	9.61247	9.78924	9.9508	9.61716	9.64386	9.51175	9.28232	9.48583	9.69639	9.7039	9.66888	9.4101	9.67713
B0AZS5	6.98298	7.15783	6.55373	6.99742	7.05804	6.98717	7.06071	7.00905	7.07136	7.08079	7.1765	6.87765	6.67164	7.07426	6.5236	6.67725	6.65718	6.54249	6.66297	6.74595	6.64866	7.21917	7.3339	7.25739	6.56478	6.64386	6.69116	7.23202	6.85798
B0AZT9	8.16487	8.32071	9.53231	7.54282	8.02704	7.80572	8.36961	8.71952	8.63516	7.89572	7.62146	7.46159	8.40961	8.01217	7.96495	8.5677	8.86838	8.18517	8.3634	8.59495	8.27767	8	7.82231	8.51307	8.90388	8.75711	7.26366	7.24159	8.88976
B0I1S9	11.2613	11.2803	11.5336	11.1158	11.1548	11.3388	11.6651	11.6344	11.7563	9.79444	9.86324	9.52617	10.1348	9.95067	10.1275	10.1054	10.2335	9.98386	9.86419	9.57491	9.89633	11.2697	11.2687	11.5711	11.3821	11.6537	10.0056	10.1489	10.4126
B0I1T2	12.0308	12.806	13.2501	12.3114	13.184	13.4811	12.4615	12.8596	13.3611	12.9106	13.0668	12.1265	13.1918	13.1263	12.4675	13.1828	13.297	12.5919	12.2964	12.5783	13.186	12.3496	13.2119	13.1421	13.0407	13.0725	12.5285	13.4097	13.2927
B0YIW5	14.4696	14.5339	14.5169	14.4759	14.511	14.6265	14.4938	14.5151	14.5191	14.4642	14.4443	14.4212	14.5825	14.4728	14.543	14.5668	14.5456	14.521	14.4599	14.5255	14.6029	14.4983	14.5403	14.5461	14.5151	14.5172	14.4021	14.5081	14.5591
B0YJ89	11.2982	11.3475	11.2975	11.6065	11.3462	11.2814	11.2627	11.3289	11.3097	11.1598	11.1877	11.1741	11.3255	11.19	11.2114	11.3504	11.3293	11.302	11.12	11.3249	11.3716	11.2374	11.3289	11.327	11.327	11.5018	11.1807	11.2902	11.2121
B1AK66	9.86883	10.2389	10.4802	10.134	10.3573	10.3816	10.2515	10.3779	10.2739	10.1458	10.0455	10.081	10.3631	10.4038	10.1412	10.2382	10.2621	10.2207	9.94154	10.2566	10.048	10.1632	10.2408	10.317	10.3148	10.3937	10.3601	10.4346	10.2839
B1ALW7	12.7404	12.7481	12.7395	12.7384	12.8071	12.7809	12.8764	12.7262	12.8165	12.6763	12.7011	12.7341	12.8545	12.7368	12.8821	12.8216	12.8192	12.8611	12.7816	12.7982	12.7625	12.795	12.7723	12.823	12.7104	12.7508	12.7322	12.7258	12.9394
B2R491	14.0959	14.0369	14.1997	14.1889	14.1	14.3166	14.0499	14.0615	14.1921	13.9031	14.0643	14.0724	14.1637	14.2225	14.2967	14.1139	14.2845	14.2518	14.2007	14.1615	14.4329	14.2432	14.1212	14.1712	13.9579	14.1563	14.1264	13.9968	13.9944
B2R4A2	12.2744	12.1636	12.1731	12.7052	12.4122	12.6459	12.2771	12.241	12.3849	12.8462	12.8841	12.9177	12.3788	12.6749	12.5292	12.4471	12.5827	12.587	12.8063	12.7668	12.9417	12.2391	12.3012	12.3696	12.4121	12.4676	12.4713	12.5309	12.3604
B2R4R0	15.375	15.3546	15.0601	15.8127	15.7777	16.1644	16.0376	16.0497	15.9166	14.4347	14.5037	14.4533	14.4433	14.5925	14.4072	14.3534	14.384	14.4434	13.2878	13.3022	13.3314	15.5964	15.7142	15.9581	15.6882	15.6749	15.6168	15.812	15.2529
B2R4R9	11.4059	11.4097	11.5503	11.2721	11.2175	11.1918	11.3442	11.1761	11.2644	11.6096	11.7646	11.6653	11.3669	11.6571	11.4642	11.3384	11.5192	11.5375	11.7257	11.6098	11.7448	11.2802	11.154	11.2548	11.3557	11.5127	11.3837	11.2147	11.5921
B2R6F3	12.3803	12.3131	12.5166	12.4759	12.5229	12.468	12.5334	12.4048	12.4028	12.3907	12.3796	12.4401	12.5319	12.3384	12.5817	12.543	12.5357	12.5693	12.384	12.3508	12.5207	12.4502	12.4546	12.4505	12.3725	12.4706	12.5676	12.5757	12.4954
B2R6V9	14.0079	14.0289	14.0713	13.8935	13.9198	13.9471	13.9358	14.057	13.9909	13.4922	13.6137	13.5058	13.2965	13.62	13.2299	13.3353	13.4048	13.285	13.4084	13.4156	13.297	14.017	14.0983	14.0721	13.9272	13.8672	13.4604	13.488	13.4621
B2R7W3	12.5668	12.442	12.4619	12.5875	12.5146	12.6003	12.5806	12.5136	12.5502	12.3079	12.3999	12.436	12.4714	12.3867	12.5391	12.4789	12.5625	12.574	12.3185	12.3806	12.5328	12.4884	12.539	12.6008	12.4756	12.5428	12.5283	12.6149	12.4014
B2R8G6	8.75687	8.33642	8.74169	8.72519	8.29232	8.6892	8.57742	8.27309	8.43908	8.50409	8.81826	8.84544	8.30781	8.91533	8.63844	8.30339	8.70028	8.64327	8.68883	8.37649	8.77479	8.64866	8.53528	8.67478	8.30682	8.39946	8.73809	8.36778	8.75043
B2RD09	10.8377	10.7182	10.8455	10.8223	10.7656	10.826	10.889	10.718	10.9387	10.7277	10.8986	10.8708	10.8343	10.8347	10.8869	10.7764	10.8384	10.893	10.8642	10.7879	10.8321	10.9006	10.7922	10.8603	10.6981	10.7863	10.9136	10.7819	10.8413
B2RDE8	9.21179	9.1119	9.22459	9.03132	8.82886	8.89408	9.01421	8.79638	8.92136	8.69334	8.91181	8.92449	8.93748	9.07819	9.16866	9.02219	9.19115	9.27271	9.11461	8.8413	9.11981	9.16407	8.80521	8.8392	9.0598	9.05889	8.94837	8.82972	9.2503
B2RDF2	11.6405	11.5975	11.8913	11.5287	11.4746	11.4254	11.575	11.4363	11.4561	11.1077	11.3922	11.4304	11.4307	11.485	11.6133	11.3848	11.5207	11.5563	11.1676	11.1098	11.4205	11.5547	11.4932	11.4912	11.461	11.7262	11.6962	11.5425	11.6679
B2RDK5	11.7934	11.8377	11.7973	11.7712	11.8684	11.8515	11.7409	11.7827	11.7489	11.803	11.7788	11.7573	11.9798	11.8476	11.8534	11.9654	11.8924	11.8314	11.8122	11.8891	11.8202	11.8349	11.866	11.8889	11.7409	11.7015	11.8376	11.8781	11.9094
B2RDK6	11.984	11.9211	11.998	11.8152	11.8303	11.7425	11.8281	11.7458	11.7413	11.7278	11.7182	11.8745	12.0757	11.7735	12.2002	11.879	11.8323	11.9764	12.0666	12.0246	12.0354	11.8886	11.8008	11.8872	11.7564	11.8004	11.7751	11.737	11.7394
B2RDR6	10.8737	10.7158	11.1922	11.2801	11.2618	11.4088	10.4353	10.3188	10.8029	10.7871	10.8488	10.7325	10.3969	10.8191	10.5525	10.4439	10.612	10.4779	10.0512	10.2939	10.2566	10.8138	10.9549	10.8933	10.9233	11.056	11.0897	11.1342	10.9268
B2RDW1	15.3666	15.6368	15.6524	15.2885	15.5553	15.2677	15.5542	15.4919	15.4267	15.2417	15.051	15.1029	15.5714	15.1037	15.3986	15.5676	15.3783	15.4111	15.0915	15.2148	15.1687	15.343	15.5499	15.4547	15.5086	15.5275	15.3867	15.5348	15.488
B2RDY9	15.3091	15.331	15.3665	15.2944	15.22	15.3861	15.3032	15.3153	15.4024	15.344	15.4255	15.3013	15.2368	15.4024	15.242	15.2116	15.3386	15.2342	15.3017	15.2525	15.3577	15.3689	15.3001	15.393	15.2958	15.3042	15.2229	15.2371	15.4448
B2RE76	12.3878	12.0521	11.9895	12.3104	11.9646	12.1261	12.2714	11.962	12.1584	12.0069	12.1594	12.3233	11.9184	12.198	12.2644	11.8904	12.0491	12.2241	12.1611	11.9482	12.1181	12.256	12.0845	12.1813	11.9184	12.079	12.3532	12.046	12.0523
B2RTS4	10.2201	10.4034	10.8601	10.1875	10.4218	10.7137	10.4058	10.5053	10.8205	10.4365	10.588	10.2055	10.1832	10.5777	10.0485	10.1783	10.4256	10.1148	10.2288	10.4308	10.4115	10.4207	10.5897	10.7045	10.4491	10.5466	10.0553	10.3645	10.341
B2Z4U9	10.0155	10.1553	9.72716	10.3142	10.3051	10.1187	10.1818	10.2329	10.212	9.97376	9.82466	9.90605	10.2304	9.76363	10.2182	10.3384	10.1055	10.2769	9.86625	9.94934	10.0773	10.1624	10.1972	10.0688	10.1163	10.1068	10.2009	10.2475	10.1344
B2ZZ89	14.3659	14.2512	14.2283	13.9584	13.9126	13.8194	14.6106	14.5067	14.4447	13.2699	13.2005	13.2729	13.1999	13.0058	13.098	13.1595	13.0142	13.0556	13.0215	13.0836	13.0445	13.9401	13.9849	13.8638	14.6455	14.7123	13.2907	13.3378	13.0818
B3KMX1	8.91609	8.75994	8.91811	8.29952	8.58883	8.50524	9.09915	8.76169	8.75507	8.19559	8.38995	8.21914	8.47819	8.50888	8.49052	8.58448	8.70673	8.64019	8.79982	8.58996	8.45121	8.87242	8.45121	8.74371	8.79658	8.79116	8.16993	7.98299	8.80413
B3KN02	10.2122	10.2418	10.4742	10.2647	10.3319	10.5875	9.39351	9.37122	9.77682	9.52766	9.84914	9.49649	8.94593	9.54017	8.97096	10.0014	10.303	9.98098	9.26991	9.48247	9.47168	9.75767	9.71996	9.72338	10.6949	10.6196	9.70275	9.81698	10.0634
B3KPX1	9.11723	9.08281	9.1191	9.17347	9.01263	8.98963	8.97877	8.88909	8.77828	8.92858	8.79219	8.93051	9.24603	8.81158	9.32636	9.28351	9.09217	9.34273	9.30378	9.13186	9.03159	8.90489	8.86212	8.86005	9.15313	9.19065	9.05889	8.93958	9.02606
B3KPZ0	7.47457	7.53065	8.1602	6.84628	7.24751	7.25261	7.52869	7.53821	7.6569	7.12535	7.23068	6.79994	7.24002	8.03808	7.07053	7.26966	7.55897	7.22837	7.54946	7.52095	7.09452	7.2854	7.3159	7.47032	7.75489	7.71425	6.96193	6.88264	7.6865
B3KS36	9.27992	9.22443	9.35174	9.04841	9.05531	8.72097	9.19813	8.96536	9.09717	9.03461	8.92437	9.04715	9.4279	8.9364	9.5108	9.39083	9.29514	9.49392	9.35168	9.05438	9.43185	8.99906	8.92283	9.04075	9.21513	9.24079	9.23042	9.02422	9.26288
B3KS98	13.1412	13.0268	13.2859	13.1608	13.0749	13.2684	13.1158	12.9976	13.1582	13.0097	13.1644	13.1014	13.1522	13.2109	13.205	13.1149	13.255	13.2103	13.2194	13.0438	13.2148	13.1417	13.0137	13.1375	13.1349	13.2423	13.1614	12.9987	13.3146
B3KSH8	10.0681	9.98699	10.1431	9.86842	10.0526	9.85755	10.1693	10.1567	10.0925	9.80626	9.58521	9.71474	10.0986	9.65819	9.98105	10.4879	9.94087	9.9985	10.0674	9.91488	9.74034	9.87856	9.79766	9.99906	10.3257	10.2316	9.90238	9.83815	10.027
B3KTP4	8.59617	10.3629	9.07156	8.59284	10.5541	9.14254	8.82818	10.4196	8.91663	10.2468	9.24592	8.88259	10.5581	9.10444	9.13045	10.5524	9.34493	9.18986	9.1964	10.6558	9.12067	8.81911	10.1824	9.10329	10.198	9.21917	8.756	10.6092	9.19558
B3KTT6	14.8834	14.9242	14.8604	14.9742	14.9626	15.0275	14.8787	14.9194	14.9426	15.0384	15.0471	15.0021	14.9612	15.0305	14.9343	14.9209	14.9267	14.8975	14.9268	14.9449	14.9322	14.9238	15.0167	14.9112	14.9335	14.896	15.0122	15.0365	14.9939
B3KUI1	7.49893	7.39032	8.51876	6.81164	7.37894	7.15144	7.96074	7.71087	7.78002	7.55798	7.51741	7.05646	7.27515	7.78375	7.11714	7.27114	7.73897	7.79833	7.98489	7.55714	7.41785	7.13614	7.04439	7.47843	8.29462	8.06429	6.89482	7.12928	7.75266
B3KW79	13.0186	12.7792	12.5784	13.3982	13.1387	12.9914	13.316	13.0841	13.0029	13.5779	13.4517	13.7563	13.8374	13.5486	14.1067	13.7706	13.6929	13.9693	14.1119	13.8191	13.7179	13.0264	12.8094	12.7823	13.2153	13.1372	13.8048	13.5038	13.5185
B4DDB3	9.80398	9.7386	9.85241	9.82311	9.6924	9.91397	9.78275	9.67342	9.77346	9.47926	9.58871	9.70875	9.72057	9.63083	9.85259	9.71645	9.77045	9.86606	9.70448	9.69523	9.78953	9.88824	9.77314	9.91488	9.58183	9.68358	9.71711	9.65344	9.64506
B4DDR3	6.49109	6.39872	6.43325	6.4537	6.81353	6.52011	6.63105	6.53592	6.75646	6.21717	6.5504	6.62591	6.45631	6.50331	6.54114	6.36404	6.41393	6.55934	6.4865	6.44846	6.20945	6.40939	6.86212	6.48113	6.49185	6.52356	6.27302	6.66297	6.71882
B4DG73	10.9796	10.9403	10.8959	10.9469	10.9162	10.8825	10.9822	10.9005	10.8483	10.906	10.9181	10.9551	11.0098	10.8403	11.0375	11.0283	10.9783	11.0238	11.0799	10.9858	10.8481	10.9364	10.8943	10.8318	10.9243	10.9809	10.9156	10.9573	10.9922
B4DH89	8.97774	8.99488	11.5862	9.52259	9.50709	10.9825	9.30424	8.9971	11.3061	8.41753	9.29194	8.39439	7.75685	9.62037	7.49816	7.56153	8.66967	7.77522	6.27302	6.24159	6.78572	11.2599	10.2707	10.841	8.57112	8.87652	9.69291	9.76653	11.1427
B4DJ30	15.0712	15.0208	15.0801	15.1257	15.0659	15.1822	15.0856	15.0454	15.0948	15.0659	15.1462	15.0813	15.0659	15.1628	15.1152	15.0379	15.1233	15.103	15.1091	15.0803	15.1397	15.0379	15.0607	15.1111	15.1031	15.1283	15.0315	15.0909	15.1543
B4DJ49	8.09042	8.07271	7.92403	8.24818	8.18674	8.16152	8.16078	8.2845	8.18281	8.05287	8.24716	8.07348	7.97844	8.43556	8.01277	8.08296	8.12728	8.1572	8.00936	8.44018	8.21755	7.82018	8.32493	8.22561	8.36048	8.05889	8.05889	8.12067	7.91886
B4DLN1	12.4012	12.2445	12.2193	12.5384	12.4368	12.4467	12.3747	12.2857	12.3727	12.4481	12.5325	12.6515	12.4783	12.5968	12.5966	12.431	12.5312	12.5528	12.6852	12.5889	12.6053	12.316	12.2875	12.3516	12.4508	12.3861	12.5064	12.3608	12.4767
B4DLN7	12.398	12.4345	12.4177	12.3882	12.3763	12.1852	12.3835	12.4291	12.3771	12.3469	12.1943	12.2772	12.4032	12.1767	12.3303	12.1762	12.0042	12.0639	12.3727	12.3554	12.3348	12.3878	12.3913	12.4332	12.3441	12.3195	12.1911	12.1699	12.3308
B4DM27	7.98587	7.9647	7.82935	8.04635	8.25449	8.21381	7.90987	7.95841	8.20319	7.83512	8.0695	8.02503	7.5271	8.00547	7.78444	7.64068	7.78304	7.7792	7.92877	7.82655	8.2127	8.18982	7.8434	8.04075	7.89077	8.18982	8.13443	7.62693	7.20945
B4DN96	8.20413	8.23443	8.59767	8.30326	8.21829	8.12748	8.25895	8.19731	8.15883	8.05016	8.34791	8.26002	8.25594	8.19597	8.22523	8.20534	8.33693	8.35577	8.31288	7.93467	7.92283	8.14466	8.30073	8.62205	8	8.18157	8.36778	8.68767	8.24476
B4DNA3	8.27407	8.3393	8.3961	8.10242	8.22129	8.6127	8.12987	8.22754	8.52295	8.28701	8.4609	8.29261	8.18407	8.50856	8.10558	8.16549	8.39951	8.14133	8.22561	8.25582	8.45943	8.33241	8.2384	8.49985	8.29309	8.3339	8.05166	8.33241	8.38082
B4DNE0	8.09446	8.56792	8.64276	7.81092	8.44054	7.60008	8.98803	8.87104	7.71259	8.38575	8.2154	8.24517	8.52659	8.27402	8.32573	8.46976	8.3454	8.44767	8.81378	8.80735	7.68883	8.13614	7.82867	7.64386	9.24872	8.63178	8.27457	8.07325	8.36048
B4DNR0	9.30505	8.88118	9.02032	8.85396	8.68362	8.71604	9.19964	8.88997	9.06319	8.63369	8.71032	8.83969	8.40071	8.60681	8.65604	8.47579	8.55644	8.6898	8.42906	8.61961	8.82231	8.99152	9.21027	8.79116	8.85591	8.8434	8.78245	8.3443	8.70851
B4DPV7	8.21605	8.07103	8.13934	7.8626	7.90501	7.87202	8.0838	7.89007	8.13822	8.15527	8.43872	8.23586	7.77705	8.47243	7.8904	7.75762	8.10284	7.78732	8.06609	7.96386	8.02422	8.14805	8.03159	8.16993	7.88874	7.91289	8.21432	8.04621	8.08923
B4DQ92	9.70008	9.97868	9.61707	10.1314	10.3437	10.178	10.1489	10.3528	10.1798	9.91462	9.94135	9.66374	9.78865	9.9839	9.90306	9.66021	9.55054	9.65666	10.0737	9.87601	10.2637	10.3076	10.3246	10.1472	9.67537	9.91488	9.54045	9.4023	9.54818
B4DR48	11.6732	11.5226	11.5405	11.7194	11.6263	11.6945	11.6603	11.5933	11.6877	11.5221	11.5786	11.6538	11.6336	11.5381	11.7383	11.6722	11.6971	11.7721	11.6353	11.6542	11.6584	11.6735	11.6496	11.6751	11.5141	11.5956	11.6313	11.6542	11.7098
B4DRE5	9.90788	9.81758	10.0367	9.87304	9.81429	10.0679	9.9758	9.84646	10.1082	9.91515	10.139	10.2385	9.78457	10.1515	10.0774	9.75766	9.96542	10.0794	10.1935	9.90889	10.1228	10.0759	9.89178	10.0357	9.6865	9.91189	9.96915	9.8928	9.98252
B4DS66	11.109	10.7543	10.9248	11.1223	11.058	10.7809	10.279	10.3321	10.2362	10.4563	10.1865	10.6912	11.4011	10.2482	11.5626	11.3663	11.1115	11.6056	11.5825	11.4529	11.3474	10.8014	10.5843	10.8693	10.6546	10.4892	10.5881	10.3542	10.4464
B4DS79	11.0229	10.9189	10.9463	11.008	10.9425	11.061	10.9254	11.0809	10.8329	10.9811	11.0416	10.9767	10.9357	10.9275	10.7451	10.9005	10.8584	10.7938	10.8437	10.8499	10.6707	11.0007	10.951	11.0166	11.0353	10.8867	10.9882	11.0458	11.0394
B4DUQ1	14.6776	15.1399	14.6032	14.6879	14.7894	14.6446	14.6747	14.9488	14.6786	14.9305	14.8057	14.774	14.7838	14.6736	14.6504	14.7826	14.6686	14.6878	14.6748	14.7148	14.7194	14.7761	14.8061	14.7793	14.7744	14.8137	14.8494	14.891	14.646
B4DVA7	14.4266	14.0824	14.0155	14.3535	14.0917	13.8554	14.2452	13.9071	13.7538	14.1313	14.0923	14.3949	14.372	14.1509	14.6449	14.3571	14.2914	14.6037	14.5739	14.3043	14.1576	14.2773	14.1058	14.1547	13.8513	13.8037	14.4542	14.1226	14.412
B4DW13	12.8938	12.9756	12.8654	13.0563	13.1067	12.9695	13.1136	13.0544	13.0198	12.5297	12.5807	12.6032	12.4234	12.5982	12.4676	12.5419	12.5554	12.5772	12.3993	12.4726	12.4883	13.1064	13.1047	13.0501	12.9116	12.8486	12.6541	12.6352	12.5985
B4DW52	12.9006	12.9697	12.9889	12.9346	12.9207	12.922	13.167	13.1233	13.1321	12.918	12.9012	12.8534	12.5929	12.8567	12.5269	12.5962	12.6478	12.5896	12.7798	12.6552	12.5133	12.8198	12.7875	12.8188	13.291	13.3489	12.7497	12.7334	12.794
B4DXL9	7.87381	7.73094	7.50909	8.09441	7.95776	7.84318	7.87591	7.82137	7.99552	8.08341	8.14811	8.18074	7.96188	8.11472	7.99067	7.81361	7.8916	8.01033	8.01866	8.08037	8.08746	8.08215	8.0607	7.86419	7.59991	7.61716	7.87242	8.09979	7.9542
B4DY08	14.8269	14.7779	14.7113	14.934	14.827	14.9908	14.9611	14.9181	14.814	14.4702	14.4095	14.3422	14.273	14.3386	14.0945	14.2683	14.2165	14.2394	13.801	13.7657	13.6738	14.7882	14.77	14.8108	15.018	14.9309	15.0433	15.0077	14.51
B4DY91	8.72809	8.66399	8.6034	8.61428	8.68052	8.46003	8.43644	8.43272	8.32898	8.43833	8.33544	8.54011	8.72266	8.35249	8.77256	8.73141	8.56863	8.76563	8.55842	8.52748	8.57112	8.54946	8.61594	8.68767	8.37793	8.44294	8.55331	8.70275	8.57869
B4DYU2	11.6998	11.6036	11.69	11.6685	11.6326	11.6198	11.6349	11.625	11.5493	11.5955	11.6498	11.6115	11.712	11.6644	11.7558	11.7149	11.7564	11.7591	11.7664	11.7004	11.7192	11.6708	11.6926	11.6817	11.5122	11.6044	11.6484	11.6181	11.7327
B4DZC9	8.13516	7.89663	8.0836	7.87322	7.79392	7.79149	7.9615	7.80072	7.81042	7.70875	7.86878	7.87502	7.61574	7.80557	7.66123	7.68872	7.7037	7.65813	7.49185	7.59743	7.76818	8.01866	7.82655	7.92679	7.79442	7.93271	7.86005	7.86831	7.77917
B4E071	9.21829	9.42647	9.0891	9.22271	9.52138	9.11552	8.57861	9.04451	8.45499	9.45494	9.35516	9.4838	9.2822	9.30487	9.29816	9.36699	9.19454	9.32166	9.2232	9.11634	9.3801	9.46148	9.49985	9.48247	8.41222	8.4865	9.49252	9.46352	9.33688
B4E0C1	10.3266	10.3996	11.1197	9.47887	9.88852	9.6372	10.363	10.5888	10.3696	10.2318	10.1912	9.86853	10.5178	9.66487	10.0941	10.9358	10.9692	10.4663	10.63	10.6315	9.98252	10.0462	9.69232	10.1476	10.9146	10.561	9.83815	9.8806	11.011
B4E0K4	8.39325	7.73882	8.33325	8.94324	7.8705	8.54066	8.63381	7.9294	8.50174	8.19679	8.60117	8.82412	7.99567	8.62817	8.93373	7.82265	8.26253	8.60454	8.41504	8.01495	8.37359	8.7039	8.00375	8.34725	7.65821	8.53008	8.8392	8.43045	8.51175
B4E0T2	10.7741	10.9093	10.7903	10.552	10.5425	10.4465	10.4953	10.6997	10.6363	10.5895	10.6337	10.5029	10.2885	10.589	10.3375	10.3343	10.3719	10.3347	10.374	10.7434	10.408	10.5206	10.7629	10.6558	10.7701	10.594	10.1795	10.6582	10.3298
B4E0T8	8.65793	8.6782	8.70012	8.92825	9.032	8.57999	8.83969	9.15314	7.90939	9.01644	9.01063	9.10035	8.90247	9.02095	8.86115	9.00227	8.94163	8.99663	8.7131	8.91389	8.99152	8.93172	9.10504	8.93566	8.2854	8.32643	8.85694	9.24238	9.16574
B4E0X8	13.7527	13.8824	13.9328	13.7857	13.8967	13.9536	13.6568	13.7824	13.8329	14.0098	14.0321	13.9389	14.0019	14.0956	13.8436	13.9753	14.0365	13.8713	13.99	14.1251	14.1082	13.7453	13.8588	13.852	13.8796	13.9117	13.7531	13.9023	13.9838
B4E106	10.5073	9.98949	10.5565	10.0123	9.66783	10.2736	10.2344	9.86346	10.3804	10.1723	10.5834	10.4794	9.82523	10.5733	10.1441	9.83209	10.3493	10.1948	10.23	10.0412	10.4305	10.0426	10.0998	10.0719	10.2248	10.3339	10.29	9.98679	10.4221
B4E1Z4	12.2687	13.158	12.0794	12.2307	13.3205	11.8179	12.2969	13.0736	11.7253	12.9051	11.8877	12.2577	13.3688	11.9847	12.5886	13.2861	12.0601	12.5869	12.408	13.3276	12.142	12.4505	12.8443	12.1072	12.7756	12.1224	12.3255	12.9844	12.1051
B4E2L0	10.3388	10.2724	10.291	10.259	10.2702	10.261	10.4098	10.3589	10.8187	9.90865	9.96887	9.97588	10.1064	9.9192	10.0604	10.1551	10.1114	10.1384	10.0665	9.91638	9.76653	10.2804	10.3358	10.2176	10.553	10.444	10.1301	10.1116	10.2463
B4E2L8	13.2828	13.33	13.271	12.928	12.9351	12.8423	12.9814	12.9862	12.9765	13.3967	13.2846	13.2903	13.1994	13.0726	13.1207	13.3617	13.2899	13.2886	13.6063	13.4563	13.2333	13.1007	13.1002	13.1152	12.9531	13.0328	13.1032	13.1206	13.0069
B4E2P4	8.72602	8.86811	8.83771	8.70517	8.94076	8.75025	8.73583	8.74961	8.72069	8.86026	8.81834	8.74191	8.78652	8.81499	8.57648	8.81521	8.65468	8.66687	8.73809	8.83078	8.81057	8.82231	8.73922	8.8009	8.73245	8.87856	8.67243	8.73019	8.70621
B4E321	10.321	9.82736	10.5463	10.407	10.0112	10.6263	10.6019	10.1404	10.7048	10.1094	10.6383	10.4384	9.82968	10.588	10.2358	9.80421	10.354	10.2007	10.1919	9.94837	10.4467	10.5959	10.0274	10.4543	10.1733	10.454	10.4256	9.75822	10.6627
B5BU72	10.294	10.458	10.1221	10.1363	10.1116	10.4166	10.173	10.273	10.3196	10.2381	10.2805	10.2266	10.3289	10.1124	10.1686	10.2734	10.2165	10.2288	10.3447	10.4023	10.268	10.2823	10.4336	10.3443	10.1301	10.1163	10.1749	10.392	9.80413
B5MC51	11.2067	11.4768	12.7513	11.2343	11.5686	12.9273	11.2142	11.443	12.856	11.4116	12.2903	10.8447	11.7435	12.4632	11.2221	11.7077	12.8287	11.2965	11.158	11.2858	12.4485	11.4538	12.0133	12.453	11.5621	12.3899	11.2889	11.8114	12.5691
B7TZ90	9.14258	8.63693	7.68912	9.31694	8.5267	8.23398	8.67031	8.22804	7.97764	8.41222	8.03601	8.53562	8.61653	7.79476	9.2106	8.60012	8.2934	9.1359	8.75154	8.42206	8.36486	8.79658	8.56351	8.50912	7.99058	8.131	9.0954	8.41222	8.0625
B7Z2P6	9.59519	9.0137	9.1382	9.77246	9.07553	8.97574	9.61474	9.02043	9.0814	9.13396	9.281	9.65341	9.21755	9.26826	9.82779	9.31168	9.40001	9.83093	9.71653	9.17908	9.33316	9.3916	8.95613	9.08304	9.23042	9.27068	9.72679	9.26679	9.39232
B7Z2R7	12.1748	12.5311	12.738	12.2483	12.7069	12.5451	12.3543	12.6325	12.5445	12.7519	12.6751	12.4875	12.8442	12.6213	12.4553	12.8408	12.7	12.5429	12.5332	12.7594	12.537	12.2517	12.5963	12.6516	12.7337	12.4269	12.7257	12.7387	12.6534
B7Z4Q0	13.1283	13.2828	13.1094	13.1187	13.2821	13.4473	13.1548	13.2586	13.3712	13.2129	13.3203	13.0556	13.1787	13.4108	12.9682	13.1528	13.2422	13.0001	13.0297	13.234	13.3026	12.9859	13.2118	13.3023	13.4251	13.5218	12.9846	13.2119	13.2666
B7Z5V0	13.9157	13.9302	13.8859	13.5855	13.6223	13.4681	14.3512	14.3286	14.2135	11.3823	11.1533	11.3049	11.7368	11.2232	11.822	11.9689	11.7957	11.7533	11.361	11.4992	11.5706	13.5861	13.6692	13.603	14.2981	14.4425	11.5538	11.7465	11.6871
B7Z5V6	9.5841	9.32397	9.66897	9.87805	9.62455	9.42377	10.0306	9.98492	9.77549	9.86182	9.71771	9.9908	9.68177	9.70557	9.86188	9.46701	9.4518	9.62233	10.1103	9.96338	9.87139	9.88773	9.85279	9.82708	9.29768	9.50978	9.49852	9.37141	9.42347
B7Z6C9	12.1196	12.0921	12.1324	12.2139	12.141	12.1721	12.1584	12.0871	12.0505	12.2409	12.3139	12.3311	12.1552	12.2678	12.2137	12.178	12.2237	12.2393	12.2871	12.2177	12.3084	12.2022	12.136	12.1724	12.0655	12.0549	12.1471	12.2088	12.2796
B7Z7F3	12.5677	12.4714	12.527	12.6565	12.6356	12.4853	12.6218	12.6516	12.61	12.5916	12.1075	12.5001	12.9538	12.0323	12.957	12.9904	12.6032	12.9487	12.7665	12.6837	12.6093	12.585	12.5586	12.5951	12.5595	12.4888	12.6242	12.543	12.7096
B7Z7P2	7.83203	7.56911	7.67464	8.3164	8.05935	8.38678	7.95255	7.87393	8.05808	8.23256	8.26366	8.33055	8.23799	8.71192	8.3183	8.23907	8.37282	8.42685	8.34133	8.31137	8.49985	8.47573	8.05347	8.33985	7.3837	7.49719	8.64386	8.51175	7.76598
B7Z881	10.1419	10.0453	10.0961	10.0667	9.9986	9.95787	8.10638	8.01886	8.89548	9.30514	9.30351	9.38749	10.5284	9.46886	10.5301	10.1745	10.1329	10.1574	9.48247	9.2769	9.15397	10.075	10.3884	10.159	8.1224	8.5597	10.5101	10.3049	10.5645
B7ZAY3	8.94522	9.28729	8.90934	8.94779	8.75718	8.78289	8.70824	9.27302	8.86221	8.67826	8.20158	8.40148	9.03131	8.31981	8.783	9.04435	8.6304	8.76927	8.67948	9.1387	8.10329	8.95226	9.20783	8.71996	9.05347	8.79658	8.73245	9.05889	8.19147
B7ZB83	13.5192	13.5196	13.5128	13.4514	13.4745	13.5435	13.5279	13.5497	13.6029	13.5352	13.5893	13.54	13.4784	13.5535	13.4518	13.4757	13.5188	13.4717	13.4446	13.5121	13.5633	13.536	13.5633	13.5398	13.498	13.5061	13.4742	13.4958	13.5918
B7ZBB8	9.46802	9.87249	9.25843	9.41655	9.86108	9.11611	9.60054	10.0035	9.46495	9.96802	9.32018	9.44411	9.97654	9.37027	9.29874	10.0997	9.43435	9.58323	9.59681	10.0325	9.55587	9.47235	9.86985	9.28617	10.0503	9.27224	9.2392	9.91787	9.3502
B7ZKT9	13.9579	13.953	13.7587	13.9586	13.9784	13.8653	14.0224	14.0577	13.9486	13.9989	13.8665	14.0299	14.2067	13.8943	14.2398	14.2103	14.0456	14.2267	14.1445	14.126	14.04	13.9925	13.9852	13.9458	13.8657	13.8567	14.1203	13.9936	14.0864
B9A6J2	13.5195	13.6123	13.5594	13.6021	13.6925	13.7018	13.4824	13.5614	13.5594	13.5659	13.6255	13.572	13.6292	13.6586	13.5836	13.5392	13.5699	13.5359	13.4563	13.532	13.5905	13.6404	13.6382	13.6796	13.4857	13.531	13.5777	13.6359	13.7271
B9A6K1	8.79352	8.4848	8.55673	8.62701	8.41844	8.38228	8.64091	8.44089	8.50051	9.27354	9.10541	9.12028	8.91185	9.09435	8.83084	8.46612	8.45072	8.38252	8.53268	8.32643	8.55203	8.57365	8.57238	8.59121	8.63057	8.32942	9.25503	9.14805	9.28154
B9EEN6	8.61318	8.26698	8.67202	9.04827	9.11263	8.57929	8.50192	8.5293	8.46573	9.12729	8.08713	8.79612	9.64722	8.61571	9.70424	9.80952	9.41643	9.78678	10.1098	9.68065	9.48851	8.27146	8.11894	8.21755	9.29768	9.14975	8.78463	8.61471	8.62814
C6KYL4	7.53604	9.64994	8.04908	7.92655	10.2559	8.53554	7.74271	10.0871	8.30516	10.1241	8.21921	8.0227	10.2143	8.31508	7.96965	10.1012	8.1097	8.37369	8.48113	10.4885	8.03892	8.17159	9.89532	8.19804	9.64686	8.22721	7.84549	9.87293	8.23202
C9J2R5	10.756	10.6643	10.0795	10.7197	10.6196	10.5464	10.7878	10.6211	10.738	10.0135	9.39462	10.2428	10.638	9.39799	10.8208	10.6354	10.1481	10.7642	9.99341	10.1396	10.3844	10.5546	10.5921	10.455	10.5912	10.5837	10.6018	10.4154	9.88162
C9J6P4	12.9729	13.9541	13.2161	13.0138	14.1151	13.4221	13.0076	13.8192	13.177	13.9873	13.1533	12.9464	14.0144	13.0703	12.9389	14.1069	13.1815	13.0288	13.0529	13.9768	13.2415	12.9726	14.0717	13.1208	14.1219	13.1827	12.8621	14.276	12.8731
C9JA93	8.99649	8.94572	8.94605	8.85639	8.64	8.84766	8.97436	8.87418	9.02886	8.55138	8.74816	8.6685	8.66601	8.87862	8.6799	8.73421	8.9435	8.79154	8.69465	8.69465	8.81698	8.99341	8.87036	9.13443	8.72224	8.79008	8.61102	8.66059	8.96097
C9JLW8	10.3697	10.1618	10.3554	10.3373	10.2308	10.5463	10.2799	10.136	10.5185	10.3469	10.6085	10.4447	10.1662	10.5914	10.2891	10.1545	10.4454	10.3157	10.2777	10.222	10.6534	10.4016	10.3227	10.4751	10.0611	10.3895	10.2812	10.2507	10.5219
C9JTK4	8.64598	8.61074	8.91724	8.23396	8.36203	8.0894	8.79372	8.76529	8.69784	7.70807	7.92848	7.74286	8.39445	8.08077	8.41312	8.44924	8.42112	8.43296	8.11027	7.68883	7.42066	8.52748	8.4457	8.47573	8.77039	8.57491	8.71425	8.47843	8.60363
D0EV57	9.96975	12.6845	10.5611	9.95541	11.8426	10.0826	10.372	11.7345	9.67544	11.5654	10.1238	10.2662	11.8707	9.99694	10.4	11.951	10.1692	10.5921	10.7998	12.1399	10.4189	10.615	11.8226	10.7082	11.043	10.0768	9.9386	11.4794	9.82177
D0PNI1	15.3418	15.3198	15.379	15.2822	15.2635	15.2515	15.334	15.3171	15.3281	15.2136	15.1857	15.2355	15.3124	15.2069	15.3388	15.3107	15.3048	15.3454	15.2872	15.2528	15.2655	15.3297	15.3162	15.334	15.2893	15.2701	15.2205	15.2374	15.3567
D3DTH7	8.67451	8.51376	9.08073	8.21999	8.16354	8.17615	8.82433	8.6212	8.67133	7.57281	7.76555	7.49068	7.4649	7.61137	7.55227	7.5141	7.61677	7.76816	8.03342	7.84549	7.89684	8.30682	8.4108	8.49319	8.69813	8.82231	7.24793	7.29768	7.24793
D3DUW7	9.46863	9.43724	9.69405	9.17063	9.18337	9.24996	9.33558	9.26109	9.45278	9.2719	9.38268	9.12201	9.19717	9.23006	8.97695	9.11461	9.12169	9.0463	9.06429	8.9629	9.15566	9.3159	9.18239	9.29232	9.55778	9.54045	9.36851	9.15566	9.27845
D3DUZ3	6.50882	6.68206	6.45309	6.53836	6.83691	6.56773	6.57752	6.83079	6.47479	6.52545	6.37474	6.41917	6.61164	6.48997	6.39579	6.61017	6.45099	6.44251	5.78136	6.42066	6.18322	6.95807	7	6.84967	6.16993	6.09452	6.4865	7.1224	6.75043
D3DV11	6.35082	6.03481	6.1796	6.72376	6.25649	6.49196	6.13004	6.05757	5.9536	5.87643	5.70138	5.85539	6.01114	5.87053	6.21673	6.04247	6.08745	6.01469	5.98489	6.46489	5.71882	6.84967	6.09452	5.86625	5.90689	6.34577	6.09452	5.75489	5.73697
D3DX93	13.6618	13.626	13.6011	13.7878	13.7317	13.7107	13.7283	13.672	13.6745	13.7618	13.7515	13.8285	13.8399	13.7659	13.9292	13.8492	13.8661	13.927	13.8376	13.8241	13.8495	13.6874	13.6188	13.654	13.7233	13.7075	13.8477	13.7966	13.871
D3U434	6.49196	7.60362	6.63285	5.77638	6.02064	6.17711	5.71723	5.73785	5.96075	7.01831	6.49522	6.38719	7.62103	6.74138	6.68063	7.8734	6.77983	7.03888	7.47843	8.47032	7.02975	6.1565	6.39803	6.54946	6.13614	6.1565	5.84967	6.51307	6.30986
D3YTI2	7.86705	7.649	7.64636	7.83047	7.80309	7.77222	7.83727	7.89531	7.9184	7.83729	7.91957	7.87061	7.58867	7.77077	7.61864	7.59163	7.69554	7.64869	7.52617	7.6677	7.82231	7.76818	7.76155	7.8434	7.77698	7.87447	7.63178	7.91089	7.6677
D6R934	9.69756	9.59902	9.24914	9.80345	10.0354	9.67801	9.70717	9.92627	9.39563	9.78165	9.66474	10.1582	10.2534	9.94372	10.2205	10.2238	9.96112	10.1765	10.1943	10.5337	9.74034	9.85591	9.61655	9.41363	9.93418	9.43463	9.97346	10.0265	9.73358
D6RAN1	8.70444	8.89786	9.03631	8.63957	8.34157	8.81716	9.30783	8.7243	9.31856	6.92957	6.82805	6.87528	7.6099	6.74633	7.63321	7.67492	7.73754	7.58046	7.27302	6.89482	7.86625	8.27302	8.46896	8.65702	9.49052	9.42066	7.14296	7.13955	7.40372
D6RB85	10.4717	10.4295	10.5006	10.1244	10.2383	9.9254	10.2695	10.2407	10.1641	10.2285	9.9761	9.96233	10.6538	9.98017	10.5649	10.6737	10.3783	10.5076	10.4652	10.2691	10.2424	10.1387	10.0861	10.1737	10.52	10.3674	10.4069	10.1493	10.4669
D6RBR1	10.4227	10.6428	10.5109	10.0879	10.3438	10.1135	10.2359	10.4574	10.1825	10.5354	10.0929	10.133	10.9243	10.1787	10.6779	10.9561	10.559	10.6754	10.7105	10.7499	10.3264	10.2184	10.2715	10.2086	10.7279	10.2761	10.4516	10.3432	10.6076
D6RBZ0	13.1444	13.115	13.125	13.1112	13.1936	13.1559	13.0922	13.1918	13.1983	13.0602	13.0964	13.0093	12.8971	13.0049	12.8215	12.9228	12.9734	12.8874	12.6873	12.6553	12.8495	13.0592	13.087	13.1351	13.2318	13.2672	13.2427	13.3019	13.03
D6RFL5	7.7295	7.63591	7.92092	7.51573	7.72966	7.31062	7.88526	7.64587	7.9931	7.65429	7.41822	7.61417	8.16805	7.37439	8.20473	8.18129	7.99716	8.25015	8.11027	8.13614	8.25424	7.59991	7.6677	7.67713	7.72792	7.75266	7.66534	7.50779	7.55459
D7RF68	11.7615	11.6644	11.6286	11.8204	11.6296	11.2786	11.8264	11.5474	11.4717	11.6571	11.5018	11.7721	11.8388	11.485	11.9808	11.8638	11.7109	11.9735	11.8382	11.6964	11.5624	11.6585	11.5733	11.5448	11.6452	11.5714	11.8966	11.7875	11.8014
D9IAI1	13.4992	13.3391	13.2196	13.4959	13.3618	13.3449	13.5696	13.5001	13.4144	13.5879	13.551	13.6475	13.5496	13.4644	13.6859	13.5758	13.5492	13.7046	13.6964	13.6515	13.6121	13.5099	13.4733	13.3673	13.3876	13.2557	13.6046	13.4653	13.5106
E1NZA1	15.2968	15.1448	15.2254	15.2058	15.0878	15.1045	15.1641	15.0722	15.1165	15.1237	15.1722	15.2396	15.2431	15.1867	15.3593	15.2458	15.2787	15.3614	15.2863	15.1623	15.2678	15.1799	15.0811	15.1506	15.0962	15.2122	15.2974	15.1524	15.3369
E2QRB9	9.48537	9.37326	10.4511	8.59736	9.09991	8.97327	9.24717	9.37885	9.34402	8.69945	8.91483	8.80324	9.29767	9.16238	9.04595	9.51887	9.84969	9.30188	9.74595	9.60115	9.17908	9.1224	8.90388	9.45533	9.70793	9.59432	8.43185	8.37649	9.74539
E5KMT5	11.7421	11.8067	11.8868	11.8328	11.7536	11.767	11.7513	11.7084	11.7474	11.7674	11.7848	11.8513	11.8922	11.8231	11.9517	11.9088	11.9182	11.9697	11.9015	11.8418	11.8709	11.7336	11.7645	11.7872	11.7165	11.8508	11.8385	11.8477	11.9693
E5KNL5	6.99325	6.77603	6.96526	6.89055	6.50892	6.63684	6.74488	6.50495	6.74854	7.61046	7.93559	7.93633	7.3585	7.89647	7.68742	7.31714	7.67982	7.6515	7.95031	7.51043	7.81164	6.85798	6.72338	6.54946	6.53916	6.9542	7.87447	7.48382	7.37214
E5KNY5	15.0646	14.7078	14.8851	15.0827	14.7571	14.907	14.9606	14.6115	14.8099	14.7619	14.9143	15.0767	14.8871	14.9744	15.2318	14.8739	15.0219	15.2038	15.099	14.8204	15.012	14.9537	14.7178	14.8359	14.7865	14.8644	15.1495	14.8111	15.0834
E5KRG5	13.9196	14.6293	13.9034	13.9838	14.8074	14.0865	14.1932	14.7907	14.0683	14.8994	14.371	14.4196	15.0553	14.3471	14.4081	15.0617	14.4778	14.5607	14.7115	15.2218	14.7357	14.3011	14.4267	14.0435	14.5708	14.1384	14.1893	14.606	14.2649
E5KRK5	13.7772	13.7602	13.6481	13.9196	14.0068	13.8465	13.531	13.7043	13.5305	13.8437	13.71	13.8155	14.0276	13.7251	14.0637	14.1363	14.0664	14.1443	14.2675	14.2174	14.2152	13.6764	13.5814	13.7166	13.8641	13.8629	13.664	13.66	13.6547
E5KRX5	11.1593	10.9862	11.12	11.3161	11.3191	11.1425	11.0912	11.0451	11.0443	11.2645	11.3432	11.3405	11.2463	11.4774	11.3199	11.3186	11.278	11.3486	11.5595	11.4934	11.3552	10.9696	10.9398	10.9682	11.4504	11.3373	11.1954	11.1582	11.2001
E5KSD5	13.2351	13.2089	13.1699	13.0811	13.1307	13.0775	13.3258	13.28	13.2327	12.8632	12.8706	12.8753	12.9485	12.9389	12.9365	12.8408	12.7564	12.7584	12.4731	12.5243	12.4406	13.235	13.2873	13.2342	13.1193	13.0868	13.2318	13.2045	13.2982
E5KSU5	13.1534	13.103	13.1641	13.22	13.1721	13.2748	13.0977	13.0658	13.1534	13.1771	13.2587	13.2019	13.0431	13.1991	13.0861	13.0696	13.1499	13.1057	13.1443	13.0945	13.1391	13.1495	13.2224	13.1675	13.1273	13.1324	13.1015	13.1508	13.2191
E5KT65	11.6452	11.3908	11.7809	11.7179	11.4488	11.7643	11.6306	11.5259	11.7791	11.232	11.4285	11.5468	11.3731	11.4725	11.6459	11.35	11.5989	11.6431	11.451	11.2169	11.2631	11.6679	11.4175	11.54	11.736	11.6929	11.7164	11.5013	11.7009
E5RJD8	13.1879	13.2109	13.2742	13.2234	13.1664	13.3825	13.2554	13.3206	13.3466	13.4167	13.5124	13.3451	13.286	13.3829	13.2597	13.273	13.3884	13.2646	13.206	13.2553	13.4027	13.2491	13.2954	13.2704	13.2701	13.2893	13.2973	13.3842	13.5254
E7DVW4	9.50041	9.23715	9.19559	10.3979	10.1968	10.0656	10.1879	10.1436	9.95064	10.9304	10.7623	11.0315	10.2568	10.2187	10.4584	10.4834	10.3736	10.5157	11.4308	11.4149	11.2428	9.71482	9.58684	9.76653	10.1666	10.0385	9.76211	9.76211	9.70851
E7EN19	10.0082	10.1251	10.1482	10.2296	10.3866	10.2972	9.87629	9.90382	9.94276	9.9382	9.9412	9.71478	10.2307	9.95189	10.0568	10.2577	10.1627	10.112	10.0737	10.1228	10.1502	9.93172	10.112	9.96145	10.3387	10.2171	10.0126	10.3531	9.52943
E7EQ45	11.2011	11.1819	11.0831	11.3258	11.2094	11.2164	11.0659	11.0402	11.0212	11.1984	11.2411	11.306	11.327	11.1929	11.4546	11.3952	11.392	11.4919	11.3434	11.2763	11.2786	11.3089	11.218	11.2236	10.9605	10.9576	11.4374	11.3896	11.2862
E7EQL5	8.7661	8.29019	8.32805	8.84877	8.34204	8.44833	8.64723	8.07979	8.39514	8.47743	8.68054	8.98084	8.20488	8.72193	8.80854	8.28596	8.58348	8.87398	8.84549	8.40656	8.40939	8.74931	8.02052	8.65105	8.03342	8.57365	9.02052	8.2384	8.80305
E7EUU4	15.0245	15.0668	15.2668	15.042	15.1238	15.3614	14.9767	15.0396	15.2342	15.0532	15.177	15.0226	15.2064	15.206	15.1389	15.171	15.2777	15.1025	15.0995	15.1994	15.4126	15.1076	15.1274	15.1865	15.0908	15.1933	15.0597	15.1186	15.0161
E7EV59	10.1524	10.073	10.0819	9.87923	10.1342	10.0904	10.1169	10.0123	10.2102	10.1678	9.97084	10.0827	10.5436	10.0036	10.5708	10.4948	10.3882	10.4851	10.3862	10.3884	10.4995	10.1485	9.77972	10.0826	10.3358	10.0265	10.2188	9.90739	10.4447
E7EW49	13.6946	13.7179	13.6882	13.7131	13.66	13.6822	13.6852	13.6024	13.6612	13.6373	13.6799	13.706	13.7455	13.6812	13.8246	13.7439	13.7773	13.8429	13.8229	13.706	13.8182	13.7612	13.6718	13.7245	13.5716	13.6144	13.7836	13.6118	13.6943
E7EX90	15.0805	15.0556	15.0429	15.074	15.0036	14.9897	15.1288	15.0766	15.0434	15.0504	15.0276	15.0943	15.0406	14.9745	15.0961	15.0083	14.9911	15.0846	15.1335	15.0576	15.0421	15.1343	15.0365	15.0765	14.9974	14.9842	15.0327	14.9668	15.0172
E9KL30	12.0894	11.9564	12.8028	12.1846	11.8339	12.5525	11.9262	11.958	12.4278	11.6191	11.8608	11.7503	11.8658	11.8524	12.3345	11.9357	12.3981	12.023	11.6845	11.7586	12.6399	12.4831	12.3803	12.3216	11.6089	12.1519	11.7895	11.6033	12.285
E9PAU2	11.7339	11.6076	11.5805	11.79	11.8041	11.7856	11.8509	11.7993	11.7755	11.8831	11.9597	11.9375	11.7174	11.8743	11.6984	11.728	11.8137	11.7655	11.9189	11.9189	11.9695	11.8171	11.6658	11.7645	11.734	11.7443	11.7924	11.8498	11.4632
E9PCX7	8.4025	8.09737	7.7905	7.74722	7.83879	7.52098	8.34662	8.17979	7.9796	7.61748	7.71337	7.36366	7.83081	7.54437	7.62529	7.84537	7.76032	7.68172	7.78136	7.5157	7.47032	7.68416	7.68416	7.93467	8.58246	8.03892	7.78136	7.82655	7.61225
E9PGN7	9.87482	11.7899	9.07278	9.70967	11.8116	9.29508	9.78854	11.9009	9.1833	11.4212	9.85387	10.1799	11.8368	9.80064	10.2697	11.7739	9.80643	10.213	10.0786	12.3414	9.58996	9.98062	11.3796	9.49519	11.3089	9.59121	9.96193	11.8367	9.60671
E9PK54	9.74548	9.86129	9.76395	9.48688	9.4666	9.26971	9.67318	9.65221	9.59518	9.59558	9.40669	9.55672	10.1376	9.33471	10.0869	10.1506	9.89383	10.0301	9.98537	9.99058	10.162	9.59619	9.60486	9.65583	9.54754	9.58747	9.55139	9.53851	9.56224
E9PLY5	7.30014	7.48053	7.75869	7.40408	7.8094	7.50538	7.48955	7.76443	7.45909	7.83811	7.88778	7.60575	7.66133	7.89024	7.35075	7.65225	7.61067	7.43514	7.67478	7.75489	7.51043	7.5157	7.70966	7.80305	7.39518	7.49719	7.4865	7.75043	7.75266
E9PN81	9.62817	9.3051	9.2205	9.71239	9.46812	9.40004	9.60397	9.38134	9.24867	9.4716	9.32597	9.78263	9.54173	9.33154	9.80369	9.47472	9.45038	9.77975	9.74931	9.60363	9.3339	9.57049	9.40088	9.35241	9.40301	9.24793	9.83763	9.46964	9.29462
E9PRG8	9.42731	8.83406	9.54792	9.36441	9.00627	9.48096	9.51994	9.21067	9.4412	9.1171	9.44094	9.30539	9.09623	9.49795	9.14784	8.93159	9.10708	9.40019	9.3443	9.23761	9.52617	9.67537	9.32718	9.66297	8.68065	9.12067	9.34799	8.99624	8.90388
F1JVV5	9.8921	9.85711	9.91251	10.3935	10.1966	10.1026	10.3986	10.2824	10.1773	10.155	9.97067	10.2277	10.5349	9.90447	10.7004	10.5445	10.369	10.6762	10.63	10.4405	10.4378	10.1007	10.0679	9.9653	10.1997	10.2074	10.3049	9.96819	10.3038
F4ZW66	14.9041	14.8355	14.5218	15.0293	14.8354	14.9222	14.8837	14.832	14.8573	14.6754	14.6584	14.7804	14.557	14.6467	14.6419	14.5326	14.4904	14.5904	14.4795	14.4407	14.3996	14.8278	14.8551	14.8293	14.8404	14.819	14.9327	14.9088	14.539
F5GXR3	11.6157	11.5935	11.6305	11.648	11.659	11.6752	11.5852	11.6024	11.4821	11.5816	11.6072	11.571	11.4493	11.5893	11.4685	11.4212	11.471	11.4197	11.5129	11.5568	11.5563	11.7135	11.6482	11.6141	11.57	11.5353	11.4528	11.4374	11.5379
F5H0R1	8.08095	8.1763	8.38656	8.13522	8.17765	8.42775	8.12555	8.28673	8.59391	7.94348	8.25676	8.01766	8.2669	8.33558	8.1164	8.28875	8.36594	8.11904	8.14466	8.30073	8.13271	8.224	8.33539	8.25424	8.29921	8.31137	8.14636	8.17159	8.27612
F5H5X6	7.49891	7.55933	8.53969	7.68249	7.5275	7.86023	7.95416	7.85469	8.0219	7.93297	8.11129	7.92991	7.53821	8.1286	7.59723	7.40492	7.89472	7.68051	7.78136	7.82655	7.72792	7.93664	7.85591	7.74371	7.77917	7.92481	7.51307	7.54946	8.39232
F5H7A5	8.29057	7.98932	8.1894	8.32154	8.23819	8.26523	8.05933	7.73302	7.99315	7.7841	7.89333	8.07292	8.11304	8.02378	8.31168	8.19405	8.1946	8.30304	8.05889	8.12756	8.34577	8.18488	8.26209	8.2062	7.89885	7.93664	8.21432	7.96193	7.89684
F6IR49	8.10633	10.3758	8.3381	7.86577	9.86257	7.57931	8.23997	9.56472	7.07029	9.5067	7.80951	8.05522	9.80742	7.49261	8.52464	9.56107	8.2287	8.59215	8.86522	10.3454	8.27146	8.1224	9.32343	8.17659	9.25503	8.21755	7.64626	8.7016	7.84549
F6WQW2	12.0605	11.9885	12.165	12.1371	12.0576	12.2973	12.1016	12.1172	12.2434	12.2144	12.3023	12.244	12.047	12.2575	12.1187	12.0408	12.1658	12.1145	12.0665	12.0448	12.2691	12.1683	12.1836	12.1565	12.0622	12.0945	12.1814	12.1868	12.2609
F8VQZ7	12.4376	12.4645	12.7274	12.4571	12.5552	12.6319	12.4017	12.4427	12.5897	12.4092	12.4373	12.3178	12.4394	12.3949	12.3833	12.5317	12.6052	12.4947	12.2661	12.3386	12.602	12.5794	12.5204	12.6079	12.4146	12.5669	12.4602	12.5189	12.596
F8VRH0	11.5611	11.5784	10.9176	11.3421	10.9961	11.1492	11.1408	11.3341	11.1731	10.9857	10.6573	11.0066	11.3721	10.6526	11.4126	11.3807	11.1089	11.4251	10.9873	11.0145	11.1863	11.2278	11.2469	11.2066	11.2459	11.1657	11.1937	11.1508	11.1826
F8VSL3	9.64965	9.71351	9.80955	9.66344	9.50624	9.72005	9.78027	9.74148	9.77461	9.38362	9.3827	9.44673	9.59875	9.52043	9.71542	9.6264	9.77337	9.75136	9.4519	9.44294	9.44915	9.65105	9.69639	9.56478	9.79333	9.79225	9.61287	9.49918	9.98584
F8VVA7	11.6358	11.6636	11.5921	11.728	11.6383	11.7971	11.7487	11.6078	11.7481	11.8152	11.8882	11.8404	11.7029	11.8966	11.7127	11.6717	11.7616	11.6768	11.7508	11.7604	11.9039	11.6824	11.766	11.7524	11.6633	11.5893	11.6633	11.7214	11.8384
F8VXC8	14.4725	14.4166	14.5287	14.5052	14.4932	14.4626	14.5364	14.4601	14.5124	14.2539	14.1505	14.2765	14.4488	14.1787	14.4501	14.5227	14.366	14.4884	14.4136	14.3733	14.3322	14.4525	14.4619	14.4797	14.476	14.5203	14.5127	14.4692	13.9923
F8VXU5	13.181	13.1606	12.9709	13.2656	13.1821	13.2532	13.1234	13.1457	13.028	13.1034	13.1494	13.2299	13.2652	13.0481	13.3649	13.2224	13.1619	13.2581	13.1932	13.1728	13.1893	13.2575	13.2359	13.2249	12.9807	12.962	13.2757	13.1379	13.232
F8W6C2	8.6551	9.73687	8.06646	8.63674	9.5427	8.88209	8.64902	9.69835	8.88209	9.20881	8.39999	8.14274	9.30972	8.58775	8.22711	9.28538	8.59319	8.3585	8.32793	9.30302	8.52748	8.94349	9.25424	8.92778	9.19394	8.89381	8.59495	9.36559	7.95613
F8W914	10.2832	10.401	10.2995	10.1233	10.2667	9.90862	10.1552	10.2712	10.1338	10.118	10.042	10.1029	10.4979	10.0052	10.3394	10.4573	10.2355	10.3384	10.409	10.3413	10.2527	10.1691	10.1037	10.1845	10.3068	10.2558	10.1861	10.1241	10.1964
F8WCT1	10.0076	9.83413	10.0111	10.3879	9.70562	9.77738	9.88498	9.60198	9.61734	9.85292	10.117	10.3126	9.7929	10.1633	10.0995	9.71956	9.8461	10.0573	10.5594	10.1476	10.2388	10.0061	9.4865	9.71195	9.86728	10.0804	9.96675	9.51109	9.5411
G3V0J0	12.3678	12.3395	12.0887	11.8541	12.1303	11.7776	12.2886	12.3525	11.8016	12.1635	11.7891	11.8507	12.3707	11.9517	12.2518	12.3957	12.0127	12.207	12.1886	12.2729	12.2641	12.1775	12.2091	12.1182	12.0181	12.0331	12.2156	12.2168	11.5603
G3V1V0	14.4675	14.3587	14.6319	14.4708	14.3776	14.6402	14.5625	14.5501	14.7868	14.2903	14.5399	14.5741	14.427	14.7245	14.4205	14.3368	14.6052	14.4726	14.5302	14.4348	14.6235	14.4885	14.4636	14.5213	14.5836	14.6405	14.4794	14.4321	14.6033
G3V3D1	13.3048	12.5301	12.7806	13.3733	12.6317	12.678	13.1929	12.505	12.7669	12.6628	12.9774	13.4579	12.7006	13.2294	13.4737	12.7422	13.0367	13.4441	13.5187	12.7941	13.1536	13.2325	12.6078	12.9242	12.5315	12.6346	13.3007	12.6372	13.0751
G3V4T6	10.7734	10.7954	10.7436	10.7722	10.8196	10.7189	10.4	10.4866	10.4673	10.6226	10.4566	10.5273	10.9083	10.4469	10.8497	10.9275	10.7692	10.8558	10.7868	10.8111	10.6576	10.4952	10.52	10.5711	10.8637	10.8403	10.6478	10.5708	10.7665
G3V5R9	14.0772	14.0677	14.1844	14.1076	14.05	14.2112	14.0884	13.9992	14.1606	13.9927	14.1763	14.089	13.9998	14.1967	14.0538	13.9787	14.153	14.063	14.0753	14.025	14.1417	14.106	14.0622	14.1691	14.0635	14.1433	14.0479	14.0219	14.1616
G3V5Z7	13.0627	13.1107	13.5828	13.3491	13.1741	13.7711	13.0991	13.2211	13.4911	12.7697	13.0211	12.7299	13.1365	13.0549	13.4818	13.2	13.6168	13.1266	12.6233	12.9522	13.7595	13.554	13.6019	13.4395	12.7312	13.3154	12.9972	12.907	13.5157
G4XXL9	13.8399	13.8725	13.7312	13.9762	13.8503	13.8835	13.7227	13.6918	13.5804	13.7366	13.624	13.7651	13.9947	13.5837	14.0741	13.9794	13.8742	14.0859	13.9911	14.0167	13.9694	13.9719	13.9138	13.7055	13.665	13.6224	13.757	13.7314	13.6897
G5E9Z2	7.88926	7.95963	7.92008	7.92404	8.00823	7.78288	7.78898	7.77028	7.75635	7.85556	7.76534	7.8546	8.13725	7.88082	8.0782	8.11563	8.0292	8.08294	8.03709	7.94837	7.75489	7.74371	7.71653	7.90489	8	7.92877	7.99624	8.04257	8.00188
H0Y6K2	8.97628	9.18342	9.14078	9.25292	9.54348	9.16956	9.00585	9.37951	9.1515	9.17347	9.08427	9.14343	9.2422	9.18262	8.9758	9.13325	8.98662	8.93096	9.18818	9.57112	9.1224	9.02514	9.2566	9.09452	9.50383	9.19804	9.01309	9.13955	8.51439
H0Y9Q1	7.96829	8.77839	9.14542	7.8645	8.303	7.94173	8.00783	8.63793	8.25091	8.9298	8.84878	8.95153	9.17164	9.25531	8.74232	9.29697	9.15418	9.4845	9.61041	9.88009	8.89381	8.17493	8.01123	8.60856	7.98679	8.94934	8.36778	8.78136	9
H0YAW3	8.17933	8.40059	8.05756	7.67735	8.21883	7.79235	8.35358	8.40338	8.3244	7.88221	7.98661	7.65686	8.33106	8.18761	7.82673	8.27063	8.26881	8.19211	8.41785	8.40372	7.75933	8.05889	8.02791	8.02606	8.51701	8.26679	7.73922	7.83078	8.24
H0YIC4	8.80352	8.98088	8.43538	8.82681	8.8835	8.86361	8.74761	8.88665	8.90813	9.2048	9.1399	8.94981	8.94253	8.94402	8.8245	8.91267	8.82275	8.76663	8.76377	8.80735	9.14636	8.83184	8.88162	8.72565	8.89986	8.80628	9.09011	9.03617	8.83184
H0YIV9	9.30422	9.12954	9.21864	9.49325	9.3709	9.37981	9.22923	9.2146	9.28392	9.56029	9.46704	9.67853	9.42126	9.55264	9.64358	9.40287	9.59736	9.6587	9.76432	9.67537	9.58559	9.36559	9.22721	9.23362	9.23522	9.30834	9.50117	9.31515	9.49785
H0YMK0	8.94707	8.86096	8.90702	9.03793	9.09229	9.0843	8.97697	8.95269	9.08977	9.15386	9.15252	9.04808	8.96778	9.01145	8.83881	8.93884	8.92443	8.77932	9.06967	9.13443	8.89381	8.86934	9.11721	9.17326	8.89583	8.98584	8.81698	8.98868	8.94642
H3BTE3	8.12045	7.83215	7.81939	7.80875	7.52094	7.30946	7.83754	7.47036	7.70017	7.54465	7.55924	7.57693	7.71385	7.3361	8.08307	7.65926	7.53504	7.85316	7.92085	7.59246	7.75489	7.77698	7.69813	7.90689	7.42626	7.52878	7.94056	7.42066	7.29462
H3BUB6	8.02359	7.77079	7.57866	7.66922	7.39557	7.35304	7.66198	7.65343	7.89876	7.30475	7.14565	7.72227	7.61796	7.55015	7.84813	7.62098	7.66445	7.94078	7.9386	7.5025	7.39803	7.38658	7.65821	7.76377	7.77479	7.58996	7.45396	7.77039	7.56986
H6VRG2	14.8711	13.5682	14.4225	13.4052	13.9002	13.0307	14.5657	14.3203	14.94	14.7928	14.2964	14.3719	14.7487	14.4717	14.6606	16.2069	14.6719	14.597	15.89	14.3807	15.8903	13.3277	13.7534	14.1399	15.5618	13.8307	14.495	13.7468	14.092
H7BZJ3	10.0956	10.3158	10.1655	10.042	10.1773	10.1183	10.1079	10.231	10.1027	10.2578	10.1257	10.0517	10.1486	10.1851	9.97878	10.1634	10.0691	9.99156	10.0598	10.184	10.1616	10.1029	10.2328	10.1081	10.209	10.1923	9.95468	10.1258	10.162
H7C1M2	9.35455	9.09428	9.29592	9.61012	9.1987	9.60887	9.32583	9.2371	9.29388	8.90788	9.24983	9.35962	8.81634	9.33296	9.02453	8.65779	9.03296	9.041	9.02144	8.51175	8.97823	9.47911	9.22802	9.38802	9.16909	9.28771	9.52029	9.09452	9.15313
H7C1N3	9.35145	9.62708	9.34708	9.0961	9.24332	9.25115	9.00963	9.19001	9.27959	9.46462	9.49897	9.2826	9.33864	9.3634	9.0619	9.35611	9.24698	9.16663	9.22078	9.28617	9.24951	9.03617	9.21836	9.03159	9.58621	9.59059	9.19885	9.39232	9.48918
H7C1U3	9.67065	9.79621	9.77279	9.64534	9.82803	9.78254	9.50851	9.62769	9.53642	9.50561	9.51459	9.53886	9.53152	9.54058	9.36307	9.42905	9.42738	9.35603	9.45258	9.67948	9.42487	9.64985	9.8392	9.65225	9.72281	9.62144	9.41574	9.58246	9.2503
H7C286	9.16292	9.36105	8.22592	9.36346	9.46447	8.81872	9.50899	9.54263	8.93024	9.31091	8.80294	9.26499	9.86963	8.80109	9.71435	9.79554	9.12212	9.67058	9.54239	9.52487	8.7131	9.21998	9.10416	8.85902	9.41433	8.99247	9.56669	9.49185	9.39089
H7C2K6	8.80945	8.97418	8.25154	8.87337	8.75271	8.19525	8.56231	8.79133	8.45749	9.23667	8.82711	9.31253	9.03122	8.78377	8.96595	8.88059	8.44891	8.9866	9.37504	9.34207	8.7955	8.95128	8.63542	8.49586	8.56478	8.3339	8.96386	8.60486	8.54946
H7C4T5	7.6504	7.99933	7.80023	8.00235	7.96428	7.90063	7.7503	8.08842	7.92187	8.01225	7.80106	7.99568	8.06931	7.92226	7.86283	8.07469	7.98828	7.92804	8.08923	8.18488	7.91488	7.9542	8.04075	7.70736	7.92085	7.88468	7.92877	8.20294	7.43185
H7C5Q2	7.51114	7.57034	7.10354	7.65179	6.44327	7.38157	6.99708	7.65102	7.50049	6.9278	6.53832	6.32385	6.1646	6.61541	6.06391	6.28053	6.04989	6.05086	6.42626	6.22239	6.21594	6.89885	7.13614	6.74595	8.15313	7.68883	6.54432	6.64866	5.91488
H9E8V6	9.61387	10.1031	9.4657	9.67913	10.166	9.60195	9.62752	10.3191	9.62001	10.4898	10.1289	10.2492	10.3596	10.0075	10.0059	10.6035	10.0197	10.0959	9.69581	10.5002	9.43463	9.17825	9.18653	9.13528	11.3274	10.3279	10.3667	11.2113	10.075
H9KV32	9.09937	8.83859	8.62926	8.70328	8.09091	7.77175	8.73776	8.67361	8.45412	8.17328	8.25086	8.49144	8.097	7.22027	8.47697	8.20857	8.08856	8.43337	8.25267	8.03342	8.15819	8.99435	8.6865	8.91289	7.90689	7.99812	8.18322	8.131	8.20294
I1VE18	11.4931	11.192	11.2072	11.7806	11.3861	11.7415	11.5079	11.4629	11.352	11.3804	11.5489	11.7285	11.3165	11.6304	11.4735	11.2771	11.4071	11.5385	11.4447	11.3117	11.2505	11.5751	11.5886	11.6092	11.2145	11.1993	11.7471	11.6353	11.4793
I3L2J0	11.002	10.8774	11.0431	11.031	10.7903	10.7953	10.8166	10.7216	10.8578	11.0919	11.1155	11.1523	10.8412	11.0606	10.9235	10.9338	10.9619	11.0751	11.1826	11.0688	10.9293	10.9051	10.9359	10.9174	10.774	10.8242	11.0879	11.0672	10.8395
I3L3Q4	11.1534	11.0209	9.51105	11.5692	11.0696	11.2449	10.9106	10.9205	11.0094	11.1499	11.0494	11.3081	11.0582	10.5187	11.3816	10.7852	10.5481	10.8529	10.3294	10.5619	11.0974	11.2194	11.3896	11.1432	10.1845	10.4988	11.6485	11.4131	10.6891
I3L4N8	9.61479	9.73343	9.3848	10.1899	10.0241	10.2218	9.95403	10.0702	10.2785	9.37586	9.34419	9.59967	9.32041	9.37577	9.39086	8.98003	9.03226	10.0505	9.24714	9.00656	8.78354	9.94349	10.5796	10.2788	9.3966	9.34651	9.40727	9.99953	9.83763
I3L4Y1	11.8087	11.9607	11.3593	11.842	12.0819	11.6112	11.7174	12.0184	11.5655	12.2165	11.6975	12.0108	12.1407	11.7702	11.9032	12.1005	11.7397	11.9831	11.8782	12.2137	11.8372	11.7323	12.0629	11.6874	11.8947	11.5023	11.9555	12.1986	11.6478
I3VM53	11.4033	11.5377	11.4778	11.4173	11.604	11.3564	11.5663	11.5514	11.4701	11.3825	11.4755	11.3825	11.3899	11.5654	11.3471	11.3895	11.4769	11.3876	11.3339	11.4857	11.4028	11.4865	11.5862	11.4691	11.5037	11.4242	11.4228	11.6015	11.2781
I4AY87	9.62098	9.37703	8.78815	9.69039	9.67895	9.50396	9.65261	9.55653	9.67881	9.21759	9.20133	9.37374	9.34925	9.27154	9.55022	9.34813	9.25262	9.47179	9.40939	9.40798	9.80252	9.59308	9.75266	9.4608	9.25345	9.36413	9.26444	9.15819	8.95807
J3KN67	15.4903	15.5401	15.4563	15.4805	15.4964	15.5468	15.5876	15.6047	15.6165	15.3084	15.2815	15.2284	15.2968	15.2739	15.2237	15.3178	15.2884	15.2358	15.3519	15.3926	15.4308	15.4951	15.5267	15.486	15.5874	15.6309	15.2176	15.3348	15.289
J3KNA0	11.5999	11.2348	11.216	11.8435	11.4274	11.4511	11.5181	11.0143	11.2397	11.0428	11.0972	11.4297	11.3917	11.1333	11.7853	11.4029	11.4576	11.8209	11.6996	11.3563	11.5317	11.4231	11.0451	11.2715	11.4452	11.5327	11.4217	11.1512	11.2119
J3KS54	7.92173	8.04686	7.89883	8.08303	8.29333	8.05742	7.96923	7.96439	8.00423	8.20802	8.11405	8.31753	8.43673	7.821	8.42796	8.43795	8.27918	8.416	8.33241	8.46352	8.3502	8.01309	7.97346	8.06788	8.11201	7.8928	8.18322	8.07325	8.24951
J3QL71	11.3771	11.291	11.4374	11.1252	11.2177	10.9947	11.25	11.2837	11.147	10.8524	10.8746	10.8356	11.0717	10.9613	10.9984	11.4238	11.0332	11.0426	11.2956	11.2699	11.154	11.2988	11.3315	11.2875	11.1586	11.1209	10.7496	10.7389	10.8447
J3QLS3	11.1598	10.9473	11.0917	11.2583	11.0554	11.1397	11.0033	10.8455	10.9534	11.0203	11.1071	11.2188	11.0317	11.1069	11.2255	10.9447	11.0869	11.2069	11.2103	11.0732	11.2192	11.0886	10.9573	11.0674	10.9602	11.0732	11.2529	11.0075	10.874
J3QQ67	11.6534	11.4095	11.9815	11.6661	11.6256	11.6422	11.9221	11.7187	11.7865	11.6512	11.7717	11.8813	12.0313	12.2472	12.0946	11.885	12.0945	12.1081	12.3405	12.2168	12.4508	11.8873	11.5708	11.6777	11.6646	11.6967	11.6665	11.4224	11.7343
J3QQJ0	11.0528	11.281	11.5522	11.2387	11.337	11.5347	11.1942	11.2305	11.5176	11.3282	11.3894	11.0768	11.4846	11.3853	11.2914	11.4608	11.5579	11.314	11.3927	11.4219	11.533	11.2442	11.2048	11.3354	11.4524	11.5337	11.1849	11.2426	11.4285
K4DI93	14.0039	13.8974	13.8801	13.8578	13.8842	13.7572	13.9124	13.9178	13.8457	13.7455	13.6704	13.7683	13.976	13.6839	14.0201	13.9779	13.87	14.0022	13.7807	13.7464	13.7458	13.9454	13.9615	13.9204	13.7694	13.7576	14.0137	13.9248	13.9375
K4EN11	7.86775	8.0273	8.00784	7.77418	7.68968	7.2961	7.92947	7.77074	7.88144	7.64621	7.58052	7.75844	8.08593	7.71219	8.1721	8.07988	7.98896	8.22378	8.28694	7.90889	7.8371	7.8095	7.69813	7.87242	7.61471	7.92085	7.65105	7.68182	8.11374
K7EJH8	10.2889	10.2275	10.4271	10.725	10.4109	10.1503	10.0558	9.91758	9.82675	10.2825	10.2489	10.3486	10.593	10.5172	10.6307	10.4133	10.495	10.5524	9.99435	9.73019	9.69232	10.0521	10.0196	10.1068	10.5359	10.345	11.1523	10.961	11.1824
K7EK60	10.5271	10.6361	10.8416	10.6244	10.5786	10.6043	10.8151	10.6463	10.7332	10.8073	10.9128	10.8624	10.5584	10.9045	10.6428	10.5896	10.7084	10.6763	10.7632	10.4979	10.6804	10.7426	10.7316	10.69	10.5314	10.6469	10.8228	10.7231	10.9493
K7EL81	8.0137	7.76242	7.79742	8.29329	8.04022	7.54881	8.42062	7.97864	8.03971	7.89783	7.9578	8.10298	7.60557	7.94761	7.77516	7.59374	7.69336	7.85239	7.94642	7.87652	8.01309	8.16155	8.17991	8.21432	7.5157	7.70736	8.21108	7.98109	6.89077
K7ELL7	14.2616	14.215	14.2815	14.3454	14.3698	14.4168	14.3297	14.2629	14.3333	14.4386	14.5247	14.4132	14.2748	14.4922	14.2534	14.2535	14.3648	14.2456	14.2497	14.2773	14.3681	14.3031	14.3797	14.4233	14.223	14.283	14.3135	14.4588	14.4853
K7EM18	12.5044	12.7244	12.7772	12.6167	12.7795	13.0457	12.4246	12.6585	12.9321	12.7581	13.0239	12.7414	12.7786	13.2442	12.6235	12.7427	12.9846	12.6621	12.597	12.8745	13.1215	12.661	12.7137	12.8049	12.8441	12.7397	12.679	12.7567	13.0097
K7EPR5	8.43415	8.3115	8.51204	8.4782	8.42034	8.35445	8.53154	8.35404	8.47403	8.40108	8.31246	8.41623	8.57976	8.18477	8.6599	8.60738	8.48972	8.63746	8.56986	8.37649	8.42066	8.46489	8.48918	8.44156	8.27457	8.40798	8.49985	8.47843	8.56986
K7ER00	12.2071	12.0803	12.2027	12.3442	12.2141	12.3168	12.2997	12.2511	12.3478	12.1327	12.2091	12.2086	12.2559	12.242	12.3606	12.2569	12.3337	12.3778	12.2956	12.1962	12.339	12.3017	12.3295	12.2199	12.1309	12.2418	12.254	12.1619	12.3727
K7ERC8	11.6828	11.5949	11.6484	11.5294	11.4776	11.5928	11.5242	11.4321	11.4817	11.6018	11.6123	11.6013	11.3724	11.4477	11.4438	11.5165	11.551	11.5766	11.615	11.5296	11.5392	11.3441	11.5374	11.5754	11.6411	11.6567	11.4445	11.4233	11.599
K7WVJ5	12.2566	12.1592	11.9036	12.4136	12.3923	12.2052	12.1508	12.0848	12.0044	12.417	12.496	12.3609	12.4299	12.4821	12.3942	12.4131	12.2762	12.4354	12.6858	12.5725	12.6035	12.1226	12.0869	12.1734	12.213	12.2451	12.2567	12.1964	12.1501
K9JA46	15.1063	15.1674	15.198	15.1149	15.2146	15.3152	15.0399	15.0826	15.1294	15.2209	15.317	15.2151	15.3562	15.4489	15.293	15.3139	15.3984	15.291	15.3375	15.4791	15.4457	15.1525	15.1634	15.1791	15.1489	15.1736	15.0977	15.1343	15.3851
L0R6Q1	12.3082	12.4618	12.2916	12.4254	12.4973	12.5718	12.3536	12.4884	12.4001	12.3552	12.1366	12.1533	12.522	12.2866	12.4225	12.3825	12.2762	12.3059	12.2335	12.2578	12.0394	12.262	12.413	12.3263	12.6792	12.4615	12.4696	12.467	12.4273
L0R819	10.0408	9.87519	9.97052	9.86541	9.82252	9.85576	10.0765	9.90226	9.9797	9.89499	9.88266	9.95929	10.1278	9.88982	10.1553	10.0958	10.0848	10.2084	10.1163	9.90137	10.0817	9.92877	9.85643	10.0715	9.81057	9.92432	9.98774	10.0412	10.0265
L7RRS0	13.3332	13.2744	13.2865	13.3944	13.2952	13.4442	13.2842	13.2812	13.4221	13.1558	13.2334	13.2282	13.3211	13.2516	13.3862	13.3202	13.3931	13.391	13.23	13.1711	13.3309	13.3972	13.2996	13.4576	13.1959	13.2963	13.356	13.3308	13.3859
L8B8N7	11.4216	11.464	11.9048	11.4545	11.457	11.8534	11.4082	11.2337	11.6805	11.5687	12.0504	11.5257	11.3156	12.0775	11.3097	11.3308	11.8434	11.3171	11.5061	11.4308	11.9169	11.5417	11.4664	11.8216	11.3701	11.6939	11.361	11.4696	11.8782
M0QY77	10.3552	10.1839	10.1399	10.2875	10.0574	10.0753	10.3742	10.1985	10.2085	10.1804	10.1002	10.3286	10.3465	10.2536	10.4104	10.3745	10.3378	10.3976	10.3641	10.1695	10.3148	10.3155	10.1447	10.2784	10.1413	10.0848	10.379	10.2819	10.3641
M0QZ21	8.75394	8.73608	9.95885	7.86243	8.16115	7.52166	8.7195	8.75554	8.39981	8.05226	8.04276	8.15423	8.86792	7.13509	9.0532	9.05699	8.96863	9.1799	9.54174	9.21836	8.13443	8.06967	7.90489	8.38802	9.43741	8.76155	7.59495	7.57994	8.90087
M0QZR4	14.0369	14.0771	14.1492	14.152	14.1803	14.1942	14.2184	14.1703	14.2871	14.2132	14.2917	14.2292	14.1869	14.3226	14.1873	14.1635	14.2717	14.1848	14.1525	14.1308	14.2362	14.2447	14.2582	14.2477	14.0158	14.0714	14.2075	14.2734	14.3714
M0R2B7	11.1327	10.9682	10.8887	11.2302	11.1639	11.018	11.1049	11.014	10.9751	11.0477	11.0079	11.1722	11.1678	11.067	11.3421	11.1943	11.1604	11.3549	11.1843	11.196	11.1816	11.1466	10.983	11.0645	10.9988	10.9832	11.2436	11.0228	11.2056
N0E4C7	12.0651	12.0415	12.099	12.0855	12.0351	12.1878	12.0061	12.0155	12.0595	11.9009	11.9344	11.9943	12.0853	11.935	12.1413	12.0861	12.0866	12.1344	11.9176	12.0013	12.0981	12.081	12.0152	12.1201	12.0119	12.0683	12.0664	12.0476	12.0758
O00116	13.4026	13.3128	13.4607	13.415	13.4901	13.5276	13.3873	13.3151	13.2899	13.7182	13.6674	13.6442	13.6745	13.7178	13.5689	13.6726	13.6011	13.6031	13.8342	13.6972	13.6633	13.3787	13.418	13.4115	13.3798	13.4323	13.5241	13.4941	13.6938
O00139	12.5728	12.521	12.6524	12.6095	12.5723	12.5872	12.5213	12.4967	12.5404	12.4906	12.5119	12.5495	12.6171	12.5309	12.6657	12.6104	12.6265	12.664	12.655	12.5783	12.6732	12.5649	12.5671	12.6316	12.5076	12.5171	12.5373	12.5475	12.5352
O00142	12.09	12.1147	12.0432	12.1176	12.1288	12.0266	12.1499	12.1545	12.0656	11.8847	11.7828	11.8741	11.9311	11.8029	11.9263	11.9346	11.8338	11.9252	11.9336	11.9235	11.777	12.1216	12.135	12.0625	12.146	12.045	11.9388	11.9311	11.7848
O00148	13.6839	13.5412	13.511	13.8038	13.6778	13.9481	13.6408	13.5607	13.7779	13.3296	13.3825	13.4766	13.7292	13.5819	13.8475	13.7258	13.7747	13.8419	13.4429	13.3398	13.4736	13.6344	13.6417	13.7123	13.6722	13.6942	13.8472	13.818	13.9188
O00159	14.1494	13.8752	14.1839	14.0915	13.8258	14.0082	14.4205	14.1745	14.312	13.5438	13.6806	13.6819	13.7178	13.6875	13.8915	13.7767	13.9223	13.9214	13.6987	13.5171	13.7607	13.8613	13.8597	14.0042	14.3407	14.4598	13.863	13.7921	13.9125
O00160	14.6801	14.5383	14.6354	14.8487	14.6603	14.7308	14.7667	14.6993	14.7121	14.6418	14.7052	14.7398	14.6351	14.6945	14.7404	14.6904	14.7458	14.7926	14.8673	14.7137	14.7966	14.7576	14.6577	14.7356	14.6258	14.6468	14.7562	14.6881	14.4353
O00165	10.6446	10.7443	10.2788	10.8135	10.6825	10.5565	10.6446	10.7814	10.5282	10.8018	10.692	10.8357	10.7073	10.6318	10.6955	10.7349	10.5922	10.7044	10.6789	10.6336	10.8326	10.6576	10.6656	10.6804	10.5787	10.5626	10.6745	10.7202	10.7262
O00178	11.6538	12.5681	11.6398	11.6337	12.6664	11.7431	11.8954	12.5169	11.6663	12.4183	11.8671	11.8947	12.6044	11.8887	11.8399	12.5719	11.8568	11.9507	12.0185	12.7914	11.8867	11.9294	12.2548	11.774	12.3921	11.8504	11.7981	12.4043	11.6896
O00186	14.0323	13.9947	13.7203	14.0245	13.7828	13.883	13.9375	13.9604	13.9346	13.7785	13.7676	13.8902	13.9337	13.7349	14.0201	13.9262	13.8597	13.9886	13.8079	13.7979	13.8128	13.9948	13.9788	13.9233	13.8503	13.7724	14.041	13.923	13.8884
O00193	12.3713	12.3502	12.3644	12.4708	12.4081	12.4989	12.3364	12.3727	12.401	12.5396	12.5731	12.518	12.4603	12.4522	12.4907	12.4412	12.5302	12.5127	12.4311	12.4821	12.524	12.3887	12.4227	12.3757	12.3724	12.4388	12.5218	12.4234	12.6212
O00217	11.6865	11.7083	11.6048	11.8871	11.9334	11.9014	11.6027	11.7324	11.6518	12.1297	12.0739	12.242	12.0936	12.0259	12.1587	12.2349	12.2301	12.2432	12.4016	12.3444	12.3686	11.7072	11.6401	11.7062	11.8107	11.8305	12.0015	11.9105	11.9338
O00231	14.0309	14.1179	14.2523	14.0949	14.1311	14.2	14.1071	14.0497	14.154	14.0061	14.1743	13.9903	14.0449	14.1392	14.0407	14.005	14.1448	14.0402	13.9361	13.9679	14.0793	14.1756	14.1057	14.1746	14.0878	14.1311	14.0667	14.07	14.2703
O00232	13.8329	13.8301	13.975	13.757	13.7805	13.7862	13.7989	13.7626	13.8562	13.7646	13.7893	13.7945	13.9373	13.8288	13.9704	13.9395	13.9512	13.9654	13.8703	13.8298	13.99	13.8316	13.7649	13.8404	13.7599	13.8839	13.8532	13.7675	14.0097
O00233	11.8067	11.6955	11.8931	11.8702	11.8553	11.9119	11.9909	11.8163	11.8892	11.9022	11.9736	11.8697	11.7163	12.0202	11.7269	11.7484	11.8444	11.7514	12.0012	11.9973	11.9757	11.7996	11.9428	11.8889	11.8653	11.8333	11.5968	11.7241	11.7289
O00244	12.6908	12.5413	12.3084	12.7859	12.6054	12.4	12.6532	12.5109	12.3139	12.8159	12.7017	12.9986	12.7062	12.6767	12.8958	12.6706	12.5485	12.8849	12.9567	12.8219	12.5235	12.7038	12.5203	12.3782	12.5508	12.3587	13.0347	12.6874	12.5824
O00255	10.6444	10.5071	10.6234	10.7272	10.5834	10.6005	10.7492	10.6344	10.7405	10.6345	10.6927	10.7904	10.7956	10.7233	10.9026	10.803	10.8218	10.9232	10.8905	10.8236	10.8194	10.6281	10.6119	10.6309	10.6369	10.6502	10.8747	10.6211	10.7222
O00267	13.3506	13.2691	13.4271	13.3793	13.4163	13.5467	13.318	13.2753	13.4396	13.1139	13.2069	13.1033	13.3332	13.2593	13.3247	13.2767	13.3977	13.2895	13.0881	13.0614	13.1548	13.3403	13.3149	13.4458	13.3888	13.4315	13.4065	13.4435	13.3786
O00268	10.5021	10.3979	10.4765	10.4981	10.4666	10.596	10.5852	10.5238	10.6595	10.4286	10.5698	10.5963	10.2923	10.6096	10.3914	10.314	10.469	10.4323	10.5626	10.4526	10.5565	10.5578	10.5298	10.518	10.5085	10.4811	10.4203	10.3623	10.3765
O00273	11.6461	11.4256	11.5219	11.6837	11.3925	11.7527	11.5437	11.5725	11.7661	11.7092	11.8729	11.7865	11.475	11.8628	11.5622	11.4889	11.6654	11.581	11.6099	11.4664	11.7052	11.6749	11.6974	11.7296	11.4127	11.4398	11.6365	11.7138	11.8821
O00291	13.8821	13.9726	14.0814	13.9098	13.9559	14.084	13.794	13.7965	13.8918	13.8942	13.962	13.841	13.8409	14.0205	13.7837	13.74	13.8251	13.6843	13.8039	13.8513	13.9656	13.9964	13.9855	14.0311	13.8125	13.8918	13.6827	13.8113	13.9416
O00299	13.7045	14.0872	13.7768	13.6302	13.9558	13.8425	13.7594	13.9452	13.845	14.0834	13.8836	13.7542	14.0014	13.8779	13.6916	13.9348	13.7823	13.661	13.6489	13.9352	13.7333	13.8529	13.9666	13.8375	13.906	13.7653	13.7492	14.0411	13.9995
O00303	12.4931	12.3966	12.3503	12.549	12.4169	12.5713	12.4516	12.3313	12.449	12.3256	12.4209	12.4716	12.4744	12.4771	12.6173	12.4538	12.5437	12.5995	12.4581	12.3627	12.6237	12.5029	12.3861	12.462	12.2998	12.525	12.5658	12.4208	12.506
O00330	12.3285	12.2598	12.2542	12.3884	12.3673	12.3354	12.3624	12.3108	12.3345	12.1837	12.2134	12.2429	12.2744	12.1796	12.3101	12.2637	12.2847	12.2752	12.2064	12.2603	12.3006	12.2915	12.3431	12.3435	12.2932	12.3468	12.2474	12.2457	12.232
O00399	11.4891	11.5664	11.5407	11.4659	11.4453	11.542	11.533	11.3609	11.5241	11.4429	11.5271	11.428	11.5002	11.4124	11.5235	11.3926	11.4875	11.4922	11.431	11.4522	11.5749	11.5205	11.5651	11.5503	11.3616	11.4778	11.4402	11.4955	11.4186
O00400	11.0618	10.9897	11.1314	11.1669	11.1707	11.1585	11.1892	10.973	11.1144	11.1023	11.0234	11.1598	11.3873	11.0787	11.4412	11.4213	11.3781	11.49	11.1832	11.6765	11.219	11.2479	11.1142	11.0451	11.0394	11.0196	11.2328	11.0654	11.2695
O00401	11.8983	12.0237	12.3689	11.8176	12.03	11.9869	12.0808	12.1548	12.1788	12.1073	12.1117	11.951	11.8902	12.095	11.7256	11.9142	11.9188	11.8026	11.7268	11.9718	11.9357	11.9762	12.2212	12.1966	11.9883	12.0418	11.9479	12.2122	11.8915
O00418	11.5558	9.78564	10.042	11.6853	9.88459	10.1271	11.3101	9.80073	9.92846	10.0175	10.4069	11.3412	9.80548	10.3633	11.751	9.85807	10.2699	11.5869	11.3051	10.2232	10.7271	10.7947	9.94642	10.1845	10.2715	10.2151	11.0087	10.0643	10.2962
O00421	8.87114	9.64557	8.84026	8.91498	9.53439	8.85945	8.72292	9.1973	8.88838	9.48358	8.8673	8.92693	9.92991	8.89996	9.47384	9.89863	9.21785	9.38409	9.43045	9.55139	9.23282	8.69581	9.40088	8.98679	9.2566	9.01402	9.28848	9.52095	9.00936
O00422	12.5075	12.4811	12.534	12.3926	12.4614	12.3559	12.4399	12.3542	12.3685	12.2603	12.2928	12.3076	12.313	12.2669	12.3285	12.3258	12.3459	12.3811	12.2974	12.2397	12.2282	12.3729	12.3183	12.3245	12.5639	12.5531	12.5682	12.4628	12.0746
O00423	11.9183	11.9044	11.9786	12.0528	12.0937	12.0307	12.0841	11.989	11.9917	11.6047	11.6573	11.6047	11.5932	11.6448	11.584	11.5865	11.621	11.5776	11.7901	11.768	11.7068	11.9856	12.0439	12.0897	11.9302	11.9969	11.5621	11.6257	11.6595
O00425	14.1866	13.8221	14.0709	14.3337	14.0208	14.3085	14.0842	13.8529	14.055	14.3518	14.549	14.5829	14.0859	14.4737	14.3201	14.123	14.3372	14.3731	14.5721	14.2636	14.5671	14.1067	13.9356	14.0564	14.1568	14.0662	14.4088	14.1347	14.1864
O00429	13.9086	13.8662	14.0247	13.955	13.9292	14.0308	13.886	13.8587	13.902	13.9315	14.0081	13.9796	14.0131	14.0245	14.0271	14.0351	14.1075	14.0744	13.9329	13.9193	14.0122	13.9322	13.9106	13.9112	13.9306	13.965	14.0628	14.0692	14.1434
O00442	13.3586	13.3361	13.386	13.3051	13.318	13.3262	13.4292	13.3673	13.2826	13.2471	13.2672	13.2506	13.3233	13.3237	13.3324	13.304	13.3422	13.3161	13.3744	13.3429	13.3649	13.3078	13.3479	13.3377	13.3629	13.3746	13.2179	13.1899	13.3146
O00458	8.54275	9.08647	9.53886	8.18482	8.99717	9.26707	8.44149	8.81707	9.37949	9.16465	9.47808	8.18371	9.00805	9.27516	7.84698	8.97087	9.01897	8.03658	8.3837	8.57617	9.15482	8.78245	8.89583	9.33316	8.89077	9.29309	8.25739	9.02422	9.22882
O00459	7.74145	7.66166	7.54799	7.92704	7.59805	7.53775	7.87916	7.60783	7.567	7.55364	7.38067	7.6878	7.76136	7.39285	7.94575	7.77037	7.60498	7.93565	7.8392	7.69116	7.68416	7.78136	7.74819	7.53916	7.57491	7.54689	7.6677	7.50779	7.56986
O00461	11.4474	11.3035	11.4647	11.7149	11.5191	11.6076	11.6396	11.433	11.3805	11.7963	11.8019	11.8363	11.7303	11.7159	11.8702	11.9429	11.7248	11.851	11.9426	11.7701	11.9114	11.455	11.2623	11.4686	11.5499	11.7175	11.733	11.682	11.8118
O00462	13.0054	12.3771	12.3047	13.3612	12.7659	12.6466	13.354	12.7129	12.6923	12.474	12.4295	13.0348	12.9048	12.57	13.5523	12.802	12.7166	13.3761	13.2044	12.8493	12.7952	13.2112	12.7065	12.8444	12.3831	12.4311	13.1372	12.4977	12.7608
O00471	13.7202	13.6621	13.6589	13.6644	13.7429	13.6541	13.7593	13.7549	13.7083	13.5695	13.4938	13.5812	13.7237	13.4567	13.7529	13.7274	13.6212	13.7502	13.6683	13.6565	13.5739	13.8008	13.7393	13.7605	13.5833	13.5777	13.6713	13.5916	13.6483
O00479	12.2545	12.2226	12.3098	12.0658	12.1669	11.948	12.4917	12.5169	12.1416	11.6752	11.6821	11.6036	11.175	11.707	11.0887	11.1141	11.0773	11.0629	10.8465	11.1276	10.8925	11.9914	11.8495	11.854	12.8358	12.6994	11.9489	11.797	11.454
O00483	12.1109	11.6284	10.5995	12.0203	11.4646	11.0592	11.9307	11.2975	10.9086	11.7331	11.2016	12.1265	12.0967	11.6097	12.6427	12.1029	11.7162	12.6077	12.6141	12.2824	11.6917	11.7351	11.5203	11.3049	11.1597	11.0334	12.2315	11.7427	11.3511
O00487	12.457	12.3917	12.5532	12.5897	12.4901	12.7525	12.4622	12.4046	12.6584	12.5607	12.8247	12.6145	12.44	12.8317	12.4908	12.4204	12.6692	12.486	12.5065	12.4795	12.6564	12.5284	12.4846	12.5981	12.4863	12.6056	12.5414	12.571	12.787
O00505	12.0806	12.1108	12.2771	12.086	12.1441	12.2435	12.093	12.0824	12.2268	12.0355	12.0508	11.9929	12.1357	12.0562	12.1132	12.133	12.1853	12.1175	12.093	12.0889	12.2039	12.1124	12.0843	12.1725	12.2093	12.1999	12.0197	12.0116	12.1952
O00534	13.1439	12.7932	12.5636	12.9876	12.7242	12.5578	13.0491	12.8866	12.7468	12.8825	12.7628	13.1337	13.1429	12.8345	13.3552	13.0708	12.9117	13.265	13.3063	13.0337	12.8944	12.9605	12.8782	12.8194	12.7013	12.5719	13.1257	12.9839	12.8849
O00559	8.96274	9.00005	8.94918	8.77558	8.99706	8.67129	8.94117	8.90185	8.85829	8.83985	8.72549	8.89745	9.13566	8.83161	9.05068	9.12649	8.95579	9.08364	8.77149	9.02791	9.0954	8.83289	8.98299	8.84549	9.01029	8.7879	8.85279	9.16909	8.85071
O00562	11.0786	11.124	11.2397	11.1249	11.2072	11.2042	11.2163	11.2161	11.2392	11.4155	11.4208	11.2441	11.3826	11.307	11.2791	11.4033	11.4492	11.3221	11.3597	11.3873	11.4087	11.1668	11.2362	11.2475	11.1344	11.1799	11.2552	11.3352	11.4193
O00566	10.0796	10.0136	10.2408	9.79351	9.98059	9.93544	10.2952	10.0391	10.1666	9.47988	9.61879	9.7708	9.6664	9.6575	9.90382	9.71551	9.82574	9.95523	9.55267	9.51701	9.15482	10.1319	9.98014	9.89785	10.0557	10.1107	10.3253	10.0998	9.71253
O00567	13.513	13.5648	13.6685	13.8158	13.943	13.8188	13.6438	13.7021	13.588	13.3129	13.401	13.4133	13.2177	13.4517	13.2333	13.2032	13.2369	13.2824	12.9422	12.9706	12.8306	13.6314	13.5701	13.618	13.8071	13.8509	13.7366	13.6934	13.6417
O00571	14.4691	14.685	14.8601	14.4533	14.7121	14.7214	14.5759	14.738	14.8248	14.4717	14.5893	14.3602	14.4819	14.6495	14.345	14.4577	14.5808	14.3691	14.4488	14.51	14.7423	14.5699	14.6504	14.7039	14.7446	14.813	14.3288	14.5005	14.3411
O00584	13.7558	13.5941	13.4759	13.2755	13.1433	13.0178	13.3568	13.3504	13.3525	13.7237	13.7362	13.7829	13.2447	13.4795	13.3267	13.3472	13.4099	13.415	13.3352	13.2467	13.1773	13.443	13.545	13.5511	13.1489	13.1117	13.76	13.6655	13.7748
O00629	12.1565	12.1822	12.5334	12.2085	12.2083	12.4479	12.1637	12.3182	12.4932	12.1233	12.3022	12.0167	12.2476	12.3819	12.1545	12.2919	12.4872	12.1887	12.0912	12.1747	12.3149	12.2432	12.3243	12.346	12.2995	12.4073	12.2558	12.3346	12.2915
O00635	11.3845	11.6042	11.3	11.4445	11.6452	11.4986	11.2941	11.5848	11.3527	11.7522	11.5121	11.5473	11.9083	11.5186	11.7065	11.9254	11.654	11.7134	11.665	11.7593	11.5479	11.3247	11.5501	11.3172	11.6724	11.4703	11.6505	11.8947	11.6742
O00743	12.5246	12.6138	12.6295	12.4115	12.3829	12.364	12.5809	12.4842	12.5201	12.3102	12.2915	12.3693	12.5297	12.366	12.6104	12.5386	12.5414	12.5945	12.3179	12.3126	12.4601	12.5768	12.5981	12.5241	12.3677	12.3995	12.5538	12.5309	12.5968
O00754	13.8981	13.4635	13.2497	14.0914	13.5986	13.548	13.7868	13.2991	13.3218	13.4617	13.4311	13.9237	13.5425	13.6112	14.041	13.3758	13.3753	13.8249	13.872	13.4558	13.6083	14.0346	13.667	13.6422	13.1114	13.1467	13.8574	13.4181	13.5036
O00764	13.4791	13.3931	13.509	13.3315	13.2675	13.3223	13.4339	13.4057	13.4409	13.5273	13.5989	13.5379	13.3351	13.5394	13.385	13.3767	13.4456	13.3885	13.3953	13.3292	13.3592	13.4086	13.4364	13.4768	13.3389	13.3406	13.5241	13.4799	13.6767
O14495	10.1905	9.69726	10.1906	9.22136	9.21708	9.65251	9.81354	9.49547	9.97597	9.09233	9.69119	9.57293	8.9624	9.43022	9.45762	8.99797	9.65992	9.54366	9.29844	8.58996	9.23442	9.49386	9.63904	9.85175	9.619	9.8862	9.97919	9.44225	9.71425
O14497	13.0203	12.8449	12.907	13.0674	12.9756	12.9147	12.992	12.9372	12.8081	12.7214	12.7503	12.821	12.8595	12.7475	12.9673	12.8975	12.9114	13.0098	12.9188	12.8422	12.8597	12.9994	12.891	12.9816	12.8742	12.8761	13.0009	12.9513	12.5386
O14521	8.68674	8.65617	7.76175	8.97935	9.00741	8.72539	8.76612	8.69065	8.63835	8.90542	8.49348	8.72413	9.3379	8.54901	9.47668	9.33161	9.03535	9.26005	8.95226	9.04257	9.24317	8.53787	8.51964	8.47573	8.74931	8.86212	9.32418	8.95226	8.54946
O14523	11.6043	11.9164	11.8688	11.7369	11.8741	11.6153	11.8425	11.7657	11.7261	11.8499	11.833	11.7329	11.9034	11.8882	11.799	11.8047	11.8073	11.7661	11.7602	11.7943	11.907	11.8351	11.9817	11.8165	11.5788	11.6993	11.7168	11.8146	11.9306
O14524	9.59983	9.49812	9.47317	9.81409	9.68752	9.67664	9.85576	9.57272	9.75093	9.52537	9.54086	9.61248	9.70084	9.53014	9.93239	9.77652	9.7634	9.96237	9.83868	9.41574	9.49586	9.74539	9.68182	9.85591	9.36705	9.50978	9.97346	9.77314	9.72962
O14530	11.1259	11.1579	11.5398	11.0868	11.2445	11.708	11.0669	11.1956	11.7543	11.1928	11.6564	11.1554	11.0454	11.6341	10.9969	10.9837	11.3504	10.9263	10.9154	11.0697	11.3833	11.2272	11.3779	11.484	11.223	11.4821	11.0928	11.3417	11.4914
O14545	10.3609	11.8731	10.1925	10.4022	12.1065	10.2194	10.3694	11.8889	10.0262	11.7387	10.515	10.6838	12.0998	10.4237	10.875	12.0502	10.6029	10.7663	10.6742	12.3318	10.4217	10.5641	11.3596	10.2893	11.7602	10.5075	10.6496	11.8716	10.5379
O14548	10.8092	10.6828	10.6723	10.98	10.9783	10.9593	10.6863	10.8527	10.883	11.2384	11.2606	11.3318	11.0571	11.1479	11.1507	11.2406	11.3805	11.3693	11.5641	11.506	11.5595	10.6777	10.6345	10.8829	11.0087	10.9428	11.0045	10.8608	10.9357
O14561	12.0855	11.9996	11.7175	12.2378	12.155	12.139	11.9293	11.8703	11.8422	11.9548	11.7828	11.9325	12.2997	11.7851	12.359	12.3148	12.125	12.3443	12.2128	12.1021	12.3198	11.969	11.9527	12.0092	11.9888	11.9667	12.0362	11.9614	11.9947
O14562	10.9112	10.7764	11.0537	10.8784	10.8225	11.0436	10.9754	10.8811	10.966	10.7701	10.8984	10.8743	10.8738	10.9812	10.9289	10.8757	11.0167	10.9559	10.8546	10.8956	10.9265	10.8885	10.9066	10.9797	10.8504	10.9875	10.8538	10.8442	11.0645
O14579	13.0006	12.9285	13.0215	12.9756	12.9934	13.0923	13.0134	12.9781	13.0974	12.9549	12.9856	12.9637	13.1348	12.9965	13.1363	13.0999	13.1209	13.0955	13.1233	13.0133	13.0261	12.9718	12.9282	13.0551	13.0143	13.0865	12.9891	12.9621	13.2306
O14613	8.37772	9.44016	9.00893	8.26743	9.80225	8.93099	8.86432	9.62973	9.15321	9.11121	8.66147	8.00095	9.20371	8.70152	7.74369	9.01459	8.5677	7.94773	7.90489	9.60856	8.32793	8.73358	9.29615	9.09452	9.60548	9.12067	7.89077	9.01959	8.54818
O14617	14.4408	14.4345	14.2965	14.3494	14.3091	14.2695	14.3817	14.426	14.401	14.4104	14.3442	14.4588	14.6388	14.3676	14.6858	14.6063	14.5316	14.6526	14.6887	14.6014	14.6083	14.4317	14.3665	14.342	14.3165	14.3144	14.457	14.3689	14.4165
O14618	11.053	11.1205	11.03	11.234	11.3163	11.1934	11.1314	11.2402	11.1777	11.4018	11.4199	11.4233	11.2058	11.4026	11.2418	11.187	11.2489	11.1904	11.333	11.3537	11.4757	11.2868	11.1814	11.2654	11.0357	11.0674	11.2854	11.2095	11.1389
O14625	7.04802	10.655	7.35095	6.72894	10.8463	6.60276	6.86579	10.253	6.64834	9.59529	7.60798	7.4008	10.6353	7.73157	7.4051	10.5279	7.78721	7.70746	7.95226	10.1254	8.10154	8.15987	8.49719	8.11721	8.76708	7.88264	8.00749	8.89482	7.79225
O14641	9.13446	8.7038	9.20308	8.95477	8.67071	8.74003	9.13924	8.84583	8.96311	8.38851	8.57379	8.7814	8.57635	8.69608	8.87949	8.56434	8.70358	8.88044	8.81911	8.87856	8.76155	9.12498	8.87652	8.96867	8.7016	8.80413	8.75266	8.50779	8.26835
O14646	10.3561	10.6242	10.6159	10.4696	10.7612	10.7387	10.484	10.6786	10.8048	10.5233	10.6549	10.3719	10.6528	10.7031	10.375	10.607	10.7218	10.4903	10.8489	10.7245	10.4972	10.5239	10.4628	10.6436	10.8012	10.7616	10.3469	10.5051	10.4679
O14647	12.1452	12.1458	12.2291	12.1837	12.1846	12.2133	12.258	12.2175	12.2881	12.0621	12.059	12.0442	12.1582	12.0603	12.167	12.1643	12.1601	12.1597	12.0975	12.0739	12.086	12.1991	12.2152	12.2344	12.1767	12.2046	12.2392	12.1472	12.0381
O14653	11.3243	11.4421	11.4086	11.36	11.4652	11.5381	11.3025	11.4185	11.4812	11.3435	11.4327	11.242	11.4345	11.4011	11.3009	11.4099	11.4541	11.2888	11.2544	11.4221	11.49	11.3796	11.4247	11.4842	11.427	11.4645	11.2983	11.4628	11.4043
O14656	11.9445	11.984	11.9707	12.0695	12.2193	12.2424	11.9924	12.0808	12.005	12.0391	12.022	11.9991	12.2836	11.9928	12.2123	12.2757	12.2134	12.2106	12.0586	12.1058	12.0551	12.0911	12.09	12.2425	11.9713	11.9046	12.1289	12.2484	12.2437
O14657	11.5772	13.0233	11.6465	11.8856	13.3301	12.2492	11.9813	13.3726	11.7612	12.4777	11.4741	11.3791	13.0758	11.5886	11.793	13.0599	11.8745	11.8858	11.9306	12.8965	11.7647	12.1913	12.9307	12.2603	12.5877	11.9871	11.5443	12.6166	11.6579
O14662	11.5144	11.4392	11.3259	11.4569	11.4195	11.5115	11.4309	11.5925	11.5435	11.5495	11.5345	11.5403	11.5341	11.4471	11.4685	11.4602	11.4289	11.392	11.415	11.454	11.4671	11.557	11.6182	11.5522	11.3121	11.3184	11.5126	11.5083	11.5551
O14672	12.9024	12.4619	12.9899	12.929	12.3468	13.0136	13.0764	12.529	13.0923	12.5309	13.0621	13.1076	12.3959	13.1543	13.0285	12.422	13.0045	13.0379	12.9198	12.4792	13.0466	13.0236	12.5155	12.9659	12.4526	12.9501	12.9784	12.6117	13.1253
O14678	10.4067	10.5765	10.2187	10.7318	10.8304	10.6008	10.3061	10.4109	10.4523	10.8286	10.7446	10.8078	11.226	10.8463	11.1749	11.1298	11.0133	11.0726	10.4426	10.7174	10.7811	10.4273	10.766	10.5366	10.3484	10.4433	11.3068	11.2697	11.3839
O14681	11.1233	11.3533	11.1203	11.4076	11.3086	11.6151	11.0013	11.2306	11.4745	11.513	11.8596	11.5013	11.0106	11.8974	10.9934	10.9749	11.3799	11.0967	11.2432	11.2827	11.291	11.2705	11.3441	11.3225	11.3587	11.3276	11.5017	11.5111	11.4365
O14686	9.73639	9.80237	9.60856	9.79307	9.62852	9.67507	9.63092	9.68874	9.88239	9.64657	9.6425	9.50876	9.50699	9.61441	9.52917	9.44781	9.54999	9.52053	9.3502	9.37576	9.60918	9.85279	9.82284	9.79496	9.57743	9.55011	9.54561	9.55267	9.84914
O14727	13.5179	13.4738	13.474	13.5808	13.5045	13.5117	13.6605	13.608	13.6188	13.5431	13.5475	13.6083	13.6683	13.5617	13.7374	13.678	13.6742	13.7442	13.7042	13.5714	13.6177	13.6229	13.525	13.6317	13.4239	13.5054	13.6901	13.658	13.6802
O14733	10.168	10.2061	10.2433	10.3375	10.3495	10.2644	10.2735	10.2999	10.3726	10.1011	10.1534	10.1809	10.282	10.19	10.3221	10.2632	10.3017	10.305	10.29	10.1812	10.2475	10.2416	10.1595	10.2621	10.2699	10.4587	10.2216	10.2336	10.273
O14734	10.4308	10.3409	10.305	10.3054	10.261	10.1773	10.2601	10.1563	10.1233	10.1428	10.0674	10.2314	10.3221	10.0959	10.42	10.3161	10.2183	10.3822	10.2719	10.2467	10.242	10.275	10.2078	10.2058	10.2629	10.2676	10.257	10.2617	10.3026
O14735	11.1275	11.0957	11.0297	10.9117	10.8879	10.4367	10.8918	10.9188	10.666	10.942	10.7931	10.9629	11.377	10.779	11.4265	11.3569	11.1594	11.3792	11.5645	11.3473	11.2873	10.9206	10.8074	10.7389	10.8533	10.9785	11.0042	10.7936	10.7794
O14737	12.9083	12.9418	13.0358	12.7503	12.7067	12.7493	12.9092	12.6957	12.8676	12.8709	12.9307	12.8895	12.771	12.8233	12.9026	12.7585	12.9092	12.965	12.7776	13.1093	12.9034	12.7829	12.8173	12.6422	13.1152	12.8451	12.6846	12.8796	12.8677
O14744	12.336	12.1813	12.3117	12.299	12.2636	12.3782	12.2926	12.1722	12.3841	12.3073	12.4324	12.3797	12.3929	12.4944	12.4671	12.4091	12.4912	12.4566	12.4463	12.3658	12.4815	12.2849	12.2458	12.3246	12.2534	12.3424	12.3689	12.3241	12.568
O14745	12.867	12.5804	12.5091	12.7512	12.5659	12.5665	12.929	12.6627	12.6936	12.9736	13.0474	13.0851	12.6981	13.037	12.8784	12.6747	12.8066	12.8365	13.0097	12.8224	13.0264	12.7126	12.8846	12.7678	12.4784	12.4897	12.8329	12.7709	12.8775
O14772	11.9299	11.8396	11.756	11.9615	11.9071	11.863	11.8904	11.8655	11.8867	11.557	12.0452	11.872	11.7077	12.2029	11.9675	11.6243	12.1578	11.9826	11.9011	11.7767	11.756	12.0467	11.9519	11.9921	11.6929	11.6512	12.0048	11.9225	12.0334
O14773	13.5094	13.3115	13.1834	13.6413	13.403	13.381	13.1815	13.0036	13.0602	13.4378	13.4681	13.6386	13.3425	13.4378	13.5823	13.2831	13.3132	13.4995	13.726	13.5786	13.5293	13.4899	13.4603	13.3864	12.9949	13.0163	13.3691	13.2288	13.24
O14776	13.562	13.5415	13.5405	13.729	13.7203	13.7418	13.6808	13.6232	13.6653	13.6365	13.6797	13.7497	13.6	13.6886	13.664	13.6273	13.6266	13.6799	13.7185	13.6605	13.7421	13.6589	13.6734	13.6107	13.6306	13.6154	13.7825	13.7223	13.3398
O14802	9.02624	8.77679	8.84586	9.02018	8.8232	8.8274	9.20406	8.94877	9.11504	9.12976	9.22407	9.21168	8.88026	9.17245	9.01564	8.85597	9.00628	9.03204	9.08658	9.08392	9.25345	8.88976	8.92283	8.80521	8.93467	9.15397	8.95613	8.95031	9.04075
O14807	9.37192	9.62461	9.74155	9.41099	9.73406	9.41695	9.51902	9.66472	9.39816	9.90875	9.3951	9.54136	10.2813	9.4679	10.0355	10.1843	9.69567	9.89498	9.75154	10.4097	9.67713	9.71653	9.62083	9.32343	9.64446	9.43532	9.70044	9.78191	9.67772
O14828	12.3597	12.3124	12.1612	12.3663	12.3167	12.158	12.3117	12.2246	12.1023	12.2208	12.1636	12.3436	12.0938	12.1406	12.2252	12.0492	12.0182	12.2009	12.151	12.119	12.1001	12.3347	12.2849	12.2781	12.1487	12.1571	12.2295	12.1465	12.2464
O14841	12.8275	12.5967	12.5749	12.9226	12.6904	12.664	12.7342	12.4976	12.5124	12.7217	12.6731	12.9457	12.8106	12.7836	13.067	12.8303	12.8543	13.0833	13.075	12.7926	12.8196	12.7699	12.5579	12.6266	12.6259	12.6107	12.9169	12.6749	12.9086
O14867	12.2128	12.1091	13.0088	12.3408	12.1739	13.0426	12.1951	12.1136	13.1212	12.2754	12.7446	12.1634	12.28	12.7794	12.2999	12.3545	13.028	12.4434	12.4154	12.0422	12.7337	12.1917	12.5508	12.6749	12.3311	12.8433	12.2711	12.5731	12.863
O14874	11.4482	11.2571	11.3786	11.5603	11.3822	11.445	11.4856	11.3027	11.3883	11.2305	11.2552	11.4298	11.3138	11.333	11.5176	11.3028	11.3898	11.518	11.4259	11.2171	11.374	11.4759	11.2963	11.3936	11.3517	11.3959	11.4308	11.2981	11.4278
O14880	11.7929	11.4239	11.6782	11.5654	11.4246	11.4278	11.7537	12.0061	11.4951	11.6696	11.5537	11.7263	12.1311	11.7766	12.2231	12.108	12.0529	12.2823	12.8798	12.3507	12.1566	11.4498	11.3993	11.543	11.7455	11.8287	11.6025	11.3399	11.3508
O14908	10.8841	10.3718	10.4652	10.7732	10.3908	10.5474	10.614	10.3174	10.439	10.392	10.5846	10.7658	10.5313	10.4952	10.8604	10.5229	10.6654	10.8696	10.8569	10.5626	10.7131	10.5815	10.4097	10.5405	10.4343	10.5091	10.7251	10.3583	10.5724
O14920	12.4342	12.2925	12.1371	12.5893	12.4568	12.3961	12.43	12.3631	12.2931	12.66	12.3625	12.6022	12.5353	12.3046	12.63	12.4599	12.3841	12.5891	12.5758	12.415	12.3772	12.5272	12.3831	12.3748	12.2396	12.2499	12.6193	12.4576	12.5796
O14925	10.3866	10.249	10.3809	10.1364	10.2457	10.2577	10.2388	10.0927	10.1777	10.2595	10.3062	10.4011	10.4868	10.2766	10.6197	10.5637	10.599	10.6856	10.7282	10.5884	10.5147	10.1481	10.0989	10.314	10.2637	10.3102	10.3193	10.2336	10.4087
O14929	12.0336	11.9267	12.3029	12.1286	11.9033	12.3345	11.9896	11.8618	12.3093	11.7376	12.0339	11.9165	11.8957	12.1374	12.0288	11.8207	12.2598	12.001	11.7842	11.7503	12.1652	12.132	11.8589	12.2173	11.9795	12.2674	12.0097	11.8567	12.3224
O14933	11.5452	13.5315	11.7024	11.5038	13.5494	11.8199	11.7569	13.4849	11.2456	13.1565	11.562	11.4975	13.7019	11.5798	11.949	13.612	11.8473	12.0321	12.1446	13.4823	11.7764	11.963	12.9847	11.9123	12.9272	11.896	11.6893	13.1019	11.7489
O14936	11.4038	11.404	11.3871	11.3094	11.3159	11.1296	11.5845	11.6869	11.4948	10.7047	10.6804	10.6132	10.93	10.6932	10.8232	10.9195	10.8495	10.8298	10.6558	10.8619	10.665	11.2212	11.2469	11.3089	11.6381	11.6686	10.8183	10.7518	10.953
O14949	11.413	11.338	11.0728	11.6612	11.4816	11.5756	11.4352	11.4398	11.3525	11.6802	11.6628	11.7448	11.3816	11.4957	11.4609	11.5728	11.5625	11.6327	11.7306	11.7406	11.84	11.3619	11.4531	11.4678	11.398	11.372	11.4746	11.436	11.2473
O14964	13.3383	13.4109	13.5144	13.2882	13.3588	13.4176	13.3955	13.3751	13.4196	13.2372	13.2616	13.2304	13.3903	13.2912	13.3537	13.3994	13.4038	13.3762	13.241	13.36	13.3595	13.4078	13.5009	13.3961	13.319	13.3497	13.3167	13.4486	13.2352
O14966	10.5094	10.6539	10.5486	10.6843	10.8476	10.6517	10.6415	10.6945	10.6307	10.5438	10.4292	10.4364	10.8885	10.4529	10.7989	10.8861	10.713	10.7903	10.6119	10.657	10.5727	10.4895	10.5078	10.4791	10.875	10.9094	10.6915	10.7361	10.6894
O14972	11.7852	11.7364	11.658	11.7165	11.66	11.6167	11.8202	11.7998	11.7492	11.7467	11.7357	11.7656	11.6914	11.7255	11.7402	11.6515	11.6507	11.6546	11.8204	11.6702	11.6603	11.7891	11.7131	11.7986	11.6915	11.6133	11.6978	11.6248	11.7764
O14974	14.1727	14.0786	14.1989	14.1988	14.0495	14.2207	14.2452	14.1355	14.2448	13.9384	13.9205	13.9875	13.8946	13.9115	14.0569	13.8869	13.9616	14.059	14.0522	13.9732	14.0934	14.2114	14.235	14.1337	14.0856	14.125	14.0421	14.0807	13.493
O14976	14.154	14.2464	14.0883	14.2285	14.3081	14.2649	14.1762	14.3153	14.2372	14.1111	14.148	14.1634	14.2523	14.1823	14.1907	14.2084	14.1475	14.1683	14.1597	14.2368	14.1671	14.319	14.325	14.2567	14.1226	14.1068	14.1216	14.1937	14.1688
O14979	13.6622	13.6629	13.812	13.7138	13.8376	13.7897	13.6505	13.6113	13.6899	13.246	13.3349	13.2771	13.1253	13.3381	13.1707	13.1303	13.2401	13.2166	12.7836	12.7485	12.9734	13.6434	13.6428	13.6587	13.7934	13.8494	13.671	13.7416	13.4407
O14980	14.2966	14.2986	14.0603	14.4042	14.3291	14.2955	14.3258	14.2973	14.1907	14.1505	14.0642	14.1698	14.3532	14.1211	14.4048	14.3285	14.2431	14.3612	14.1593	14.1621	14.1922	14.3149	14.3034	14.2668	14.2254	14.2204	14.3167	14.2665	14.3759
O14981	11.7197	11.7817	11.6864	11.8267	11.7954	11.8531	11.7663	11.7628	11.8581	11.7969	11.7802	11.8003	11.9423	11.7929	11.8953	11.933	11.9237	11.9056	11.8346	11.8629	11.8312	11.7727	11.7142	11.7918	11.7812	11.8586	11.8451	11.8005	11.9946
O15014	9.88348	9.63943	9.99507	9.77352	9.64327	9.82329	9.7977	9.65511	9.82673	9.47484	9.55914	9.48343	9.97285	9.555	9.99238	10.0355	10.0089	10.0276	10.0759	9.62022	9.52813	9.69639	9.54368	9.58496	9.97154	10.0674	9.57112	9.68241	10.2292
O15031	13.7626	13.1663	13.2446	13.999	13.3499	13.2358	13.8102	13.1858	13.0833	13.507	13.4079	14.1926	13.7408	13.5027	14.434	13.61	13.5415	14.3309	14.2413	13.5523	13.7487	13.9326	13.166	13.2339	13.2208	13.0962	14.2	13.4953	13.6131
O15037	10.7977	10.3403	10.5908	10.7003	10.5612	10.493	10.6852	10.3215	10.5191	10.4893	10.5488	10.713	10.2869	10.4723	10.6256	10.3841	10.4091	10.7385	10.7546	10.4073	10.3783	10.6576	10.5045	10.5925	10.5164	10.3594	10.6591	10.4436	10.4909
O15047	9.76579	9.78404	9.6334	9.86187	9.73381	9.79193	9.75586	9.75171	9.8232	9.69987	9.67564	9.80172	9.91706	9.65217	10.0077	9.91391	9.84066	10.0008	9.92975	9.75377	9.84183	9.68416	9.77588	9.79279	9.66593	9.82177	9.9629	9.7879	9.67889
O15066	10.3878	10.2177	10.7567	10.4156	10.3309	10.821	10.4605	10.3765	10.7243	10.4193	10.7365	10.4361	10.228	10.6729	10.2866	10.1011	10.554	10.2786	10.3758	10.4754	10.761	10.9939	10.4676	10.5846	10.0535	10.4308	10.2123	10.1002	10.5555
O15067	12.5507	12.5241	12.5003	12.5436	12.5245	12.5563	12.5684	12.6106	12.6372	12.6075	12.7309	12.6369	12.6496	12.6862	12.6911	12.681	12.7922	12.713	12.7623	12.648	12.6675	12.5779	12.5557	12.6131	12.4597	12.5874	12.63	12.6527	12.7762
O15078	8.70273	8.80515	8.57553	8.76844	8.95981	8.79383	8.79354	8.935	8.87281	8.96124	8.75908	8.60592	9.09338	8.746	8.82236	9.16298	8.93326	8.8705	8.71653	8.90789	9.02144	8.78572	8.85175	8.7131	8.91588	8.81592	8.83289	8.95226	8.81698
O15085	13.5954	14.0265	13.7171	13.7273	14.1362	13.8336	13.6589	13.9995	13.6057	14.003	13.6985	13.6933	13.9669	13.6717	13.6512	13.9643	13.7025	13.7221	13.6728	13.9633	13.5723	13.695	14.11	13.844	13.8734	13.651	13.6904	14.1208	13.6998
O15091	8.92926	8.56872	8.93135	8.88588	8.70699	8.90832	8.9358	8.63861	8.78448	8.63508	8.79514	8.88591	8.80648	8.79514	9.00649	8.78695	8.91489	9.02095	9.01402	8.67007	8.92085	8.99152	8.75043	8.86728	8.56478	8.74259	8.92975	8.72792	8.82443
O15111	11.8649	11.6352	11.6387	11.999	11.7488	11.8564	11.8999	11.6119	11.7243	11.6653	11.7185	11.9014	11.8449	11.7228	12.1272	11.8362	11.8965	12.1041	12.0136	11.6826	11.8404	11.89	11.548	11.8006	11.6874	11.7829	11.9611	11.7299	11.9735
O15117	13.019	12.8542	12.9053	13.0199	12.6556	12.6738	13.0955	12.9853	12.9705	12.8673	12.9713	13.0526	12.9316	12.8886	13.1635	12.9524	13.0412	13.139	13.3134	13.0601	13.1438	12.9535	12.8057	12.8353	12.9166	12.9042	13.0576	12.7481	12.6811
O15118	13.1215	13.0369	12.9073	13.112	13.1324	13.1425	12.9942	12.9332	13.1009	12.9414	13.1302	13.0672	12.982	13.2684	13.0104	12.9266	13.0524	12.9241	12.9831	12.8646	12.9489	13.1201	13.1098	13.2438	12.855	12.9448	13.0941	13.0545	13.2465
O15120	8.90073	8.9121	9.15568	8.84721	8.93793	8.88328	8.85691	8.81386	8.89275	8.91488	8.65018	8.69241	8.97602	8.74433	9.05699	9.0994	9.03553	9.1141	8.73245	8.72565	8.7955	9.00936	9.01495	9.05889	8.76929	8.6865	9.04257	9.12498	9.10066
O15126	12.0524	11.9787	12.0287	11.8839	11.9338	11.8306	11.9934	11.9447	11.9306	12.1022	12.1097	12.0872	11.9363	12.069	11.9447	11.9218	11.954	11.9383	12.1105	12.0904	11.9844	11.8807	11.9527	12.0188	12.0108	11.9126	11.9267	11.9033	12.0377
O15127	12.2908	12.2517	12.142	12.2537	12.1248	12.3189	12.2895	12.3395	12.2998	12.456	12.4666	12.4234	12.2006	12.4069	12.1836	12.133	12.178	12.1519	12.2144	12.3187	12.2644	12.315	12.4514	12.3896	12.0517	12.1046	12.2103	12.438	12.2748
O15144	14.7823	14.6657	14.75	14.7558	14.6722	14.7086	14.9302	14.848	14.8564	14.7147	14.6849	14.7605	14.9263	14.725	14.9923	14.909	14.8829	14.9634	14.8317	14.7097	14.6886	14.8111	14.7378	14.817	14.728	14.7177	14.9291	14.8779	15.0135
O15145	13.1007	13.203	13.0552	13.3467	13.1341	13.2884	13.1168	13.1424	13.0577	13.2336	13.2057	13.3079	12.9695	13.2369	13.1179	12.8977	12.9497	13.0161	12.9954	12.8098	12.8629	13.3233	13.2951	13.2556	12.8923	12.9807	13.3496	13.2783	13.3091
O15160	11.3771	11.2438	11.4668	11.4803	11.2299	11.5839	11.302	11.1726	11.4922	11.3485	11.588	11.4044	11.3553	11.481	11.4294	11.3414	11.5261	11.4872	11.4567	11.3754	11.6286	11.3287	11.2452	11.3905	11.3826	11.5229	11.4057	11.2192	11.5716
O15162	10.1137	10.8319	10.5308	9.89853	10.6219	10.1022	10.0781	10.5309	10.2928	10.6667	10.2037	10.088	11.1447	10.269	10.4827	11.1292	10.6676	10.5152	10.8006	10.9988	10.3597	10.0919	10.6342	10.218	10.4649	10.471	10.1319	10.799	10.3461
O15173	11.6882	11.6354	11.6299	11.6396	11.639	11.6871	11.5956	11.5288	11.7092	11.5186	11.5333	11.584	11.6948	11.4504	11.6939	11.6504	11.6551	11.6269	11.6073	11.6107	11.5884	11.5293	11.5959	11.6256	11.704	11.7319	11.4845	11.6146	11.7131
O15211	10.5766	10.3404	10.3829	10.6836	10.5555	10.5254	10.5612	10.4814	10.5839	10.3299	10.3983	10.4748	10.5087	10.3894	10.6773	10.4459	10.5072	10.6102	10.5173	10.4818	10.4343	10.5884	10.5359	10.6457	10.3608	10.3869	10.4374	10.5035	10.5118
O15212	12.4334	12.3137	12.5698	12.4416	12.3146	12.4791	12.5552	12.4112	12.6383	12.3313	12.5131	12.4708	12.4077	12.4263	12.514	12.4191	12.6202	12.5898	12.6135	12.4936	12.6029	12.3855	12.364	12.4933	12.4699	12.5744	12.2962	12.2612	12.5922
O15229	11.6141	11.5203	11.7376	12.0811	11.693	11.608	11.7896	11.2391	11.3897	12.4608	12.276	12.3203	12.2155	11.9916	12.5783	12.1964	12.234	12.5746	12.2577	11.819	11.9197	11.5229	11.2699	11.3099	11.9464	11.9267	12.8341	12.4046	12.6526
O15231	12.58	12.5036	12.654	12.3156	12.254	12.3191	12.5689	12.6489	12.6595	12.9674	12.9877	12.9819	12.6212	12.7982	12.7018	12.6892	12.7873	12.7921	13.0198	12.9561	13.0105	12.8098	12.8116	12.8363	11.9951	12.0151	12.5872	12.6079	12.6877
O15234	10.4221	10.5714	10.9588	10.3066	10.3296	10.4845	10.5189	10.4721	10.4689	10.2984	10.3401	10.1804	10.46	10.2043	10.3273	10.4699	10.4833	10.4002	10.4932	10.4207	10.4464	10.4009	10.5005	10.5699	10.4488	10.6421	10.37	10.5141	9.84025
O15247	11.7676	11.6035	11.6103	11.5388	11.4339	11.3101	11.9497	11.7702	11.7336	12.0335	11.9646	12.1363	12.1813	11.8929	12.378	12.2669	12.2096	12.3976	12.4675	12.2662	12.1906	11.5759	11.4838	11.5427	11.7313	11.7264	12.0788	11.9322	12.0679
O15254	12.1554	12.2232	12.2256	12.2061	12.3342	12.3134	12.0397	12.0902	12.121	12.4216	12.397	12.3026	12.5966	12.3746	12.5013	12.5721	12.5435	12.4743	12.5236	12.5315	12.4285	12.0513	12.1737	12.1375	12.274	12.3607	12.3121	12.4394	12.5592
O15260	11.363	11.2804	10.8844	11.1347	10.8547	10.8413	10.8874	11.0816	11.0519	10.8367	10.8762	10.9333	11.2773	10.9696	11.3112	11.2695	11.2341	11.3103	11.1978	11.1355	11.4285	11.0045	10.9014	10.9773	11.0575	11.2163	11.0101	10.8946	11.0348
O15264	12.6394	12.4067	12.4864	12.951	12.7522	12.6358	12.7058	12.586	12.4458	12.4804	12.3363	12.5525	12.6191	12.3872	12.749	12.583	12.5098	12.7693	12.5677	12.3079	12.384	12.7939	12.6904	12.633	12.4939	12.3698	12.7998	12.7299	12.5373
O15294	13.0609	12.7022	12.9126	13.2193	12.8296	13.0843	13.0607	12.7421	12.9306	12.82	13.0167	13.1708	12.7777	13.0146	13.1544	12.7168	12.9176	13.0703	13.0059	12.6871	12.9553	13.1117	12.8223	12.9692	12.7638	12.9114	13.2171	12.8851	13.0177
O15305	11.9953	11.9043	12.0861	11.6837	11.6422	11.6786	11.7548	11.6369	11.7518	11.7145	11.8143	11.7207	11.7265	11.759	11.7782	11.622	11.7418	11.7234	11.6531	11.5131	11.6304	11.6594	11.6627	11.6621	11.9385	12.0338	11.8485	11.7241	12.0185
O15347	11.571	11.4323	11.5643	11.3604	11.286	11.3471	11.423	11.3563	11.3988	11.4999	11.5452	11.5438	11.6198	11.4447	11.5372	11.618	11.5829	11.5896	11.4757	11.4816	11.471	11.4133	11.3961	11.4553	11.3943	11.3835	11.5485	11.6192	11.7258
O15357	13.1298	12.9209	13.0808	13.0431	12.901	12.9548	13.0847	12.9142	13.0333	12.8941	12.939	13.0218	12.9696	12.9529	13.088	12.973	13.0599	13.0865	13.0035	12.9165	13.0176	13.1142	12.9664	13.0613	12.9025	12.9272	13.0552	13.0307	12.9755
O15371	13.3468	13.3316	13.5671	13.3837	13.3169	13.4161	13.4623	13.3335	13.4645	13.3463	13.4866	13.5038	13.3184	13.6608	13.4497	13.2733	13.4699	13.4089	13.5527	13.5126	13.6861	13.4348	13.2603	13.3779	13.4198	13.499	13.4244	13.3004	13.1352
O15379	9.50971	9.32571	9.48595	9.52429	9.43342	9.63225	9.56171	9.53953	9.70838	9.50815	9.60831	9.44736	9.27174	9.53897	9.35185	9.27981	9.45117	9.34668	9.48314	9.21027	9.37793	9.51439	9.47573	9.58934	9.44708	9.62205	9.44915	9.44432	9.54882
O15381	8.13615	7.71749	8.08536	8.22868	7.992	8.15638	8.03287	7.89328	8.08695	7.575	7.91283	8.02292	7.59049	7.82742	7.83241	7.62851	7.82184	7.90625	7.73245	7.60979	7.87447	8.17493	8.03709	8.01309	7.83078	8	8.05709	7.63178	7.81592
O15382	11.7332	11.6403	11.5615	11.7112	11.618	11.693	11.8109	11.8541	11.901	11.9379	11.8965	11.9237	12.1616	11.9565	12.1545	12.2213	12.2086	12.2228	12.2345	12.172	12.1707	11.6233	11.6552	11.7282	11.7638	11.8366	11.867	11.9274	12.0906
O15389	9.51315	10.1974	11.3735	10.1633	10.5792	11.2216	10.2303	10.2265	11.7303	10.2983	10.8137	9.94451	10.0673	11.0224	9.85823	9.79987	10.8371	9.4926	9.44501	9.93909	10.7091	10.2711	10.9844	11.1472	10.2715	10.7588	9.67654	10.6272	10.9953
O15397	11.6705	11.4317	11.6905	11.6489	11.3927	11.5579	11.6251	11.3635	11.6149	11.3876	11.6464	11.5825	11.25	11.6487	11.5102	11.288	11.5563	11.5198	11.5637	11.3199	11.6449	11.6479	11.3701	11.5479	11.4594	11.6913	11.5182	11.3358	11.5801
O15400	13.7411	13.6875	13.6056	13.6896	13.6016	13.5885	13.5423	13.5054	13.5274	13.74	13.7594	13.7962	13.7185	13.7236	13.7741	13.6825	13.7219	13.7617	13.8268	13.8145	13.7871	13.6836	13.697	13.7014	13.4755	13.4518	13.7153	13.5792	13.7244
O15427	11.2134	10.9864	11.2133	11.4611	11.1988	11.2875	11.3934	11.0064	11.2395	11.468	11.7687	11.9498	11.7192	12.0498	12.1312	11.6952	11.9851	12.1006	12.1075	11.7174	12.1016	11.3467	10.9612	11.2906	11.0846	11.2564	12.0421	11.3801	11.9143
O15438	10.3547	9.93519	10.0274	10.6273	10.1205	10.1168	10.3059	9.8114	9.90663	10.208	10.2854	10.6232	9.93948	10.0691	10.5507	10.0234	10.1281	10.5875	10.5405	10.0892	10.1703	10.3616	10.0261	10.2954	9.81164	9.87447	10.4808	10.1451	10.1824
O15446	9.98129	9.67766	10.1441	10.0086	9.84813	9.98288	9.93627	9.79882	9.97176	9.86458	10.0106	10.0133	9.99796	9.96907	10.2236	10.0201	10.1847	10.2591	10.2009	10.122	10.162	9.92184	9.77917	9.99812	9.92184	9.9332	10.0665	9.88773	9.90989
O15455	10.6662	11.1243	10.5207	10.6985	11.2033	10.6005	10.5343	10.8031	10.4354	10.6585	10.2582	10.271	10.809	10.2169	10.3875	10.9573	10.5007	10.5144	10.5491	10.8212	10.427	10.6754	10.9951	10.718	10.8405	10.5275	10.4522	10.5934	10.2252
O15460	7.3066	7.56332	8.15582	6.44303	7.08775	7.51453	7.5958	7.5488	8.15859	6.54137	7.62989	6.10563	6.09163	7.67766	5.69116	6.11198	7.07634	5.8861	5.84967	5.64386	6.74147	7.2062	7.3634	7.74595	7.64386	7.97728	6.03709	6.95031	7.94447
O15504	9.08831	9.02723	9.18862	9.29393	9.18532	9.31148	9.18838	9.07734	9.24878	8.86415	9.02755	9.16611	8.98531	9.04378	9.43813	8.97644	9.22765	9.40718	9.08923	9.04257	9.35168	9.12842	9.23522	9.15144	8.99906	9.23601	9.15819	9.0634	9.08304
O15511	13.7851	13.8167	13.6177	13.8314	13.7065	13.673	13.8215	13.7553	13.7657	13.8906	13.8936	13.9444	13.9145	13.8302	14.0279	13.8816	13.9184	13.9904	14.0493	13.8958	13.892	13.7435	13.7057	13.6627	13.8416	13.7504	13.956	13.7559	13.9812
O15514	10.5131	10.4368	10.9892	10.411	10.3279	10.3702	10.6076	10.3428	10.5246	10.1531	10.3106	10.2605	10.2273	10.2325	10.3612	10.1858	10.4582	10.4446	9.82549	9.76874	10.1254	10.3783	10.3779	10.6196	10.4757	10.6369	10.6757	10.5388	10.7922
O15519	9.86423	10.3157	9.75706	9.75957	10.5224	9.29566	9.9342	10.284	9.38551	10.2606	9.48002	9.94567	10.676	9.59261	10.2886	10.6655	9.65768	10.2273	10.2115	10.5012	9.71711	9.89785	10.0503	9.49918	10.3568	9.67007	9.92234	10.3869	9.77808
O15523	9.66733	9.49396	9.68421	9.96133	9.85264	9.66503	9.77666	9.67549	9.99782	11.2085	11.3462	11.3116	11.3156	11.3896	11.399	11.3143	11.5425	11.4763	11.2658	11.2101	11.5227	9.78681	9.95952	9.94642	9.45738	9.57932	11.5626	11.5168	11.1163
O15530	11.9277	11.7367	11.6391	11.8972	11.6604	11.6354	11.9246	11.8261	11.8608	11.7316	11.7804	11.9436	11.7839	11.7691	11.9978	11.6923	11.8214	12.0039	11.8297	11.6761	11.8589	12.0202	11.7775	11.8515	11.4985	11.6551	12.0939	11.7387	11.8004
O15533	11.1032	11.9474	11.0069	11.3316	12.0346	11.4004	11.2343	11.8146	11.2413	12.085	11.4541	11.4825	11.8252	11.2408	11.224	11.777	11.1129	11.1893	11.1243	11.7838	11.229	11.3199	11.8248	11.3296	11.5706	11.4322	11.5241	11.8965	11.3434
O15541	10.4777	10.2676	10.3413	10.4943	10.3983	10.4868	10.4941	10.3625	10.4254	10.4505	10.544	10.5293	10.3797	10.4694	10.495	10.4818	10.4911	10.5663	10.633	10.4133	10.5245	10.4391	10.3432	10.3859	10.3998	10.4656	10.4815	10.3819	10.5288
O15553	9.84538	10.9617	10.3121	9.83696	11.1299	10.4815	10.0248	10.9982	10.0335	10.7353	9.83939	9.60868	11.0441	9.96765	9.94656	11.0258	10.2292	9.97919	9.9542	10.5619	10.0932	10.0417	11.105	10.3634	10.7091	10.2151	9.76984	11.1329	10.0462
O43143	14.1221	14.1539	14.1489	14.1442	14.2034	14.2605	14.0958	14.2174	14.228	14.043	14.0079	13.9501	14.307	14.0718	14.2387	14.2734	14.2442	14.2367	14.2594	14.3051	14.3056	14.1071	14.1265	14.1272	14.2673	14.2563	14.1707	14.2161	13.6491
O43148	13.3313	13.1011	13.3777	13.3568	13.1678	13.3116	13.3123	13.1298	13.3208	13.1456	13.3687	13.404	13.0812	13.3545	13.3182	13.0768	13.2765	13.3278	13.4011	13.1778	13.2635	13.3035	13.2094	13.2515	13.2009	13.2915	13.3155	13.078	13.3237
O43149	13.7594	13.4593	13.4397	13.8165	13.5686	13.4899	13.7349	13.5009	13.5155	13.4803	13.4373	13.671	13.5686	13.4707	13.796	13.5923	13.5628	13.8129	13.6956	13.6008	13.5418	13.6605	13.4903	13.5423	13.5341	13.5553	13.6767	13.5205	13.5617
O43150	10.615	10.6032	10.6698	10.6757	10.5962	10.5104	10.5552	10.4819	10.5755	10.688	10.7053	10.739	10.6346	10.6084	10.7201	10.5967	10.651	10.7329	10.7909	10.8389	10.5437	10.518	10.6199	10.4872	10.6964	10.589	10.6021	10.7395	10.5491
O43159	9.18597	9.14214	9.31265	9.18225	9.3085	9.146	9.33968	9.25976	9.29664	9.20084	9.26574	9.3249	9.14629	9.33892	9.18231	9.22675	9.14538	9.32905	9.24159	9.1472	9.39518	9.29539	9.25267	9.2062	9.16323	9.25109	9.31515	9.36194	8.97728
O43166	9.98622	10.3096	10.3832	10.1234	10.3015	10.135	10.2867	10.362	10.3875	10.2003	10.2296	9.99521	10.1774	10.0978	10.1031	10.1485	10.3523	10.1268	10.0701	10.1002	10.3587	10.3087	10.3524	10.4311	10.0458	10.2013	10.1228	10.2523	10.0288
O43169	11.5574	11.4813	11.4975	11.3828	11.3707	11.2829	11.3433	11.3481	11.3566	11.3709	11.3517	11.3523	11.5602	11.3106	11.5495	11.5677	11.5242	11.5412	11.3707	11.4292	11.5144	11.3231	11.3236	11.4313	11.462	11.4616	11.3975	11.4942	11.5583
O43172	8.08123	8.15839	8.28264	7.91014	8.12687	8.0433	7.83066	8.31134	8.24355	8.13384	8.29561	7.95123	8.02154	8.22233	7.97162	8.38816	8.2234	8.03038	8.1224	8.07325	8.18818	8.00936	7.97154	8.35315	8.09276	8.27146	8.11027	8.14466	8.18157
O43181	11.7254	11.6684	11.6613	11.6528	11.7781	11.5719	11.3789	11.48	11.1872	11.7367	11.6163	11.6977	11.9363	11.5192	11.984	12.0576	11.9852	12.1173	12.2141	12.176	12.1803	11.4285	11.3566	11.481	11.7973	11.7261	11.577	11.5463	11.4025
O43182	10.9959	10.7456	10.7444	10.8844	10.6435	10.5051	11.0654	10.8416	10.7085	10.6663	10.6199	10.914	10.8462	10.6153	11.0277	10.8793	10.8098	11.0747	11.0059	10.889	10.8494	10.9679	10.6891	10.7282	10.7958	10.5984	10.8572	10.7097	10.6345
O43187	11.5167	13.1949	12.382	11.4748	12.8356	12.1325	11.7712	12.8993	12.4312	12.5145	11.6981	11.3135	12.7961	11.6873	11.5485	12.8522	11.9731	11.703	11.2685	12.1901	11.703	11.7128	13.1741	12.1124	12.9171	12.1056	11.5552	13.1103	12.2192
O43242	13.8104	13.8371	13.98	13.8374	13.8665	14.0201	13.8826	13.85	13.9239	13.779	13.9374	13.8373	13.8998	13.9976	13.9424	13.8944	14.0352	13.9399	13.9092	13.8772	13.9776	13.8611	13.8132	13.9506	13.8509	13.9939	13.8242	13.8134	14.1063
O43252	13.3344	13.3409	13.4572	13.5904	13.5922	13.6465	13.5022	13.4713	13.4591	13.7948	13.7641	13.7678	13.8421	13.7823	13.859	13.664	13.6952	13.7028	13.8364	13.7994	13.9163	13.5845	13.4174	13.4206	13.5405	13.486	13.5601	13.6815	13.7918
O43264	11.8929	11.7898	12.033	11.8637	11.8665	11.8396	11.7383	11.7347	11.797	11.6651	11.7746	11.7302	11.8688	11.8159	11.9614	11.8469	11.9326	11.8917	11.7306	11.7573	12.0646	11.8078	11.7302	11.9779	11.7197	11.9532	11.7244	11.657	12.0493
O43286	9.01542	10.2527	8.96752	9.21969	10.1791	8.93415	9.11164	9.98045	8.82304	10.0895	9.2104	9.39742	10.4201	9.20802	9.66894	10.4218	9.3596	9.70565	9.48113	10.3826	9.33316	8.97633	9.94447	8.95031	10.0647	9.17991	9.66356	10.2637	9.20131
O43290	13.4396	13.2933	13.3007	13.4675	13.3705	13.3785	13.5038	13.3318	13.3628	13.2325	13.1882	13.3143	13.3634	13.2452	13.4929	13.3598	13.3563	13.5268	13.5458	13.4396	13.4139	13.339	13.2439	13.3121	13.4562	13.464	13.4857	13.3404	12.8225
O43291	9.04894	9.19212	9.04809	9.41526	9.37938	9.59777	8.87906	8.7965	9.13464	9.22116	9.11304	8.76906	8.86913	9.37722	8.75308	9.03106	9.29429	8.84448	9.07414	8.9629	9.54818	9.18157	9.17326	9.08392	9.35975	9.17742	8.32343	9.1267	9.14975
O43292	11.1663	11.2366	11.1144	11.2523	11.2827	11.1956	11.0898	11.1823	11.0315	11.0033	10.9755	11.1108	11.1497	11.1214	11.1944	11.1618	11.1253	11.2119	11.1383	11.0757	11.0899	11.1838	11.1072	11.1344	11.2182	11.1972	11.1383	11.0261	11.256
O43293	11.8912	11.7638	12.0079	11.8614	11.7624	11.9239	12.032	11.7228	12.0082	11.807	11.9581	11.9188	11.6245	11.9494	11.7641	11.656	11.8247	11.7697	11.892	11.7012	11.7943	11.8551	11.7974	11.9254	11.8599	11.9801	11.8541	11.8456	11.8035
O43294	11.4481	11.5133	11.5872	11.278	11.2805	11.4261	11.9036	11.8869	11.9431	10.5222	10.1898	10.3789	10.1905	10.3835	10.23	10.3225	10.2691	10.1697	10.1645	10.1976	10.2935	11.228	11.3506	11.4028	11.9529	12.0702	10.1845	10.4872	10.4727
O43312	13.1973	13.0086	13.0864	13.1468	12.9725	13.0839	13.157	13.1579	13.2761	13.0681	13.0812	13.0969	13.4982	13.1207	13.4177	13.447	13.3543	13.386	13.4957	13.5063	13.493	12.9918	13.1057	13.0306	13.2593	13.1901	13.1745	13.3098	12.6756
O43314	13.1036	12.9199	12.7993	13.233	12.9916	13.0954	13.2406	13.0369	13.15	13.0333	13.1263	13.213	13.0364	13.1351	13.2754	13.0437	13.0806	13.2567	13.1776	13.0756	13.185	13.1979	13.1098	13.1825	12.7813	12.9286	13.2396	13.153	12.9643
O43318	11.2435	11.1636	11.1818	11.3463	11.2427	11.3266	11.2504	11.1908	11.2428	11.1665	11.1387	11.2556	11.127	11.17	11.306	11.1184	11.157	11.1703	11.2588	11.1613	11.2074	11.3202	11.2236	11.2513	11.1766	11.1847	11.2701	11.1812	11.0136
O43324	12.0445	12.0171	11.8069	12.1432	11.9646	12.0413	12.1439	12.0847	12.1817	11.7179	11.7992	11.8724	11.9819	11.7871	12.1373	11.9366	11.9761	12.102	11.9763	11.8786	11.9998	12.1977	12.1375	12.146	11.795	11.8709	11.9377	11.8055	11.9684
O43374	13.0564	12.041	11.9274	12.6931	11.7359	11.4991	12.5954	11.8659	11.6992	11.6761	11.6839	12.5704	11.8046	11.8679	12.9439	11.7118	11.7645	12.8029	12.8234	11.9601	12.1652	12.6765	11.8742	11.9855	11.6431	11.8013	12.3445	11.5578	11.7101
O43390	14.5217	14.5019	14.4781	14.625	14.6117	14.7719	14.6157	14.665	14.6936	14.0798	14.1249	14.1527	14.2172	14.2116	14.2166	14.1704	14.159	14.2182	13.8622	13.8273	13.9151	14.5843	14.5444	14.5866	14.6573	14.6477	14.706	14.704	14.0105
O43395	13.0061	13.1668	13.139	13.0356	13.2948	13.1543	13.0996	13.2287	13.2025	13.3384	13.3635	13.2348	13.1976	13.3633	13.0416	13.1905	13.21	13.0666	13.202	13.3383	13.202	13.0699	13.1332	13.1498	13.2486	13.2357	13.2132	13.2423	13.1419
O43396	12.0795	11.8481	11.9548	12.2084	11.9403	12.3921	12.0883	11.893	12.0899	11.8791	12.1607	12.1784	11.8341	12.3079	12.058	11.7815	12.0109	11.9973	12.0681	11.8879	12.0283	12.1894	12.0906	12.1934	11.8665	11.8646	12.0966	11.9347	12.1025
O43399	13.3492	13.1909	13.2292	13.2907	13.1609	13.1485	13.2919	13.0939	13.2225	13.3562	13.3952	13.4727	13.1853	13.3115	13.3581	13.1578	13.2323	13.3182	13.464	13.3066	13.3292	13.3445	13.2601	13.1864	13.1375	13.095	13.2953	13.1219	13.3393
O43414	10.1012	9.90532	9.93278	10.0868	9.89452	9.87077	9.97005	9.95824	10.053	9.95629	9.75563	9.79197	10.2058	9.83189	10.2471	10.2489	10.1155	10.2522	9.88162	9.77314	10.0435	10.0325	9.92283	10.033	9.89936	9.92283	10.3034	10.0932	10.1691
O43426	13.1198	13.3327	13.1578	13.1662	13.2686	13.1661	13.1368	13.3219	13.1845	13.2536	13.1755	13.181	13.3458	13.1274	13.24	13.3198	13.2301	13.2314	13.1876	13.294	13.2061	13.2838	13.241	13.215	13.1767	13.1354	13.2368	13.2688	13.215
O43427	11.5898	11.5805	11.3353	11.5856	11.7259	11.5377	11.717	11.6324	11.5471	11.6733	11.5376	11.631	11.8973	11.5527	11.8714	11.884	11.7311	11.8632	11.808	11.7848	11.6837	11.6464	11.633	11.717	11.4431	11.4291	11.7048	11.7591	11.6817
O43447	12.2866	12.0625	12.0724	12.2779	12.0558	12.1682	12.271	12.1884	12.2248	12.093	12.1192	12.2312	12.2152	12.0935	12.3573	12.2207	12.2437	12.3698	12.2944	12.1047	12.1759	12.1699	12.1726	12.1566	12.1541	12.1471	12.2771	12.1505	12.2994
O43462	7.56416	7.14779	7.33216	7.55711	7.54157	7.15248	7.40554	7.47752	7.46755	7.16767	7.30872	7.41571	6.98852	7.40989	7.2598	7.02218	7.17627	7.30046	7.19967	6.91886	7.35168	7.57994	7.33985	7.17659	7.25424	7.58496	7.26991	7.39803	7.20945
O43464	10.6696	10.6573	10.6183	10.7682	10.6673	10.8081	10.6072	10.6667	10.6963	10.4527	10.4652	10.5541	10.6503	10.4569	10.7562	10.6649	10.6415	10.7472	10.6768	10.6269	10.7002	10.6348	10.6214	10.6748	10.7566	10.6636	10.5613	10.6196	10.4157
O43488	12.9514	12.8152	12.2134	12.9927	12.7704	12.7876	12.8713	12.7929	12.7756	12.3482	12.2576	12.3824	12.4084	12.2392	12.4732	12.3354	12.3063	12.4134	12.0563	12.0436	12.074	12.8405	12.867	12.7374	12.6595	12.6805	12.684	12.6233	12.6106
O43493	12.4746	11.334	11.9073	12.3422	11.0919	11.5902	12.2844	11.1351	11.6531	11.4954	11.9172	12.3417	11.3921	11.9862	12.5509	11.4337	12.0581	12.4998	12.4491	11.5285	11.9393	12.0129	11.2332	11.8036	11.4108	11.8087	12.2804	11.4198	12.1533
O43504	11.7496	11.5697	11.6193	11.6622	11.6176	11.454	11.6718	11.5264	11.4872	11.631	11.7627	11.8518	11.6747	11.668	11.7995	11.623	11.7528	11.8189	11.7382	11.6253	11.663	11.6404	11.5317	11.6472	11.5584	11.5124	11.8167	11.6494	11.8838
O43516	12.6064	12.624	12.5218	12.5026	12.5485	12.2766	12.6072	12.6872	12.5186	12.8877	12.7581	12.749	12.6845	12.6096	12.585	12.6665	12.5533	12.6236	12.7792	12.8673	12.7604	12.6232	12.5942	12.5035	12.5637	12.4306	12.6796	12.6477	12.3333
O43567	12.8737	12.4721	12.6302	12.9633	12.4769	12.7451	12.6909	12.3077	12.5271	12.4396	12.5272	12.7943	12.6588	12.6684	13.1687	12.5757	12.7711	12.9084	12.6228	12.2362	12.6621	12.7936	12.4669	12.7679	12.3263	12.5971	13.0904	12.7227	13.0225
O43572	12.4179	12.3831	12.4446	12.3757	12.3613	12.3501	12.3547	12.2732	12.306	12.2278	12.309	12.3011	12.2492	12.2472	12.3475	12.248	12.325	12.3841	12.2979	12.293	12.3739	12.4124	12.3878	12.3731	12.2898	12.3215	12.2175	12.257	12.3356
O43583	12.2586	12.1569	12.1686	12.1056	12.0099	12.1822	12.0342	12.0556	12.067	12.0844	12.267	12.2382	11.9605	12.4073	12.0309	11.9661	12.1206	12.0328	12.0907	12.0759	12.1685	12.2245	12.1817	12.1497	12.0132	12.0136	12.155	12.1896	12.0611
O43592	13.1732	13.0031	13.1427	12.9595	12.8574	12.8824	13.148	12.9767	13.0673	12.8514	13.1218	13.1079	13.1232	13.2101	13.2765	13.1441	13.2751	13.2982	13.2631	13.0808	13.1631	12.9772	12.9066	12.896	13.1317	13.1375	13.2224	12.986	13.2642
O43598	11.5431	11.4448	11.1499	11.6352	11.4064	11.3613	11.3995	11.2673	11.2825	11.5801	11.4846	11.7276	11.4308	11.4204	11.629	11.4135	11.3966	11.6023	11.544	11.4589	11.5211	11.492	11.4848	11.4087	11.2129	11.2167	11.7013	11.4843	11.4142
O43615	13.5105	13.4368	13.4509	13.4327	13.3609	13.3303	13.4578	13.3495	13.3656	13.2901	13.3346	13.4149	13.3923	13.3428	13.509	13.3463	13.3726	13.482	13.4732	13.3231	13.3612	13.412	13.3528	13.3589	13.4077	13.4585	13.4507	13.2988	13.4123
O43617	7.64446	7.56127	6.96076	7.6741	7.45474	7.26798	7.45099	7.41895	7.48629	7.55966	7.55601	7.63768	7.60224	7.45204	7.6819	7.59746	7.56248	7.62158	7.62936	7.67478	7.77917	7.28232	7.39232	7.57238	7.34282	7.51043	7.59246	7.11201	7.6677
O43633	12.8878	12.661	12.726	12.8274	12.596	12.7922	12.8337	12.5104	12.887	12.571	12.8622	12.8352	12.3804	12.9145	12.643	12.3911	12.712	12.6493	12.737	12.4687	12.6958	12.864	12.7428	12.8549	12.5379	12.6778	12.729	12.5824	12.7599
O43639	12.0934	12.2179	12.0997	11.9773	12.0347	11.9394	11.8713	11.829	11.858	11.8826	11.7656	11.7862	11.9889	11.8545	11.941	11.9125	11.8717	11.9153	11.6936	11.7191	11.6463	11.9683	12.0421	11.9743	12.0918	11.8853	12.0387	12.141	12.0294
O43660	11.7882	11.9198	11.5885	12.0213	12.0939	12.0052	11.9494	11.9692	11.9965	11.9091	11.916	11.9024	11.9027	11.8356	11.9171	11.9288	11.8985	11.9014	11.8202	11.922	11.8847	11.8693	11.9408	11.9294	11.9442	11.9414	12.1086	12.2299	11.4464
O43665	13.3973	13.4075	13.2519	13.3784	13.3657	13.2969	13.3083	13.4083	13.3843	13.4099	13.3766	13.4152	13.4278	13.4623	13.3915	13.4218	13.4297	13.375	13.5107	13.6138	13.4517	13.3269	13.5276	13.3498	13.3693	13.2193	13.2476	13.3297	13.3184
O43674	11.6823	11.52	11.7023	11.722	11.7379	11.3883	11.3555	11.3424	11.2355	11.5254	11.4709	11.5913	11.9214	11.4453	12.0451	12.0261	11.9307	12.1101	12.2382	12.1099	11.978	11.3219	11.2765	11.4442	11.7625	11.7023	11.5507	11.375	11.4474
O43676	10.5931	10.5224	10.2736	10.8979	10.743	10.6446	10.2142	10.3218	10.2747	10.6007	10.4349	10.6231	10.7904	10.356	10.8859	10.9093	10.8148	10.9288	11.1483	10.952	10.9312	10.428	10.3469	10.444	10.5249	10.6484	10.5514	10.3645	10.2769
O43678	11.4835	11.3312	11.3343	11.7875	11.6647	11.6363	11.3702	11.3383	11.397	11.7746	11.7556	11.8248	11.4606	11.6466	11.5642	11.5646	11.6469	11.6716	11.9048	11.8914	11.9146	11.4306	11.4087	11.4771	11.4598	11.6095	11.3916	11.4076	11.4226
O43681	12.9891	12.8698	12.9162	13.0852	12.919	13.0869	12.955	12.8973	12.961	12.974	13.0587	13.0656	12.8618	12.9757	12.9879	12.8603	12.959	12.9858	12.9751	12.9434	12.9908	13.0455	12.934	12.9842	12.9128	12.9122	12.9885	12.8413	13.0977
O43684	12.652	12.7209	12.4676	12.8175	12.7645	12.9278	12.6323	12.6703	12.6845	12.6963	12.6354	12.6802	12.8977	12.7525	12.8678	12.9081	12.8667	12.8498	12.5373	12.6979	12.939	12.701	12.9239	12.762	12.5435	12.5964	12.9654	13.0025	12.6396
O43709	9.8602	9.40151	9.7884	9.7236	9.38621	9.74415	9.95842	9.35515	9.74358	8.98202	9.2174	9.26423	9.33605	9.42877	9.64221	9.35493	9.52465	9.62586	9.28848	9.17159	9.47843	9.63602	9.78627	9.61225	9.45121	9.69174	9.64506	9.55459	9.11114
O43715	10.6558	10.3091	10.5103	10.1796	10.1347	10.206	10.1802	10.1214	10.1716	9.89606	9.97039	10.0202	10.2896	9.97213	10.4031	10.3106	10.3626	10.4702	9.93909	9.95031	10.6585	10.516	10.7638	10.0901	9.87293	10.038	10.242	10.0407	10.2823
O43719	13.1249	13.1316	13.1231	13.1626	13.1066	13.1389	13.104	13.0903	13.1742	13.0044	12.9088	13.0171	13.3021	12.9388	13.3242	13.3041	13.1914	13.341	13.1841	13.0674	13.0764	13.0949	13.0015	13.0806	13.2251	13.1723	13.2448	13.0324	13.3558
O43741	10.5384	10.5181	10.4895	10.3374	10.3091	10.3384	10.5577	10.5553	10.5735	10.2253	10.1119	9.86139	10.4357	10.1091	10.2754	10.4321	10.3159	10.2575	10.2499	10.2765	10.087	10.366	10.32	10.5446	10.6098	10.5796	10.0945	10.2842	10.4474
O43747	13.8563	13.8494	13.8858	13.952	13.8752	13.9256	13.8739	13.8678	13.9279	13.8731	13.84	13.8961	14.0237	13.8985	14.0511	14.0123	13.9969	14.0291	13.9951	13.9811	14.0493	13.9061	13.884	13.9429	13.835	13.8601	13.9097	13.8449	13.9918
O43752	11.2315	10.9329	11.2539	11.1324	11.0016	11.0734	11.1784	10.9452	11.2048	10.9704	11.036	11.1167	11.1642	11.018	11.3137	11.1255	11.2136	11.2927	11.1921	11.0699	11.1444	11.2007	11.0897	11.2232	10.8489	11.0732	11.1662	11.0265	11.2465
O43765	12.5191	12.6339	12.6531	12.3762	12.5434	12.5183	12.4375	12.5321	12.5879	12.5587	12.6851	12.4707	12.3791	12.6688	12.2952	12.374	12.5024	12.2866	12.4574	12.5194	12.5854	12.4927	12.6414	12.5981	12.523	12.5244	12.2676	12.4412	12.5218
O43768	12.157	12.1506	12.0984	12.1204	12.0257	12.0218	12.1291	12.0291	12.067	12.1993	12.2548	12.2969	12.0965	12.2331	12.2118	12.0843	12.1425	12.2145	12.2347	12.1307	12.2354	12.1436	12.113	12.03	12.0908	12.0388	12.1741	12.1454	12.1824
O43772	12.2927	12.2956	11.9494	12.567	12.3849	12.3218	12.3191	12.3423	12.2658	12.4546	12.2332	12.5224	12.771	12.307	12.8874	12.8607	12.6565	12.9339	12.8861	12.7814	12.7982	12.2614	12.1745	12.2442	12.4112	12.2991	12.5187	12.4213	12.3654
O43776	14.1564	13.7772	13.9219	14.2234	13.8618	13.9824	14.1028	13.7496	13.9326	14.0588	14.2252	14.4336	14.0211	14.302	14.3922	13.9536	14.1418	14.3215	14.3376	14.0014	14.2674	14.1327	13.8733	13.9965	13.7754	13.8872	14.3724	13.9543	14.3045
O43809	13.0268	12.9481	12.688	13.1984	13.083	13.1872	12.9801	12.9756	13.0473	13.023	12.9672	13.07	12.8455	13.0138	12.9221	12.8368	12.8352	12.887	13.0386	12.9553	13.0525	13.0778	13.0878	13.0645	12.8575	12.9315	13.1191	13.0656	12.3643
O43815	13.116	13.0787	13.1957	13.1989	13.172	13.1881	13.2166	13.2003	13.2329	13.0811	13.1986	13.1085	13.1167	13.1502	13.1175	13.1213	13.1912	13.1546	13.0415	13.0386	13.1192	13.2206	13.2187	13.2449	13.0617	13.1488	13.1973	13.2104	13.231
O43818	11.2802	11.0092	11.129	11.1679	11.1317	11.1907	11.2871	11.0592	11.2448	11.0236	11.0901	11.0674	10.8044	11.115	10.9033	10.7636	10.8536	10.9076	10.8342	10.8824	10.7039	11.1474	11.0417	11.1085	11.2068	11.2994	11.1962	11.0958	10.9576
O43819	9.67615	9.64464	9.54607	9.80534	9.6732	9.71976	9.52054	9.57892	9.66984	9.70048	9.77376	9.70923	9.51196	9.72554	9.56305	9.5047	9.55015	9.51159	9.5411	9.56478	9.71023	9.73753	9.68299	9.62327	9.57554	9.63662	9.70736	9.69232	9.49652
O43823	12.0535	11.8825	11.9442	12.0313	11.9427	12.0757	12.0396	12.0245	12.1238	12.1402	12.2693	12.2346	11.9733	12.1554	12.0206	11.9895	12.0902	12.0611	12.2478	12.2132	12.1392	12.0005	11.9101	12.0134	12.0314	12.0904	12.128	12.0816	11.8155
O43837	13.0935	13.0813	13.186	13.1544	13.1216	13.2526	13.1842	13.1122	13.166	13.046	13.1308	13.1076	13.1507	13.1355	13.1877	13.1462	13.2218	13.1746	13.1629	13.1257	13.1641	13.0887	13.182	13.2261	13.1173	13.1388	13.1075	13.0853	13.2356
O43847	12.8093	12.8691	13.0049	12.8297	12.929	12.9115	12.779	12.7711	12.871	12.8808	12.9725	12.949	13.1214	13.0595	13.0869	13.0779	13.1428	13.0969	13.0243	13.1579	13.2079	12.9576	12.8144	12.8727	12.82	12.8682	12.8808	12.9061	13.0785
O43852	14.7351	14.5024	14.5858	14.5533	14.3722	14.384	14.6755	14.4679	14.4201	14.3887	14.4239	14.6033	14.481	14.408	14.725	14.5423	14.6102	14.7918	14.5974	14.445	14.4631	14.7022	14.4349	14.4768	14.4062	14.4475	14.6829	14.4182	14.7218
O43861	6.99559	6.88028	6.84466	7.22514	6.92223	7.08657	7.08453	6.98423	7.12129	6.78842	7.12138	7.17147	6.8823	7.39453	7.0126	6.87885	7.00891	7.00721	6.9386	6.94251	6.78136	7.19967	6.71425	7.18322	6.84967	7.05166	7.23522	7.1224	7.09099
O43914	10.5446	10.4287	10.143	10.37	10.5417	10.1056	10.3586	10.5054	10.0731	10.7215	10.4857	10.6056	10.3415	10.361	10.2418	10.3203	10.1114	10.3016	10.3317	10.4502	10.1072	10.7085	10.4087	10.3212	10.1774	10.0593	10.4825	10.4533	10.4676
O43933	8.45823	8.13274	8.38695	8.59753	8.43816	8.46415	8.7228	8.61319	8.67783	7.96733	8.05736	8.25427	8.20808	8.07496	8.4168	8.2565	8.34495	8.45948	8.45943	8.04621	8.11548	8.56986	8.51043	8.77588	8.17493	8.33241	8.11548	8.31288	8.26053
O60220	9.97968	9.87352	9.8089	10.0121	10.0156	10.0448	9.86479	9.80102	9.9729	10.0052	9.92835	10.0518	10.0996	9.94729	10.144	10.1396	10.1858	10.201	9.93517	10.1989	9.93517	9.76653	10.1024	9.9332	10.043	9.78518	10.062	10.2236	10.0972
O60234	13.2972	13.2619	13.3591	13.2642	13.199	13.2444	13.3845	13.3408	13.3864	13.317	13.3525	13.4021	13.2939	13.3581	13.3781	13.3126	13.3886	13.3645	13.3033	13.2227	13.3536	13.3526	13.372	13.3285	13.2391	13.2089	13.4101	13.3994	13.4176
O60239	8.85099	8.64923	9.09721	8.76054	8.47585	8.67895	8.82575	8.76269	9.04432	8.40775	8.73387	8.5121	8.32056	8.99986	8.65767	8.3164	8.90023	8.41306	8.63542	8.20783	8.6865	8.89785	8.84549	9.0786	8.45121	8.7016	8.44018	8.51307	9.00656
O60244	10.5711	10.389	10.6322	10.5282	10.4579	10.6421	10.5211	10.4503	10.6142	10.4177	10.7447	10.5844	10.5191	10.7179	10.5451	10.4465	10.6399	10.5677	10.5427	10.4707	10.6021	10.6083	10.3952	10.5956	10.4945	10.5752	10.6534	10.567	10.6366
O60262	11.1379	11.1264	10.7972	11.0053	10.9559	10.79	10.7771	10.8699	10.8041	11.0972	10.9104	11.0421	11.1641	10.8919	11.2231	11.3414	10.9935	11.0965	11.0166	11.0256	10.9927	10.9315	11.0535	10.9523	10.8512	10.7635	11.2236	11.1487	11.1048
O60264	13.9894	14.3354	14.0111	14.1398	14.3904	14.2059	14.0675	14.2904	14.067	13.991	13.8887	13.871	14.2429	13.9419	14.0969	14.2272	14.0391	14.0813	13.7789	13.9724	13.8798	14.1406	14.2485	14.1114	14.2189	14.1592	14.1827	14.3892	14.0527
O60268	9.16569	8.49079	8.27271	9.27417	8.38508	7.90905	9.25524	8.56106	8.21889	8.39449	8.22055	9.49968	8.77122	8.15257	9.87987	8.72877	8.39556	9.9429	9.69291	8.69	8.34133	8.88468	8.28694	8.49586	8.25267	8.36194	9.60856	8.59619	8.35902
O60271	9.10462	9.16373	9.25062	9.05705	9.0578	9.06735	9.07677	9.01486	9.13274	9.10017	9.10911	9.02318	8.96273	9.0581	8.90832	8.93317	8.96051	8.89235	8.92679	9.02698	9.05347	8.97346	9.28925	9.01495	8.98299	9.2769	9.02144	8.95031	8.89482
O60287	9.75536	9.52385	8.97194	9.88717	9.61234	9.6472	9.62782	9.44621	9.39678	8.87948	8.79177	9.04559	9.1813	8.84085	9.29183	9.26667	9.20835	9.48014	9.35241	8.64265	9.0625	9.68124	9.23202	9.4567	9.56033	9.58434	9.55139	9.09715	8.91289
O60291	8.40971	8.08657	7.8133	8.5379	8.06974	8.35023	8.23619	7.95106	8.19166	8.02382	7.98793	8.33985	8.23214	8.17985	8.84744	8.26857	8.4447	8.89028	8.79874	8.04621	8.2062	8.67125	7.79442	8.34725	7.77698	7.97154	8.93172	7.69349	8.47168
O60293	9.49619	9.55804	9.63522	9.50546	9.29551	9.49251	9.51466	9.42858	9.58559	9.28837	9.35132	9.35451	9.62207	9.31738	9.44469	9.60148	9.45721	9.38732	9.35315	9.50581	9.71482	9.39589	9.39089	9.52552	9.64926	9.57428	9.30682	9.39303	9.28925
O60307	10.9512	10.4791	11.2896	10.8813	10.6245	10.9625	11.0231	10.8215	11.1039	10.8037	11.0903	10.9398	10.5008	11.1084	10.7544	10.5979	10.9828	10.885	10.9503	10.7504	11.0035	11.1072	10.9366	11.0291	10.6199	10.7816	10.9763	10.699	10.7568
O60315	12.6332	12.3497	12.5842	12.9727	12.3928	12.8484	12.7878	12.4144	12.6621	12.2152	12.5304	12.696	12.4312	12.5525	12.9335	12.4917	12.7769	12.9443	12.7219	12.5003	12.816	12.7902	12.4419	12.6534	12.3268	12.7102	12.9247	12.5005	12.2475
O60318	11.7084	11.7379	11.7523	11.7364	11.8102	11.7679	11.8161	11.8553	11.7877	11.5566	11.6055	11.6202	11.7177	11.5765	11.7519	11.7303	11.7262	11.7505	11.6491	11.5517	11.6431	11.7076	11.7194	11.8204	11.7993	11.8039	11.7527	11.7299	11.7323
O60331	11.2269	10.8897	10.981	11.268	10.9582	10.9716	11.4051	11.119	11.0372	10.8872	10.9536	11.1858	11.0512	10.9494	11.3829	11.0427	11.1	11.3769	11.1838	10.9588	11.1293	11.1843	10.9256	11.0627	11.0087	11.0954	11.2695	10.9275	11.1599
O60333	13.8945	14.0929	13.9294	13.8561	13.9869	13.817	13.9198	14.0294	13.8082	14.0141	13.9074	13.9264	14.0379	13.8848	13.9652	14.0536	13.9178	14.0076	13.9036	14.0116	13.8687	13.9636	14.0041	13.9365	13.9158	13.8255	13.9886	14.0694	13.975
O60341	12.2045	11.8498	12.0198	12.2699	11.8871	12.132	12.242	11.9105	12.167	11.8439	12.0338	12.2196	11.9249	12.0861	12.3176	11.9304	12.1401	12.2881	12.1887	11.8942	12.1732	12.1963	11.8568	12.1027	11.9328	12.1187	12.2405	11.9248	12.1074
O60343	13.2736	13.3081	13.026	13.2997	13.1719	13.0812	13.0488	13.2395	13.1498	13.114	12.9724	13.0511	13.0156	12.8787	12.9412	13.0446	12.8574	12.9482	12.8549	13.0767	12.8107	13.1878	13.2205	13.0341	13.3471	13.088	13.1055	13.256	12.7829
O60427	10.2969	8.6027	9.67542	10.2664	8.79819	9.55749	9.92614	8.74551	9.53044	8.56937	9.88865	10.4122	8.79439	10.2392	10.8529	9.03356	10.3701	10.8295	10.2352	8.96097	10.2119	9.9258	8.68182	9.72849	8.91389	9.45396	10.7729	8.77259	10.3805
O60437	10.3501	10.3062	10.4079	10.015	10.0462	10.014	10.5441	10.4542	10.5001	9.08741	9.10416	9.12644	9.32478	9.25538	9.17305	9.30125	9.28891	9.28435	9.24317	9.05347	9.2738	10.0233	10.0566	10.1459	10.4949	10.7361	9.21432	9.31364	9.17742
O60443	13.126	12.5922	12.4428	13.4056	13.1195	13.0002	13.2192	12.8808	12.8819	12.7535	12.696	13.0107	13.11	12.7477	13.4482	13.0512	13.0026	13.3686	13.1261	12.9482	12.9915	13.3297	13.1292	13.1364	12.4688	12.4898	13.25	12.8493	12.9513
O60449	11.2301	10.4633	10.4742	11.1979	10.4512	10.3529	10.9053	10.03	10.0678	10.1977	10.3581	10.9234	10.3662	10.3435	11.2274	10.4187	10.4184	11.0251	11.1118	10.2916	10.3004	10.7157	10.218	10.3432	10.6156	10.5157	11.0901	10.3083	10.4577
O60488	13.6595	13.694	14.9653	13.937	13.7445	15.0992	13.9013	13.6922	15.0934	13.6257	14.683	13.6281	13.6494	14.7473	13.7786	13.7023	14.9641	13.7914	13.8045	13.6375	14.7732	13.8453	13.9489	14.622	14.0017	14.9132	13.7421	13.6778	14.7462
O60493	12.8229	12.8703	12.5481	12.8439	12.8836	12.771	12.7683	12.8533	12.8197	12.9637	12.8895	12.9153	12.6713	12.8348	12.6222	12.6555	12.6216	12.6061	12.7753	12.7847	12.7768	12.8533	13.0583	12.7768	12.7132	12.6079	12.79	12.8506	12.4945
O60496	12.2211	12.0743	12.0225	12.2011	12.0395	11.9877	12.2622	12.145	12.098	12.127	12.0673	12.2451	12.0543	12.0104	12.157	12.0374	11.9842	12.153	12.2354	12.0763	12.0122	12.1765	12.1304	12.0557	12.0643	12.0747	12.1066	12.0898	12.0348
O60499	11.1063	10.7191	11.0451	11.2038	10.9484	10.9003	11.2593	10.9667	11.0035	10.8092	11.0303	11.0718	10.5456	10.8938	10.7568	10.6147	10.8314	10.8032	10.7406	10.5651	10.9756	10.8763	10.972	11.2015	10.744	11.236	10.7635	10.7145	11.1451
O60502	12.1746	12.3033	12.3839	12.1786	12.3419	12.445	12.046	12.2031	12.3377	12.353	12.4488	12.1361	12.3127	12.36	12.0651	12.2914	12.3661	12.1307	12.2084	12.3022	12.3226	12.0464	12.3458	12.3297	12.3799	12.4028	12.1034	12.338	12.3673
O60504	12.959	12.6223	12.1902	12.6918	12.4752	11.9071	13.0695	12.9182	12.5109	12.2229	11.9871	12.5482	12.4748	12.0276	12.6884	12.5713	12.145	12.7945	12.7491	12.5225	12.0628	12.5177	12.415	12.3174	12.7548	12.6704	12.8052	12.3613	11.8072
O60506	14.0854	14.0604	14.1608	14.1557	14.1206	14.2651	14.0148	13.9829	14.052	14.0439	14.2099	14.1827	13.9455	14.2942	13.9948	13.9102	14.0338	14.0114	14.0448	14.0062	14.0949	14.1403	14.1031	14.1166	14.0392	14.0922	14.2351	14.1742	13.846
O60508	12.0306	11.941	11.9697	12.1862	12.0005	12.1439	12.072	11.8168	12.117	11.476	11.6264	11.6909	11.9131	11.6912	12.1128	11.8604	11.9932	12.0297	11.5954	11.4243	11.5818	12.0707	11.9104	12.0777	11.9222	12.0716	12.1494	12.0673	12.0921
O60518	9.92425	9.90345	9.47784	9.89613	9.63361	9.65685	9.63903	9.87683	9.76842	9.2267	9.15061	9.24181	9.46041	9.09663	9.48812	9.49424	9.31712	9.5205	9.22641	9.41222	9.17326	9.77534	9.8585	9.49452	9.91039	9.62753	9.63239	9.49319	9.01866
O60524	12.1543	11.8748	12.161	12.0594	11.7992	11.9504	12.0278	11.8602	12.0912	11.7223	11.8578	12.022	12.0131	11.9108	12.3612	11.9844	12.1732	12.3491	12.4004	12.1093	12.3115	12.0705	11.83	12.0012	11.912	11.9966	12.1408	11.9059	11.373
O60547	11.4446	11.4724	11.2577	11.2995	11.3926	11.2174	11.2443	11.4297	11.1875	11.4761	11.2962	11.3777	11.598	11.3017	11.5184	11.6155	11.4752	11.5689	11.5332	11.4435	11.4294	11.28	11.2996	11.315	11.3691	11.3579	11.4867	11.4601	11.4598
O60551	11.0048	10.3959	10.3528	10.7721	10.2482	10.4725	10.9009	10.5456	10.6036	10.876	11.0038	11.3755	10.5555	10.8479	11.1969	10.6029	10.7165	11.2452	11.4688	10.8138	10.7593	10.7557	10.3365	10.5101	10.4669	10.5479	11.3004	10.6421	10.6621
O60563	9.43442	9.49565	9.27315	9.56552	9.53215	9.77628	9.49459	9.42827	9.65967	9.11189	9.58873	9.34983	9.44864	9.57145	9.49219	9.52568	9.69969	9.57501	9.68065	9.44087	9.73132	9.46896	9.4108	9.49319	9.45738	9.74315	9.51636	9.37359	9.17326
O60568	13.6402	13.6487	13.4899	13.7052	13.5491	13.4823	13.5405	13.4626	13.452	13.4929	13.4962	13.5309	13.4762	13.5176	13.5519	13.4487	13.4399	13.5484	13.3126	13.2666	13.294	13.6226	13.5928	13.6035	13.428	13.4683	13.6811	13.7441	13.6999
O60573	11.3274	11.3712	11.2827	11.2874	11.1389	11.1635	11.2694	11.2638	11.1656	11.001	11.0186	11.1542	11.1744	11.0734	11.3518	11.1755	11.1929	11.3483	11.2648	11.0987	11.2477	11.4119	11.1976	11.2952	11.087	11.1701	11.3083	11.0089	11.0636
O60603	13.1859	13.8098	13.7719	13.5681	13.958	13.9507	13.7402	13.8943	13.8973	13.5828	13.4203	13.1548	13.8905	13.6501	13.4569	13.8149	13.6137	13.3858	13.2292	13.4921	13.5943	13.8538	13.9542	13.7424	13.7559	13.6706	13.3086	13.9166	13.76
O60610	12.6893	12.7459	13.2048	12.5495	12.7145	13.1731	12.4679	12.5396	12.9142	12.5157	12.7518	12.4293	12.4859	12.8096	12.5756	12.4701	12.861	12.5281	12.3956	12.2197	12.6536	12.6405	12.6304	12.7669	12.8766	13.0966	12.6309	12.6923	13.0209
O60613	11.4026	11.4328	11.4152	11.4871	11.4088	11.3926	11.3895	11.3554	11.2635	11.3505	11.3481	11.4184	11.4925	11.4293	11.5559	11.4999	11.5364	11.536	11.5385	11.4222	11.4589	11.2798	11.3797	11.3743	11.5325	11.385	11.39	11.4291	11.5345
O60637	8.90629	9.57072	8.53836	8.79259	9.19599	8.40651	8.50172	9.3241	8.72554	9.09584	8.63074	8.72254	9.50183	8.6451	9.08118	9.55988	8.9701	9.08374	8.91289	9.09364	8.58621	8.87652	9.14636	9.0325	8.77039	8.66178	9.26913	9.38442	8.93566
O60664	14.2426	14.1569	14.2311	14.1763	14.1058	14.1723	14.3133	14.2055	14.3219	14.3519	14.385	14.3741	14.2281	14.3326	14.2841	14.2135	14.2514	14.2628	14.2591	14.2067	14.2917	14.2309	14.2527	14.1883	14.1679	14.2215	14.28	14.2973	14.4512
O60674	10.4748	11.5827	9.89181	10.7864	11.7817	10.0644	10.9027	11.6748	10.0801	11.5372	10.3853	10.9589	12.0198	10.3382	11.2549	11.9973	10.7597	11.2678	11.2394	11.9113	10.4526	10.7274	11.069	10.3354	11.3408	10.5661	11.0895	11.7443	10.5777
O60684	12.5147	12.5137	12.7006	12.442	12.445	12.5543	12.5705	12.5175	12.6324	12.3964	12.5484	12.424	12.5176	12.549	12.5394	12.5071	12.6344	12.5479	12.4745	12.4962	12.6854	12.539	12.4718	12.5901	12.5008	12.6424	12.4319	12.3893	12.6531
O60701	14.0624	13.9066	14.0438	13.594	13.5232	13.6147	14.066	13.9313	14.0117	12.6144	12.6633	12.6338	12.3134	12.4473	12.3234	12.4778	12.573	12.4657	12.4417	12.32	12.4601	13.62	13.609	13.7051	14.1065	14.2836	12.4768	12.6203	12.6876
O60704	10.2153	10.1328	10.088	10.2069	9.8545	10.0001	10.3091	10.2294	10.2788	10.5345	10.6071	10.6062	10.2735	10.5727	10.4335	10.2693	10.3424	10.3805	10.7974	10.3227	10.4037	10.1263	9.97154	9.96241	10.2877	10.3121	10.5504	10.2923	10.3042
O60711	11.4816	11.3274	11.1529	11.732	11.4734	11.7717	11.7338	11.525	11.7222	10.9628	11.1682	11.3793	11.2671	11.243	11.6049	11.2234	11.3847	11.4529	11.6254	11.4285	11.6374	11.5657	11.3957	11.37	11.6246	11.6408	11.0808	10.9648	11.0334
O60716	13.9097	13.7898	13.9242	13.8002	13.7945	13.8532	13.7387	13.8104	13.7683	13.694	13.7085	13.778	13.6339	13.823	13.6186	13.5891	13.6268	13.6336	13.5769	13.6048	13.7368	13.9431	13.8491	13.7735	13.7637	13.7687	13.7799	13.8521	13.509
O60749	15.1094	15.1901	15.0499	15.0309	15.0852	15.0314	15.13	15.2259	15.1274	15.3069	15.2093	15.2225	15.1304	15.1784	15.0576	15.111	15.0488	15.0534	15.1392	15.2154	15.1704	15.1977	15.2516	15.2084	15.0054	14.9054	15.0745	15.1101	15.1608
O60760	12.7822	12.7433	12.6421	13.0253	12.9597	12.9992	12.9953	13.0349	13.0263	12.7514	12.6916	12.7853	13.0466	12.7783	13.0517	12.8824	12.8372	12.8766	12.8816	12.8444	12.8466	13.2444	13.204	12.8626	12.5809	12.615	12.8476	12.8223	12.8972
O60763	14.5539	14.592	14.6474	14.4883	14.542	14.5423	14.5288	14.5061	14.5571	14.58	14.6286	14.5829	14.5839	14.5701	14.6005	14.5866	14.6454	14.5941	14.6021	14.6184	14.6294	14.5156	14.5018	14.5406	14.6189	14.5966	14.5168	14.4976	14.7205
O60783	8.31414	8.17218	8.44053	8.43916	8.29677	8.30376	8.2605	8.10981	8.15036	8.41223	8.35138	8.49166	8.36556	8.40043	8.42343	8.3366	8.38392	8.46709	8.57365	8.54561	8.4457	8.34577	8.20131	8.27612	8.23681	8.24634	8.37214	8.27457	8.22239
O60784	13.283	13.2347	13.4306	13.2987	13.2597	13.4209	13.2905	13.1316	13.2548	13.3079	13.4374	13.3747	13.2998	13.3622	13.4436	13.1729	13.4394	13.4261	13.3072	13.2236	13.373	13.2676	13.2969	13.3793	13.2085	13.2686	13.4177	13.3133	13.5362
O60825	13.4838	13.3561	13.4082	13.3888	13.2574	13.141	13.4329	13.2316	13.1783	13.2086	13.1345	13.3073	13.3756	13.1478	13.5426	13.4036	13.3362	13.5061	13.3543	13.1759	13.1656	13.407	13.3207	13.3256	13.2451	13.1843	13.4868	13.3689	13.4511
O60829	10.2162	10.019	10.3201	9.93277	9.78438	10.0217	9.93817	9.82615	10.0495	9.35788	9.52935	9.43731	9.03962	9.32555	9.18261	9.12349	9.30816	9.22628	9.17576	9.27922	9.25188	9.8806	9.90288	9.98299	10.0879	10.1215	9.2738	9.27224	9.43045
O60830	7.28197	7.29845	7.20335	7.18213	7.2017	7.08596	7.12986	6.9647	7.01101	7.26342	7.10337	7.27674	7.61514	7.01966	7.74846	7.64653	7.50338	7.6955	7.79874	7.58496	7.39518	6.97346	6.89885	7.20945	7.37214	7.18653	7.26366	7.05166	7.44294
O60832	13.1263	12.9505	12.9657	13.3225	13.1928	13.2145	13.0763	12.9606	13.0933	12.8379	12.8599	12.9112	12.7135	12.8101	12.8162	12.7007	12.7723	12.8625	12.5378	12.3979	12.5096	13.0664	13.0247	13.162	13.017	13.1714	13.2634	13.184	12.9461
O60841	14.3972	14.2285	14.5379	14.2446	14.1121	14.3562	14.3028	14.1991	14.4745	14.0958	14.2838	14.2609	14.3244	14.3503	14.4614	14.3093	14.4922	14.4705	14.4488	14.3795	14.5837	14.3099	14.1905	14.2792	14.3326	14.4343	14.2893	14.1724	14.1538
O60861	12.2007	12.0688	12.4276	12.2493	12.2667	12.5594	12.6442	12.4016	12.7513	12.243	12.6717	12.4259	12.1959	12.6454	12.3344	12.1885	12.5214	12.3938	12.4558	12.2149	12.6917	12.3106	12.3382	12.5562	12.3024	12.4862	12.5051	12.4843	12.0512
O60869	12.3639	12.0303	12.1998	12.1582	12.019	12.0894	12.2702	11.9415	12.0746	12.2342	12.4253	12.4509	11.9998	12.383	12.2185	11.9775	12.196	12.2198	12.3805	12.2383	12.3771	12.2206	11.8768	12.1056	12.1072	12.2421	12.3614	11.9441	12.0807
O60870	10.2316	10.095	9.8119	10.239	10.1024	9.95258	10.0937	10.0125	9.89496	9.94477	9.89238	9.94304	10.0205	9.95262	9.92694	10.0928	10.0073	10.0524	9.81911	9.98774	9.89381	9.99812	10.0448	9.96482	10.1413	10.0471	10.0998	10.2005	9.87601
O60884	13.1323	13.2088	13.2863	13.0727	13.1662	13.1795	13.1048	13.1451	13.1849	13.1145	13.0779	13.0027	13.2132	13.0468	13.126	13.2203	13.1894	13.131	13.0246	13.1569	13.2298	13.1566	13.1954	13.1991	13.1553	13.1656	13.0627	13.1266	13.2044
O60885	12.849	12.8028	12.666	13.0024	12.89	12.9035	12.8778	12.8175	12.8399	12.847	12.756	12.9124	12.7399	12.5447	12.8106	12.7619	12.6526	12.8042	12.7429	12.6662	12.7141	12.8463	12.9123	12.8646	12.7835	12.7698	12.9608	12.9685	12.498
O60888	11.8372	11.6111	11.4893	11.6586	11.5772	11.6902	11.7801	11.7783	11.7204	11.3158	11.3474	11.3543	11.573	11.2883	11.682	11.5686	11.537	11.6054	11.2572	11.3612	11.5979	11.7038	11.7416	11.6975	11.6869	11.5304	11.543	11.445	11.6533
O60906	9.41841	9.22932	9.45662	9.40898	9.31185	9.29517	9.20827	9.14775	9.24341	9.11667	9.38798	9.2132	9.24189	9.37528	9.33012	9.14319	9.29437	9.31671	9.28771	9.22481	9.3091	9.224	9.21027	9.24555	9.45806	9.35535	9.21836	9.17076	9.43254
O60925	11.4358	11.2914	11.542	11.5392	11.4429	11.723	11.5727	11.3537	11.5736	11.5745	11.779	11.6426	11.3896	11.7602	11.4745	11.3792	11.6176	11.4787	11.5751	11.5504	11.7181	11.5317	11.4985	11.5369	11.4037	11.5427	11.481	11.4681	11.5911
O60934	12.7952	13.0419	12.7694	12.9341	13.133	12.8883	12.886	13.0927	12.8781	13.1148	12.9357	12.9845	13.0875	12.9296	12.9361	13.1136	12.8905	13.0585	12.9398	13.0555	12.9291	12.8462	13.0371	12.9305	13.0051	12.8916	13.0474	13.2452	12.8162
O60942	10.586	10.5196	10.5954	10.537	10.4373	10.8796	10.5595	10.2823	10.807	10.2672	10.6036	10.5323	10.4737	10.7038	10.845	10.4973	11.0404	10.9722	10.5446	10.6076	10.6481	10.5183	10.474	10.8437	10.3565	10.619	10.5705	10.7137	10.9064
O75027	12.6227	12.5134	12.5897	12.5823	12.5779	12.4953	12.5294	12.4439	12.4464	12.3606	12.2458	12.4063	12.5764	12.3107	12.6018	12.555	12.4454	12.5929	12.4082	12.3609	12.3629	12.5775	12.5489	12.4959	12.4763	12.4999	12.5492	12.5869	12.5037
O75030	11.8049	11.6969	11.1843	11.7325	11.4933	11.132	11.5625	11.453	11.1172	11.9317	11.635	12.0862	11.6406	11.6256	11.7854	11.6553	11.375	11.7795	11.8047	11.5168	11.4664	11.4586	11.6008	11.3848	11.3952	11.3125	11.9702	11.9625	11.5848
O75044	13.0765	13.7459	13.2267	13.1567	13.8748	13.2445	13.1225	14.0042	13.2403	13.7761	13.3433	13.3322	14.0134	13.4292	13.3855	13.9653	13.4384	13.4455	13.4724	14.053	13.4066	13.4029	13.6842	13.3655	13.5823	13.2379	13.3727	13.8014	13.3108
O75064	12.4907	12.6306	12.6974	12.5972	12.7924	12.7229	12.6923	12.8441	12.8241	12.7636	12.6514	12.626	12.7281	12.68	12.5434	12.7094	12.7014	12.5903	12.4622	12.5966	12.7014	12.7895	12.8258	12.8143	12.5924	12.5548	12.5679	12.8213	12.8444
O75113	12.7701	13.3971	13.0303	13.201	13.6261	13.2462	12.9693	13.3505	13.0229	13.0826	12.6757	12.5527	13.5472	12.7154	13.0313	13.5595	13.0853	13.0322	12.6221	13.1671	13.1658	13.5205	13.2598	13.0741	13.1871	13.0159	12.6363	13.4185	13.1713
O75131	13.219	13.1408	13.2264	13.1753	13.1188	13.1576	13.3173	13.2515	13.2528	13.1378	13.2425	13.2411	13.0808	13.3084	13.1474	13.1252	13.1843	13.1495	13.1788	13.2118	13.2068	13.1711	13.156	13.1856	13.2925	13.2312	13.1045	13.105	13.2731
O75140	10.4732	10.4222	10.3275	10.6415	10.4031	10.4572	10.4833	10.3497	10.3489	10.2978	10.4253	10.6582	10.3191	10.5318	10.6724	10.2757	10.3995	10.648	10.5648	10.473	10.4259	10.568	10.4384	10.5042	10.182	10.3264	10.5209	10.4051	10.4673
O75144	9.84653	9.67556	9.05778	10.0539	9.79527	9.03789	10.104	10.1046	9.23487	9.55844	9.02439	10.0586	10.0772	8.86009	10.5085	9.9624	9.12674	10.3791	10.3645	9.85746	9.29539	10.2574	9.34947	9.21432	9.64506	9.2738	10.1699	9.42066	9.23282
O75145	8.018	7.73894	8.0554	8.24745	7.89442	8.0418	8.01646	8.23786	8.25416	7.9384	7.95509	7.92475	7.56105	8.01837	7.63285	7.43709	7.57886	7.6899	7.86831	8.01495	7.73245	8.37069	8.01123	7.94447	7.92679	8.00375	7.48113	7.65344	7.69813
O75150	12.9854	12.9925	13.0742	13.0297	13.0319	13.0967	13.0014	12.9979	13.0659	12.9974	13.0147	12.9805	13.0582	13.0149	13.0163	13.0248	13.0774	13.0223	13.0297	12.9873	13.0103	13.0136	12.9905	13.0562	13.0349	13.0843	13.0109	13.0469	13.0639
O75151	11.2487	11.2345	11.1581	11.3021	11.2233	11.0557	11.281	11.2808	11.1421	11.2522	11.1971	11.2857	11.1187	11.2148	11.1427	11.1892	11.1784	11.2354	11.3229	11.3009	11.393	11.2883	11.2038	11.1974	11.1521	11.1863	11.2192	11.2558	10.7065
O75152	12.0298	12.1273	12.1719	11.9954	12.0321	12.2494	11.9188	12.0455	12.2954	12.0359	12.0907	11.8907	12.0665	12.1392	11.888	12.1196	12.3513	11.9384	12.0271	12.0646	12.249	11.8936	12.1439	12.245	12.0808	12.2539	11.9128	12.1979	11.8891
O75157	10.1786	10.3389	10.5936	10.2392	10.7832	10.4065	10.4115	10.5656	10.4117	10.238	10.2226	10.4062	10.3382	10.504	10.144	10.3162	10.2406	10.1916	10.14	10.2304	10.0665	10.102	10.7231	10.3794	10.4919	10.5504	10.7097	10.1691	10.4097
O75165	15.5717	15.5659	15.5995	15.5569	15.6393	15.5486	15.7312	15.7114	15.6667	15.5791	15.5652	15.5618	15.7633	15.5884	15.7291	15.743	15.6942	15.6975	15.5754	15.6	15.6242	15.6294	15.6516	15.7054	15.5694	15.5526	15.6677	15.6877	15.7991
O75170	11.3868	11.374	11.4087	11.4066	11.3842	11.4246	11.4522	11.3995	11.6492	11.4211	11.482	11.4261	11.3535	11.5281	11.3895	11.3954	11.4883	11.4704	11.4431	11.374	11.5028	11.4739	11.4932	11.487	11.3566	11.3506	11.4478	11.4442	11.4164
O75177	7.97856	7.53046	7.836	7.87422	7.8337	8.15591	7.8702	7.74258	7.92581	7.84535	8.11827	8.06251	7.59126	8.05239	7.77281	7.5887	7.88195	7.7913	7.97537	7.75043	7.85383	7.81378	7.7211	7.9542	7.84967	7.94251	7.65105	7.87036	7.98868
O75179	11.4102	11.3683	11.6349	11.4847	11.4626	11.7419	11.4662	11.4492	11.6675	11.3432	11.5147	11.4023	11.3544	11.4929	11.4419	11.2841	11.4382	11.3729	11.3714	11.4516	11.5903	11.5519	11.5276	11.5881	11.4124	11.539	11.386	11.4383	11.1849
O75182	8.6374	8.49759	8.30218	8.47337	8.39955	8.30678	8.4051	8.36492	8.21427	8.40866	8.38537	8.48727	8.52823	8.3307	8.60595	8.58519	8.58735	8.64453	8.64985	8.50383	8.48918	8.49719	8.29768	8.41645	8.28232	8.42626	8.44018	8.39375	8.50383
O75190	10.8421	11.16	11.1083	10.9079	11.0472	11.0348	11.0795	11.1187	11.1487	11.0722	11.0314	10.8987	11.2379	11.0293	11.1026	11.2257	11.1879	11.092	10.9646	11.1455	11.2196	10.8523	11.1497	11.1678	11.0311	11.1278	10.9359	11.1697	11.1521
O75191	10.2955	10.2744	10.2949	10.337	10.1241	10.1722	10.0517	10.0666	10.2911	10.4812	10.5629	10.5029	10.1436	10.2659	10.1119	10.2239	10.3117	10.2694	10.3808	10.0866	10.4105	10.1293	10.0163	10.1103	10.3506	10.4605	10.4557	10.4256	10.1894
O75298	10.7742	10.799	9.90707	10.7314	10.567	10.5421	10.3974	10.6181	10.5794	9.98258	9.91508	10.0624	10.604	9.84817	10.5821	10.5714	10.2818	10.49	9.79658	9.943	9.97011	10.4656	10.6606	10.4835	10.4291	10.6101	10.6715	10.7582	10.4129
O75306	12.726	12.6448	12.6206	12.8914	12.8551	12.9168	12.5718	12.6309	12.5498	12.7079	12.7478	12.8895	12.8336	12.7927	12.9247	12.9539	12.9677	13.0327	13.1102	13.0754	13.0624	12.6623	12.5647	12.7106	12.7727	12.8045	12.6456	12.6455	12.682
O75312	12.3916	12.4735	12.389	12.5149	12.5314	12.7667	12.4218	12.4284	12.623	12.3646	12.4837	12.4415	12.3711	12.5438	12.4525	12.4802	12.5809	12.5775	12.2086	12.4082	12.6809	12.5463	12.569	12.4871	12.4485	12.4965	12.4784	12.5732	12.5105
O75317	8.92288	8.93008	8.96493	8.89723	8.85404	8.9071	8.79129	8.84951	8.87645	8.608	8.38598	8.65618	8.95229	8.50212	9.04232	8.98004	8.8336	9.07108	8.80735	8.61102	8.7131	8.76044	8.86419	9.10504	8.756	8.83184	9.02514	8.88162	8.71539
O75319	7.47783	7.51798	7.4426	7.37226	7.55911	7.52914	7.28244	7.31655	7.4745	6.99021	7.3291	7.58926	7.16861	7.38106	7.25657	7.17601	7.26864	7.3216	7.53916	7.37793	7.5157	7.26679	7.15987	7.46761	7.54689	7.70044	7.19311	7.07682	6.94251
O75323	13.4682	13.3644	13.4751	13.4576	13.4547	13.3577	13.4723	13.4098	13.3105	13.4956	13.3363	13.4037	13.2934	13.2924	13.2998	13.3114	13.2721	13.2844	13.4695	13.407	13.2784	13.3554	13.3832	13.3696	13.5143	13.467	13.2995	13.2521	13.2931
O75340	11.5679	11.6884	11.2674	11.6017	11.5401	11.3473	11.479	11.5083	11.4766	11.5514	11.4637	11.5956	11.763	11.5821	11.8598	11.7891	11.7283	11.8248	11.6543	11.6404	11.7838	11.6347	11.5923	11.6172	11.2456	11.3281	11.7453	11.6823	11.5804
O75362	9.69188	9.88135	9.91969	9.53096	9.79951	9.43201	9.72569	9.80368	9.66997	9.74143	9.86973	9.73534	10.0784	9.88709	10.0385	10.0784	10.1592	10.1399	10.2707	10.0976	10.1569	9.83025	9.56605	9.91538	9.54432	9.72395	9.8928	9.62022	9.82708
O75367	14.1252	13.9827	14.1647	14.0799	14.0378	13.749	14.3442	14.2536	14.0827	13.2092	13.1865	13.1344	12.7733	13.1342	12.7492	12.6091	12.6741	12.7093	11.7134	11.6591	11.712	13.7537	13.7292	14.1212	14.4492	14.3951	14.3398	14.1766	13.7758
O75369	16.4833	16.3177	16.4865	16.0216	15.8945	15.9492	16.4634	16.3099	16.3813	14.3705	14.3875	14.4567	14.0249	14.1085	14.1023	14.1904	14.1534	14.1427	14.2781	14.0478	14.1635	16.0427	15.9895	16.0743	16.5001	16.6539	14.19	14.2637	14.3491
O75376	12.1313	11.9522	12.2223	12.2195	12.0667	12.08	12.2466	12.0486	12.1654	11.9586	12.0451	12.084	11.9943	12.2046	12.1415	12.0387	12.1128	12.1475	12.159	12.1039	12.1829	12.1208	12.0958	12.1442	12.054	12.1686	12.1167	12.0932	11.8341
O75379	8.82824	9.0476	9.04626	9.2078	9.01206	9.16105	9.07363	9.03706	9.26433	9.01895	9.1478	9.0053	8.7722	9.25519	8.82857	8.88452	9.06143	8.89219	8.96675	8.9571	9.03617	9.14805	9.16239	9.24555	8.9953	8.89381	8.85383	8.92877	9.15313
O75380	11.5964	11.5327	11.4589	11.7119	11.7258	11.7142	11.3445	11.4408	11.3226	11.7723	11.7897	11.9008	11.6087	11.6982	11.6957	11.7062	11.7952	11.871	11.9768	11.9495	12.0878	11.4409	11.3941	11.5495	11.6502	11.6292	11.5113	11.5168	11.5003
O75381	11.5335	11.4861	11.627	11.5998	11.5396	11.737	11.5076	11.4563	11.5539	11.5345	11.6665	11.6223	11.6855	11.7063	11.7425	11.6835	11.7895	11.7443	11.7417	11.6834	11.6467	11.5206	11.533	11.6268	11.5307	11.5845	11.5928	11.6331	11.8265
O75382	9.49253	9.35956	9.26774	9.73344	9.51066	9.4249	9.3341	9.27606	9.27614	9.25261	9.05719	9.02537	9.2657	9.16014	9.31449	9.34165	9.23275	9.40535	9.40585	9.05076	9.42976	9.44294	9.45052	9.29462	9.28154	9.51439	9.26444	9.25817	8.95904
O75391	12.2899	12.2594	12.0856	12.507	12.3344	12.296	12.3103	12.1621	12.0689	12.3403	12.2722	12.4694	12.5292	12.2667	12.6947	12.5344	12.4679	12.6976	12.4657	12.3998	12.4834	12.3733	12.3135	12.2008	12.0988	12.167	12.5655	12.4371	12.5058
O75396	12.7233	12.6215	12.6687	12.8649	12.7102	12.62	12.8716	12.6404	12.6496	12.887	12.912	12.9942	12.5843	12.7347	12.7095	12.758	12.7781	12.865	12.7794	12.6454	12.651	12.8047	12.8134	12.7827	12.5371	12.5346	12.9529	12.8039	12.9589
O75400	13.6956	13.6668	13.7014	13.8511	13.764	14.0357	13.6301	13.6664	13.8062	13.8559	13.9631	13.9944	13.6701	14.0968	13.731	13.6541	13.7613	13.7662	13.9422	13.8559	13.9683	13.7773	13.7451	13.7641	13.7367	13.7586	13.9101	13.892	13.4315
O75410	13.2412	12.9752	13.118	13.2035	13.0378	13.0388	13.2403	13.0139	13.1848	13.227	13.3121	13.4088	13.1659	13.2949	13.3944	13.1203	13.2312	13.3701	13.471	13.3351	13.4003	13.2743	13.0632	13.1139	12.9713	13.0503	13.2992	13.041	13.1382
O75414	9.14765	9.28238	9.24745	9.20683	9.21183	9.38856	9.29821	9.333	9.37313	9.51678	9.51099	9.41532	9.33565	9.33543	9.24811	9.34208	9.32527	9.22841	9.26131	9.37866	9.30758	9.06519	9.25817	9.30682	9.34282	9.47438	9.31817	9.49119	9.44432
O75420	10.6161	10.3881	10.5946	10.5848	10.3911	10.4043	10.7125	10.3308	10.5634	10.3587	10.4797	10.7147	10.4737	10.5178	10.8459	10.6062	10.6829	10.88	10.9403	10.5469	10.6975	10.633	10.4892	10.4221	10.3645	10.4491	10.8877	10.2637	10.3711
O75427	12.4411	12.4625	12.4782	12.498	12.5423	12.5062	12.4545	12.4822	12.5161	12.4248	12.2725	12.3279	12.5876	12.2481	12.38	12.7934	12.4166	12.4661	12.4544	12.5738	12.5416	12.6211	12.6522	12.5194	12.3753	12.2938	12.3168	12.4481	12.2807
O75431	11.2761	11.0125	11.1899	11.3552	11.2919	11.46	10.6876	10.8956	10.7301	11.0854	11.2078	11.252	11.4607	11.3192	11.5488	11.3896	11.5353	11.6342	11.8382	11.8206	11.8334	11.0455	11.0173	11.273	11.0263	11.0735	11.027	10.796	10.9564
O75436	13.9937	13.9626	13.9675	13.8785	13.8591	13.7773	13.9424	13.8994	13.8895	13.8144	13.7644	13.8122	13.9801	13.7451	13.9977	13.9758	13.9005	13.9782	14.0062	13.877	13.7984	13.99	13.911	13.9911	13.8348	13.7691	13.9244	13.8316	13.9063
O75439	12.6858	12.5106	12.6409	12.7975	12.6196	12.8004	12.6493	12.5276	12.6743	12.7599	12.9188	12.9174	12.6442	12.9144	12.7943	12.6441	12.7696	12.7666	12.9553	12.7421	12.8381	12.6514	12.6098	12.6537	12.62	12.713	12.7597	12.6281	12.8456
O75448	10.3555	10.4831	10.4897	10.415	10.4484	10.3998	10.1789	10.2501	10.216	10.6069	10.8353	10.8666	10.3711	10.6361	10.4439	10.4986	10.542	10.5376	10.7234	10.3332	10.3707	10.7521	10.3358	10.3815	10.1531	10.0853	11.1695	10.6967	10.2904
O75449	9.9434	9.87777	10.0248	9.85535	9.82076	9.93166	9.79414	9.82076	9.86948	9.62863	9.72821	9.73992	9.87607	9.78224	9.92634	9.8819	9.93994	9.92292	9.77259	9.69291	9.82337	9.81485	9.99199	10.0439	9.68767	9.8434	10.0084	9.87242	9.79496
O75475	14.0795	13.8199	13.887	13.9633	13.7324	13.7899	14.1286	13.9683	14.0168	13.6218	13.6195	13.7443	13.4093	13.6129	13.5575	13.5074	13.5386	13.6396	13.6678	13.5047	13.4932	13.8897	13.8524	13.8992	13.9753	13.9572	13.8423	13.7877	13.1977
O75489	12.8172	12.774	12.7772	12.8581	13.0041	12.7557	12.6332	12.7764	12.5454	12.8441	12.758	12.8828	12.9553	12.8025	12.9954	13.0404	13.0444	13.1108	13.2491	13.1393	13.1486	12.6682	12.6563	12.7275	12.9116	12.8574	12.7352	12.6736	12.6751
O75494	11.2689	11.3834	11.1853	11.4372	11.4054	11.3013	11.2548	11.3917	11.3794	11.2323	11.2704	11.1662	10.7637	11.0285	10.7386	10.7955	10.8355	10.7983	10.5239	10.6024	10.7276	11.3244	11.2761	11.2548	11.3788	11.4664	11.481	11.3546	11.0364
O75503	10.8952	10.523	10.4787	11.0312	10.6056	10.6757	11.0232	10.4374	10.7935	10.7133	10.8058	11.0654	10.7737	10.911	11.2594	10.7637	10.9249	11.1526	11.1013	10.7333	11.0899	10.8652	10.5071	10.619	10.5629	10.8041	11.0879	10.5619	11
O75506	10.2411	10.2211	10.751	10.3091	10.3007	10.6846	10.313	10.1635	10.7817	9.99241	10.4356	10.1464	10.3002	10.4524	10.4541	10.3309	10.6981	10.466	10.102	10.1745	10.6092	10.2722	10.2127	10.5909	10.3667	10.6783	10.2308	10.2601	10.8403
O75528	8.19448	7.84724	8.26151	8.44236	8.14106	8.05914	8.33993	8.04169	8.34107	7.88748	7.95138	8.00583	8.09032	8.03205	8.2592	8.14874	8.20548	8.39971	7.79874	8.08923	8.29615	8.37214	8.16491	8.30226	8.04803	7.95807	8.01495	8.26053	8.1565
O75530	10.4289	10.3986	10.4414	10.5312	10.5475	10.5417	10.4365	10.3967	10.4035	10.4571	10.4967	10.5421	10.6385	10.5298	10.6862	10.625	10.6277	10.6655	10.5405	10.5298	10.5689	10.4949	10.3365	10.4002	10.4972	10.515	10.6929	10.6354	10.4995
O75533	14.6305	14.4769	14.7203	14.6983	14.5288	14.7085	14.5736	14.5413	14.6202	14.5587	14.6528	14.5524	14.3738	14.5625	14.4645	14.4093	14.5006	14.4665	14.4136	14.2665	14.4397	14.6327	14.5164	14.5997	14.6069	14.687	14.7333	14.6496	14.5172
O75554	10.2442	10.4103	10.3279	10.0626	10.4038	10.3279	10.0109	10.2415	10.1304	10.1526	10.0716	9.93835	10.4018	10.1355	10.1058	10.4568	10.3693	10.2743	9.88824	10.2232	10.22	9.94007	10.3305	10.2324	10.3977	10.4436	9.95371	10.4457	10.5591
O75558	12.449	13.0284	12.5506	12.4815	12.9949	12.4953	12.5619	12.9919	12.3444	13.085	12.655	12.7393	12.8933	12.4798	12.5555	13.0406	12.5396	12.6493	12.5545	12.98	12.4285	12.5426	12.8157	12.5603	12.9328	12.5341	12.6932	13.0717	12.6965
O75563	11.8447	11.5995	11.6722	11.7355	11.4821	11.4562	11.9295	11.7682	11.8681	11.5436	11.6734	11.8744	11.8401	11.7089	12.0895	11.8406	11.9284	12.1002	12.2245	11.855	11.9776	11.7901	11.5043	11.6463	11.6828	11.7361	11.8796	11.5145	11.6019
O75569	11.4949	11.2967	11.2802	11.4085	11.3304	11.315	11.5601	11.4336	11.4363	11.2026	11.2174	11.2981	11.3686	11.2245	11.4694	11.3943	11.3946	11.4578	11.4702	11.3925	11.4479	11.4014	11.4059	11.4546	11.2742	11.3669	11.3251	11.2548	11.1185
O75582	9.34248	9.11514	8.78188	9.28085	9.1748	8.47619	9.45186	9.29485	8.75265	9.09729	8.98931	9.54994	9.30531	9.02994	9.5465	9.29637	9.09745	9.59577	9.70044	9.45875	9.05799	9.26209	9.01959	8.93566	9.00843	8.86005	9.45327	8.94447	9.0325
O75586	9.07565	8.98247	9.25852	9.1934	9.08777	9.28668	9.05891	9.05912	9.21148	8.87158	9.00495	8.91333	9.08767	8.9875	9.16051	9.09068	9.2263	9.20486	9.0598	8.95613	9.25424	9.34504	9.131	9.24634	8.83605	9.08835	8.99152	9.02698	9.06878
O75592	12.4775	12.25	12.2614	12.5393	12.3786	12.2844	12.5467	12.3942	12.376	12.2683	12.2898	12.4666	12.2644	12.2439	12.5358	12.3169	12.3305	12.556	12.428	12.3466	12.2555	12.4399	12.3663	12.4334	12.2455	12.3187	12.5398	12.3029	12.2984
O75608	12.3608	12.2561	12.1691	12.4194	12.3672	12.4144	12.2471	12.2747	12.2605	12.3734	12.4851	12.5114	12.3064	12.524	12.3769	12.2448	12.3072	12.3451	12.3269	12.3081	12.4066	12.4154	12.4485	12.3716	12.1404	12.1346	12.4132	12.4286	12.4311
O75629	11.4086	11.4184	11.1662	11.2783	11.2559	11.1113	11.2237	11.2641	11.0495	11.3773	11.2751	11.3253	11.1641	11.2223	11.1423	11.1662	11.0757	11.1088	11.3663	11.3522	11.0892	11.3131	11.2937	11.2821	11.1306	11.1894	11.1888	11.1708	11.0806
O75643	15.5248	15.3045	15.505	15.6368	15.4789	15.6552	15.5871	15.4252	15.5355	15.1536	15.2937	15.319	15.4296	15.3913	15.5948	15.4245	15.5408	15.5622	15.3061	15.087	15.2745	15.5272	15.3657	15.5206	15.5	15.6001	15.6643	15.5064	15.6373
O75663	12.0986	12.2063	12.2935	12.0321	12.2872	12.1268	12.2163	12.2816	12.2468	12.2302	12.1826	12.0522	12.3623	12.1651	12.1838	12.2698	12.1926	12.1356	11.9925	12.1599	12.1149	12.1962	12.2744	12.1901	12.2503	12.1586	12.1802	12.3609	12.3686
O75683	10.9649	10.9965	11.2978	10.7371	10.8395	10.6963	10.9355	10.9872	10.8713	10.7667	10.7561	10.7548	10.9808	10.6859	10.9004	10.9214	10.9106	10.9487	11.0369	10.9711	10.8515	10.8076	10.673	10.8971	11.1434	11.1265	10.7939	10.6636	10.7507
O75688	12.7164	12.7988	12.7499	12.741	12.8629	12.7353	12.6852	12.7623	12.7933	12.6407	12.5881	12.6049	12.7825	12.5571	12.742	12.772	12.6983	12.7194	12.6429	12.6393	12.5925	12.7844	12.7638	12.7237	12.7794	12.7561	12.6976	12.7058	12.8174
O75691	7.82889	7.35715	7.76228	7.72826	7.22006	7.52403	7.65202	7.24594	7.53079	7.23913	7.63533	7.6657	7.57915	7.57818	7.99913	7.58179	7.83368	7.99507	7.76377	7.3159	7.52356	7.54432	7.3159	7.67243	7.24159	7.70736	7.95807	7.71195	7.74819
O75694	13.8931	13.8211	13.8425	13.9593	13.8958	13.8517	13.9326	13.9232	13.9124	13.7653	13.709	13.8301	13.9189	13.7305	13.9848	13.8956	13.8264	13.9617	13.829	13.7934	13.8543	13.8996	13.9153	13.8722	13.8358	13.8748	13.9276	13.8646	13.8332
O75695	13.1962	13.2877	13.2536	13.1854	13.3069	13.3736	13.3024	13.3685	13.3638	13.6166	13.5761	13.5187	13.6697	13.5578	13.5743	13.6932	13.6837	13.6073	13.5369	13.6907	13.6337	13.2395	13.2522	13.3284	13.3268	13.3825	13.4699	13.6303	13.7169
O75718	11.417	11.1093	11.2185	11.1767	11.0023	10.8606	11.2433	10.9749	10.8787	10.5892	10.537	10.8768	10.7992	10.6191	10.9498	10.7664	10.7623	10.9477	10.8898	10.7412	10.6576	11.2278	10.8009	10.9856	11.0474	11.2701	10.8273	10.7097	10.7465
O75746	11.8039	11.7855	11.6076	12.0941	12.0312	11.9008	11.9896	11.9894	11.9188	12.0595	12.0059	12.1132	12.1149	11.9266	12.1449	12.3096	12.1989	12.306	12.374	12.3197	12.2906	11.8662	11.8304	11.9336	11.9617	11.8657	11.9899	11.9227	11.8924
O75787	10.8837	10.2531	10.3323	10.8969	10.154	10.5064	10.8134	10.2877	10.4607	10.3716	10.7097	10.9023	10.4034	10.8729	11.0026	10.349	10.6469	10.8622	10.8556	10.4193	10.7786	11.0005	10.1476	10.5514	10.1033	10.4516	11.0378	10.2633	10.7225
O75792	11.0573	10.8445	10.9088	11.1475	10.951	10.9709	11.0739	10.8873	10.9225	10.9898	11.0478	11.2051	10.9644	11.0658	11.1591	10.9606	10.9878	11.1486	11.1319	11.0378	10.9939	11.0627	10.8821	10.9418	10.8978	10.9742	11.1628	10.9369	11.0877
O75794	10.6419	10.642	10.3783	10.5747	10.3962	10.5645	10.4141	10.4973	10.5941	10.1813	10.287	10.3548	10.482	10.3197	10.4946	10.4392	10.4103	10.577	10.2719	10.2328	10.5242	10.6221	10.3962	10.5028	10.5549	10.4774	10.4929	10.4256	10.4308
O75817	9.47655	9.2709	9.64041	9.5201	9.32544	9.75135	9.34653	9.4017	9.64796	9.63517	9.75815	9.67451	9.41016	9.68296	9.4607	9.4658	9.63219	9.49959	9.54754	9.41996	9.66297	9.57869	9.5157	9.48784	9.35315	9.54946	9.54303	9.57112	9.77643
O75818	10.7962	10.6869	10.5237	10.7827	10.6059	10.5629	10.5123	10.5684	10.6567	10.5395	10.5403	10.697	10.5049	10.6538	10.672	10.5723	10.6225	10.7033	10.6239	10.5337	10.473	10.5446	10.5527	10.6092	10.685	10.7276	10.7827	10.6451	10.6251
O75821	12.9186	12.7302	12.9994	12.9125	12.7681	12.9641	12.9069	12.6384	12.8941	12.5814	12.8472	12.8443	12.5928	12.9275	12.8302	12.6163	12.8616	12.8507	12.8813	12.75	13.0349	12.9352	12.7502	12.842	12.7739	12.9239	12.8404	12.6366	12.4833
O75828	11.8157	11.8836	11.3775	11.3283	11.2747	10.9527	11.2462	11.249	11.0759	11.696	11.5231	11.8114	11.4969	11.2979	11.5013	11.5776	11.3147	11.5914	11.2617	11.2408	11.0244	11.5605	11.5853	11.454	11.0941	10.9665	11.9784	11.8891	11.7951
O75832	11.8534	11.763	11.9406	11.7852	11.7019	11.7549	11.877	11.7686	11.8024	11.886	11.9292	11.9023	11.7244	11.8681	11.8241	11.7644	11.8758	11.8709	11.9089	11.8144	11.8061	11.8061	11.721	11.8537	11.8401	11.7959	11.804	11.7631	12.0083
O75843	11.55	11.4747	11.5442	11.6753	11.6156	11.5926	11.5681	11.4733	11.4208	11.541	11.501	11.6482	11.6086	11.4722	11.6734	11.6932	11.6481	11.7602	11.6673	11.5195	11.5377	11.697	11.5549	11.5419	11.3948	11.4717	11.7794	11.6115	11.6063
O75844	12.4839	12.4513	12.329	12.5846	12.5688	12.4073	12.4732	12.3352	12.2747	12.3856	12.3378	12.4318	12.616	12.3575	12.6854	12.597	12.5367	12.6577	12.6095	12.5523	12.6612	12.4396	12.3056	12.3949	12.5183	12.45	12.4152	12.3489	12.4895
O75864	10.0891	9.92728	9.87372	10.0236	9.68611	9.81242	9.9009	9.79587	9.98913	9.71892	9.9801	10.0226	9.88592	10.0799	10.0855	9.87222	9.9494	10.0566	9.91439	9.90689	9.96241	9.88213	9.85798	9.93467	9.75433	9.98821	10.0421	9.76708	10.1865
O75874	15.7111	15.5383	15.5647	15.5832	15.4301	15.458	15.6675	15.6041	15.5744	15.6667	15.7104	15.7734	15.4756	15.6959	15.5736	15.4608	15.5253	15.5706	15.6404	15.5255	15.5037	15.6896	15.6522	15.6282	15.4486	15.3826	15.6706	15.5495	15.729
O75880	9.83712	9.80987	9.64894	9.81693	9.78038	9.84339	9.73231	9.7341	9.82643	10.0314	10.0377	10.0601	9.8918	9.94891	9.94343	9.87709	9.91386	9.93505	9.94691	10.043	9.85953	9.67419	9.73358	9.79874	9.83447	9.8481	9.98204	9.93713	9.96578
O75882	8.71811	7.97486	8.39492	8.75316	8.02446	8.3902	8.78823	8.15782	8.37952	7.90969	8.4103	8.49671	8.10386	8.70243	8.59282	8.13036	8.38447	8.55997	8.63178	8.20783	8.36194	8.41645	8.01309	8.34133	8.4608	8.54818	8.35315	8.0786	8.53268
O75884	11.2795	11.367	11.3968	11.3109	11.341	11.3985	11.1934	11.3855	11.2961	11.3004	11.3272	11.3272	11.3597	11.3585	11.3582	11.3514	11.4783	11.3768	11.1995	11.3116	11.3068	11.279	11.3674	11.3419	11.3478	11.3449	11.3862	11.4011	11.5392
O75886	13.0057	13.0297	13.1244	13.0352	13.0561	13.1989	13.0338	13.1065	13.1824	12.983	13.0246	12.8771	13.0455	13.029	12.9612	13.0428	13.1068	12.9498	12.8809	12.9675	13.0691	13.0313	13.0781	13.1088	13.131	13.1578	12.9009	13.0373	13.1822
O75888	9.32187	9.35373	9.35863	8.96715	8.97328	8.84403	9.17055	9.03154	9.0491	9.25927	8.82979	8.2897	8.92507	8.75858	8.66892	9.03587	8.97349	8.53584	8.77917	8.67243	9.16993	9.03342	8.89785	8.96386	9.66415	9.21755	8.25896	8.8371	9.11114
O75896	9.43661	9.23762	9.24589	9.61188	9.31765	9.52052	9.33571	9.22704	9.3333	9.60684	9.64304	9.72729	9.40442	9.70608	9.626	9.40764	9.5797	9.58427	9.57112	9.91439	9.57806	9.44501	9.48851	9.35609	9.32118	9.15819	9.42766	9.53008	9.48382
O75907	9.87108	9.78534	9.92882	9.95798	9.95357	9.71619	10.0572	10.0011	9.77602	9.99753	9.77113	10.048	10.2894	9.84806	10.3012	10.2895	10.0553	10.2962	10.1464	10.2574	10.0634	9.82124	9.90489	9.8928	9.90689	9.83447	10.0661	10.0813	9.97441
O75909	9.10496	9.02009	9.1097	9.10838	9.11477	9.34169	8.90688	8.98649	9.03253	8.97296	9.03217	9.05302	8.97296	9.1014	9.08744	9.01196	9.07766	9.06754	9.1387	9.17409	9.25817	9.10154	8.96097	9.13785	9.13186	9.04166	9.04985	9.11114	8.47843
O75911	7.83068	7.43087	7.32977	7.65793	7.20602	7.10792	7.726	7.17024	7.23589	7.27235	7.37441	7.59423	7.51416	7.92622	7.85741	7.48467	7.62859	7.84082	8.03709	7.57994	7.64626	7.65344	7.44018	7.3339	7.12928	7.30073	7.70966	7.20294	7.39232
O75915	12.3125	12.2123	11.9504	12.2144	12.1681	12.0863	12.1669	12.1801	12.175	12.0669	12.0261	12.0966	12.2427	12.0408	12.3412	12.186	12.1536	12.2726	12.3042	12.2618	12.2669	12.1722	12.0802	12.0947	12.1933	12.207	12.0623	11.9661	12.0763
O75923	13.7226	13.5129	14.6185	13.7669	13.6238	14.7894	14.1834	14.1983	15.0775	14.2086	14.9131	14.1934	14.5405	15.2407	14.5476	14.2245	15.144	14.2819	14.3612	14.1874	14.9405	14.2034	14.3749	15.0077	13.4414	14.0157	14.4807	14.5335	15.0191
O75925	9.61053	9.53607	9.42551	9.7883	9.47267	9.57323	9.67592	9.40042	9.47847	9.42378	9.50667	9.65397	9.49554	9.46471	9.68838	9.51587	9.64124	9.75784	9.61102	9.58934	9.60363	9.69813	9.43045	9.48985	9.47506	9.50912	9.74931	9.37576	9.50316
O75935	12.9492	12.7894	12.7149	13.0215	12.8214	12.9531	12.9302	12.8346	12.8818	12.8793	12.8879	12.9293	12.782	12.8378	12.9238	12.7556	12.8134	12.8827	12.9129	12.9013	12.9098	12.9197	12.9252	12.9461	12.7673	12.7722	12.8334	12.7626	12.8167
O75937	12.865	12.7894	12.858	12.8305	12.7505	12.877	12.8967	12.7934	12.9212	12.8889	13.0223	12.9709	12.8222	13.0079	12.9119	12.8256	12.9613	12.9127	12.9259	12.8427	12.9872	12.8308	12.812	12.847	12.7977	12.9148	12.9271	12.8538	12.9608
O75940	11.4647	11.4081	11.4203	11.3663	11.5551	11.4483	11.4442	11.5455	11.4061	11.4417	11.473	11.4287	11.4709	11.5023	11.4366	11.445	11.5183	11.4883	11.3596	11.3577	11.366	11.4284	11.3729	11.5142	11.5093	11.4412	11.6773	11.5055	11.534
O75947	13.9607	13.9237	13.9368	14.1571	14.1132	14.2495	14.0851	14.0619	14.0638	14.3348	14.3671	14.3574	14.035	14.2867	14.0999	14.0789	14.1939	14.1655	14.3088	14.2688	14.2522	13.9436	13.9845	13.9424	14.2607	14.1851	14.0922	14.1338	14.2138
O75955	12.4965	12.5074	12.5144	12.4658	12.4778	12.5884	12.6933	12.6033	12.5135	12.4742	12.3329	12.3726	12.6788	12.4396	12.6215	12.6633	12.5695	12.577	12.4059	12.3903	12.4608	12.5581	12.6494	12.657	12.5071	12.3359	12.5326	12.7405	12.624
O75962	12.6072	12.4644	12.6134	12.5684	12.4405	12.5335	12.7003	12.5184	12.6507	12.3365	12.3893	12.4762	12.4383	12.3763	12.5914	12.48	12.5076	12.6217	12.4655	12.3391	12.4617	12.5845	12.5848	12.6133	12.4569	12.51	12.5734	12.5084	12.4769
O75964	11.8369	11.7962	11.7562	12.0199	11.9782	12.1242	11.8531	11.9054	11.8748	12.0626	12.008	12.0333	11.7975	11.9904	11.8306	11.8744	11.8617	11.8791	11.7574	11.8312	11.8314	11.8523	11.9799	11.9036	11.9441	11.8569	12.0539	12.1475	11.9267
O75976	7.48821	6.36651	7.98234	7.40401	6.16942	7.88865	7.24002	5.95658	7.96778	6.47708	7.60293	7.16387	6.32454	7.54557	7.0783	6.73272	7.54974	6.8981	7.15987	6.39803	7.1565	7.12928	6.61471	7.54432	6.75489	7.67007	7.30378	6.67243	7.55714
O75995	11.579	11.5246	11.2805	11.6318	11.5871	11.6141	11.7565	11.6952	11.4978	11.5472	11.445	11.6408	11.7876	11.4899	11.888	11.758	11.5995	11.8778	11.8872	11.6928	11.7387	11.8158	11.5974	11.5776	11.3292	11.4261	11.6076	11.535	11.5539
O76003	12.6249	12.5567	12.8649	12.5603	12.5482	12.7402	12.5518	12.5328	12.726	12.4741	12.6458	12.5284	12.5957	12.7307	12.6161	12.5782	12.7668	12.595	12.4729	12.5342	12.7127	12.634	12.5798	12.6794	12.6241	12.6975	12.6147	12.5925	12.7627
O76021	13.8788	13.6368	14.1047	13.7792	13.6569	13.7825	13.7889	13.726	13.894	13.2084	13.3955	13.411	13.335	13.4775	13.484	13.185	13.3646	13.4891	13.2613	13.1889	13.0577	13.8961	13.627	13.6324	13.8681	13.9177	13.8221	13.5225	13.3726
O76071	11.8505	11.7397	11.7211	11.8926	11.8781	11.967	11.82	11.8092	11.7751	11.7909	11.8027	11.914	12.0258	11.8664	12.0797	12.0143	12.0022	12.0956	11.8403	11.8542	11.9611	11.9068	11.8416	11.8559	11.7347	11.7507	11.9706	11.9804	12.1353
O76095	10.0063	9.90705	10.0003	9.82821	9.80975	9.73809	9.95684	9.67928	9.6823	9.78727	9.90612	9.83501	9.30213	9.91301	9.39219	9.2809	9.55303	9.39382	9.42836	9.28925	9.62083	9.46761	9.76211	9.92382	9.48449	10.5946	10.1548	9.53008	9.52291
O94763	9.69281	9.66938	9.78969	9.68316	9.65626	9.65041	9.69824	9.67802	9.74737	9.5427	9.68667	9.70018	9.53319	9.63715	9.69004	9.62507	9.5926	9.73014	9.71482	9.53722	9.68533	9.74931	9.73075	9.63057	9.65225	9.66237	9.75266	9.6061	9.55587
O94766	10.4937	10.3744	10.676	10.379	10.5345	10.2968	10.629	10.4096	10.3741	10.5945	10.6596	10.6832	10.3647	10.5071	10.5352	10.2839	10.3676	10.4022	10.5918	10.5872	10.5934	10.3495	10.2376	10.4391	10.6765	10.5834	10.317	10.4133	10.3833
O94788	12.5313	12.5464	14.2058	13.066	12.902	14.1354	12.5297	12.4953	14.1874	12.8645	13.7767	12.9127	13.0618	14.3336	13.1534	13.0856	14.1898	13.0733	13.2312	13.1732	14.7539	13.8339	13.0609	13.4471	12.7506	13.0856	12.6673	12.7083	13.7412
O94804	14.3846	14.5096	14.2583	14.2126	14.1777	14.2044	14.2777	14.3567	14.3123	14.4731	14.3355	14.3816	14.2498	14.3215	14.162	14.2596	14.1543	14.1899	14.3689	14.4694	14.291	14.2829	14.345	14.2648	14.3675	14.2549	14.2818	14.3828	13.8774
O94817	11.42	11.189	11.6335	11.2892	11.0212	11.3766	11.2752	11.1225	11.4204	11.1772	11.42	11.3685	11.091	11.3652	11.398	11.0219	11.2543	11.2569	11.182	10.9946	11.3382	11.4459	11.3387	11.3991	11.0739	11.2074	11.4129	11.2554	11.3758
O94822	12.075	11.9256	12.0372	12.0032	11.8689	11.9407	11.9612	11.8494	12.0104	11.8848	11.9133	11.9409	11.98	11.9179	12.1009	11.9804	12.0325	12.0925	12.0266	11.8779	12.0591	11.9905	11.8543	12.041	11.8835	11.9915	12.0023	11.8991	12.0362
O94826	13.6132	13.5253	13.5754	13.63	13.5595	13.6739	13.612	13.5655	13.6338	13.5532	13.5816	13.6079	13.6599	13.5524	13.7282	13.667	13.6852	13.7427	13.6709	13.6155	13.6435	13.5786	13.529	13.6013	13.6035	13.6426	13.6617	13.5483	13.7374
O94829	9.76605	9.53309	9.41686	9.74848	9.56408	9.5058	9.6873	9.53353	9.54886	9.60875	9.60791	9.78933	9.47663	9.60978	9.68572	9.54482	9.52842	9.69677	9.67007	9.49918	9.56669	9.7364	9.54368	9.47303	9.49119	9.57365	9.83289	9.53268	9.58434
O94830	8.88328	8.65838	8.83793	8.7688	8.50623	8.68723	8.80736	8.66456	8.86424	8.5348	8.68512	8.71902	8.36428	8.74519	8.56451	8.39736	8.59733	8.63222	8.57238	8.58496	8.5937	8.84444	8.64506	8.67125	8.67831	8.7955	8.61839	8.4608	8.63178
O94832	11.0123	10.6473	10.8858	11.175	10.9725	10.9712	10.8306	10.6046	10.654	9.72804	9.98048	10.044	9.93905	10.0411	10.1386	9.7459	9.61144	9.68301	9.91239	9.91538	10.0196	11.1107	11.0007	11.0007	10.4713	10.6303	9.85435	9.82867	9.84654
O94842	10.5962	10.7557	10.7604	10.5617	10.7189	10.7722	10.4709	10.6062	10.6679	10.9115	10.9849	10.6852	10.724	10.8428	10.4866	10.7532	10.824	10.5149	10.7838	10.8562	10.8165	10.3959	10.7308	10.6932	10.8165	10.8041	10.6251	10.7756	10.6245
O94855	13.0405	13.3513	12.9083	12.9876	13.3327	13.2181	12.979	13.3405	13.1072	13.1603	12.9442	12.8697	13.3801	12.9598	13.0098	13.2994	13.0574	12.9533	12.9042	13.2217	13.0638	13.0445	13.1464	13.125	13.2776	13.2409	12.9392	13.2611	13.0434
O94868	12.9578	13.0322	13.0022	12.9156	12.9735	12.9275	13.0474	13.1181	13.0633	13.0638	13.0603	12.9976	12.9671	13.0432	12.8599	12.966	12.9576	12.9056	12.9208	13.019	12.9496	13.0308	13.0535	13.0357	12.9579	12.9914	12.9816	13.1111	12.9071
O94874	14.2085	14.2293	14.1643	14.241	14.1928	14.1531	14.1594	14.0607	14.1031	14.1623	14.1712	14.1712	14.1679	14.1688	14.195	14.1034	14.1219	14.1432	14.0969	14.0935	14.1447	14.2333	14.2056	14.2178	14.1	14.0718	14.1726	14.1596	14.2709
O94875	13.5203	13.5094	13.5847	13.3005	13.3389	13.3579	13.9135	13.8702	13.9245	12.4109	12.2989	12.2375	11.9073	12.4753	11.8547	12.0024	12.0607	11.8551	12.1537	12.1212	12.1331	13.2677	13.3501	13.4025	13.9569	14.0712	12.152	12.2291	11.9833
O94876	9.6049	9.63575	9.58602	9.62115	9.50923	9.3798	9.67371	9.47821	9.44269	9.79496	9.74663	9.83336	9.60344	9.70953	9.6857	9.60818	9.5722	9.73187	9.87139	9.82124	9.52029	9.58246	9.56669	9.50184	9.49586	9.52225	9.68299	9.69116	9.57743
O94880	9.52079	10.5543	9.60279	9.60739	9.54418	9.713	9.66694	10.0385	9.81014	8.945	9.07418	9.06747	9.13184	9.16416	9.24709	9.12326	9.26718	9.28187	8.56605	8.40088	8.53268	9.76929	9.49185	9.93369	9.68007	10.0302	9.96675	9.79496	9.56161
O94885	12.7391	13.4398	12.808	12.8888	13.3234	12.7537	13.1312	13.3995	12.7335	13.7694	13.2695	13.4501	13.6768	13.1134	13.4783	13.4881	13.154	13.2994	13.4311	13.6034	13.0975	12.7097	13.1479	12.816	13.4123	13.0783	13.4096	13.6956	13.2265
O94888	11.2663	11.1098	11.1318	11.3679	11.1592	11.363	11.2351	11.2419	11.3412	11.3373	11.5024	11.442	11.2183	11.49	11.3689	11.2657	11.5125	11.3749	11.564	11.256	11.436	11.1355	11.1336	11.2761	11.3826	11.2823	11.3607	11.294	11.4332
O94901	11.0929	10.8966	11.027	10.7373	10.667	10.8516	11.0488	10.8714	11.0623	10.2162	10.3261	10.5815	10.5062	10.3579	10.7738	10.4372	10.6039	10.8024	10.2167	10.2103	10.4975	10.8429	10.8111	10.9663	10.9059	10.9312	10.7748	10.7718	10.5651
O94905	13.5323	13.379	13.3039	13.4621	13.3589	13.3537	13.3256	13.2387	13.2289	13.2443	13.2445	13.3209	13.3683	13.2469	13.4713	13.3547	13.3382	13.445	13.39	13.3639	13.4256	13.3842	13.3548	13.4225	13.2602	13.2795	13.3485	13.3117	13.1829
O94906	13.5854	13.4293	13.4879	13.6619	13.5255	13.6525	13.6089	13.4698	13.582	13.4719	13.5805	13.6372	13.4248	13.5916	13.5557	13.429	13.5341	13.5651	13.5611	13.4544	13.5364	13.5542	13.483	13.5314	13.5631	13.5948	13.6124	13.5409	13.4844
O94913	11.6878	11.6083	11.9949	11.7588	11.7794	11.8395	11.8233	11.5922	11.9032	11.7681	11.9101	11.7804	11.6244	12.0786	11.6828	11.6223	11.8531	11.6984	11.8566	11.8661	12.007	11.6236	11.7089	11.9069	11.764	11.9196	11.7372	11.8952	11.3015
O94915	11.7776	11.5832	11.6574	11.8031	11.6193	11.7977	11.702	11.6063	11.7559	11.5457	11.6342	11.6601	11.7171	11.6993	11.8078	11.6997	11.7596	11.8045	11.744	11.603	11.6761	11.7618	11.5667	11.7075	11.6446	11.7667	11.7121	11.6133	11.8772
O94916	9.87653	10.3458	10.1089	9.74026	9.74125	9.96817	9.81065	10.2869	10.1636	9.6286	9.73042	9.45233	9.95514	9.78662	9.79289	9.9711	10.0728	9.76444	10.0334	9.81645	9.91089	9.72053	9.90639	10.062	10.2216	10.2554	9.40514	9.77643	9.82443
O94919	10.031	10.217	9.95958	9.73115	10.4979	9.6101	10.016	10.3265	9.86219	9.96836	9.55197	9.66536	9.79819	9.69875	9.34082	9.85173	9.36908	9.56863	9.38873	10.2078	9.2769	9.93713	10.0652	9.93074	10.2578	10.0782	9.37649	10.109	9.53203
O94923	11.5182	11.4143	11.7773	11.3568	11.3593	11.4526	11.4576	11.3135	11.5261	11.3112	11.5305	11.3554	11.0672	11.4417	11.0858	11.0817	11.3017	11.1497	11.2779	11.2276	11.3397	11.5695	11.3114	11.4608	11.4853	11.5451	11.0611	11.1919	11.487
O94925	12.907	12.9244	13.0362	13.0241	13.0538	13.2148	12.9497	13.0237	13.2048	12.84	13.0491	12.9477	12.9219	13.0435	12.8627	12.8703	13.0428	12.8629	12.7916	12.9429	12.985	12.9974	13.087	13.1831	12.9421	13.0435	12.9195	12.9192	13.0682
O94929	7.8837	7.875	7.80764	7.86889	7.53764	7.783	8.14776	7.68374	8.04498	7.65757	7.48786	7.7288	7.56408	7.35931	7.91695	7.60836	7.71212	7.94183	7.80735	7.63662	7.87652	7.62693	7.6865	7.88671	7.835	8.04803	7.87447	7.61961	7.14636
O94956	13.0562	10.8601	12.761	12.5236	10.1853	12.0251	12.6238	10.7071	12.3957	10.9769	11.7929	12.0889	10.5334	12.0828	12.2374	10.7293	12.1391	12.0065	11.7875	10.0598	12.4706	13.301	11.1651	12.2366	10.5288	11.6864	11.7872	11.2001	12.3964
O94967	10.7795	10.7988	10.987	10.7199	10.9675	10.8224	10.7795	10.844	10.7045	10.8583	10.853	10.8665	10.9858	10.8063	11.0179	10.9221	10.9406	10.9223	10.8893	10.7971	10.7941	10.7996	10.8773	10.8207	10.7624	10.8729	11.0625	11.1029	10.8119
O94973	14.837	14.8849	14.7718	14.6683	14.6792	14.5798	14.7796	14.827	14.762	14.7867	14.6845	14.7362	14.946	14.6891	14.9127	14.9329	14.8554	14.898	14.7444	14.7683	14.7223	14.8025	14.8561	14.7919	14.6734	14.6264	14.9039	14.8766	14.9341
O94979	14.395	14.3896	14.3557	14.405	14.3969	14.4872	14.3314	14.398	14.3885	14.3693	14.2991	14.3045	14.417	14.3	14.3823	14.415	14.3883	14.35	14.3495	14.3736	14.4261	14.3597	14.4195	14.3798	14.3827	14.4494	14.3479	14.4223	14.2396
O94992	10.4494	10.4577	10.4494	10.5012	10.5864	10.4091	10.376	10.3622	10.1978	10.7193	10.7309	10.7934	10.5877	10.718	10.6111	10.5373	10.4925	10.6111	10.4696	10.457	10.7274	10.5673	10.5695	10.4622	10.2823	10.1803	10.8941	10.8374	10.4771
O95036	10.5375	10.5895	9.80327	10.4459	9.61531	10.2199	9.88489	10.3433	10.355	9.14623	8.8472	9.13931	9.53719	8.79804	9.64308	9.61128	9.53154	9.60728	8.97154	9.56922	9.2769	10.2111	10.3743	9.99152	10.2115	10.1085	9.82018	9.81858	8.44846
O95071	11.5074	11.1671	11.4485	11.5487	11.2345	11.4255	11.4487	11.2401	11.4786	11.2456	11.3841	11.4187	11.3407	11.4697	11.4963	11.2953	11.5017	11.5287	11.5209	11.3837	11.508	11.4679	11.3618	11.4249	11.2412	11.366	11.4016	11.2979	11.3397
O95081	6.74815	6.44827	6.73982	6.47517	6.64421	6.5271	6.72115	6.56847	6.87075	6.22213	6.28966	6.2463	6.24563	6.60689	6.36558	6.41155	6.60689	6.2832	6.03709	6.21594	6.23522	6.39232	6.44846	6.73245	6.29768	7.32193	7.17659	6.06609	6.43741
O95104	12.5215	12.6474	12.7595	12.4953	12.5876	12.5933	12.5321	12.6197	12.6485	12.3997	12.3536	12.3404	12.6272	12.3273	12.5386	12.6325	12.5873	12.532	12.5602	12.5879	12.6445	12.5257	12.6053	12.598	12.642	12.6499	12.5183	12.6706	11.8966
O95139	11.8276	11.7431	11.4276	12.0526	11.9251	11.6847	11.5828	11.6547	11.5727	12.0984	12.0386	12.2089	11.6957	11.9226	11.8544	11.7792	11.7707	11.9119	12.2156	12.1414	12.0579	11.6384	11.5424	11.6624	11.8176	11.8534	11.8891	11.6272	11.5843
O95140	12.2354	12.1682	12.0897	12.2237	12.0816	12.1072	12.1209	12.0674	12.2018	12.1252	12.1982	12.3	12.2945	12.2355	12.447	12.2842	12.3146	12.4375	12.4102	12.3114	12.3134	12.1727	12.0549	12.1427	12.1415	12.1253	12.2321	12.178	12.3295
O95149	10.8212	10.6909	10.8969	10.7391	10.6186	10.713	10.9499	10.8276	10.9916	11.0554	10.8362	10.9953	11.1195	10.7207	11.136	11.1681	10.988	11.1835	11.3005	11.8924	10.5098	10.8923	10.8004	10.3004	11.4228	10.5552	10.7171	11.2894	10.4154
O95155	12.4067	11.9573	12.282	12.4256	12.0476	12.2245	12.3386	11.9707	12.2552	12.1844	12.1635	12.3032	12.2416	12.1336	12.4663	12.1974	12.3058	12.4366	12.2584	12.0925	12.3298	12.2908	12.091	12.2173	12.0946	12.2334	12.3436	12.1588	12.454
O95159	11.2466	11.2689	11.3505	11.2146	11.2166	11.322	11.3334	11.1979	11.3415	11.0871	11.2041	11.2559	11.2723	11.1906	11.3463	11.2703	11.3124	11.3022	11.2121	11.2052	11.3317	11.1849	11.2841	11.244	11.2605	11.388	11.2182	11.2171	11.3026
O95163	11.2793	10.9281	11.2182	11.4372	11.1656	11.5456	11.3444	11.2303	11.4261	10.8439	11.0737	11.0518	11.1098	11.098	11.3757	11.0976	11.3463	11.3592	10.9454	10.7808	11.188	11.3674	11.2306	11.3612	11.0483	11.335	11.3356	11.1389	11.5111
O95166	12.4562	12.1451	12.2208	12.2799	11.8006	12.1521	12.2853	11.955	12.2813	12.0984	12.3418	12.5205	11.8853	12.3096	12.2744	11.8547	12.1526	12.2654	12.3322	12.0277	12.3339	12.4143	11.989	12.261	11.9419	12.1067	12.3942	12.0682	11.9697
O95167	10.7171	10.4532	10.8289	10.8822	10.9451	10.6016	10.6667	10.5952	10.5343	10.9531	11.0014	10.8814	10.9891	10.7568	11.0896	11.1058	11.1122	11.1831	11.4659	11.2786	11.209	10.567	10.4129	10.6049	10.945	10.8788	10.7518	10.6039	10.7322
O95168	9.47231	9.34836	9.87569	9.75923	9.83349	9.87812	9.63259	9.57061	9.39894	10.0022	9.97008	10.0167	9.51459	10.048	9.79098	9.65058	9.83065	9.56785	10.0906	10.1176	10.0325	9.6594	9.44087	9.64806	9.74819	9.72792	9.51175	9.59805	9.54045
O95169	11.2336	11.181	11.1988	11.3257	11.3723	11.3395	11.1625	11.1934	11.1943	11.2627	11.2994	11.251	11.0725	11.2532	11.06	11.0939	11.1248	11.087	11.1888	11.0539	11.1239	11.1904	11.2242	11.218	11.383	11.2454	11.2268	11.2147	11.2139
O95182	11.413	11.4624	11.3111	11.8362	11.7614	11.8162	11.3784	11.5056	11.4354	11.811	11.6734	11.8051	11.696	11.467	11.9052	11.8002	11.8209	12.0233	12.1002	12.1127	12.0959	11.3903	11.4572	11.5252	11.6389	11.6545	11.4954	11.4662	11.3815
O95183	8.32563	10.6519	7.62563	8.22472	10.8573	7.5418	8.28977	10.3289	7.83977	10.7075	9.38927	9.27761	10.4065	8.94976	7.77129	10.2927	8.01299	8.20039	9.09891	10.6912	8.57112	8.68416	9.11287	8.81911	9.42136	8.85487	8.91488	9.29539	8.70736
O95202	13.5782	13.4857	13.5311	13.6534	13.6314	13.6835	13.6093	13.6164	13.6059	13.6927	13.7451	13.7726	13.7141	13.8095	13.7848	13.7756	13.8299	13.8479	13.7586	13.6587	13.7721	13.5681	13.5722	13.54	13.6593	13.6489	13.8155	13.8012	13.8468
O95208	10.7845	10.6587	10.5084	10.5335	10.4394	10.4248	10.6451	10.522	10.6315	10.5151	10.7394	10.5987	10.1314	10.7399	10.2679	10.1449	10.3766	10.2519	10.3399	10.3208	10.2869	10.683	10.646	10.611	10.5055	10.4238	10.5965	10.5032	10.552
O95218	12.7006	12.7395	12.8113	12.6711	12.6859	12.7305	12.6515	12.6323	12.6043	12.5368	12.4071	12.54	12.8025	12.3868	12.8042	12.8133	12.697	12.8201	12.6116	12.5885	12.6448	12.6052	12.674	12.6959	12.7239	12.7111	12.5789	12.6487	12.8242
O95219	12.3151	12.2939	12.1591	12.2234	12.1462	12.0601	12.0918	12.0904	12.0203	12.2354	12.1783	12.2435	12.1453	12.2508	12.1676	12.1088	12.0588	12.1354	12.3334	12.2134	12.3524	12.2235	12.2912	12.1808	12.0136	12.0354	12.0789	12.0579	11.9791
O95232	12.7611	12.6896	12.735	12.8538	12.7491	12.9018	12.7735	12.7816	12.8066	12.5911	12.6018	12.6563	12.7569	12.6084	12.8037	12.7667	12.7561	12.8077	12.7288	12.7295	12.8064	12.7524	12.82	12.728	12.808	12.7708	12.7458	12.7307	12.5135
O95236	10.1041	12.4339	10.1272	10.4268	12.6876	9.78643	10.7196	12.5643	9.67531	11.9716	10.5018	11.103	12.2239	10.4877	11.082	12.5421	10.6266	11.5737	11.5065	13.0626	10.7122	10.6454	11.1911	10.473	11.9816	10.6662	10.9934	11.3554	10.4426
O95243	10.1319	10.288	10.1916	10.2487	10.177	10.5827	10.2222	10.3351	10.408	10.5089	10.6825	10.5312	10.4893	10.62	10.3978	10.4227	10.5302	10.5727	10.6903	10.7165	10.6278	10.2621	10.182	10.3998	10.1861	10.4343	10.4044	10.3257	10.392
O95248	11.2038	11.4318	11.2531	11.2261	11.3606	11.2337	11.2729	11.4358	11.2948	11.5039	11.4205	11.3286	11.3078	11.3033	11.2107	11.3453	11.3195	11.2514	11.3621	11.2264	11.3603	11.2642	11.3155	11.3955	11.2992	11.2871	11.3285	11.3848	11.3528
O95249	11.3628	11.1556	11.5323	11.5312	11.2947	11.3977	11.5275	11.156	11.2928	11.1464	11.3676	11.4288	11.3307	11.4228	11.645	11.3205	11.5687	11.6571	11.5925	11.224	11.4296	11.3803	11.0573	11.3921	11.3264	11.5198	11.4767	11.2854	11.5779
O95251	8.63507	8.75562	8.32256	8.56244	8.5361	8.30852	8.59009	8.48743	8.33324	8.36486	8.28172	8.43983	8.55575	8.38848	8.62286	8.56191	8.4837	8.64795	8.38226	8.46352	8.3053	8.49319	8.50383	8.46352	8.5025	8.47168	8.65464	8.71539	8.3339
O95295	11.8992	11.8179	11.909	11.8662	11.8322	11.7892	11.8709	11.7868	11.7424	11.952	11.9295	11.9649	11.9662	11.8867	12.0996	11.9472	11.983	12.0098	12.0569	11.994	11.9056	11.8917	11.8579	11.8675	11.7408	11.783	11.9981	11.922	11.9753
O95298	11.818	11.7746	11.5869	12.0939	12.0439	12.0155	11.6183	11.6188	11.6229	12.0769	12.0502	12.103	11.924	11.9688	11.9631	11.9904	11.9969	12.1014	12.3818	12.2427	12.2582	11.6601	11.6821	11.8691	11.898	11.8471	11.8507	11.7422	11.6336
O95299	13.0181	12.9466	12.978	13.2871	13.2748	13.3058	12.8642	12.8829	12.8591	13.1657	13.104	13.2095	13.2152	13.0119	13.257	13.3589	13.3549	13.4287	13.6296	13.5916	13.5166	12.88	12.7515	12.9401	13.3756	13.244	12.9584	12.8886	12.8149
O95302	11.1926	10.9509	11.3155	10.8557	10.6698	11.1191	11.0824	10.8412	11.2572	10.3761	10.6772	10.495	10.5328	10.6761	10.7783	10.5709	10.7978	10.7095	10.7871	10.52	10.7643	10.9221	10.8063	10.9929	11.0978	11.3136	10.5828	10.4143	10.7076
O95319	11.0462	10.8749	10.4517	11.3089	11.1165	10.9826	11.0925	11.0313	10.9116	11.1129	10.9701	11.1731	11.1039	11.059	11.1905	11.0671	10.9785	11.1444	10.7429	10.7488	10.9386	11.1327	11.1952	10.9842	10.7448	10.7364	11.4632	11.4163	11.1915
O95347	7.20992	6.89386	7.38142	7.3669	6.86774	7.22308	7.12625	6.99445	7.22921	7.06402	7.47456	7.33297	6.80709	7.4135	7.2281	6.82842	7.29256	7.19561	7.26991	6.98868	7.26679	7.26991	6.83289	7.23202	6.99624	7.30378	7.06609	6.92283	7.52356
O95352	13.9108	13.8062	13.7884	13.791	13.6237	13.6274	13.8368	13.7347	13.7219	13.6402	13.7784	13.8745	13.7918	13.7915	13.963	13.7068	13.7642	13.8573	13.8159	13.6544	13.7206	13.8947	13.7667	13.7651	13.6216	13.6561	13.9408	13.7189	13.9318
O95363	10.9472	10.9346	10.6234	11.1453	11.0337	11.0173	10.8645	10.9741	10.8149	10.9238	10.7675	10.7928	11.1676	10.7283	11.1176	11.1793	10.9532	11.1377	11.1751	10.9984	10.9041	10.8783	10.8546	10.8951	10.9988	10.9617	11.0726	10.9106	10.9283
O95365	9.89585	10.0395	10.1652	10.0337	10.0066	10.2339	9.99928	9.95392	10.1145	10.0194	9.95348	10.0399	10.132	10.0224	10.0153	10.133	10.1055	10.1931	10.1506	10.1573	10.1657	10.0334	9.94837	10.0126	10.1129	10.1557	9.90789	10.1531	9.87293
O95373	13.573	13.57	13.694	13.3684	13.4114	13.3861	13.5245	13.4951	13.5532	13.5056	13.4628	13.4697	13.7517	13.4587	13.7279	13.7415	13.7114	13.7294	13.604	13.6381	13.7587	13.535	13.3697	13.4443	13.5499	13.6324	13.5472	13.4657	13.7343
O95376	11.2282	11.3194	11.2032	11.351	11.2642	11.3371	11.1838	11.2121	11.277	11.1759	11.2407	11.2842	11.2936	11.3842	11.289	11.2974	11.3479	11.3291	11.3513	11.3674	11.3333	11.2296	11.3348	11.285	11.184	11.2965	11.2036	11.1603	11.3513
O95379	12.141	12.4175	12.1892	12.1363	12.2955	12.3222	12.2322	12.3265	12.4308	12.4913	12.4172	12.2438	12.6278	12.3909	12.4098	12.6674	12.5847	12.3824	12.219	12.5493	12.6581	12.1037	12.4564	12.2039	12.3748	12.3811	12.2756	12.6048	12.5196
O95391	9.6528	9.61871	10.0038	9.75895	9.61586	9.92567	9.85664	9.70192	9.96198	9.67331	9.83073	9.73148	9.40641	9.76057	9.49437	9.55411	9.69089	9.55365	9.70506	9.51373	9.6865	9.80789	9.84025	9.86985	9.52813	9.89229	9.82655	9.67066	9.35682
O95394	13.3389	13.3278	13.4585	13.2164	13.2408	13.3873	13.3784	13.3625	13.5017	13.089	13.2771	13.0507	13.0468	13.1572	12.9634	12.9951	13.1077	12.9469	12.954	12.9735	13.1277	13.3365	13.3773	13.4558	13.3281	13.376	13.0238	13.1374	13.2034
O95396	10.482	10.4599	10.5751	10.3695	10.366	10.3725	10.5008	10.4766	10.4615	10.0737	10.3444	10.316	10.1837	10.4219	10.3624	10.3671	10.3388	10.3468	10.3339	10.2208	10.2672	10.5343	10.4696	10.6372	10.1782	10.403	10.3402	10.2523	10.4301
O95415	8.92016	8.81189	8.93604	8.91306	8.81662	8.63541	8.77682	8.91031	8.85326	8.69719	8.07124	8.60681	9.15105	8.3127	9.36073	9.2749	9.01868	9.08342	8.28232	8.60486	8.86831	9.16071	8.85279	8.93172	8.40939	8.70736	9.28232	9.16239	8.86728
O95427	8.23214	8.0435	8.16057	8.35641	8.2541	8.35531	8.24468	8.06929	8.21781	8.87563	8.88567	8.87129	8.60964	8.47216	8.63715	8.54871	8.58555	8.63931	8.81698	8.82761	8.89986	8.16658	8.06967	7.98489	8.4108	8.40088	8.57994	8.29921	8.62571
O95429	11.4555	11.1239	11.1209	11.6503	11.3407	11.6173	11.4568	11.2966	11.539	11.5117	11.5524	11.4698	11.1588	11.3899	11.3213	11.2541	11.446	11.3338	11.5563	11.3019	11.6932	11.505	11.2896	11.4483	11.2672	11.431	11.497	11.3465	10.9156
O95433	12.6226	12.7049	12.914	12.6377	12.8235	12.7888	12.6969	12.7524	12.7636	12.772	12.8378	12.6848	12.8926	12.8462	12.8139	12.8472	12.9177	12.7842	12.7801	12.8045	12.8989	12.7057	12.6524	12.8002	12.8039	12.8364	12.6885	12.7749	12.9895
O95453	11.9508	11.6265	11.7364	11.9364	11.6562	11.7039	11.7898	11.5942	11.6662	11.555	11.6267	11.8369	11.7102	11.6871	11.9546	11.7201	11.7532	11.9666	11.7771	11.751	11.6833	11.8355	11.6849	11.6448	11.6595	11.7241	11.9217	11.6673	11.7495
O95456	9.6551	9.51615	9.75189	9.46587	9.27249	9.27336	9.5224	9.31613	9.45307	9.16957	9.20755	9.30614	9.49112	9.26638	9.64385	9.48032	9.52767	9.60993	9.1857	9.08481	9.43948	9.63964	9.5216	9.54368	9.12067	9.42066	9.60177	9.49719	9.62266
O95466	14.7401	14.7299	14.8229	15.0181	14.8641	15.0441	14.9747	14.8815	15.0128	14.8034	14.8042	14.8338	14.861	14.7919	14.9829	14.914	15.0102	15.0249	14.8239	14.5831	14.8119	15.0034	14.906	14.9554	14.7927	14.7896	15.0238	14.9821	15.1242
O95470	12.4083	12.3958	12.3054	12.4091	12.339	12.3669	12.1793	12.1721	12.2025	12.1854	12.2641	12.1703	12.4689	12.277	12.4505	12.5046	12.4909	12.4668	12.4867	12.523	12.5428	12.2233	12.2217	12.1929	12.4374	12.4681	12.2132	12.2729	12.1455
O95478	8.67381	8.83778	9.0149	8.50879	8.57019	8.50119	8.91607	8.88349	8.84309	8.51152	8.48613	8.40746	8.81381	8.63893	8.70683	8.78516	8.86086	8.85164	8.40514	8.4567	8.52225	8.89482	8.64024	8.82972	8.67478	8.73132	8.78463	8.9725	8.93566
O95479	12.7322	12.6666	12.6536	12.8299	12.7308	12.7753	12.737	12.6108	12.6248	12.5481	12.599	12.5737	12.7004	12.6916	12.7375	12.6506	12.6824	12.7012	12.67	12.6063	12.678	12.6519	12.6206	12.6918	12.762	12.791	12.5796	12.7485	12.6471
O95486	12.423	12.644	12.6805	12.5149	12.6819	12.7176	12.4639	12.5898	12.7074	12.6433	12.6053	12.4842	12.8409	12.6492	12.6689	12.8391	12.8039	12.6666	12.6371	12.8422	12.8743	12.5084	12.6665	12.6939	12.5875	12.6554	12.4331	12.6784	12.6931
O95487	12.6997	12.7582	12.7851	12.7396	12.8117	12.8481	12.6563	12.7477	12.7988	12.7228	12.7605	12.6441	12.7203	12.8047	12.6627	12.7415	12.7799	12.6785	12.6414	12.747	12.8647	12.7117	12.8106	12.8732	12.7017	12.7654	12.6946	12.8562	12.5365
O95497	11.3899	10.6164	11.1809	10.2291	9.61631	9.74465	11.373	10.7295	11.7023	10.5039	10.8378	10.9208	10.1552	10.7829	10.8926	9.86761	10.4557	10.5237	9.75099	9.41574	9.69407	11.9166	10.8135	11.5028	9.46896	9.61532	11.7065	10.8816	11.7876
O95498	11.4732	10.5095	10.8629	11.2444	10.4462	10.9317	11.7519	11.059	11.5671	9.6937	10.2082	10.4187	9.61487	10.1788	10.3422	9.08687	9.51241	9.81151	9.73471	9.06429	10.5366	11.7004	10.5229	11.0163	10.7535	11.1329	10.2364	9.42836	10.1595
O95551	10.3157	10.1601	10.0777	10.6098	10.138	10.2134	10.5995	10.2342	10.1206	10.6194	10.5319	10.8116	10.7105	10.446	10.9287	10.8199	10.6942	11.083	10.8953	10.4625	10.4888	10.3413	10.1578	10.4878	10.0498	10.1293	11.0249	10.7627	10.7884
O95562	10.7316	10.3923	10.382	10.5131	9.93604	10.0602	10.6815	10.2763	10.1748	10.2909	10.3731	10.7153	10.1798	10.5727	10.6357	10.093	10.1412	10.4798	10.7051	10.4952	10.2042	10.3962	10.3272	10.1519	10.3991	10.2815	10.5434	10.2988	10.1033
O95573	13.573	13.5816	13.7043	13.5323	13.5625	13.6312	13.4943	13.5281	13.586	13.6208	13.6912	13.6174	13.7029	13.7667	13.666	13.702	13.7722	13.6751	13.6341	13.6674	13.8068	13.5875	13.5797	13.6284	13.571	13.5678	13.6183	13.6665	13.7752
O95602	10.2406	10.1442	10.4318	10.3925	10.2327	10.3778	10.3179	10.093	10.3366	10.1625	10.3227	10.2024	10.0893	10.328	10.2675	10.1115	10.3798	10.3456	10.1653	9.92926	10.2448	10.2652	10.2416	10.2507	10.2652	10.37	10.3937	10.2757	10.4601
O95613	11.2263	10.8265	11.1196	11.0522	10.7528	10.8347	11.1964	10.953	11.0233	10.4775	10.5949	10.7615	10.6778	10.5691	10.9328	10.737	10.7995	10.9651	10.7048	10.3844	10.6263	11.0857	10.7748	10.9413	11.0112	11.0242	10.9496	10.8313	10.8186
O95619	10.5397	10.3334	10.3153	10.6443	10.4728	10.4514	10.652	10.3347	10.5303	10.2908	9.95014	10.2594	10.4304	10.0001	10.6024	10.4788	10.3226	10.6157	10.4318	10.2224	10.2232	10.4498	10.3042	10.4584	10.5229	10.4898	10.4221	10.3238	10.3941
O95639	11.5744	11.4505	11.5486	11.6635	11.612	11.6915	11.7484	11.5602	11.6935	11.4359	11.3811	11.4773	11.7054	11.4128	11.7784	11.7015	11.7119	11.8042	11.7144	11.6176	11.6278	11.5403	11.4713	11.5736	11.6628	11.7524	11.7749	11.6696	11.208
O95644	11.1168	11.1438	11.1113	11.1672	11.0784	10.9961	11.0209	11.0397	11.0446	10.9849	10.9561	11.0012	11.0832	10.9977	11.2105	11.1048	11.0619	11.1367	11.2149	10.9206	11.1325	11.1493	11.1083	10.951	11.0143	11.1144	11.1137	10.9549	11.0341
O95671	13.3414	13.1618	13.1905	13.4105	13.2221	13.3028	13.3486	13.1956	13.2591	13.1256	13.2237	13.293	13.1334	13.2914	13.2909	13.0875	13.1803	13.2332	13.255	13.1625	13.2131	13.3407	13.2756	13.2746	13.193	13.2142	13.3028	13.1291	13.2291
O95674	11.9383	12.0382	12.2157	11.9169	12.0059	12.1274	11.722	11.931	11.8292	12.2677	12.4064	12.199	11.9558	12.3692	11.8593	11.9433	12.1008	11.8945	12.0019	12.0561	11.96	11.9697	11.9666	12.0096	12.0318	11.9847	12.2441	12.1437	12.2512
O95684	9.20324	9.14124	9.37385	9.27988	9.20149	9.26103	9.41313	9.42551	9.51206	9.15164	9.22993	9.03111	9.32621	9.33145	9.26511	9.29867	9.41606	9.30224	9.20783	9.09011	9.1857	9.15903	9.39089	9.52748	9.23042	9.31061	9.2384	9.43185	9.43045
O95685	10.1275	10.2473	10.5225	9.95941	10.245	10.2241	10.1556	10.2465	10.3896	10.1349	10.2389	10.1346	10.3253	9.90877	9.98144	10.1146	10.0585	9.86727	9.85487	10.2256	10.1502	10.3656	10.3151	10.2546	10.095	10.2605	9.8371	10.2103	10.2356
O95714	9.48368	9.00216	9.27372	9.34931	9.0832	9.24611	9.58434	9.11188	9.44206	9.17692	9.36789	9.49727	9.14519	9.2818	9.61365	9.2127	9.37807	9.70443	9.44156	9.08835	9.47843	9.60486	9.24872	9.51767	8.84862	8.98109	9.61532	9.2503	9.36413
O95721	12.7521	12.561	12.7472	12.5973	12.4373	12.6124	12.4404	12.3514	12.5119	12.4898	12.6493	12.6104	12.4358	12.6144	12.5178	12.3417	12.5183	12.5002	12.4183	12.3195	12.3992	12.5632	12.4868	12.6212	12.5449	12.5446	12.6237	12.5759	12.7784
O95747	12.7878	12.8076	12.9707	12.7377	12.8225	12.7509	12.8417	12.8049	12.7689	12.9929	13.0245	13.0257	12.8375	13.0569	12.8571	12.8469	12.8936	12.8608	12.9257	12.9078	12.9041	12.8785	12.9038	12.8697	12.6988	12.713	12.9389	12.9457	12.9795
O95758	11.8822	11.912	11.7808	12.0355	11.9712	11.8846	11.8792	11.7746	11.8964	11.7199	11.7123	11.6918	11.7643	11.7436	11.823	11.7741	11.8178	11.751	11.5583	11.4773	11.6275	11.8566	11.9357	11.9075	11.8861	11.8642	11.917	11.9548	11.9956
O95759	9.47798	9.32961	9.28534	9.25135	8.9267	8.87623	9.24385	8.99158	8.97133	8.94231	8.93398	9.14071	8.96292	8.95572	9.13106	9.09109	9.08896	9.35284	9.34282	9.16239	9.09891	9.52422	9.12842	9.13528	8.88773	8.88264	9.10678	8.82337	8.8806
O95772	10.9207	10.8634	10.5682	10.9767	10.7352	10.6783	10.7439	10.5359	10.5134	10.6034	10.497	10.8454	10.7937	10.3983	11.0984	10.8121	10.6521	11.0558	10.9518	10.6227	10.6955	10.7392	10.685	10.7731	10.6159	10.6208	10.7751	10.7276	10.7646
O95777	10.9629	10.9117	10.8366	11.0706	10.9922	10.9268	11.0123	10.9281	11.0367	10.8938	10.8544	10.888	11.0298	10.8809	11.085	11.0256	10.9898	11.0427	10.9811	10.9302	10.8724	10.9342	10.9233	10.8347	11.0398	11.0505	11.0147	10.959	11.0309
O95782	15.2503	15.2191	15.1444	15.2202	15.1409	15.1546	15.2049	15.1798	15.2112	15.0734	15.0445	15.1402	15.2132	15.0478	15.2792	15.2165	15.1797	15.2489	15.1606	15.1596	15.128	15.2755	15.236	15.2327	15.0791	15.0848	15.2011	15.1443	15.2051
O95786	13.3978	15.2388	13.7661	13.4838	15.5193	13.9652	13.4362	15.209	13.445	15.0574	13.593	13.3868	15.4537	13.6688	13.5484	15.4118	13.7829	13.6671	13.665	15.3552	13.6227	13.8267	15.1514	13.9212	14.913	13.6416	13.3627	15.2934	13.7451
O95793	12.5456	12.8719	12.794	12.5213	12.9917	12.7218	12.4767	12.8016	12.6717	12.6006	12.5169	12.3932	12.7446	12.6577	12.4895	12.6517	12.6058	12.4927	12.4979	12.9019	12.7211	12.6613	12.7632	12.7438	12.7709	12.7249	12.5383	12.7343	12.027
O95801	11.4817	11.4054	11.7094	11.5197	11.4342	11.8038	11.4658	11.3263	11.7513	11.7792	11.8956	11.5769	11.596	11.7559	11.6451	11.602	11.8368	11.6523	11.6069	11.6236	11.8427	11.5611	11.5557	11.579	11.4798	11.6095	11.7568	11.5565	11.845
O95816	10.9759	10.7896	10.9375	10.7321	10.5809	10.6667	10.9897	10.8033	10.88	9.92413	10.0778	10.0742	10.0503	10.0412	10.1534	9.9988	10.0343	9.98063	9.98489	9.93369	10.1254	10.7088	10.6156	10.7381	10.9418	11.0364	10.0998	10.0182	10.0589
O95817	13.2159	13.1944	13.4197	12.8829	12.9717	13.2804	12.9034	13.0042	13.235	12.7947	12.9553	12.6866	12.5773	12.873	12.4297	12.5069	12.7567	12.341	12.6531	12.7633	12.8955	12.9457	13.1738	13.2356	13.1062	13.3108	12.4246	12.7069	12.4937
O95822	10.762	10.6589	10.7755	10.8638	10.8249	10.9299	10.783	10.7281	10.9026	10.8143	10.8299	10.9416	10.8313	10.7646	10.8007	10.8052	10.8559	10.7818	10.8196	10.6748	10.8606	10.7454	10.8484	10.7217	10.8681	10.8196	10.8719	10.7922	10.9181
O95825	12.8608	12.8394	12.847	12.841	12.811	12.8269	12.8439	12.7807	12.7625	12.7364	12.6725	12.7226	12.8706	12.6549	12.8959	12.8401	12.8031	12.8602	12.7975	12.7593	12.7614	12.8899	12.9036	12.8883	12.7217	12.6774	12.7908	12.7583	12.8389
O95831	14.0325	13.9226	13.9381	14.0854	14.0059	14.0533	14.0161	13.952	13.9869	14.0471	14.0943	14.1152	13.9678	14.112	14.0311	13.9502	14.0097	14.0377	14.0705	13.999	14.0079	14.0433	14.017	13.9823	13.9825	13.9465	14.0551	14.0004	14.1113
O95834	12.5463	12.2293	12.2587	12.2128	12.0245	11.9829	12.5765	12.2738	12.2046	11.7878	11.7375	12.0145	11.9736	11.8369	12.2727	11.818	11.7761	12.0631	11.9091	11.6554	11.7497	12.5027	12.2624	12.2971	12.0386	11.9992	12.1735	11.9578	12.0677
O95848	6.8003	6.82059	6.564	6.69468	6.73555	6.43106	6.4535	6.38205	6.3471	6.5553	6.42441	6.48311	6.59798	6.50168	6.703	6.4857	6.4361	6.48144	6.23522	6.29768	6.27922	6.20945	6.55459	6.56986	6.87856	6.67243	6.74147	6.53398	6.97728
O95864	8.08336	5.57968	7.32666	8.14353	5.89014	7.27821	7.62022	5.48026	6.57902	6.19862	7.41625	8.25177	6.58694	8.05078	8.75143	6.5733	8.08714	8.61982	8.36048	6.87856	8.11548	7.1224	6.33985	6.86625	6.58496	6.62449	8.33688	6.29155	7.66059
O95865	13.0415	12.9913	12.9263	12.9197	12.7648	12.8462	13.1563	13.1178	13.1054	13.1	13.127	13.1639	12.9103	13.0208	12.946	12.8142	12.8373	12.8786	13.1383	13.0571	13.106	13.119	13.1234	13.0345	12.8251	12.7856	12.8897	12.7852	12.8821
O95881	11.6895	11.5666	11.6164	11.7213	11.6867	11.741	11.7446	11.5894	11.7243	11.9738	12.0316	12.0807	11.8641	11.9908	12	11.8655	11.9529	11.9812	12.0041	11.8515	12.0908	11.7325	11.6404	11.6999	11.647	11.6331	11.9912	11.923	11.9715
O95926	10.9216	10.9393	11.1324	11.0043	11.1184	11.2184	11.054	10.9993	11.3136	10.8733	11.0151	10.8698	10.8995	10.9301	10.8076	10.9582	11.1298	10.9212	10.9484	10.7963	10.9046	10.9169	10.9901	11.188	11.1643	11.2109	10.8536	10.8923	11.2019
O95976	10.6523	10.1536	9.88198	10.6563	10.1295	9.67898	10.525	10.0786	9.87137	10.4078	10.2029	11.0963	10.2875	10.3213	10.9231	10.2312	10.053	10.882	10.8476	10.4543	10.2188	10.5058	9.98252	10.0075	9.9901	9.96578	10.8326	10.2912	10.2562
O95989	11.1532	11.2627	10.8859	11.2721	11.3109	11.1599	11.1392	11.242	11.1138	11.2872	11.1147	11.2108	11.4449	11.1179	11.377	11.4741	11.2612	11.3828	11.3223	11.4003	11.2707	11.1387	11.1849	11.1582	11.2011	11.1613	11.1956	11.3895	11.2107
O95994	9.6128	9.45232	9.30887	9.93996	9.88085	9.86727	10.1891	10.2665	10.348	9.13002	9.11797	9.10267	9.00414	8.9079	9.10486	9.15212	9.13068	8.96287	8.56605	8.51043	8.64866	9.35462	9.62632	9.62875	10.3923	10.3995	9.51241	9.70102	9.41363
O95996	8.88776	9.08959	9.17723	9.10247	8.9852	8.96437	9.11289	8.94464	9.14733	8.72786	8.61695	8.59301	9.07867	8.42044	9.01001	9.13298	8.93588	9.03656	8.82124	8.85383	9.131	9.08923	8.99247	9.07414	8.9725	9.08392	8.7039	8.61102	8.95323
O95999	10.5687	10.6494	10.6857	10.6065	10.6599	10.8101	10.7142	10.7494	10.8275	10.9012	11.1255	10.8862	10.6165	11.1317	10.6028	10.6417	10.8526	10.6234	10.8055	10.8652	10.9141	10.6516	10.8114	10.6874	10.7148	10.7282	10.5626	10.8236	10.9011
O96000	10.6344	10.4814	10.1778	11.0124	10.7837	10.9451	10.3746	10.433	10.4838	10.8442	10.914	11.0098	10.6865	10.7635	10.9378	10.8033	10.8674	10.9042	11.2133	11.1273	11.1364	10.5071	10.3102	10.584	10.746	10.7299	10.5853	10.5443	10.5307
O96005	11.9499	11.6774	11.8177	11.9067	11.7641	11.9778	11.7719	11.7107	11.7983	11.7308	11.7786	11.966	12.1051	11.8823	12.3131	12.0997	12.1407	12.2893	12.1951	12.1137	12.2474	11.8944	11.6139	11.9201	11.742	11.7912	11.9856	11.6845	12.0036
O96007	9.75864	9.51392	9.60398	9.93092	9.73424	9.77126	9.77072	9.66613	9.76146	9.34187	9.51764	9.58772	9.48162	9.46102	9.62904	9.43025	9.49431	9.56387	9.34651	9.23681	9.24317	9.72735	9.58434	9.84862	9.71023	9.67007	9.63662	9.61655	9.90338
O96008	11.7415	11.4475	11.797	11.7433	11.6414	11.794	11.5038	11.7078	11.6244	11.675	11.738	11.822	12.2514	11.886	12.3701	12.2476	12.3466	12.4012	12.6231	12.4478	12.5889	11.553	11.4256	11.8158	11.6579	11.8102	11.5974	11.506	11.7171
O96017	9.27396	9.2429	8.96807	9.39206	9.33175	9.23805	9.29494	9.25032	9.22494	9.23847	9.12509	9.29903	9.41354	9.13795	9.46967	9.42242	9.30571	9.48926	9.27535	9.42766	9.23282	9.1964	9.30986	9.26131	9.29309	9.0954	9.31213	9.4457	9.24
O96018	8.10885	7.98963	8.37489	8.23043	8.08946	8.16092	8.16395	7.96695	8.10239	8.14648	8.29181	8.17725	7.97879	8.1697	8.12091	7.91976	8.05337	8.04976	8.07682	7.96771	8.11027	8.09099	8.20945	8.25109	7.98868	8.09276	8.14636	8.17159	8.16825
O96019	11.8856	11.96	12.0072	11.882	11.8599	11.7974	11.9024	11.809	11.8105	11.8026	11.8969	11.9124	11.92	11.9884	11.9611	11.8754	11.9796	11.9679	12.0355	11.8824	11.9336	11.8009	11.743	11.8632	11.9328	12.0409	11.9612	11.804	11.9269
O96033	9.39751	9.22953	9.28905	9.17692	8.92948	9.07262	9.0751	9.02852	9.21301	8.87326	8.80822	8.89556	9.10028	9.08162	9.2864	9.1201	9.22419	9.27545	9.02329	8.76155	8.91389	9.20376	9.05166	9.10852	9.19147	9.1489	9.26835	9.05438	9.45052
P00167	10.9569	10.8873	10.7877	11.0644	11.0698	10.7056	10.9791	10.8383	10.7223	10.8512	10.7243	10.8502	10.7584	10.5956	10.8252	10.8	10.7237	10.9266	10.7712	10.7811	10.649	10.6567	10.6795	10.6363	11.2463	11.1805	10.813	10.9091	10.7748
P00338	14.5541	14.4612	14.519	14.381	14.2878	14.383	14.3968	14.3365	14.4259	14.5132	14.3893	14.3962	14.5073	14.4126	14.5126	14.5513	14.5766	14.5318	14.5164	14.4604	14.5071	14.3749	14.3221	14.3892	14.506	14.4927	14.408	14.3898	14.6469
P00367	14.6383	14.6376	14.5042	14.7427	14.7421	14.7047	14.7353	14.75	14.6867	14.886	14.8402	14.8349	14.748	14.7959	14.6965	14.7731	14.7501	14.7166	14.8999	14.9054	14.7902	14.5826	14.6467	14.6341	14.817	14.7529	14.6428	14.6561	14.7989
P00387	13.0054	13.1558	13.3493	13.0892	13.1802	13.4047	13.0233	13.2575	13.2624	13.0478	13.1481	12.9618	13.171	13.3464	13.0634	13.1196	13.2001	13.0104	13.1487	13.2155	13.2547	13.0451	13.1555	13.2717	13.2342	13.3753	12.8628	13.0202	13.2077
P00441	13.5411	13.4525	13.5328	13.4374	13.3446	13.4229	13.481	13.4106	13.5055	13.6111	13.7157	13.6747	13.5063	13.6689	13.5666	13.5025	13.6059	13.5773	13.6461	13.5755	13.6159	13.4608	13.4321	13.4294	13.4869	13.4764	13.5995	13.5349	13.6096
P00488	17.9085	18.038	17.9472	17.8422	17.8846	17.8759	17.8674	17.9461	17.9411	18.0188	17.9745	17.9456	18.1181	18.0071	18.0425	18.0529	18.0218	18.0317	17.9937	18.0413	17.9352	17.934	18.0046	17.9847	17.851	17.8312	18.0387	18.079	18.0514
P00491	13.5466	13.5317	14.0468	13.6819	13.6392	14.1788	13.2299	13.2893	13.9254	13.1974	13.5023	13.1006	13.4605	13.555	13.4251	13.4452	13.919	13.4073	13.0591	13.0468	13.5415	13.654	13.7469	13.9584	13.4363	13.7235	13.4291	13.6285	13.9611
P00505	13.7545	13.799	14.0438	13.905	13.8538	14.1371	13.9355	14.0209	13.9987	13.7584	13.7134	13.6125	13.979	13.6412	13.9954	13.9825	13.9804	13.8993	13.5993	13.7195	13.9273	14.0652	14.1593	14.0276	13.8091	13.6582	13.828	13.8819	14.1024
P00533	9.50273	9.28592	9.23863	9.11544	9.11925	8.86582	9.18413	9.15642	8.94918	8.76098	8.56064	8.75556	8.66807	8.60402	8.66493	8.43461	8.2523	8.52256	8.66178	8.77039	8.32042	9.03617	9.34799	8.92778	9.20457	9.16909	8.41926	8.77698	8.50515
P00918	11.9193	11.8207	11.8331	12.0771	12.0469	11.9541	12.225	12.2106	12.0777	11.8772	11.9539	11.9457	12.0409	12.1016	12.0418	11.6373	11.6401	11.701	12.4803	12.4744	12.4424	11.884	11.9186	11.8917	12.2085	12.1716	11.2923	11.2165	11.3716
P00973	12.1816	13.6171	12.1233	12.7997	14.276	12.9541	12.6435	13.9372	12.3087	13.504	12.3606	12.4504	13.9041	12.2314	12.4606	13.812	12.458	12.6817	12.9319	13.9082	12.4204	12.6953	13.331	12.6035	13.6794	12.9698	12.2775	13.3558	12.3302
P01009	13.2055	13.1749	13.2969	13.3987	13.2344	13.5336	13.6712	13.4125	13.8139	11.7616	12.0496	11.8919	11.6857	12.0028	12.0827	11.9448	12.3777	12.2287	11.8481	11.5453	12.2301	13.2016	13.3578	13.2843	13.563	13.6631	11.9999	12.0904	12.3039
P01023	12.2001	10.7657	10.8799	12.131	10.7936	10.9653	11.7261	10.752	10.8084	10.7671	10.75	11.5592	10.8402	10.8106	12.0274	10.8145	10.9291	11.9001	11.7556	10.8218	10.9789	11.5132	10.9612	11.0759	10.9361	10.9605	11.5705	10.818	10.983
P01024	11.4733	10.9483	11.4096	11.9762	11.2467	11.6966	11.9385	11.2109	11.7309	10.6799	10.9949	11.2805	10.9358	11.1426	11.7216	10.7485	11.1665	11.6063	11.5926	10.7674	11.1209	11.6248	10.9273	11.5364	11.4023	11.7367	11.4919	10.4942	11.3461
P01033	10.5729	10.481	11.518	10.6106	10.3663	11.6838	11.0644	10.9139	11.9616	10.0197	10.7376	9.97412	10.2011	10.8372	10.545	10.4182	11.4134	10.3826	9.92778	9.86212	11.4522	11.0154	10.7993	11.4217	10.6609	11.4284	10.1911	10.2005	11.4318
P01111	11.7992	11.6974	11.9728	11.8013	11.7648	11.9176	11.8795	11.8761	12.0187	11.7579	11.8733	11.8464	11.7921	11.8772	11.8864	11.7422	11.8717	11.8502	11.6701	11.7364	11.8361	11.8648	11.916	11.8473	11.8332	11.8335	11.9125	11.8624	11.9833
P01583	10.4387	11.6454	14.9703	10.4647	11.3639	15.2075	10.1968	11.2995	15.753	11.8696	13.6449	9.69351	11.3151	13.5359	9.53059	11.6358	13.9961	9.58357	10.1146	10.3253	13.113	10.4332	13.6122	13.7841	12.4878	13.463	10.1536	12.4826	13.6353
P01584	11.4053	12.3708	16.9629	11.684	11.5705	16.978	11.5057	12.0455	17.4297	12.7265	15.2416	10.5148	11.3609	14.8643	10.3276	11.475	15.2532	10.4705	10.4581	10.3783	14.353	10.9021	14.7066	15.2844	13.6203	15.2585	10.8342	13.2992	15.4249
P01903	12.562	12.9003	12.1849	12.1661	12.6967	11.8465	13.019	13.4447	12.6375	12.9656	12.4093	12.6871	13.7048	12.3598	13.2781	13.6649	12.9856	13.4252	13.7508	14.0168	12.758	12.4005	12.5023	12.1948	13.1125	12.7833	12.4607	12.9623	12.3482
P02462	10.551	10.2693	10.4004	10.3268	10.2999	10.3054	10.2202	10.24	10.2518	8.99289	8.89799	9.16158	10.1021	9.58723	10.1003	9.76171	9.65817	9.72519	8.64626	8.82124	8.99247	10.6534	10.5594	10.4059	9.79766	10.0746	10.2804	10.2507	10.2893
P02511	12.6827	12.4618	12.5114	11.9462	11.7231	11.8964	12.9567	12.727	12.8048	10.5169	10.6733	10.7527	10.3033	10.3599	10.2868	10.6367	10.4524	10.3682	10.8057	10.7358	10.7299	11.9837	11.9434	11.9612	13.0232	13.1377	10.1323	10.2428	10.2527
P02533	12.1398	12.346	11.9802	10.8695	11.1882	10.9872	11.1704	11.3428	11.3501	11.9128	11.4913	11.5195	11.9149	11.5405	11.567	13.6244	11.4383	11.4928	12.697	11.881	12.1653	11.0448	10.8976	11.7325	12.4277	11.5043	11.6527	11.4393	11.1224
P02649	12.5292	12.063	11.8722	12.0648	11.5524	11.4519	12.152	11.677	11.5277	11.8206	11.695	12.386	12.2311	12.1975	12.7174	11.995	11.9446	12.4835	12.1944	11.7755	11.8495	12.203	11.4903	11.7367	11.7924	11.7908	12.7559	12.1633	12.218
P02686	10.3051	10.0813	10.3456	10.2386	10.1445	10.2022	10.4931	10.343	10.4354	10.7028	10.7302	10.8897	10.5769	10.8886	10.7053	10.5338	10.6212	10.7421	10.8971	10.7638	10.8079	10.2691	10.3268	10.2746	10.1366	10.3576	10.8175	10.5356	10.4371
P02765	9.15775	9.1667	8.7012	9.47094	9.36933	9.36828	8.84441	8.90002	8.90005	8.51909	8.47132	8.49285	8.03475	8.10668	8.06962	7.9852	7.96559	8.001	7.78354	7.88468	8.50117	9.02791	9.21108	8.97441	8.93762	9.31741	8.39232	8.28848	8.24159
P02768	15.404	15.5577	15.4965	15.1912	15.2696	15.2167	15.9253	15.9709	15.929	13.9426	13.8444	13.7741	13.3932	13.3471	13.2461	13.6662	13.5391	13.3829	13.389	13.391	13.4093	15.1262	15.3752	15.2432	16.0655	16.0522	13.5051	13.8688	13.8327
P02778	8.19263	13.3716	7.39604	8.00692	13.5855	8.3732	7.22684	13.0965	8.11038	13.348	8.72635	8.24563	13.2424	8.66966	8.21794	13.212	8.66966	8.53515	8.79333	13.982	8.04075	8.29155	12.3936	7.76377	13.1059	8.72565	8.10504	13.3662	8.24793
P02786	14.874	14.0977	15.3049	14.5479	13.879	15.2522	14.6391	13.5542	15.2016	14.6718	15.7554	15.2994	14.3023	15.4044	14.9212	14.2127	15.2874	14.8151	15.252	14.3893	15.4419	14.9455	13.8706	14.9568	14.0664	15.0433	15.072	13.8899	15.8199
P02790	8.21172	8.59312	8.24858	8.16121	8.47122	8.34804	8.10212	8.49662	8.34864	8.5784	8.51142	8.35396	8.60503	8.29827	8.36678	8.61596	8.43064	8.32972	8.6594	8.71425	8.60486	8.11201	8.19147	8.5025	8.44708	8.51439	8.09452	8.23362	8.39375
P02794	13.1356	13.1814	13.0238	13.4947	13.2509	12.9426	13.1433	13.0849	12.8024	12.8371	12.7098	13.041	13.157	12.6458	13.3758	12.8181	12.586	13.0431	12.5636	12.3186	11.9711	13.0945	12.8977	12.9333	13.2616	13.1997	13.6719	13.395	13.5328
P02795	12.4253	13.9764	15.4002	13.3509	14.4265	15.6359	13.015	13.9372	15.3015	13.0863	14.0845	12.6227	13.9065	14.2987	13.0881	13.9588	15.2441	13.1772	12.4281	13.0773	14.6123	13.8907	14.4756	14.5468	14.0268	14.7256	13.1463	14.0326	15.0019
P04035	8.81252	8.05124	8.54334	8.84344	7.34299	8.78749	8.38648	7.77158	7.98954	8.2706	8.8774	9.06309	8.40035	9.07552	9.24116	8.08463	8.89464	9.07611	8.97633	8.4567	8.00562	8.21108	8.13443	8.64866	7.79874	8.24951	9.40656	8.52748	9.23202
P04040	14.5346	14.532	14.4083	14.3815	14.3512	14.3023	14.6046	14.6317	14.5597	14.5206	14.4868	14.5297	14.7298	14.5013	14.7461	14.6842	14.6231	14.6876	14.7003	14.6673	14.6408	14.625	14.7088	14.6187	14.2277	14.1753	14.4692	14.5575	14.6395
P04066	14.3431	13.7623	13.5282	13.7705	13.3495	13.1419	14.1968	13.7457	13.5256	13.5214	13.4305	13.9089	13.9489	13.4956	14.3532	13.9525	13.7879	14.284	14.265	13.8663	13.8339	13.9507	13.7802	13.785	13.3469	13.3328	13.8811	13.5726	13.7032
P04083	15.032	14.901	14.9531	14.6629	14.6484	14.5254	15.1146	15.1805	15.1415	15.2674	15.2976	15.3356	14.8347	15.2305	14.8023	14.9688	15.0308	14.9861	14.7451	14.7914	14.7843	15.04	14.9776	14.9496	14.8211	14.7485	15.3886	15.3821	15.3988
P04150	12.843	13.1657	13.096	13.1268	13.2168	13.3893	13.096	13.1228	13.4756	13.0203	13.0015	12.8948	13.1537	13.0664	13.144	13.1102	13.241	13.1673	12.8454	12.8656	13.1479	13.073	13.3865	13.3333	13.0421	13.0908	13.0693	13.2496	13.3438
P04233	11.9578	12.0491	12.1569	11.9323	12.1787	11.9609	12.0784	12.3029	12.1362	12.8502	12.2392	12.5789	13.0422	12.0724	12.653	12.7922	11.8223	12.5975	13.2691	13.5196	11.7467	12.3388	12.2149	11.5003	12.5952	11.6958	12.3775	12.6695	11.5043
P04259	8.67042	8.91944	8.29585	7.38465	7.79206	7.39427	7.42563	7.73805	7.54717	7.91383	7.51952	7.49129	7.74319	7.60575	7.39793	9.36233	7.46229	7.31242	8.16155	7.80305	7.04075	7.3634	7.80735	9.10591	8.05889	7.3837	7.58496	8.35609	7.44846
P04406	15.8421	15.9027	15.887	15.8404	15.7858	15.9612	15.7988	15.8236	15.9344	15.895	16.0243	15.9164	15.8025	16.0624	15.816	15.7812	15.9384	15.8342	15.9234	15.8728	15.9208	15.8838	15.8545	15.9684	15.7748	15.8768	15.7994	15.8224	16.0275
P04732	8.47349	9.57204	12.0424	9.66599	10.2892	12.4629	9.40486	9.68307	12.2968	9.0621	10.3177	9.03405	9.38055	10.4369	9.27706	9.55443	11.6381	9.46129	8.09276	8.32493	11.4122	10.2296	10.1493	11.0645	10.0786	11.4087	9.40656	9.86419	11.6259
P04733	9.94695	10.6362	12.1796	10.9278	11.2285	12.8192	10.4559	10.7683	12.362	9.90855	11.123	10.1888	10.7122	11.5392	10.6513	10.6946	12.4284	10.7074	9.94154	9.72053	11.8851	11.4584	11.1265	11.7597	10.6909	11.7055	10.5856	10.8665	12.2635
P04792	14.1809	14.1414	14.1383	14.0594	14.004	13.9591	13.9293	13.8731	13.8411	14.2243	14.1479	14.3163	14.1156	14.1847	14.1406	14.0147	13.9356	14.0424	14.2394	14.2486	14.1655	14.0114	13.8933	13.8726	14.1216	14.1337	14.0234	13.99	14.0773
P04839	14.1208	14.0674	13.7317	14.2352	14.0745	13.7741	14.2937	14.1556	13.9122	14.1533	13.8928	14.3116	14.3173	13.8591	14.4965	14.2688	13.9964	14.4491	14.3012	14.2445	14.0483	14.2534	14.0051	13.8636	14.0854	13.7921	14.3418	14.1592	14.0708
P04843	14.406	14.3004	14.347	14.4094	14.3537	14.4695	14.3883	14.3934	14.399	14.5055	14.5972	14.5238	14.5626	14.6133	14.5409	14.5431	14.5927	14.5552	14.6208	14.6252	14.6626	14.3725	14.3045	14.433	14.3812	14.4493	14.4317	14.4412	14.5785
P04844	13.8886	13.8461	13.7042	13.7934	13.7805	13.7786	13.8791	13.7811	13.764	13.9126	13.8418	13.9096	14.1492	13.9376	14.177	14.1431	14.0736	14.1814	14.1706	14.1246	14.0542	13.7958	13.6744	13.8176	13.8372	13.8357	13.9226	13.8927	14.0744
P04899	14.0857	14.0072	13.8694	14.0892	13.9743	13.9897	14.2027	14.1368	14.0978	14.0806	14.088	14.1471	14.2353	14.1096	14.3168	14.2122	14.1783	14.2759	14.1549	14.0566	14.089	14.0551	14.008	14.0571	14.0284	14.0424	14.304	14.2149	14.2801
P04920	11.6043	11.5394	11.3883	11.5751	11.6043	11.5045	11.7845	11.6246	11.5529	11.7642	11.623	11.6524	11.7997	11.554	11.8359	11.7972	11.7372	11.8259	11.7871	11.9196	11.7058	11.3952	11.7	11.6779	11.5618	11.5134	11.7208	11.9241	11.3268
P04921	6.61447	7.884	7.28841	6.51427	7.8003	6.95761	6.73916	7.46909	6.96936	7.5454	7.2672	6.65385	7.57692	7.02036	6.50007	7.41961	6.89223	6.45287	6.75489	7.59991	6.82018	6.70966	7.60239	7.03709	7.76818	7.05166	6.22239	7.77039	7.02975
P05023	15.0531	14.9117	14.9627	15.2883	15.0514	15.1713	15.0932	14.8545	14.9064	15.0325	15.0749	15.201	15.0641	15.0759	15.3109	14.928	15.0302	15.1717	15.2249	15.0412	15.1278	14.9617	14.8323	14.9537	15.152	15.161	15.1415	14.9158	15.143
P05026	12.3139	12.058	11.6896	12.649	12.1353	12.143	12.2912	12.0124	11.789	12.2774	12.1654	12.6854	12.1862	11.9887	12.6489	11.9997	11.8399	12.4452	12.5388	12.207	11.9091	11.9739	11.907	11.9164	12.2661	12.2424	12.5313	12.1602	12.135
P05090	12.388	12.5159	12.3456	12.8553	12.8944	12.763	12.0485	12.1363	12.0844	11.897	11.7079	11.6537	11.8467	11.7463	11.7679	11.613	11.61	11.5296	11.1569	11.4362	11.4853	12.5337	12.7582	12.5236	12.2699	12.1982	11.9535	12.1759	12.0145
P05106	11.9981	12.1919	13.923	12.5088	12.4066	13.5835	12.1039	11.8966	13.3578	12.4603	12.9996	11.8626	11.9714	12.9283	11.9051	12.1271	13.246	11.8948	11.4761	11.4538	13.0153	12.1909	12.9496	13.2606	12.4835	12.9433	11.7914	13.0697	13.429
P05109	12.0293	11.6054	13.6667	12.5042	11.738	13.894	11.9788	11.2631	13.4294	11.8733	13.8138	12.3924	11.3986	14.0744	12.0534	11.4322	13.5853	12.1064	12.3328	11.5948	14.054	12.4872	11.7269	13.4054	11.6681	13.2963	12.0064	11.507	13.6235
P05114	11.4645	11.4645	11.7977	11.5001	11.6355	11.7744	12.0069	11.6586	11.7525	11.4786	11.4599	11.2788	11.2316	11.7508	11.2005	11.3093	11.4211	11.3014	11.11	11.2268	11.1207	11.3727	11.6752	11.6239	11.8961	11.8796	11.7033	11.8158	11.2808
P05120	13.3401	13.8625	14.4983	12.4714	12.7012	12.8917	12.3488	12.628	13.3722	12.5339	12.77	11.9894	11.5916	12.2867	11.1123	11.7013	11.906	11.2325	11.9909	12.0309	12.418	12.1278	12.4143	12.6738	14.1981	14.6407	11.3526	11.7349	11.8867
P05141	12.6632	12.6632	12.4618	13.0633	12.9722	13.0456	12.7802	12.7519	12.7678	13.0278	13.0252	13.0902	13.1496	13.1678	13.2253	13.0977	13.1129	13.1576	13.398	13.2745	13.1772	12.5911	12.5242	12.7251	13.0951	13.01	12.9759	12.7706	13.0759
P05161	11.6598	14.8287	12.4254	11.7563	15.1353	12.8632	11.7948	14.8154	12.0459	14.2844	12.0682	11.3783	14.7977	12.0785	11.8165	14.8165	12.3477	11.93	12.045	14.1647	12.2344	12.2862	14.531	12.5587	14.398	12.5314	11.8857	14.4736	12.206
P05165	13.3086	13.2344	13.1662	13.3953	13.3354	13.315	13.3645	13.3076	13.3379	13.2979	13.2331	13.2975	13.4093	13.3154	13.4495	13.4076	13.3749	13.433	13.3889	13.3361	13.2591	13.2002	13.2708	13.2949	13.3806	13.366	13.3392	13.4027	13.4192
P05166	13.4384	13.3621	13.4759	13.4162	13.4068	13.3496	13.501	13.4894	13.4298	13.3489	13.2931	13.3651	13.5253	13.3194	13.5203	13.53	13.4568	13.5194	13.47	13.4118	13.3386	13.3476	13.4084	13.4096	13.516	13.4458	13.3701	13.5042	13.5225
P05204	12.6615	12.5787	12.8726	12.4895	12.4806	12.53	12.9985	12.7051	12.8956	12.8752	12.8689	12.7282	12.4814	12.9561	12.3305	12.5981	12.5385	12.3911	12.6346	12.784	12.5352	12.424	12.3592	12.3777	13.1721	13.2134	12.6768	12.85	12.3226
P05231	7.96514	8.54614	9.72754	7.97143	8.20329	10.499	8.11652	8.72965	10.8081	8.23261	9.18718	7.65569	8.34717	9.33421	7.49415	8.43189	9.71078	7.41907	8.20294	7.92283	8.44018	8.38082	9.18653	9.24159	9.22882	9.47235	8.39518	8.38082	9.16658
P05362	13.4883	14.4633	13.783	13.6379	14.4516	13.9929	13.7551	14.208	13.8733	14.3552	13.9717	13.7509	14.329	13.9315	13.6868	14.1964	13.7194	13.6364	13.5851	14.1254	13.7889	13.8831	14.2535	13.9441	14.0846	13.9194	13.7073	14.4482	14.0543
P05387	12.702	12.5935	12.8476	12.8349	12.7302	13.1195	12.7018	12.6824	12.9216	12.8082	13.0183	12.8518	12.72	13.162	12.754	12.7056	12.9856	12.8008	12.7446	12.8102	13.0741	12.7687	12.7866	12.8074	12.8262	12.8389	12.7547	12.8052	13.0119
P05388	13.4904	13.446	13.612	13.5071	13.4385	13.5672	13.4325	13.3285	13.4934	13.5196	13.5945	13.5473	13.4942	13.6516	13.5701	13.4561	13.5682	13.5224	13.5409	13.5035	13.6743	13.5413	13.4663	13.4816	13.4296	13.4773	13.5238	13.3852	13.6437
P05412	8.11057	9.66836	9.46196	8.04274	9.77169	9.58742	8.53128	9.60359	9.65642	9.51716	9.22153	8.01391	9.38101	9.19309	7.85879	9.5983	9.31001	8.1804	8.09276	9.24079	8.99435	8.45121	9.82496	9.34059	9.69928	9.35388	8.21755	9.66948	9.28925
P05413	12.2865	11.9202	11.3154	12.5249	12.0673	12.0986	11.8258	11.5052	11.5356	13.0591	12.8211	13.2691	12.8528	12.9266	13.2338	12.4664	12.3922	12.7807	13.4559	13.1638	13.1624	11.8494	11.6978	11.7204	12.0152	11.9634	12.7434	12.3602	12.3016
P05455	14.8315	15.447	14.9624	14.8421	15.436	15.0127	14.9108	15.4404	14.9066	15.5476	15.1373	15.0723	15.6106	15.1071	15.0234	15.5927	15.1747	15.0844	15.077	15.6601	15.0453	14.9395	15.3319	14.9888	15.3696	15.0157	15.0152	15.5369	15.2338
P05556	14.0186	13.9442	14.3696	14.1469	13.9577	14.285	14.1332	13.8343	14.2986	13.6252	13.9314	13.7788	13.6491	14.0629	13.8548	13.6605	14.0606	13.8727	13.7585	13.6427	13.9786	14.1369	13.9011	14.1893	14.0755	14.2564	13.7938	13.6593	14.1677
P05771	13.7499	13.7323	13.7085	13.8016	13.7357	13.4822	13.6295	13.6606	13.5916	13.4152	13.4682	13.4964	13.5835	13.5686	13.6218	13.3742	13.3383	13.3916	13.3916	13.3064	13.233	13.5561	13.5358	13.5687	13.8938	13.8052	13.645	13.5972	13.6577
P05783	14.808	14.3567	14.8114	13.9656	13.6174	13.9084	14.0902	13.7582	14.0332	12.3214	12.774	12.8976	11.6596	12.0754	12.0278	12.0328	12.2403	12.2883	12.401	12.0505	12.2624	13.8171	13.6322	13.8335	14.4808	14.8393	12.2505	12.2938	12.2746
P05787	14.289	13.7993	14.1021	13.4412	12.993	13.2193	13.5872	13.1413	13.3867	12.0072	12.4119	12.6869	11.3933	11.5712	11.8053	11.6997	11.8768	12.0441	12.3304	11.8695	11.9664	13.2876	12.9981	13.2649	13.7626	14.1905	11.8091	11.8793	11.7756
P06132	11.9597	11.5992	11.5532	11.8619	11.6279	11.5816	11.613	11.4927	11.5352	11.6915	11.7585	11.9281	11.5828	11.8309	11.8481	11.6311	11.6952	11.8654	11.7138	11.5928	11.7346	11.8839	11.7009	11.7059	11.3711	11.4471	11.9129	11.713	11.8868
P06280	12.7855	12.2835	12.0634	12.979	12.412	12.4265	12.6739	12.2506	12.2871	12.5465	12.6056	13.063	12.7805	12.6508	13.339	12.6275	12.6926	13.1186	12.8538	12.4291	12.5168	12.8208	12.1539	12.5062	12.1865	12.2973	13.3975	12.6633	13.0761
P06400	12.3714	12.8412	12.3722	12.4775	12.8964	12.5154	12.4966	12.7781	12.4098	12.8188	12.5315	12.62	13.084	12.5717	12.811	13.0475	12.7286	12.819	12.7269	13.0411	12.8111	12.5868	12.6378	12.4336	12.7342	12.528	12.5841	12.8633	12.6729
P06454	11.2922	11.52	11.1923	11.4125	11.3795	11.2842	11.467	11.4072	11.2234	11.7062	11.6695	11.6461	11.4641	11.6003	11.4259	11.4674	11.4262	11.4156	11.4742	11.6801	11.5929	11.5555	11.4584	11.2456	11.3148	11.221	11.4693	11.5771	11.4372
P06681	10.5745	10.9457	10.0671	10.7966	11.5869	9.94911	10.936	11.2446	9.88778	10.8566	9.96235	10.555	11.4864	10.0488	11.1287	11.4282	10.5146	11.1316	10.9101	11.6032	10.3193	10.6627	10.6859	10.2316	11.0526	10.5755	10.6642	10.8938	10.3517
P06702	12.4775	11.8427	14.4524	12.9135	12.0941	14.3587	12.4224	11.4611	14.0099	11.9134	14.1778	12.6677	11.8616	14.6704	12.6601	11.9806	14.24	12.7457	12.9213	12.0569	14.6882	12.8854	11.9334	13.9342	12.0871	13.904	12.3174	11.7553	14.1898
P06703	12.7161	12.2135	11.6895	12.6501	11.9978	12.0523	12.7058	12.254	12.2801	11.5888	11.602	11.9822	11.8195	11.7447	12.4008	11.7411	11.6423	12.3814	12.0113	11.5454	11.6831	12.4751	12.0896	11.9708	12.2097	12.3119	12.408	11.9685	11.6392
P06730	11.6333	11.5573	11.7842	11.6384	11.5189	11.5059	11.6652	11.4424	11.6213	11.7771	11.8088	11.8805	11.6039	11.7097	11.8042	11.558	11.6548	11.7456	11.7954	11.7302	11.8191	11.6371	11.6764	11.4945	11.5332	11.5748	11.7589	11.576	11.6729
P06733	15.7246	15.5459	15.6454	15.6342	15.4206	15.6	15.6412	15.4767	15.6697	15.8706	16.0366	15.9808	15.6767	16.0688	15.8157	15.7105	15.9163	15.8907	15.9568	15.7465	15.8883	15.6395	15.5435	15.5899	15.5867	15.5906	15.9221	15.703	16.0846
P06737	15.6896	15.6974	15.6999	15.6694	15.7472	15.737	15.7124	15.7762	15.7524	15.8206	15.8433	15.7919	15.9331	15.9239	15.8691	15.963	15.9645	15.8995	15.8407	15.8725	15.894	15.7407	15.8061	15.7786	15.6793	15.632	15.8468	15.931	15.9636
P06744	14.1607	14.0321	14.1903	14.2439	14.1518	14.2272	14.2733	14.0644	14.1412	14.246	14.3128	14.3287	14.0562	14.3048	14.1899	14.0286	14.1144	14.1518	14.2095	14.0655	14.111	14.2789	14.2352	14.225	14.0327	14.0107	14.2598	14.1446	14.3595
P06746	10.9349	10.8504	10.7645	10.8843	10.8289	10.6761	10.8657	10.8301	10.8196	10.9878	10.949	11.0402	10.8919	10.9958	10.9317	10.8836	10.8607	10.9221	11.0629	10.9432	10.835	10.8752	10.8515	10.8162	10.8223	10.7344	10.951	10.9699	10.8424
P06748	13.9133	13.941	13.9956	14.0268	13.9339	14.0474	13.809	13.8834	13.9756	14.2207	14.2968	14.2313	13.9682	14.1506	14.1905	13.9477	14.1858	14.0499	14.1691	14.1756	14.3684	14.0361	14.0906	13.931	13.6845	13.9876	14.0404	13.9436	14.1135
P07093	12.0582	11.9462	12.0601	12.3122	12.2246	12.3336	11.8636	11.7196	11.7855	11.8855	12.0265	11.9924	11.5059	11.874	11.6103	11.439	11.5923	11.5303	11.9326	11.9099	11.9895	12.0926	12.1085	12.1951	11.9268	11.8297	11.3382	11.5371	11.5795
P07108	12.6537	12.3768	12.4343	12.6466	12.3336	12.4681	12.4389	12.2665	12.289	12.6312	12.664	12.8395	12.7992	12.7125	13.0815	12.8397	12.9072	13.0876	12.9744	12.8556	12.8504	12.3752	12.2745	12.4166	12.4674	12.5032	12.8286	12.6334	12.8927
P07195	14.2463	14.1129	14.2361	14.1208	14.0064	14.1151	14.0794	13.9808	14.0624	14.0922	14.0763	14.1202	13.923	13.9932	13.9851	13.9276	13.9908	13.9789	13.9322	13.8873	13.962	14.1437	14.0788	14.0953	14.1025	14.0924	14.1034	14.0455	14.1327
P07199	10.3667	10.2471	10.3584	10.2933	10.1587	10.1115	10.429	10.2196	10.3532	9.84634	10.0255	10.0492	9.88486	9.9661	10.0948	9.91352	10.0743	10.0691	9.943	9.8009	10.0061	10.2954	10.3663	10.3208	10.1289	10.2268	10.1263	10.0094	10.0629
P07203	13.6489	13.5896	13.686	13.8019	13.8436	13.6989	13.785	13.7485	13.6522	13.5073	13.3963	13.4703	13.9096	13.3988	13.9295	13.8247	13.7154	13.8814	13.8678	13.873	13.8441	13.8028	13.8625	13.8091	13.5338	13.5022	13.4894	13.4721	13.4679
P07305	15.0841	15.1683	14.9109	14.874	14.8349	14.7183	14.8107	14.82	14.6617	14.4007	14.3701	14.392	14.0919	14.3555	14.1396	13.926	13.9764	14.0428	13.8691	13.8142	13.9899	14.873	14.7975	14.8376	14.9133	14.9295	14.7085	14.618	14.1001
P07332	13.161	13.1188	12.859	13.2271	13.1329	13.119	13.0566	13.0667	13.0698	13.1735	13.1379	13.1504	13.265	13.1659	13.2571	13.2581	13.2455	13.2511	13.0774	13.1073	13.1525	13.1709	13.2799	13.2103	12.9059	12.8645	13.2799	13.3956	13.2579
P07333	10.8035	9.33488	10.7552	10.7075	9.15437	10.6804	10.7169	9.41681	10.57	9.23069	10.8752	10.7633	9.30281	10.9496	11.0452	9.30415	11.2955	10.8013	10.7939	9.61348	11.2994	10.8598	9.12067	10.813	9.19394	10.7231	10.5981	9.16071	10.9034
P07355	15.6867	15.5521	15.4127	15.6796	15.5321	15.4193	15.5639	15.5611	15.3427	15.6496	15.4822	15.753	15.4754	15.4577	15.6275	15.4712	15.3361	15.621	15.6917	15.4704	15.3739	15.5035	15.4557	15.4512	15.5763	15.5331	15.7227	15.562	15.4103
P07384	14.2764	14.1894	14.0751	14.2025	14.139	14.0649	14.2838	14.2701	14.1605	14.249	14.1367	14.2967	14.3549	14.1363	14.3939	14.3694	14.2529	14.4114	14.3322	14.2755	14.22	14.2133	14.1675	14.137	14.1917	14.1441	14.3342	14.2971	14.2883
P07686	14.8709	14.4674	14.2767	14.6773	14.3025	14.2435	14.4927	14.2448	14.1177	14.5548	14.5338	14.8629	14.4918	14.5222	14.842	14.4803	14.4441	14.7683	14.7381	14.5122	14.4974	14.7816	14.5285	14.5166	13.9922	13.9979	14.8389	14.5017	14.574
P07711	13.1773	12.9694	13.1842	13.0896	12.9766	13.2867	13.3223	13.2473	13.47	13.2513	13.3495	13.21	13.123	13.4417	13.1095	13.2916	13.515	13.2836	13.2117	13.2266	13.6109	13.3929	13.2011	13.2718	13.0165	13.1194	13.1176	13.1649	13.3778
P07737	14.9575	14.9991	14.9753	15.1341	15.1431	15.1255	15.1538	15.0317	15.0512	15.0782	15.0734	15.1175	15.1888	15.2202	15.2327	15.157	15.1835	15.2503	15.0723	15.0791	15.1358	15.1168	15.1034	15.054	14.9986	15.0258	15.179	15.1681	15.365
P07738	9.08139	9.05141	8.67166	8.98236	8.91398	8.82313	9.02395	8.94225	8.95736	9.02846	8.94183	9.0816	8.86659	8.85071	8.87739	8.962	8.90418	8.9833	8.94447	8.96482	9.07146	8.97441	8.89077	8.95323	8.82761	8.98299	8.89381	8.84967	8.93566
P07741	12.2771	12.1704	12.28	12.396	12.3591	12.4302	12.406	12.3186	12.3858	12.4533	12.5904	12.4999	12.2449	12.5693	12.2974	12.2529	12.4121	12.3117	12.5109	12.4252	12.4502	12.3571	12.3691	12.3791	12.2885	12.3076	12.27	12.2547	12.5084
P07814	15.5344	15.3397	15.4268	15.5704	15.3724	15.4322	15.4469	15.2808	15.3467	15.3368	15.4426	15.5513	15.2583	15.4799	15.457	15.243	15.3451	15.4491	15.474	15.2947	15.4804	15.5033	15.3794	15.3619	15.398	15.3561	15.4626	15.2529	15.4081
P07858	14.3558	13.9532	14.0489	14.3928	14.2358	13.9396	14.6219	14.2234	13.9578	14.4763	14.5049	14.8718	14.4538	14.6074	14.7882	14.4375	14.4144	14.783	14.9371	14.6427	14.5776	14.5177	14.0703	14.187	14.0095	13.9374	14.6273	14.2023	14.5641
P07919	11.2312	11.2168	11.0939	11.2367	11.2753	11.1702	11.4304	11.3135	11.3365	11.4886	11.6076	11.6449	11.3989	11.4014	11.5244	11.6505	11.6496	11.7427	11.9021	11.7443	11.7424	11.1502	11.0886	11.2292	11.3669	11.4	11.353	11.335	11.3346
P07942	11.9416	12.3372	11.9842	11.8635	12.0907	11.8742	12.1379	12.4258	12.012	11.976	11.7576	11.6387	11.7463	11.6368	11.2881	11.7702	11.4549	11.3336	11.5401	11.6401	11.5804	11.9932	12.0002	11.9495	12.3122	12.2772	11.6686	11.7704	11.5832
P07948	13.9284	14.3842	14.488	14.1057	14.4651	14.5544	14.1544	14.4667	14.4625	14.3404	14.4348	14.1515	14.5429	14.5673	14.2296	14.475	14.5416	14.2656	14.1997	14.492	14.4488	14.2412	14.2737	14.4504	14.4306	14.5014	14.1997	14.3964	14.6265
P07992	9.80131	9.60143	9.71706	9.88121	9.68688	9.97859	9.81363	9.48558	9.97157	9.59688	9.77188	9.67903	9.39409	9.72908	9.67163	9.5456	9.86204	9.80104	9.6251	9.41785	9.76487	9.85487	9.71882	9.88264	9.46761	9.87652	9.89482	9.61532	9.76377
P07996	11.6747	11.6163	11.7273	11.6518	11.5433	11.5154	11.9336	11.7277	11.7825	11.1977	11.1711	11.1042	10.9552	11.0737	10.9157	10.8931	10.8792	10.8644	10.8624	11.0382	10.9091	11.7709	11.4955	11.5328	11.7698	11.8687	11.046	11.1224	11.0605
P08047	10.9141	10.7957	10.9266	10.9982	10.9747	11.0307	10.9406	10.9371	10.9182	10.8283	10.9617	10.9526	11.0216	10.9644	11.0308	11.0214	11.0314	11.0273	10.9462	10.9189	11.0112	10.9069	10.7996	11.0119	10.8842	11.0726	11.0152	11.03	10.9627
P08134	10.1745	10.1753	10.3982	10.0467	10.118	10.2834	10.0845	10.1218	10.2115	10.3842	10.6071	10.2171	10.0569	10.5779	9.93317	10.066	10.3255	9.90949	9.88264	10.0724	10.2827	9.9653	10.1396	10.3542	10.2835	10.3542	10.1523	10.4315	10.5482
P08174	11.6538	12.1179	13.018	11.8772	12.2244	13.3574	11.6417	11.5731	12.9256	11.5594	12.4909	11.409	11.3117	12.551	11.0044	11.0395	11.9195	10.9541	10.9965	11.0715	12.2626	12.0369	12.3944	12.8748	12.0285	12.4576	11.2005	11.7501	12.1928
P08195	13.098	13.1763	13.1443	13.1731	13.378	13.4257	13.1052	13.2384	13.2784	13.5526	13.637	13.4262	13.4718	13.7224	13.2448	13.4127	13.4643	13.2138	13.2404	13.4322	13.4227	13.1308	13.3686	13.3567	13.1853	13.2269	13.3614	13.635	13.6696
P08237	10.287	10.0694	10.0294	10.1076	9.93636	9.90724	10.4972	10.2569	10.2986	9.39551	9.20531	9.48195	9.55951	9.33732	9.78827	9.60946	9.60639	9.76031	9.63964	9.2232	9.43324	10.2687	10.0302	10.1514	9.98916	10.1753	9.68708	9.43671	9.76708
P08240	13.3676	13.4483	13.4121	13.3213	13.3718	13.4062	13.315	13.3386	13.3514	13.3874	13.3827	13.3651	13.4661	13.4146	13.4206	13.4602	13.477	13.4363	13.3423	13.4276	13.4248	13.377	13.4145	13.3952	13.3696	13.3231	13.3619	13.5026	13.4847
P08247	8.82965	8.86537	8.83625	8.88947	8.83349	8.88161	8.84534	8.88508	8.9256	8.83496	8.89049	8.76864	8.7352	8.86677	8.65559	8.73256	8.79729	8.679	8.77259	8.73584	8.83078	8.8434	8.88976	8.95904	8.85279	8.8371	8.66652	8.72565	8.75154
P08397	12.2976	12.1007	12.2043	12.2811	12.1315	12.2239	12.3925	12.3826	12.414	12.2361	12.2507	12.2557	12.3806	12.1522	12.4701	12.4028	12.4356	12.4713	12.338	12.2602	12.4474	12.3541	12.308	12.4522	12.0552	12.1248	12.3231	12.3086	12.3654
P08559	13.3721	13.3094	13.4165	13.4853	13.4241	13.4738	13.4703	13.3309	13.3688	13.4543	13.4533	13.4563	13.3381	13.4134	13.4028	13.3259	13.3623	13.3985	13.4533	13.3568	13.3082	13.3722	13.3607	13.3818	13.4347	13.4587	13.4387	13.3411	13.5065
P08567	13.3473	14.0342	13.7462	13.4239	13.9552	13.6532	13.4456	13.8603	13.4255	14.2312	14.0926	13.9132	14.1451	13.998	13.7787	14.0748	13.8456	13.7692	13.8781	14.2692	13.8947	13.4493	13.5873	13.5413	14.0191	13.8689	13.7242	14.1226	14.0036
P08571	13.2609	12.5881	13.5924	13.8675	12.9189	13.8048	13.6149	12.6994	13.7232	12.3316	12.9814	13.0855	12.3493	13.2855	13.3423	12.3133	13.1747	13.3054	12.9357	12.228	13.4019	14.1311	13.0492	13.5591	12.5242	13.1225	13.1272	12.3997	13.3349
P08574	11.1362	10.9411	10.9308	11.3211	11.299	11.2232	11.1234	11.1651	11.0139	11.7999	11.7258	11.7704	11.2808	11.5747	11.3434	11.4509	11.4434	11.5314	11.9547	11.8547	11.8608	11.0627	10.9976	10.9858	11.2821	11.2894	11.2358	11.2194	11.131
P08575	14.8465	14.4542	14.6501	15.0441	14.541	14.8883	15.0641	14.636	14.7505	14.6558	14.7717	15.0993	14.644	14.8079	15.2198	14.6955	14.9161	15.2729	15.0139	14.6039	14.9942	15.1415	14.5402	14.711	14.5512	14.6154	15.0638	14.6557	15.056
P08579	11.8746	11.6717	11.6894	11.8318	11.8399	11.7553	11.8761	11.7408	11.8041	11.6363	11.6745	11.6872	11.6381	11.647	11.7364	11.6234	11.7057	11.741	11.5047	11.5126	11.4914	11.7556	11.7309	11.7234	11.8777	11.8088	11.8756	11.795	11.8749
P08631	8.54103	8.90535	9.164	8.72711	9.01272	9.36285	8.73627	8.94788	9.23364	9.02936	9.25253	8.80214	9.06231	9.35916	8.84534	8.99945	9.27363	8.87227	8.82018	9.05166	9.22481	8.77588	8.74483	9.19722	9.0325	9.22481	8.7955	8.99247	9.36121
P08637	10.7032	8.99851	9.53375	11.1322	9.56911	9.68474	10.9151	9.1214	9.1655	9.61624	9.79442	11.3329	9.32378	10.3694	11.1704	9.51347	9.73416	11.2937	10.9094	9.47641	10.5291	11.2902	9.20783	9.32193	9.1094	9.39089	10.8885	9.55714	10.0471
P08648	12.7114	13.0755	12.834	12.8441	13.0669	13.0302	12.6613	12.7722	12.7687	12.8922	12.7988	12.6283	12.7215	12.8847	12.4282	12.6818	12.683	12.4033	12.4057	12.4942	12.7293	12.8988	12.9663	12.92	12.8371	12.8551	12.6006	12.9841	12.8714
P08651	11.985	11.6639	11.9386	12.013	11.5914	11.823	12.1013	11.8781	11.8827	11.7598	11.8002	11.962	11.3365	11.7518	11.5618	11.363	11.4969	11.6448	11.6271	11.2292	11.4207	11.8568	11.6865	11.8987	11.9225	11.8736	12.2922	12.0526	11.1514
P08727	11.0244	10.5184	10.8729	10.2033	9.73767	10.0073	10.3349	9.83161	10.1488	9.87005	10.3075	10.5325	9.31774	9.69811	9.63549	9.37445	9.63961	9.72842	10.1404	9.67125	9.75266	10.0117	9.58684	10.205	10.3264	11.1029	9.65045	9.60979	9.8434
P08729	13.1172	12.4148	12.9552	12.1418	11.4309	11.9301	12.2297	11.5421	12.0233	10.9503	11.6306	11.8967	10.3662	10.7342	11.0134	10.4825	10.9513	11.0172	11.6715	10.8652	11.2556	12.2267	11.525	12.0746	11.6161	13.2124	10.6712	10.7914	10.7242
P08754	11.8477	11.8111	11.9496	11.7635	11.792	11.8457	11.9928	11.9573	11.9754	11.99	12.1084	11.9922	12.1623	12.1671	12.1223	12.1431	12.1864	12.1442	12.1485	12.1541	12.0527	11.8542	11.7635	11.8985	11.9687	11.9592	12.0141	12.0461	12.269
P08758	15.7276	15.905	15.8974	15.8172	15.9985	16.0606	15.9184	15.988	16.0238	16.2387	16.108	15.9654	16.1685	16.2065	15.9444	16.1643	16.1107	15.9484	16.1058	16.2699	16.2027	15.9029	16.1888	16.0894	15.7974	15.7777	15.797	16.1374	16.0491
P08842	9.46782	9.31383	9.40288	9.19109	9.1358	9.20493	9.287	9.24523	9.31363	8.95454	9.05781	9.05811	8.8602	9.02575	8.97296	8.92359	8.89018	9.1043	8.84549	8.87958	9.02052	9.26444	9.30986	9.40727	9.1387	9.24951	9.03892	9.05438	9.05076
P08910	7.18348	6.31411	7.24936	7.35668	6.3027	7.08994	7.57407	6.4127	7.22427	6.36553	7.13122	7.47059	6.60543	7.45161	7.80989	6.4909	7.44593	7.81108	7.69349	6.35168	7.12584	7.85591	6.2854	6.94251	6.20294	7.01495	7.71653	6.4865	7.62936
P08962	12.6243	12.6941	12.4823	12.6405	12.482	12.7175	12.3824	12.5648	12.7474	12.3386	12.3735	12.3366	12.8126	12.3912	12.7526	12.7344	12.7635	12.6386	12.1625	12.2789	12.1671	12.3735	12.5333	12.6749	12.7236	12.6807	12.8518	12.9703	12.9709
P09001	11.0283	10.8213	11.0406	11.0763	10.9807	10.9787	10.9649	10.7942	10.9172	11.021	11.1261	11.1582	10.9489	11.1518	11.1034	10.8583	11.0155	11.0443	11.0914	11.0316	11.1029	10.9785	10.7685	10.9481	10.9646	11.0656	11.0611	10.9969	11.0082
P09012	12.0438	12.0324	12.1464	12.1212	12.1265	12.1797	12.055	12.0642	12.0841	11.9806	11.96	11.9599	12.1022	12.013	12.0895	12.1244	12.112	12.1062	12.005	11.9726	11.9956	12.0204	12.0724	12.0581	12.1854	12.1355	12.114	12.1513	12.0547
P09038	9.80046	9.45461	9.49336	8.95018	8.67663	9.69051	9.81009	9.73294	10.5713	8.31772	9.25603	7.59247	7.55702	9.17516	7.18476	7.41237	8.60967	7.30358	7.41222	7.35755	7.835	9.55267	9.3443	9.68592	9.37359	10.3174	8.49719	9.02329	8.14296
P09104	10.0031	9.55748	10.1724	10.2907	9.93773	10.2316	10.4061	9.92269	10.5905	9.32224	9.88534	9.88357	9.66877	10.38	10.2968	9.57341	10.0697	10.1574	9.72962	9.42417	9.90438	10.2788	9.82972	10.2444	9.97776	10.1306	10.0334	9.81325	10.5638
P09132	11.5374	11.6241	11.5924	11.5903	11.6346	11.7034	11.5168	11.5188	11.6921	11.8248	11.8639	11.7646	11.736	11.7898	11.7131	11.7115	11.8201	11.7082	11.6859	11.7514	11.92	11.5424	11.6025	11.5743	11.6475	11.6936	11.7025	11.7638	11.7955
P09326	10.4138	11.5884	13.786	11.3035	12.3248	14.3408	11.6578	12.0655	14.1651	12.1519	13.5443	11.4186	11.9657	13.9855	11.5176	12.016	13.4746	11.7354	11.0661	11.2988	13.4636	11.8159	12.8218	13.5001	11.9357	12.9277	11.8135	13.0228	13.8426
P09341	9.17031	9.49571	12.1907	9.57959	9.71506	13.3364	9.50607	9.55738	12.6214	9.78987	12.079	8.35269	8.66738	11.8433	8.31099	9.01268	11.5408	8.22148	8.70851	8.59246	11.6354	9.49452	10.7538	11.9998	10.2244	11.7102	8.49452	9.69639	11.4238
P09455	11.6842	11.5659	11.4821	11.3731	11.2896	11.1611	12.0442	11.8751	11.8736	10.3456	10.4066	10.4334	9.98651	10.3564	10.1027	10.2618	10.1226	10.1375	10.308	10.182	10.2095	11.3261	11.2368	11.2866	12.0043	12.0925	10.2773	10.2009	10.2613
P09496	13.3307	13.3693	13.272	13.2438	13.2382	13.2953	13.2432	13.3549	13.252	13.4232	13.429	13.3377	13.2495	13.3671	13.1851	13.2416	13.2563	13.1849	13.2157	13.3101	13.2974	13.3849	13.3912	13.3119	13.2419	13.163	13.2777	13.3619	13.2998
P09525	13.8201	13.9249	13.6078	13.7368	13.8273	13.6128	13.6527	13.8214	13.5035	14.3338	14.0718	14.1554	14.2083	14.0962	14.0075	14.1657	13.9093	13.9836	14.0492	14.1796	13.874	13.6027	13.7231	13.7208	13.8836	13.7253	14.1393	14.2661	14.1076
P09601	13.0769	12.9247	13.1574	12.8746	12.6474	13.2864	12.8641	12.839	13.1331	13.202	13.6251	13.2893	12.9783	13.5928	13.0023	12.9633	13.3804	13.0327	13.239	13.2701	13.5055	12.8273	12.8921	13.2033	12.84	13.2318	13.0682	13.039	13.2246
P09661	12.5035	12.5184	12.1744	12.8004	12.5571	12.6734	12.4798	12.4064	12.4901	12.5073	12.5399	12.6305	12.3296	12.5252	12.4964	12.3256	12.3047	12.3959	12.2026	12.1279	12.3107	12.5122	12.5727	12.4614	12.4335	12.52	12.7806	12.7167	12.5543
P09668	12.1751	11.7757	12.5159	12.2157	11.7019	12.3596	11.791	11.1334	12.0488	12.8813	13.2866	13.1729	12.1118	13.1151	12.6617	12.4482	13.17	12.8603	12.8937	12.3933	13.1322	11.736	11.5733	11.7245	12.2679	12.4949	12.951	12.4929	13.2561
P09769	12.6955	12.6151	12.8029	12.923	12.8654	13.0282	12.4925	12.4461	12.6125	12.6643	12.7377	12.842	12.9266	12.8134	13.0513	12.9272	12.9282	13.017	12.8057	12.5157	12.6692	12.6062	12.742	12.6175	12.8362	12.7577	13.109	13.059	13.1184
P09913	12.2458	16.6218	12.7814	12.2342	16.5371	13.0304	12.1619	16.441	12.5395	15.9894	13.0509	12.4803	16.4031	13.0255	12.6225	16.2336	13.0391	12.7848	13.2908	15.9042	13.1285	13.1167	15.5126	13.168	15.4906	13.2282	12.7866	15.6604	12.9697
P09914	12.3549	15.3088	12.8112	12.2482	15.5479	13.1345	12.7985	15.5368	12.4521	14.855	12.9124	12.6085	15.2009	12.8368	12.2306	15.065	12.5732	12.568	13.0751	15.3771	12.5305	13.2303	14.6798	13.3139	14.6596	12.9167	12.1919	14.8443	12.5315
P09917	13.8732	13.818	13.7277	13.951	13.9826	13.7881	13.9439	14.0153	13.805	14.0778	13.8997	13.9706	14.2871	13.9407	14.1708	14.3943	14.2253	14.2722	14.3195	14.2829	14.1371	13.7751	13.8116	13.7044	14.0882	14.0092	13.9851	14.0519	14.0526
P09972	11.2863	11.0126	11.3388	11.2468	10.8833	11.2371	11.1782	10.973	11.0379	11.2963	11.5837	11.484	11.0069	11.6675	11.1656	10.9934	11.3234	11.1915	11.3594	11.2458	11.2521	11.2256	11.2042	11.2228	10.9754	11.0291	11.2356	11.1857	11.4774
P0C0S5	12.8883	12.7248	12.7886	13.1242	12.8359	13.1358	12.9126	12.9672	12.8217	11.3411	11.4022	11.2471	10.8836	11.1359	10.8495	10.8976	10.9429	10.9109	9.32343	9.48045	9.32793	12.7609	12.8414	13.0702	12.9523	12.9283	12.9249	13.1686	12.0879
P0C7P0	11.5448	11.5778	11.3454	11.7289	11.6697	11.7884	11.4767	11.5398	11.5501	11.6967	11.5067	11.5951	11.3281	11.3709	11.3054	11.3603	11.3176	11.3016	11.2648	11.2546	11.3391	11.6576	11.7292	11.6833	11.4164	11.4193	11.6416	11.6545	11.3565
P0C7T5	9.17843	9.38223	9.36352	9.38376	9.40636	9.27527	9.2944	9.40636	9.32649	9.36618	9.35405	9.30731	9.22923	9.2755	9.16531	9.24037	9.25208	9.20244	9.17076	9.41433	9.35975	9.21755	9.471	9.32042	9.27068	9.43324	9.36996	9.39017	8.87139
P0C870	10.8501	10.7373	10.7268	11.0438	10.8754	10.922	10.8471	10.7446	10.7961	10.5828	10.5319	10.624	10.7131	10.5451	10.8384	10.717	10.7348	10.8011	10.6245	10.6727	10.6763	10.9622	10.9496	10.9184	10.5705	10.7231	10.6627	10.6736	10.7515
P0CAP2	10.6217	10.7703	10.7703	10.8351	10.9764	10.9173	10.6601	10.7457	10.7974	10.7267	10.7619	10.6433	10.5906	10.7671	10.5477	10.6793	10.752	10.6628	10.4384	10.4724	10.8668	10.692	10.8699	10.8887	10.692	10.8837	10.5594	10.7205	11.0343
P0CG30	10.9842	11.1041	11.1121	11.0485	10.9563	11.052	12.3064	12.2965	12.2711	10.0326	9.94529	9.96737	8.92299	9.60764	9.23467	8.89033	9.00482	8.90004	10.1624	10.3053	10.1408	11.4235	11.4127	11.3007	11.5907	11.5751	8.57238	8.57365	8.53916
P0DI82	11.7827	11.8097	11.3026	11.9463	11.8397	11.7595	11.7379	11.7235	11.7231	11.769	11.7007	11.754	11.9063	11.6389	12.0049	11.8326	11.771	11.8692	11.7205	11.6999	11.8264	11.7936	11.8996	11.8247	11.5567	11.5759	11.9136	11.8749	11.806
P0DMV9	15.8013	15.9194	15.8637	15.7778	15.8759	15.7737	15.9925	15.9604	15.9313	16.2964	16.2472	16.2153	16.101	16.1687	15.9832	16.0626	16.0393	16.0113	16.4209	16.4874	16.407	15.8385	15.8978	15.8448	15.953	15.8952	15.7348	15.8638	15.8234
P0DP25	14.9376	14.8644	14.9075	14.9151	14.8534	14.8852	15.0459	15.0201	14.9515	14.8845	14.8273	14.9147	15.0115	14.8303	15.0712	15.0247	14.985	15.0816	15.0318	14.9892	14.9657	14.9412	14.9209	14.9076	14.9459	14.8913	14.8782	14.879	15.0318
P0DPB6	9.60227	9.54787	9.68149	9.52506	9.41376	9.64508	9.50865	9.48769	9.69346	9.53225	9.82843	9.48029	9.07974	9.63114	9.07226	9.16745	9.36577	9.17504	9.10678	9.24238	9.14126	9.43254	9.3159	9.64806	9.42766	10.1111	9.58559	9.50912	9.66829
P10109	11.3353	11.7258	11.489	11.3411	11.7077	11.4873	11.2049	11.5989	11.3269	12.0638	11.6179	11.5127	11.8461	11.5932	11.3058	11.9255	11.4937	11.3876	11.5053	11.794	11.5265	11.2038	11.746	11.3017	11.8052	11.5065	11.4685	12.0276	11.5213
P10114	10.5306	10.6532	10.5732	10.6051	10.6559	10.7326	10.6222	10.6492	10.7681	10.7039	10.8368	10.7139	10.595	10.8434	10.5666	10.5784	10.6849	10.5471	10.6748	10.6342	10.6973	10.6116	10.718	10.7062	10.6351	10.6083	10.6405	10.7045	10.6996
P10124	8.32438	9.91295	9.46198	8.34876	9.38803	9.58186	9.14669	10.0812	9.68484	9.67451	9.6952	8.68479	9.60445	9.52392	8.38396	9.93241	9.97866	8.83325	8.66059	9.9386	10.0311	9.35828	9.31515	9.81325	9.4567	9.37287	8.16491	9.61102	9.76984
P10147	7.8687	10.1572	12.376	7.94312	9.12685	13.4508	7.92378	9.54576	12.3991	11.0186	12.5889	8.47099	9.95925	11.5472	8.03278	9.65101	10.737	8.05231	8.71996	9.88009	9.95759	8.78463	11.267	10.3912	10.8228	10.9622	8.63904	11.3266	11.4417
P10253	14.0104	13.8338	13.704	14.1848	13.9569	13.7765	13.6594	13.4976	13.3591	14.3167	14.2547	14.4273	14.0673	14.0683	14.1734	14.1924	14.1335	14.349	14.2355	13.99	13.8339	14.0344	13.8843	13.8884	13.5023	13.4209	14.5377	14.2833	14.4295
P10301	12.673	12.3447	12.4711	12.6159	12.0999	12.1093	12.7698	12.3623	12.4743	11.809	11.9359	12.1564	11.9246	11.9283	12.3808	12.0238	12.1397	12.4626	12.2837	11.7539	12.0259	12.4231	12.0646	12.2779	12.5974	12.5792	12.3825	11.8594	12.1848
P10451	11.7664	11.2669	11.7184	11.3195	11.1478	11.5808	10.8843	10.8135	11.6479	12.0329	12.2797	12.1066	11.667	12.5204	11.9036	11.4005	11.7708	11.9237	12.3971	11.7738	11.2446	11.2812	11.184	11.5792	11.0286	11.6381	11.7833	11.6046	12.906
P10515	12.8944	12.8295	12.7544	12.929	12.8904	12.9602	12.8433	12.8314	12.7907	12.8466	12.8222	12.8998	12.9409	12.7607	12.9916	12.9518	12.9204	12.9713	13.0635	13.0284	12.8565	12.8327	12.8195	12.8528	12.9177	12.8266	12.8176	12.8196	12.8167
P10599	13.3687	13.5221	13.4273	13.4941	13.5544	13.6124	13.2413	13.3225	13.2988	13.6752	13.6585	13.4887	13.4051	13.5109	13.2501	13.4227	13.4009	13.2499	13.2897	13.4197	13.4328	13.4769	13.5647	13.579	13.3281	13.2786	13.4438	13.6079	13.4959
[truncated: 4,225 more rows]

## Sheet: Resting HBC_GO_BP
Category	Term	Count	%	PValue	Genes	List Total	Pop Hits	Pop Total	Fold Enrichment	Bonferroni	Benjamini	FDR
[truncated: 2,363 more rows]

[truncated: 4 more sheets: Resting HBC_GO_CC, Resting HBC_GO_MF, Resting HBC_GO_Reactome, Resting HBC_GO_Interpro]
