# Supplementary material for: Placental macrophage responses to viral and bacterial ligands and the influence of fetal sex
Source: iScience. 2022 Nov 22;25(12):105653. doi: 10.1016/j.isci.2022.105653 (PMC9732417; doi:10.1016/j.isci.2022.105653)
Supplement: Data S2. LPS-NT, related to Figure 2 [file mmc3.xlsx]

## Sheet: LPSvsNT
Protein_ID	logFC	AveExpr	t	P.Value	adj.P.Val	B	Gene.names...primary...x
Q00013	-0.614736	13.964	-22.9353	1.8e-14	1.06e-10	23.0256	MPP1
A0A494C0X7	-0.870944	14.549	-21.4719	5.47e-14	1.61e-10	22.0277	ITGB2
Q9Y4D7	-1.47037	11.9308	-19.8871	1.98e-13	3.89e-10	20.8507	PLXND1
A0A024R0W3	0.999078	8.34434	18.1051	9.49e-13	1.32e-09	19.3907	SLC38A2
Q00653	0.728408	14.2517	17.9265	1.12e-12	1.32e-09	19.2355	NFKB2
Q07954	-0.928505	15.1236	-17.5848	1.54e-12	1.51e-09	18.9339	LRP1
P20701	-1.02611	11.079	-17.0795	2.49e-12	1.91e-09	18.4762	ITGAL
Q8NC42	0.954823	11.6033	17.0365	2.6e-12	1.91e-09	18.4366	RNF149
P11215	-0.87887	13.731	-16.5735	4.09e-12	2.68e-09	18.003	ITGAM
A0A024R229	0.818644	12.3735	15.635	1.06e-11	6.27e-09	17.0839	TMEM2
Q96JC9	0.952655	8.88861	14.9971	2.1e-11	1.12e-08	16.4263	EAF1
Q9NQ25	1.75103	11.5584	14.6383	3.11e-11	1.49e-08	16.044	SLAMF7
Q02318	-1.81953	12.5706	-14.5854	3.3e-11	1.49e-08	15.9868	CYP27A1
A0A024R3M5	-0.891947	9.7015	-14.4296	3.92e-11	1.58e-08	15.8173	FLI1
V9HWI3	-0.844119	15.2762	-14.3483	4.3e-11	1.58e-08	15.7281	HEL-S-130P
A0A024R5Q7	0.838584	12.7289	14.3023	4.52e-11	1.58e-08	15.6774	ADSS
Q9UIB8	-1.74137	11.973	-14.2961	4.56e-11	1.58e-08	15.6706	CD84
A0A024R7M7	1.01113	10.8152	13.7446	8.58e-11	2.68e-08	15.0503	JAK3
P13995	0.662906	12.383	13.7378	8.65e-11	2.68e-08	15.0424	MTHFD2
Q9H4M9	0.855879	14.8987	13.5473	1.08e-10	3.19e-08	14.8224	EHD1
P05412	1.21366	9.06491	13.4754	1.18e-10	3.31e-08	14.7387	JUN
Q7Z6M3	-0.889578	11.0373	-13.2698	1.51e-10	4.03e-08	14.4968	MILR1
Q02556	-1.01306	10.3612	-13.1666	1.71e-10	4.37e-08	14.374	IRF8
Q53FJ5	-0.866805	15.2498	-13.0389	1.99e-10	4.87e-08	14.2209
Q9UQB8	-0.436114	11.1258	-12.9976	2.09e-10	4.87e-08	14.171	BAIAP2
O60488	1.08283	14.1403	12.9759	2.15e-10	4.87e-08	14.1449	ACSL4
Q8IX19	3.098	6.7423	12.8872	2.4e-10	5.23e-08	14.0372	MCEMP1
P28039	-0.758192	11.7286	-12.8093	2.64e-10	5.56e-08	13.942	AOAH
Q16520	2.27843	8.56635	12.7697	2.77e-10	5.63e-08	13.8935	BATF
A0A0G2JPM8	-0.906751	11.6071	-12.6504	3.22e-10	6.32e-08	13.7464	LILRB5
Q9BV40	-0.417579	11.516	-12.5919	3.46e-10	6.58e-08	13.6738	VAMP8
P37837	-0.346509	15.3059	-12.5257	3.76e-10	6.93e-08	13.5912	TALDO1
Q9Y4K1	-0.649051	13.6392	-12.5012	3.88e-10	6.93e-08	13.5606	CRYBG1
A0A024R642	0.834961	12.1445	12.4173	4.32e-10	7.38e-08	13.4552	GCH1
O00754	-0.502108	13.5918	-12.4048	4.39e-10	7.38e-08	13.4395	MAN2B1
B5MC51	1.44031	11.8248	12.3678	4.6e-10	7.52e-08	13.3928	LIMK2
A1L3X0	1.77296	8.5697	12.2842	5.11e-10	8.14e-08	13.2868	ELOVL7
Q9NZQ7	2.63285	11.5582	12.2513	5.33e-10	8.27e-08	13.245	CD274
Q15283	0.482235	12.4888	12.2206	5.55e-10	8.38e-08	13.2058	RASA2
Q2M385	-2.7617	11.5878	-12.1041	6.45e-10	9.11e-08	13.0562	MPEG1
P15529	-0.807201	10.5696	-12.0995	6.49e-10	9.11e-08	13.0503	CD46
O43374	-0.951568	12.0856	-12.0893	6.57e-10	9.11e-08	13.0373	RASA4
P06702	1.4602	12.9525	12.0808	6.65e-10	9.11e-08	13.0262	S100A9
A0A024QZ09	0.72452	8.91949	12.0379	7.03e-10	9.41e-08	12.9708	OTUD5
Q07352	0.752905	10.4226	12.0097	7.29e-10	9.55e-08	12.9343	ZFP36L1
P20333	2.24223	11.413	11.9576	7.81e-10	9.58e-08	12.8665	TNFRSF1B
Q5STB3	2.5463	10.4735	11.9566	7.82e-10	9.58e-08	12.8652	TNF-alpha
Q8NFZ5	-0.385172	10.6859	-11.9464	7.92e-10	9.58e-08	12.852	TNIP2
Q15642	0.720679	13.3478	11.9419	7.97e-10	9.58e-08	12.8461	TRIP10
P17706	0.60308	12.7354	11.9162	8.24e-10	9.71e-08	12.8126	PTPN2
P05109	1.31024	12.5014	11.854	8.94e-10	1.03e-07	12.7311	S100A8
O15031	-0.687377	13.6071	-11.7379	1.04e-09	1.18e-07	12.5781	PLXNB2
P49716	1.23589	8.23391	11.6807	1.12e-09	1.25e-07	12.5023	CEBPD
P50897	-0.422051	12.6452	-11.658	1.16e-09	1.25e-07	12.472	PPT1
Q8NBJ7	-0.46335	11.9968	-11.6511	1.17e-09	1.25e-07	12.4628	SUMF2
Q92896	-0.417542	13.6519	-11.6139	1.23e-09	1.27e-07	12.4132	GLG1
P12931	0.636553	12.3513	11.6121	1.23e-09	1.27e-07	12.4108	SRC
P55058	-1.16839	9.10868	-11.5943	1.26e-09	1.28e-07	12.387	PLTP
Q96KP6	3.37315	12.0674	11.5767	1.29e-09	1.29e-07	12.3635	TNIP3
Q9UNF1	0.37094	12.8651	11.5652	1.31e-09	1.29e-07	12.3481	MAGED2
P13686	-2.23637	9.08439	-11.4277	1.58e-09	1.53e-07	12.1629	ACP5
P14207	-0.688041	12.6912	-11.386	1.67e-09	1.59e-07	12.1063	FOLR2
P13987	-0.644499	11.1588	-11.2485	2.02e-09	1.88e-07	11.9185	CD59
Q7Z419	0.516588	10.4946	11.2388	2.05e-09	1.88e-07	11.9051	RNF144B
A0A024R746	0.388407	11.7238	11.1989	2.16e-09	1.93e-07	11.8503	IPLA2(GAMMA)
Q9BQE4	0.493114	11.3427	11.197	2.17e-09	1.93e-07	11.8477	SELENOS
O60449	-0.714603	10.5662	-11.1837	2.21e-09	1.94e-07	11.8293	LY75
Q9NPY3	2.12772	8.83786	11.1464	2.32e-09	2e-07	11.7778	CD93
P08631	0.529911	9.012	11.1405	2.34e-09	2e-07	11.7696	HCK
V9HWE9	-0.413142	13.5527	-11.1195	2.41e-09	2.03e-07	11.7406	HEL-S-22
A0A024R882	0.718713	13.6753	11.0672	2.59e-09	2.15e-07	11.668	STOM
O75923	0.867054	14.3915	11.0527	2.65e-09	2.16e-07	11.6478	DYSF
A0A024R718	1.8817	15.5745	11.0436	2.68e-09	2.16e-07	11.6351	PBEF1
P50452	0.652138	12.7378	10.9271	3.15e-09	2.48e-07	11.472	SERPINB8
Q6FI23	0.495125	12.9178	10.9253	3.16e-09	2.48e-07	11.4694	MAP2K3
P17275	1.29551	11.2077	10.875	3.39e-09	2.63e-07	11.3986	JUNB
P16333	-0.429549	12.8807	-10.8309	3.61e-09	2.76e-07	11.3362	NCK1
P21757	-0.779044	12.9201	-10.8218	3.66e-09	2.76e-07	11.3234	MSR1
P02649	-0.585462	12.0114	-10.8076	3.73e-09	2.78e-07	11.3032	APOE
Q9NQS5	1.21239	12.2315	10.7729	3.92e-09	2.89e-07	11.2539	GPR84
Q01650	1.08815	10.6882	10.7527	4.03e-09	2.93e-07	11.2251	SLC7A5
Q92692	0.732451	12.0792	10.7101	4.29e-09	3.07e-07	11.1643	NECTIN2
A0A2R8Y635	0.761023	12.435	10.7036	4.33e-09	3.07e-07	11.155	ATP13A3
P09326	2.57467	12.447	10.6951	4.38e-09	3.07e-07	11.1429	CD48
P07686	-0.406691	14.506	-10.5401	5.47e-09	3.7e-07	10.9198	HEXB
P26012	1.91286	11.014	10.5381	5.48e-09	3.7e-07	10.917	ITGB8
Q13077	2.35516	12.1074	10.5359	5.5e-09	3.7e-07	10.9137	TRAF1
Q9UBR2	-0.660631	12.7981	-10.5324	5.53e-09	3.7e-07	10.9086	CTSZ
Q6FGT0	2.98083	10.1376	10.4855	5.92e-09	3.89e-07	10.8406	AQP9
B7Z2P6	-0.525194	9.3365	-10.4825	5.94e-09	3.89e-07	10.8362
Q8NHP8	-0.65694	12.3659	-10.4304	6.41e-09	4.15e-07	10.7603	PLBD2
P49662	0.52768	12.9567	10.3191	7.54e-09	4.78e-07	10.5971	CASP4
P33121	0.533453	15.3613	10.3183	7.55e-09	4.78e-07	10.596	ACSL1
P52789	0.856541	13.8578	10.2852	7.92e-09	4.97e-07	10.5472	HK2
O95976	-0.704705	10.3236	-10.2714	8.08e-09	5.01e-07	10.5268	IGSF6
Q9H0B6	0.465605	10.7392	10.2647	8.16e-09	5.01e-07	10.5169	KLC2
Q9BV57	-0.798257	11.7135	-10.1759	9.31e-09	5.6e-07	10.3851	ADI1
Q2M1Z3	0.268966	11.9509	10.1754	9.31e-09	5.6e-07	10.3843	ARHGAP31
A0A4Y5UGE4	-0.883144	10.3489	-10.138	9.84e-09	5.86e-07	10.3287	CD4
P49458	-0.342281	12.5795	-10.124	1.01e-08	5.92e-07	10.3076	SRP9
P50453	0.473772	13.9224	10.1101	1.03e-08	5.99e-07	10.2868	SERPINB9
Q8NCC3	-0.742898	11.6895	-10.1018	1.04e-08	6e-07	10.2745	PLA2G15
P34910	-0.624258	10.6976	-10.0874	1.06e-08	6.07e-07	10.2528	EVI2B
P08637	-1.57579	10.0241	-10.0804	1.07e-08	6.08e-07	10.2425	FCGR3A
Q96EI5	-0.366591	10.8688	-10.0543	1.12e-08	6.26e-07	10.2033	TCEAL4
Q30201	-1.01829	7.83729	-10.0327	1.15e-08	6.4e-07	10.1708	HFE
Q9UL01	0.671795	10.0808	9.99552	1.22e-08	6.7e-07	10.1147	DSE
G3V3D1	-0.500034	12.962	-9.92052	1.36e-08	7.34e-07	10.0012	NPC2
P09341	2.98238	10.1974	9.91958	1.36e-08	7.34e-07	9.99973	CXCL1
O00244	-0.358114	12.6492	-9.91676	1.37e-08	7.34e-07	9.99545	ATOX1
P18510	1.20354	12.2074	9.89698	1.41e-08	7.5e-07	9.96538	IL1RN
Q6ICG6	-0.323713	11.8072	-9.88774	1.43e-08	7.5e-07	9.95133	KIAA0930
P36969	-0.385697	13.0311	-9.8808	1.45e-08	7.5e-07	9.94076	GPX4
Q8N4Z0	-0.808494	10.5044	-9.8712	1.47e-08	7.5e-07	9.92613	RAB42
Q5HYK3	-0.382739	12.0529	-9.86151	1.49e-08	7.5e-07	9.91137	COQ5
Q9C002	1.68283	12.2103	9.86141	1.49e-08	7.5e-07	9.91121	NMES1
Q15796	-0.548601	11.4189	-9.85932	1.49e-08	7.5e-07	9.90803	SMAD2
P78556	2.62016	10.6687	9.8561	1.5e-08	7.5e-07	9.90311	CCL20
P26447	-0.929507	12.3522	-9.79304	1.65e-08	8.18e-07	9.80665	S100A4
Q15025	1.42586	12.7584	9.6769	1.97e-08	9.69e-07	9.62778	TNIP1
Q13459	-0.383828	14.2768	-9.66208	2.02e-08	9.83e-07	9.60484	MYO9B
P11171	-0.882762	10.9276	-9.62676	2.13e-08	1.03e-06	9.55007	EPB41
Q6PIU2	-0.46759	13.2858	-9.61475	2.17e-08	1.04e-06	9.5314	NCEH1
P15408	1.95202	9.557	9.59505	2.24e-08	1.06e-06	9.50074	FOSL2
B0I1T2	0.994109	12.8902	9.55453	2.38e-08	1.12e-06	9.43757	MYO1G
P17900	-0.941355	12.5944	-9.53225	2.47e-08	1.15e-06	9.40274	GM2A
P13196	0.586757	11.1703	9.52505	2.49e-08	1.16e-06	9.39148	ALAS1
P24071	1.27032	10.896	9.48249	2.67e-08	1.22e-06	9.32474	FCAR
Q6GTX8	0.523034	11.4849	9.47973	2.68e-08	1.22e-06	9.3204	LAIR1
A0A0S2Z4X9	0.677544	10.4644	9.47539	2.69e-08	1.22e-06	9.31358	GFPT2
Q8N2K0	-0.489762	12.7626	-9.43838	2.85e-08	1.28e-06	9.25534	ABHD12
P22897	-1.10517	14.9709	-9.433	2.88e-08	1.29e-06	9.24687	MRC1
P49961	-0.439187	11.4937	-9.40995	2.98e-08	1.32e-06	9.21049	ENTPD1
Q16875	1.28687	12.8176	9.39647	3.05e-08	1.34e-06	9.18918	PFKFB3
O95759	-0.30511	9.10092	-9.36608	3.2e-08	1.4e-06	9.14108	TBC1D8
P16070	0.477706	13.713	9.35713	3.24e-08	1.4e-06	9.12689	CD44
Q14966	0.376488	13.3901	9.30935	3.5e-08	1.5e-06	9.05097	ZNF638
Q8TDZ2	-0.468314	13.1536	-9.26675	3.74e-08	1.59e-06	8.98305	MICAL1
Q9UJY4	-0.794485	10.6831	-9.26529	3.75e-08	1.59e-06	8.98072	GGA2
A0A024R219	-0.407698	8.84549	-9.25283	3.82e-08	1.61e-06	8.96081	ZA20D2
Q86TI2	-0.253914	12.4601	-9.228	3.97e-08	1.66e-06	8.92107	DPP9
Q16831	1.04601	12.2523	9.17352	4.33e-08	1.8e-06	8.83362	UPP1
Q8N4C8	-0.626147	11.3415	-9.14819	4.51e-08	1.86e-06	8.79284	MINK1
A0A024R4Y2	1.03502	10.4732	9.12388	4.69e-08	1.92e-06	8.75361
Q6FGV9	-0.27388	11.0037	-9.11284	4.77e-08	1.94e-06	8.73578	PMVK
Q8TED4	-0.556105	10.8439	-9.10353	4.85e-08	1.96e-06	8.72072	SLC37A2
R4GN18	-0.767531	9.40005	-9.09353	4.92e-08	1.97e-06	8.70455	CD46
A0A024RBC5	-0.38669	13.6213	-9.05033	5.28e-08	2.1e-06	8.6345	GNS
Q9BZF9	-0.252669	13.6311	-9.01832	5.56e-08	2.2e-06	8.58244	UACA
Q9NW68	0.469585	10.6277	8.96632	6.04e-08	2.37e-06	8.4976	BSDC1
P49279	0.970876	10.5082	8.96337	6.07e-08	2.37e-06	8.49278	SLC11A1
Q8IU85	-0.392246	11.0584	-8.94914	6.21e-08	2.41e-06	8.46949	CAMK1D
P17931	-0.419693	12.9441	-8.93451	6.36e-08	2.45e-06	8.44553	LGALS3
P55199	1.31557	10.8954	8.89096	6.83e-08	2.61e-06	8.37404	ELL
Q9BZV1	-0.290728	12.34	-8.83589	7.47e-08	2.84e-06	8.28328	UBXN6
P08174	1.18781	11.9274	8.82808	7.56e-08	2.86e-06	8.27038	CD55
P30154	0.408358	10.8715	8.82099	7.65e-08	2.87e-06	8.25867	PPP2R1B
A0A024R4U4	-0.403032	12.2515	-8.81777	7.69e-08	2.87e-06	8.25334	PARVG
Q6UWH4	-0.964972	10.8787	-8.80266	7.88e-08	2.91e-06	8.22834	GASK1B
Q5KU26	-1.65492	10.6213	-8.80226	7.89e-08	2.91e-06	8.22767	COLEC12
Q9BTU6	-0.495475	13.5336	-8.793	8.01e-08	2.93e-06	8.21233	PI4K2A
P21730	-0.341226	11.7799	-8.78253	8.15e-08	2.96e-06	8.19498	C5AR1
Q9UEI6	0.881896	9.96626	8.77668	8.23e-08	2.96e-06	8.18528
A0A384NPN7	-0.694143	12.132	-8.7766	8.23e-08	2.96e-06	8.18515	ALDH2
P35354	3.08186	13.1066	8.76874	8.33e-08	2.98e-06	8.17209	PTGS2
P15498	0.221308	14.6078	8.75893	8.47e-08	3e-06	8.15581	VAV1
A0A0S2Z4Z8	0.843045	12.9677	8.75688	8.5e-08	3e-06	8.15241	RIPK2
P01583	4.34804	12.0603	8.75125	8.58e-08	3.01e-06	8.14305	IL1A
P20702	-0.467583	13.8965	-8.73157	8.86e-08	3.09e-06	8.1103	ITGAX
A0A024RBX6	-0.483132	11.3885	-8.71875	9.05e-08	3.14e-06	8.08895	PIR
Q13625	0.784301	11.6741	8.71222	9.15e-08	3.15e-06	8.07805	TP53BP2
P84101	-0.460324	10.0139	-8.7032	9.28e-08	3.18e-06	8.06302	SERF2
P01023	-0.969211	11.1654	-8.6752	9.72e-08	3.3e-06	8.01625	A2M
E9PN81	-0.330512	9.48944	-8.67424	9.74e-08	3.3e-06	8.01463	RNASEH2C
P15144	0.597011	13.6204	8.63103	1.05e-07	3.52e-06	7.94226	ANPEP
P43235	-2.82115	9.76198	-8.6075	1.09e-07	3.64e-06	7.90274	CTSK
Q7Z5L9	-0.690846	11.1008	-8.57348	1.15e-07	3.83e-06	7.84548	IRF2BP2
Q03405	0.980113	12.6199	8.54075	1.22e-07	4.02e-06	7.79023	PLAUR
O00483	-0.942843	11.7077	-8.50564	1.29e-07	4.24e-06	7.73083	NDUFA4
P42574	0.302303	12.548	8.47595	1.35e-07	4.43e-06	7.68046	CASP3
P98066	1.32608	11.5612	8.47027	1.37e-07	4.45e-06	7.67081	TNFAIP6
Q9NZD8	-0.274866	12.514	-8.46477	1.38e-07	4.46e-06	7.66146	SPG21
Q6IQ49	0.223508	11.1471	8.46223	1.39e-07	4.46e-06	7.65715	SDE2
P02795	2.01876	13.9621	8.45383	1.41e-07	4.5e-06	7.64287	MT2A
P37108	-0.234339	11.6023	-8.42462	1.48e-07	4.7e-06	7.59311	SRP14
O00418	-1.29322	10.5019	-8.40675	1.52e-07	4.82e-06	7.56261	EEF2K
P04839	-0.409156	14.113	-8.39739	1.55e-07	4.87e-06	7.54662	CYBB
Q8NI60	-0.68181	10.2649	-8.3607	1.64e-07	5.15e-06	7.48384	COQ8A
P01584	5.05424	13.0588	8.3579	1.65e-07	5.15e-06	7.47905	IL1B
P11498	-0.301508	12.8266	-8.3457	1.69e-07	5.23e-06	7.45813	PC
Q6WKZ4	-0.283504	12.2218	-8.32824	1.74e-07	5.36e-06	7.42816	RAB11FIP1
O60268	-0.889207	8.72719	-8.29465	1.84e-07	5.62e-06	7.37038	KIAA0513
Q9Y4K3	-0.388878	11.2928	-8.29263	1.85e-07	5.62e-06	7.36691	TRAF6
B3KW79	-0.34744	13.3954	-8.29155	1.85e-07	5.62e-06	7.36504
Q8N392	-0.265943	13.7136	-8.24161	2.01e-07	6.08e-06	7.27884	ARHGAP18
P20839	-0.198447	11.698	-8.23229	2.05e-07	6.14e-06	7.26271	IMPDH1
P28799	-0.712824	13.7649	-8.23023	2.05e-07	6.14e-06	7.25915	GRN
O43182	-0.320783	10.8039	-8.20733	2.13e-07	6.35e-06	7.21948	ARHGAP6
Q9Y6Y0	1.01503	12.2121	8.20112	2.16e-07	6.39e-06	7.2087	IVNS1ABP
A0A024QZI2	-1.02938	11.7598	-8.19125	2.19e-07	6.46e-06	7.19157
P19876	1.44169	10.2824	8.18299	2.23e-07	6.52e-06	7.17724	CXCL3
P40121	-0.543445	13.5105	-8.17673	2.25e-07	6.56e-06	7.16635	CAPG
Q6FH49	0.969122	12.7957	8.15299	2.34e-07	6.8e-06	7.12505	NNMT
Q99685	-0.761941	12.2139	-8.13705	2.41e-07	6.93e-06	7.09728	MGLL
Q9UIW2	-0.509418	12.4769	-8.13636	2.41e-07	6.93e-06	7.09608	PLXNA1
Q9NPI6	0.437786	11.6703	8.10351	2.55e-07	7.3e-06	7.03872	DCP1A
Q99615	0.384715	13.585	8.09604	2.58e-07	7.35e-06	7.02566	DNAJC7
Q9UJ41	0.309933	13.1769	8.04921	2.8e-07	7.94e-06	6.94362	RABGEF1
Q86U90	0.617929	9.58069	8.03988	2.85e-07	8.03e-06	6.92724	YRDC
Q5TFE4	-0.37586	12.9242	-8.03617	2.87e-07	8.04e-06	6.92071	NT5DC1
Q6FIF1	0.787294	9.82791	8.02269	2.93e-07	8.19e-06	6.89701	DNAJB9
Q3V6T2	-0.253994	13.9475	-8.01971	2.95e-07	8.19e-06	6.89177	CCDC88A
P15121	-0.345392	14.6642	-7.99761	3.06e-07	8.47e-06	6.85286	AKR1B1
Q07343	0.464221	11.1134	7.99088	3.1e-07	8.53e-06	6.84099	PDE4B
O60502	0.257406	12.2767	7.9652	3.24e-07	8.88e-06	6.79567	OGA
O75787	-0.426313	10.5876	-7.95582	3.29e-07	8.99e-06	6.7791	ATP6AP2
P00387	0.281881	13.1582	7.94341	3.37e-07	9.14e-06	6.75715	CYB5R3
P12429	0.885299	12.7711	7.94051	3.38e-07	9.15e-06	6.75201	ANXA3
O00462	-0.604289	12.8242	-7.92692	3.47e-07	9.31e-06	6.72796	MANBA
Q8IWP9	-0.502517	9.66419	-7.92509	3.48e-07	9.31e-06	6.7247	CCDC28A
Q9NSI8	0.960576	12.854	7.90686	3.59e-07	9.57e-06	6.69239	SAMSN1
Q13291	1.93711	10.9121	7.89592	3.66e-07	9.71e-06	6.67295	SLAMF1
Q9NW97	-0.719959	9.74271	-7.87157	3.82e-07	1e-05	6.62967	TMEM51
Q96EK5	0.228276	11.5897	7.87049	3.82e-07	1e-05	6.62775	KIFBP
P10619	-0.517188	12.9638	-7.87025	3.83e-07	1e-05	6.62732	CTSA
P11387	0.3311	14.5871	7.8586	3.91e-07	1.02e-05	6.60658	TOP1
A0A024RE14	0.422058	11.0598	7.81532	4.21e-07	1.09e-05	6.52935	FLJ11193
O15389	1.28526	10.4205	7.80102	4.32e-07	1.12e-05	6.5038	SIGLEC5
P11117	-0.348179	12.621	-7.7801	4.48e-07	1.15e-05	6.46634	ACP2
X5D963	-0.339626	10.4683	-7.77348	4.54e-07	1.16e-05	6.45447	MTMR10
Q9Y485	-0.300487	13.1135	-7.75916	4.65e-07	1.19e-05	6.42879	DMXL1
Q8TF05	0.240756	12.7761	7.73966	4.82e-07	1.22e-05	6.39376	PPP4R1
A0A384MDY0	0.26576	13.426	7.72843	4.91e-07	1.24e-05	6.37356	CTNNA1
Q99538	-0.754744	14.0901	-7.69465	5.22e-07	1.31e-05	6.31273	LGMN
Q9H4X1	0.589904	10.1921	7.6801	5.35e-07	1.34e-05	6.28647	RGCC
A0A140VJQ4	-0.398092	11.5656	-7.66944	5.46e-07	1.36e-05	6.26722
Q9BYX2	-0.344677	13.3879	-7.66716	5.48e-07	1.36e-05	6.26308	TBC1D2
P43353	-0.411467	11.7471	-7.66074	5.54e-07	1.37e-05	6.25148	ALDH3B1
O00458	0.888946	8.86409	7.65442	5.6e-07	1.38e-05	6.24005	IFRD1
Q6YHK3	-0.797406	11.7559	-7.63795	5.77e-07	1.42e-05	6.21024	CD109
A0A024R6Q1	0.375132	13.7116	7.61452	6.02e-07	1.47e-05	6.16777	EIF5
Q9UKY7	0.243525	13.9913	7.60266	6.15e-07	1.5e-05	6.14624	CDV3
Q8WV28	-0.858016	9.93536	-7.59855	6.19e-07	1.5e-05	6.13876	BLNK
Q14643	-0.595174	9.97368	-7.58771	6.31e-07	1.52e-05	6.11906	ITPR1
Q14765	1.6821	8.72003	7.55856	6.65e-07	1.6e-05	6.06601	STAT4
Q96RD7	0.653857	10.7006	7.55411	6.71e-07	1.61e-05	6.0579	PANX1
A0A024R5X2	0.199976	14.7544	7.53312	6.96e-07	1.66e-05	6.0196
Q9Y385	0.482489	10.9781	7.48552	7.59e-07	1.8e-05	5.93254	UBE2J1
A0A024R0Q4	-0.556376	12.8525	-7.47735	7.7e-07	1.82e-05	5.91757	PLD3
Q9NQZ5	-0.286794	10.1195	-7.47463	7.74e-07	1.82e-05	5.91257	STARD7
Q9NZK5	-1.342	10.7506	-7.46949	7.81e-07	1.83e-05	5.90316	ADA2
P61421	-0.231503	13.2591	-7.46732	7.84e-07	1.83e-05	5.89918	ATP6V0D1
A0A024RDS1	0.375492	14.7504	7.45021	8.09e-07	1.88e-05	5.86775	HSPH1
Q13905	-0.383842	11.545	-7.44747	8.13e-07	1.89e-05	5.86272	RAPGEF1
A0A024RDA5	3.18678	11.5714	7.43892	8.25e-07	1.91e-05	5.84701	IL8
O14530	0.482952	11.2727	7.42568	8.45e-07	1.95e-05	5.82265	TXNDC9
P12318	0.611617	11.991	7.42066	8.53e-07	1.96e-05	5.81341	FCGR2A
Q9UPU7	-0.205789	13.1002	-7.40705	8.75e-07	2e-05	5.78833	TBC1D2B
Q15583	0.823211	9.8718	7.4019	8.83e-07	2.01e-05	5.77884	TGIF1
P15036	2.69622	10.0139	7.39596	8.92e-07	2.02e-05	5.76789	ETS2
O43493	-0.554189	11.8458	-7.39486	8.94e-07	2.02e-05	5.76586	TGOLN2
Q08ET2	0.982116	8.02001	7.38156	9.16e-07	2.06e-05	5.74132	SIGLEC14
Q8IWB1	0.509274	12.6897	7.37425	9.28e-07	2.08e-05	5.72781	ITPRIP
Q9NRL2	0.42898	12.9042	7.33899	9.9e-07	2.21e-05	5.66257	BAZ1A
P07948	0.379357	14.3731	7.33605	9.95e-07	2.21e-05	5.65713	LYN
A0A024R240	-0.207335	12.8489	-7.3314	1e-06	2.22e-05	5.64851	GNAQ
P16284	-1.03253	12.3827	-7.2778	1.11e-06	2.44e-05	5.54896	PECAM1
A0A090N8H4	-0.607775	9.94223	-7.27654	1.11e-06	2.44e-05	5.54662	HIMAP2
A0A024R1Z6	-0.304702	14.5483	-7.26855	1.13e-06	2.47e-05	5.53173	VAT1
O00534	-0.36147	12.9301	-7.26208	1.14e-06	2.48e-05	5.51969	VWA5A
P82094	0.305223	12.9438	7.26187	1.14e-06	2.48e-05	5.5193	TMF1
P78324	-0.485952	13.0493	-7.25307	1.16e-06	2.5e-05	5.5029	SIRPA
Q9UHY1	0.242094	12.395	7.25097	1.16e-06	2.5e-05	5.49897	NRBP1
Q6LAF9	-0.326175	10.2288	-7.25089	1.16e-06	2.5e-05	5.49883
Q6I9S7	3.19354	9.72992	7.24723	1.17e-06	2.51e-05	5.492	CXCL5
Q8TF71	0.391384	9.35643	7.23633	1.19e-06	2.55e-05	5.47166	SLC16A10
Q68CZ2	-0.254785	14.5915	-7.21495	1.24e-06	2.64e-05	5.43173	TNS3
O60610	0.414216	12.6914	7.2119	1.25e-06	2.65e-05	5.42602	DIAPH1
P29401	-0.202729	15.0148	-7.21035	1.25e-06	2.65e-05	5.42313	TKT
A8K5D4	0.344458	10.938	7.20109	1.27e-06	2.68e-05	5.4058	MPZL1
O75582	-0.571116	9.16937	-7.19281	1.29e-06	2.71e-05	5.3903	RPS6KA5
Q9BXX0	0.648789	12.4737	7.16466	1.36e-06	2.85e-05	5.33751	EMILIN2
Q96BD0	2.51511	9.72638	7.15908	1.38e-06	2.87e-05	5.32705	SLCO4A1
A0A024R4P3	2.17521	9.69456	7.15157	1.4e-06	2.9e-05	5.31295	FPRL1
L8B8N7	0.349982	11.5749	7.13369	1.44e-06	2.98e-05	5.27934	Fam20A
P04732	2.45183	10.1279	7.11584	1.49e-06	3.07e-05	5.24575	MT1E
P00491	0.480367	13.5609	7.10369	1.53e-06	3.13e-05	5.22284	PNP
P50281	0.533519	13.0751	7.10014	1.54e-06	3.14e-05	5.21616	MMP14
Q04724	0.586359	6.94345	7.09855	1.54e-06	3.14e-05	5.21316	TLE1
P43003	-1.00929	10.9961	-7.08692	1.57e-06	3.2e-05	5.19122	SLC1A3
Q12974	-0.257385	11.059	-7.07554	1.61e-06	3.26e-05	5.16973	PTP4A2
Q96PU8	-0.225282	12.8811	-7.06782	1.63e-06	3.28e-05	5.15513	QKI
O43149	-0.243041	13.5881	-7.06754	1.63e-06	3.28e-05	5.15461	ZZEF1
A8K6D4	-0.484219	12.6627	-7.06	1.66e-06	3.32e-05	5.14036
O75911	-0.442001	7.50393	-7.0577	1.66e-06	3.32e-05	5.136	DHRS3
Q96P47	-0.398461	11.7018	-7.03704	1.73e-06	3.44e-05	5.09691	AGAP3
Q9Y5Q3	0.658512	10.6553	7.03497	1.73e-06	3.44e-05	5.09298	MAFB
Q9Y314	0.511064	11.3868	7.02454	1.77e-06	3.5e-05	5.07321	NOSIP
P05120	0.785505	12.5071	7.01598	1.8e-06	3.54e-05	5.05699	SERPINB2
B2RTS4	0.446433	10.4082	7.01105	1.81e-06	3.56e-05	5.04762	CEP170
Q03426	-0.509171	10.7496	-7.00119	1.85e-06	3.62e-05	5.02891	MVK
Q8WTS6	-0.319508	9.02914	-6.9464	2.05e-06	3.99e-05	4.92464	SETD7
Q14872	0.576201	10.8763	6.94426	2.06e-06	4e-05	4.92057	MTF1
O75144	-0.906885	9.67402	-6.90226	2.22e-06	4.31e-05	4.84035	ICOSLG
P18084	-0.598759	12.886	-6.86337	2.39e-06	4.62e-05	4.76586	ITGB5
Q9UJJ9	-0.37448	9.16	-6.85531	2.43e-06	4.68e-05	4.75039	GNPTG
P14902	1.19869	13.3505	6.84618	2.47e-06	4.75e-05	4.73287	IDO1
O60504	-0.54888	12.4754	-6.8305	2.55e-06	4.87e-05	4.70273	SORBS3
P17676	0.70652	12.5603	6.82442	2.58e-06	4.9e-05	4.69105	CEBPB
Q86YB8	0.275016	11.4671	6.82369	2.58e-06	4.9e-05	4.68963	ERO1B
O95834	-0.276536	12.076	-6.80115	2.69e-06	5.1e-05	4.64624	EML2
Q13114	-0.260523	10.6028	-6.79496	2.72e-06	5.15e-05	4.63431	TRAF3
P06703	-0.61434	12.0612	-6.79189	2.74e-06	5.16e-05	4.6284	S100A6
Q9BRT2	-0.191243	10.3801	-6.77829	2.81e-06	5.26e-05	4.60216	UQCC2
Q7Z3E5	-0.261634	12.9627	-6.77818	2.81e-06	5.26e-05	4.60194	ARMC9
A0A024R9I5	0.246496	11.0027	6.77651	2.82e-06	5.26e-05	4.59873	SLC12A6
Q5JQI0	-0.458922	10.3296	-6.76139	2.9e-06	5.4e-05	4.56952	NEU1
P38571	-1.1611	12.0991	-6.75406	2.95e-06	5.46e-05	4.55535	LIPA
P04733	1.55032	11.0787	6.74529	2.99e-06	5.52e-05	4.5384	MT1F
Q9H6U6	-0.191015	10.6411	-6.74453	3e-06	5.52e-05	4.53694	BCAS3
P17535	1.06236	11.6402	6.7428	3.01e-06	5.52e-05	4.53359	JUND
O43776	-0.198588	14.0848	-6.73853	3.03e-06	5.55e-05	4.52533	NARS1
Q15365	-0.188835	14.3983	-6.72829	3.09e-06	5.64e-05	4.50551	PCBP1
Q96A73	0.308812	10.2327	6.70937	3.21e-06	5.83e-05	4.46882	KIAA1191
Q9HAV7	0.43625	13.0217	6.70521	3.23e-06	5.86e-05	4.46076	NA
Q9UQQ2	-0.213509	9.50283	-6.68449	3.36e-06	6.08e-05	4.42053	SH2B3
Q8NB16	0.463078	12.7765	6.68298	3.37e-06	6.08e-05	4.4176	MLKL
Q9NZH8	3.75218	11.0295	6.67599	3.42e-06	6.13e-05	4.40402	IL36G
A8K287	-0.230711	13.0177	-6.67538	3.42e-06	6.13e-05	4.40283	SNAP23
Q9NWQ8	0.46291	11.4826	6.66374	3.5e-06	6.25e-05	4.38021	PAG1
A0A024R6T4	2.51076	10.2599	6.65613	3.55e-06	6.32e-05	4.36539	MT1M
Q8TDQ0	-1.35956	9.92141	-6.65385	3.57e-06	6.33e-05	4.36095	HAVCR2
O94829	-0.234431	9.59848	-6.64331	3.64e-06	6.44e-05	4.34043	IPO13
Q9HAV4	0.30905	11.5334	6.62656	3.76e-06	6.63e-05	4.30777	XPO5
P27701	0.599723	11.1845	6.62427	3.78e-06	6.64e-05	4.30331	CD82
Q8WYP3	0.291386	10.5746	6.61322	3.86e-06	6.76e-05	4.28174	RIN2
Q9NU19	0.293165	9.62825	6.6108	3.87e-06	6.77e-05	4.27702	TBC1D22B
Q69FE3	-0.56316	11.6853	-6.60378	3.93e-06	6.85e-05	4.2633	IRAK4
O43187	0.640674	12.1653	6.57478	4.15e-06	7.2e-05	4.20659	IRAK2
P10147	3.82515	10.1049	6.5742	4.16e-06	7.2e-05	4.20545	CCL3
Q8IUI8	0.259015	11.0743	6.57139	4.18e-06	7.22e-05	4.19997	CRLF3
O15438	-0.330856	10.193	-6.56567	4.23e-06	7.26e-05	4.18875	ABCC3
O14867	0.705499	12.4889	6.56544	4.23e-06	7.26e-05	4.18831	BACH1
Q92537	0.666412	7.01708	6.54745	4.38e-06	7.48e-05	4.15305	SUSD6
Q9BZQ6	0.235398	11.9598	6.54738	4.38e-06	7.48e-05	4.15292	EDEM3
Q9Y279	-1.57689	10.3266	-6.54385	4.41e-06	7.51e-05	4.14598	VSIG4
Q96BR1	-0.281637	11.6979	-6.5336	4.5e-06	7.63e-05	4.12586	SGK3
Q8TCG2	0.375297	11.209	6.5327	4.5e-06	7.63e-05	4.1241	PI4K2B
Q9Y6H1	-0.430168	8.97916	-6.52995	4.53e-06	7.64e-05	4.1187	CHCHD2
V9HWB7	-0.223808	14.0315	-6.52668	4.56e-06	7.67e-05	4.11228	HEL60
Q06830	-0.226382	14.8753	-6.50982	4.71e-06	7.9e-05	4.07915	PRDX1
Q5U003	-0.523606	10.5955	-6.50762	4.73e-06	7.91e-05	4.07483	CCR1
Q11201	-0.394256	12.0218	-6.5062	4.74e-06	7.91e-05	4.07204	ST3GAL1
Q9BS40	-0.413253	9.90254	-6.50202	4.78e-06	7.96e-05	4.06381	LXN
Q96LD4	-0.402624	12.6686	-6.49932	4.8e-06	7.97e-05	4.0585	TRIM47
Q96AZ6	1.39534	11.5833	6.49457	4.85e-06	8.02e-05	4.04915	ISG20
P15848	-0.217192	12.8876	-6.49376	4.86e-06	8.02e-05	4.04756	ARSB
Q13571	0.833227	11.2208	6.48418	4.95e-06	8.14e-05	4.02869	LAPTM5
P30622	0.191401	14.8502	6.47063	5.08e-06	8.34e-05	4.00199	CLIP1
Q13464	-0.216094	13.1184	-6.46791	5.11e-06	8.36e-05	3.99662	ROCK1
P15509	-0.691881	10.6009	-6.46369	5.15e-06	8.38e-05	3.98831	CSF2RA
Q9BPX1	-0.653334	9.74027	-6.46268	5.16e-06	8.38e-05	3.98632	HSD17B14
O95486	0.223662	12.6515	6.4624	5.16e-06	8.38e-05	3.98576	SEC24A
P49588	-0.280388	14.7751	-6.45251	5.26e-06	8.46e-05	3.96625	AARS1
Q9Y5P4	-0.234593	13.0782	-6.45249	5.26e-06	8.46e-05	3.96621	CERT1
P06280	-0.487493	12.6375	-6.45191	5.27e-06	8.46e-05	3.96506	GLA
Q16739	0.7012	11.2216	6.45159	5.27e-06	8.46e-05	3.96442	UGCG
Q8N128	0.58668	10.9306	6.43773	5.42e-06	8.67e-05	3.93705	FAM177A1
Q68D38	0.263951	10.3875	6.43274	5.47e-06	8.73e-05	3.92719	DKFZp686O15119
Q7Z3E2	0.272262	11.5145	6.4208	5.6e-06	8.91e-05	3.90358	CCDC186
O60496	-0.167565	12.1015	-6.41957	5.61e-06	8.91e-05	3.90115	DOK2
P10253	-0.287255	14.0002	-6.41644	5.64e-06	8.94e-05	3.89496	GAA
Q9UHL4	-0.326385	12.9819	-6.41076	5.71e-06	9.02e-05	3.8837	DPP7
P78536	-0.431207	12.3737	-6.37541	6.12e-06	9.63e-05	3.81365	ADAM17
Q6AI08	-0.305086	10.2286	-6.36916	6.19e-06	9.73e-05	3.80124	HEATR6
D9IAI1	-0.187078	13.5033	-6.36652	6.22e-06	9.75e-05	3.796	HEL-S-34
P14209	-0.636417	8.38517	-6.36529	6.24e-06	9.75e-05	3.79357	CD99
A0A024R7Z5	-0.295387	13.0232	-6.36192	6.28e-06	9.79e-05	3.78688	SDCBP
P07858	-0.437224	14.391	-6.34973	6.43e-06	0.0001	3.76265	CTSB
Q3YBM2	-1.14965	9.38293	-6.34322	6.51e-06	0.000100991	3.74971	TMEM176B
Q9C0K1	1.2498	11.2532	6.33481	6.62e-06	0.000102401	3.73298	SLC39A8
Q8TF42	-0.394056	11.5905	-6.32838	6.71e-06	0.000103428	3.72019	UBASH3B
Q6P4A8	-0.476769	12.0213	-6.32135	6.8e-06	0.000104592	3.70618	PLBD1
Q08379	0.176739	13.2454	6.31585	6.87e-06	0.000105451	3.69523	GOLGA2
P04066	-0.555089	13.7712	-6.31352	6.9e-06	0.000105659	3.69059	FUCA1
P61587	0.558902	10.2151	6.30874	6.97e-06	0.000106379	3.68107	RND3
Q13822	1.44289	10.3831	6.29968	7.09e-06	0.000108011	3.663	ENPP2
Q6ZMZ0	1.30108	11.3777	6.29368	7.18e-06	0.000109011	3.65103	RNF19B
P16278	-0.451026	12.7229	-6.28456	7.31e-06	0.000110699	3.63282	GLB1
Q6IB39	-0.370788	10.611	-6.27994	7.38e-06	0.000111422	3.62362	RNASE6
Q9BPZ3	-0.479102	8.24822	-6.27653	7.42e-06	0.000111885	3.61681	PAIP2
Q9BW92	-0.153705	12.6297	-6.26648	7.57e-06	0.000113831	3.59672	TARS2
Q7Z7A4	-0.282095	11.9708	-6.25851	7.69e-06	0.000115339	3.58078	PXK
Q8NCL4	0.364029	11.306	6.22507	8.22e-06	0.000122894	3.51384	GALNT6
P62256	0.321368	11.8129	6.22001	8.3e-06	0.000123813	3.50371	UBE2H
Q04721	-0.405425	11.6905	-6.21109	8.45e-06	0.000125699	3.48581	NOTCH2
P21926	-0.919497	10.5925	-6.19814	8.67e-06	0.000128636	3.45982	CD9
A4D1B1	-1.22558	11.3056	-6.1919	8.78e-06	0.000129907	3.4473	CD36
P29966	0.251973	14.1819	6.18773	8.85e-06	0.000130656	3.43892	MARCKS
O60551	-0.375859	10.7579	-6.18478	8.9e-06	0.000131094	3.43298	NMT2
Q9H492	0.510303	9.34069	6.16878	9.19e-06	0.000134842	3.40082	MAP1LC3A
Q10471	0.300948	13.0225	6.16804	9.2e-06	0.000134842	3.39933	GALNT2
B4E0X8	0.157124	13.91	6.16345	9.28e-06	0.000135736	3.39011
A0A1V0E3K4	-0.466966	10.5758	-6.15948	9.36e-06	0.000136472	3.38211	HLA-DMB
A0A024R8F1	-0.338949	10.4558	-6.15054	9.53e-06	0.000138573	3.36411	CARD9
A0A0S2Z4Q2	-1.00264	12.9569	-6.147	9.59e-06	0.000139207	3.35698	TGFBI
Q9ULX9	0.65903	9.22943	6.1418	9.69e-06	0.000140304	3.34651	MAFF
Q02790	0.342213	14.1607	6.13885	9.75e-06	0.000140783	3.34057	FKBP4
P47974	-1.0387	8.0803	-6.10302	1.05e-05	0.000150603	3.26827	ZFP36L2
A0A024RA70	0.372277	10.1435	6.10187	1.05e-05	0.000150603	3.26596	SNX10
A0A0A6YYH1	-0.211456	12.5039	-6.10128	1.05e-05	0.000150603	3.26476	C15orf38-AP3S2
Q53EP0	0.618442	12.0313	6.09853	1.06e-05	0.000151061	3.25921	FNDC3B
Q8IYB1	0.440838	10.9264	6.09006	1.07e-05	0.000153261	3.24209	MB21D2
Q86XL3	0.304305	12.4082	6.08192	1.09e-05	0.000155393	3.22563	ANKLE2
Q13685	0.226122	10.5536	6.0678	1.12e-05	0.000159256	3.19705	AAMP
Q8WZA9	0.219177	11.9948	6.0672	1.12e-05	0.000159256	3.19584	IRGQ
Q8N5I9	0.852479	9.50459	6.03579	1.2e-05	0.000169167	3.13219	C12orf45
Q86UW9	0.320407	11.4864	6.02757	1.22e-05	0.000171562	3.1155	DTX2
Q02809	-0.216007	12.679	-6.01463	1.25e-05	0.000175643	3.08925	PLOD1
Q00722	-0.130414	13.2675	-6.00178	1.28e-05	0.000179797	3.06313	PLCB2
Q92597	0.249194	11.4384	5.98792	1.32e-05	0.000184426	3.03495	NDRG1
P49407	-0.308184	13.6557	-5.9849	1.33e-05	0.000184994	3.0288	ARRB1
V9HW83	-0.195134	14.7533	-5.98403	1.33e-05	0.000184994	3.02703	HEL-S-53e
W4VSQ9	0.562033	9.85696	5.98063	1.34e-05	0.000185821	3.02011	TRIP10
A0A024R8M0	-0.210451	13.3432	-5.97317	1.36e-05	0.000187756	3.00493	GNA13
Q96SB3	-0.252622	13.4989	-5.97313	1.36e-05	0.000187756	3.00484	PPP1R9B
O94925	0.186563	12.9882	5.96738	1.37e-05	0.000189493	2.99313	GLS
Q09666	-0.776581	17.6555	-5.96441	1.38e-05	0.00019018	2.98709	AHNAK
Q13501	0.272114	12.4121	5.96253	1.39e-05	0.000190456	2.98325	SQSTM1
A0A024R694	0.293433	14.4687	5.95784	1.4e-05	0.000191814	2.97369	ACTN1
O14841	-0.221482	12.7644	-5.95186	1.42e-05	0.000193687	2.96149	OPLAH
Q96TA2	0.187585	12.1731	5.94416	1.44e-05	0.000196252	2.9458	YME1L1
A0A024RAG6	-0.90753	8.26489	-5.94225	1.44e-05	0.000196555	2.94189	ADIC
P30405	0.348548	13.2517	5.93618	1.46e-05	0.000198513	2.92951	PPIF
Q06481	-0.22021	12.6316	-5.92953	1.48e-05	0.000200726	2.91594	APLP2
Q8WUK0	-0.277576	10.656	-5.91793	1.52e-05	0.000205003	2.89224	PTPMT1
Q9BUF5	0.293722	12.5362	5.91227	1.53e-05	0.000206459	2.88068	TUBB6
Q92522	-0.468702	12.5079	-5.91215	1.53e-05	0.000206459	2.88043	H1-10
A8K7F3	-0.453705	11.0621	-5.90654	1.55e-05	0.000208333	2.86896
P85299	0.277845	9.19826	5.89987	1.57e-05	0.000210644	2.85533	PRR5
A8KAL2	0.19677	13.1829	5.89882	1.58e-05	0.000210644	2.85318
P25774	-0.377834	13.708	-5.89461	1.59e-05	0.000211963	2.84456	CTSS
Q5TBB1	-0.252339	10.9539	-5.88585	1.62e-05	0.000215258	2.82663	RNASEH2B
Q9BYK8	0.832991	13.9634	5.88023	1.64e-05	0.000217228	2.81512	HELZ2
A0A024RAE6	0.253481	6.9189	5.87821	1.64e-05	0.000217625	2.81099	CDC42
P05026	-0.410514	12.1761	-5.8708	1.67e-05	0.000220415	2.7958	ATP1B1
A0A384N6G7	-0.236618	14.0485	-5.86934	1.67e-05	0.000220571	2.79282
A0A0S2Z3L2	-0.472145	14.6846	-5.86075	1.7e-05	0.000223938	2.7752	ATP2A2
Q05932	0.482422	10.7066	5.85819	1.71e-05	0.000224598	2.76996	FPGS
Q496F6	2.76162	9.26215	5.85587	1.72e-05	0.000225152	2.76521	CD300E
O75506	0.401616	10.3924	5.85132	1.74e-05	0.000226733	2.75587	HSBP1
P28067	-0.788729	9.22024	-5.83765	1.78e-05	0.000232583	2.72782	HLA-DMA
P05106	1.2598	12.532	5.83472	1.79e-05	0.000233453	2.72179	ITGB3
P22304	-0.200526	9.71424	-5.81791	1.86e-05	0.000241013	2.68727	IDS
Q99541	0.888809	12.7388	5.81472	1.87e-05	0.000242045	2.68071	PLIN2
A6NK06	1.32878	11.2646	5.81332	1.87e-05	0.000242204	2.67782	ACOD1
Q9UFW8	0.285283	10.5528	5.80493	1.91e-05	0.000245824	2.66057	CGGBP1
Q99504	0.28673	9.71345	5.79094	1.96e-05	0.00025236	2.63178	EYA3
Q8ND30	-0.293775	10.0211	-5.78573	1.98e-05	0.000254488	2.62106	PPFIBP2
Q9H981	0.210155	11.1819	5.78279	1.99e-05	0.000255459	2.615	ACTR8
P60842	0.221307	14.6603	5.78119	2e-05	0.000255705	2.6117	EIF4A1
P52294	0.181717	11.003	5.78018	2.01e-05	0.000255705	2.60963	KPNA1
Q9H3M7	0.649375	8.48776	5.77176	2.04e-05	0.000259508	2.59227	TXNIP
P28907	0.839062	12.6564	5.7708	2.04e-05	0.000259508	2.5903	CD38
Q8TDJ6	-0.31462	15.0103	-5.76524	2.07e-05	0.000261901	2.57882	DMXL2
Q8NC96	0.253571	11.0252	5.75789	2.1e-05	0.000265076	2.56367	NECAP1
B4DVA7	-0.375386	14.2064	-5.75721	2.1e-05	0.000265076	2.56227
P05231	1.84468	8.70339	5.75293	2.12e-05	0.000266824	2.55345	IL6
P10301	-0.300647	12.2453	-5.74388	2.16e-05	0.00027121	2.53478	RRAS
Q9BZF1	0.232096	13.8083	5.73908	2.18e-05	0.000273297	2.52485	OSBPL8
Q14213	0.822222	6.28697	5.73332	2.21e-05	0.000275941	2.51295	EBI3
P24941	0.239484	11.3871	5.72562	2.24e-05	0.000279518	2.49706	CDK2
Q8N5G2	0.263744	10.3782	5.72493	2.24e-05	0.000279518	2.49562	MACO1
P54803	-0.219449	12.349	-5.71027	2.31e-05	0.000287403	2.46531	GALC
A0A024R084	-0.445473	10.8857	-5.70831	2.32e-05	0.000287578	2.46127	SDF4
Q9HAV0	-0.135109	13.7353	-5.70791	2.32e-05	0.000287578	2.46042	GNB4
A0A384ME65	0.494603	11.4704	5.70502	2.34e-05	0.00028867	2.45446
Q96A49	0.192472	12.9129	5.69136	2.4e-05	0.000296225	2.42618	SYAP1
Q6IC98	-0.277361	12.2365	-5.68975	2.41e-05	0.000296582	2.42285	GRAMD4
A0A024R7D5	0.357175	11.0162	5.68699	2.42e-05	0.000297641	2.41713	LDLR
P01033	0.80658	10.7618	5.68416	2.44e-05	0.000298745	2.41127	TIMP1
A0A6G6AA68	0.266929	12.457	5.67843	2.47e-05	0.00030164	2.3994	UBAP1
A0A024R3T8	-0.158128	15.5205	-5.65304	2.6e-05	0.000316799	2.34675	PARP1
Q9NR30	0.669998	13.6284	5.65201	2.6e-05	0.000316799	2.34461	DDX21
P18887	-0.188762	11.5738	-5.65146	2.61e-05	0.000316799	2.34348	XRCC1
Q9Y287	-0.839289	11.0855	-5.64642	2.63e-05	0.000319246	2.33301	ITM2B
P15289	-0.26949	11.8134	-5.6457	2.64e-05	0.000319246	2.33153	ARSA
A0A384MR07	0.210276	11.8522	5.64154	2.66e-05	0.000321323	2.32289
Q99523	-0.654168	9.37598	-5.63818	2.68e-05	0.000322882	2.31591	SORT1
Q9BZ67	-0.280027	11.5914	-5.63291	2.71e-05	0.000325732	2.30495	FRMD8
O15294	-0.144255	12.9499	-5.63179	2.72e-05	0.000325816	2.30263	OGT
Q8IX05	-0.569964	9.0677	-5.62967	2.73e-05	0.000326568	2.29823	CD302
Q6UW68	-0.238343	10.8116	-5.6164	2.8e-05	0.000334913	2.27064	TMEM205
Q9NR97	0.325065	13.3875	5.60654	2.86e-05	0.000341072	2.25014	TLR8
Q9Y4C2	0.206248	10.593	5.59857	2.91e-05	0.000346007	2.23356	TCAF1
Q14147	0.150711	10.207	5.59611	2.92e-05	0.000347063	2.22843	DHX34
Q16531	-0.144734	14.4091	-5.59062	2.95e-05	0.000350296	2.21701	DDB1
Q5MIZ7	0.345419	10.085	5.57847	3.03e-05	0.000358342	2.19171	PPP4R3B
P43405	-0.142389	14.1015	-5.57764	3.03e-05	0.000358342	2.18996	SYK
O14773	-0.196468	13.3689	-5.56295	3.13e-05	0.000368612	2.15934	TPP1
O75792	-0.146205	11.0139	-5.56093	3.14e-05	0.000369409	2.15514	RNASEH2A
Q13422	0.351783	10.9042	5.55992	3.15e-05	0.000369444	2.15302	IKZF1
Q15643	0.129354	13.13	5.54837	3.22e-05	0.000377258	2.12892	TRIP11
Q9NR19	-0.187792	11.0905	-5.54784	3.23e-05	0.000377258	2.12782	ACSS2
A0A140VK27	-0.252291	14.0111	-5.54236	3.26e-05	0.000380794	2.11638
Q8TER5	-0.318905	11.7699	-5.53776	3.29e-05	0.000383666	2.10678	ARHGEF40
A0A024RAA7	-0.516072	11.1174	-5.53677	3.3e-05	0.000383688	2.10472	ADIB
Q92562	-0.253551	11.5016	-5.51767	3.43e-05	0.000398345	2.0648	FIG4
Q15785	0.148662	11.0017	5.51273	3.47e-05	0.000401635	2.05449	TOMM34
Q8ND04	0.210963	11.5238	5.50267	3.54e-05	0.000409273	2.03345	SMG8
A0A024R0A8	-0.242847	13.6087	-5.4954	3.6e-05	0.000414667	2.01822	AHCYL1
J3QQJ0	0.288494	11.3518	5.48961	3.64e-05	0.000418846	2.0061	SAP30BP
P48200	-0.256847	12.1493	-5.47822	3.73e-05	0.000428005	1.98225	IREB2
A8YXX4	-0.402049	12.9043	-5.47352	3.76e-05	0.000431352	1.9724	PIG59
O60443	-0.396197	12.9837	-5.47179	3.78e-05	0.000432056	1.96879	GSDME
Q9BXD5	-0.281424	13.6425	-5.46755	3.81e-05	0.000434393	1.95989	NPL
Q6FIF0	0.240026	9.44044	5.46732	3.81e-05	0.000434393	1.95941	ZFAND6
Q9GZZ1	0.148264	12.1046	5.4579	3.89e-05	0.000442102	1.93967	NAA50
Q9UHD2	-0.343715	12.3591	-5.45014	3.95e-05	0.000448412	1.92339	TBK1
O00629	0.253255	12.2755	5.44876	3.96e-05	0.000448833	1.92049	KPNA4
Q7L576	-0.218065	14.9219	-5.44739	3.97e-05	0.000449242	1.91763	CYFIP1
Q5VTE6	-0.323303	7.49112	-5.44095	4.03e-05	0.000454419	1.90411	ANGEL2
Q8NBN3	-0.355955	9.99594	-5.43711	4.06e-05	0.000456741	1.89604	TMEM87A
Q01196	0.750621	10.9	5.43665	4.06e-05	0.000456741	1.89509	RUNX1
P30273	0.404098	11.9855	5.42844	4.13e-05	0.000463711	1.87784	FCER1G
O00571	0.25921	14.5758	5.4249	4.16e-05	0.000466242	1.87042	DDX3X
P42081	-0.452075	11.84	-5.41542	4.25e-05	0.000474614	1.8505	CD86
E5KNY5	-0.164194	14.9264	-5.41373	4.26e-05	0.000475387	1.84694	LRPPRC
Q9C0B1	-0.217464	11.7453	-5.41245	4.27e-05	0.000475752	1.84425	FTO
Q7KZ85	0.177968	13.265	5.40982	4.29e-05	0.000477459	1.83872	SUPT6H
P42785	-0.454909	11.1448	-5.40569	4.33e-05	0.000480351	1.83003	PRCP
Q13636	0.241925	12.3543	5.40475	4.34e-05	0.000480351	1.82807	RAB31
Q8IXL6	-0.266133	8.90467	-5.4042	4.35e-05	0.000480351	1.82691	FAM20C
Q86YV0	0.356293	11.9603	5.39897	4.39e-05	0.000484696	1.81591	RASAL3
Q13568	-0.40656	12.3138	-5.39072	4.47e-05	0.000492172	1.79855	IRF5
O75030	-0.40763	11.5913	-5.389	4.49e-05	0.000493018	1.79493	MITF
P56557	-0.522586	6.82229	-5.38091	4.56e-05	0.000499643	1.77791	TMEM50B
A0A024R9B8	-0.261242	12.3706	-5.3808	4.56e-05	0.000499643	1.77767	PGCP
P15260	-0.316612	10.7691	-5.37972	4.57e-05	0.00049984	1.7754	IFNGR1
Q15007	0.146654	12.3017	5.37529	4.61e-05	0.000503538	1.76607	WTAP
O15264	-0.228835	12.5829	-5.36861	4.68e-05	0.000509649	1.75201	MAPK13
A0A140VK39	0.15962	12.4422	5.36642	4.7e-05	0.000510441	1.74739
P07355	-0.194403	15.5302	-5.36609	4.7e-05	0.000510441	1.74671	ANXA2
Q9H3U5	-0.216498	11.3024	-5.36442	4.72e-05	0.00051128	1.74319	MFSD1
Q86Y37	-0.458386	10.7005	-5.36086	4.76e-05	0.000514149	1.73568	CACUL1
Q9NPJ3	-0.282513	11.6089	-5.3595	4.77e-05	0.000514661	1.73282	ACOT13
P30043	-0.121226	14.2493	-5.34929	4.87e-05	0.00052478	1.7113	BLVRB
Q9BQ70	-0.287555	11.7056	-5.34841	4.88e-05	0.000524786	1.70944	TCF25
P35580	0.293675	14.537	5.34721	4.89e-05	0.000525142	1.70691	MYH10
A0A6B9UF09	1.08103	7.85921	5.33746	4.99e-05	0.000534963	1.68635
A0A024RDY3	-0.288506	12.667	-5.33458	5.02e-05	0.000537212	1.68027	LAMP1
A0AV58	0.249513	10.8162	5.31974	5.18e-05	0.000553131	1.64894	STRN3
Q8N884	0.370217	10.8882	5.30629	5.33e-05	0.000567867	1.62054	CGAS
Q9NP58	-0.549644	6.74863	-5.30436	5.35e-05	0.000569134	1.61647	ABCB6
Q52LR7	0.34742	7.25455	5.30135	5.39e-05	0.0005717	1.6101	EPC2
Q13541	-0.436287	10.9401	-5.29526	5.45e-05	0.000577805	1.59722	EIF4EBP1
Q16543	0.22947	13.7287	5.29456	5.46e-05	0.000577805	1.59574	CDC37
A0A024R1N1	0.231235	17.1478	5.29226	5.49e-05	0.000579549	1.59088	MYH9
A0A024R8U8	0.303856	9.52679	5.28538	5.57e-05	0.000586908	1.57633	CANT1
A0A024QYR8	-0.410708	13.1204	-5.27925	5.64e-05	0.000593185	1.56336	TM9SF2
Q16644	-0.204452	12.1225	-5.27859	5.65e-05	0.000593185	1.56197	MAPKAPK3
Q5SQH4	0.183085	12.4034	5.27295	5.72e-05	0.000599172	1.55003	DBP2
A0A024R0V4	0.353384	14.0408	5.26755	5.78e-05	0.000604642	1.53862	VASP
V9HW90	-0.779012	12.5752	-5.26691	5.79e-05	0.000604642	1.53727	HEL-75
Q04941	0.534852	10.5845	5.25777	5.9e-05	0.000615251	1.51791	PLP2
A0A024R6U3	-0.221919	11.4857	-5.24806	6.02e-05	0.000626797	1.49735
O95394	0.125731	13.2117	5.23753	6.16e-05	0.000639673	1.47503	PGM3
O75828	-0.25711	11.4436	-5.23497	6.19e-05	0.000641991	1.4696	CBR3
P06132	-0.226921	11.7006	-5.23287	6.22e-05	0.000643698	1.46514	UROD
Q9NQ86	0.321176	13.1488	5.22886	6.27e-05	0.000648005	1.45664	TRIM36
Q9H7Z7	-0.156601	13.0623	-5.22575	6.31e-05	0.000651102	1.45005	PTGES2
P13236	3.15147	9.4103	5.2069	6.56e-05	0.000676235	1.41005	CCL4
A4D1P6	-0.225862	14.1418	-5.20441	6.6e-05	0.00067859	1.40478	WDR91
Q9H1A3	0.569831	9.02147	5.20038	6.66e-05	0.000682193	1.39621	METTL9
Q68DK2	-0.254126	13.4166	-5.20024	6.66e-05	0.000682193	1.39591	ZFYVE26
O60331	-0.253261	11.0928	-5.19765	6.69e-05	0.000684302	1.39041	PIP5K1C
P35869	-0.415448	10.9039	-5.19712	6.7e-05	0.000684302	1.38929	AHR
Q9H7M9	-0.78601	9.37409	-5.18899	6.82e-05	0.00069491	1.37202	VSIR
P48960	-0.304984	11.2764	-5.18798	6.83e-05	0.000695188	1.36987	ADGRE5
Q9P2B4	0.145211	12.5784	5.17861	6.97e-05	0.000707807	1.34997	CTTNBP2NL
Q5T447	-0.185498	12.0794	-5.16816	7.12e-05	0.00072157	1.32776	HECTD3
Q96F46	0.358553	9.72356	5.16783	7.13e-05	0.00072157	1.32706	IL17RA
O95453	-0.188597	11.7438	-5.16407	7.18e-05	0.000725099	1.31905	PARN
Q9BZE9	-0.193292	12.2385	-5.16389	7.19e-05	0.000725099	1.31867	ASPSCR1
Q96PE3	-0.188394	11.6791	-5.15307	7.35e-05	0.00074056	1.29565	INPP4A
Q8WXE0	-0.4948	9.07468	-5.1502	7.4e-05	0.000741569	1.28956	CASKIN2
O95817	0.30548	12.8875	5.14991	7.4e-05	0.000741569	1.28893	BAG3
Q96DU3	-0.685346	7.2835	-5.1489	7.42e-05	0.000741569	1.28677	SLAMF6
Q9Y6M5	0.437787	12.6013	5.1486	7.42e-05	0.000741569	1.28614	SLC30A1
P48060	-0.256313	9.99264	-5.14839	7.43e-05	0.000741569	1.28569	GLIPR1
P10124	0.836454	9.37014	5.14327	7.51e-05	0.000748352	1.2748	SRGN
Q8IY34	-0.587645	12.2174	-5.13344	7.66e-05	0.000762737	1.25388	SLC15A3
Q9UQC2	0.306301	12.0002	5.13135	7.7e-05	0.000764815	1.24943	GAB2
Q9UEE9	-0.280635	11.3383	-5.12218	7.85e-05	0.000778462	1.22989	CFDP1
O75503	-0.300195	10.8195	-5.11252	8.01e-05	0.00079317	1.20931	CLN5
Q86XS8	-0.582564	9.06346	-5.10637	8.11e-05	0.000801176	1.19619	RNF130
P51606	-0.32988	12.7157	-5.10618	8.12e-05	0.000801176	1.19579	RENBP
P48723	0.205309	11.7326	5.09099	8.38e-05	0.000825949	1.16339	HSPA13
A0A0S2Z3W7	-0.129048	12.3019	-5.08662	8.46e-05	0.00083222	1.15408	ITPA
O15460	0.738867	7.00998	5.08328	8.52e-05	0.000836739	1.14693	P4HA2
P17947	-0.20741	9.87211	-5.07141	8.74e-05	0.0008566	1.12159	SPI1
B7Z2R7	0.331488	12.5863	5.06628	8.83e-05	0.000864244	1.11064	ACBD5
B7TZ90	-0.826461	8.48817	-5.06564	8.84e-05	0.000864244	1.10928	TRAPPC6A
J3KNA0	-0.304241	11.3861	-5.0643	8.87e-05	0.000864688	1.10642	OXA1L
Q9Y6Y9	-0.520982	8.52284	-5.06384	8.88e-05	0.000864688	1.10543	LY96
A0A024RDN9	-0.346716	8.38589	-5.05275	9.09e-05	0.000883047	1.08175	LOC283537
Q12979	-0.186692	13.6766	-5.05236	9.1e-05	0.000883047	1.08092	ABR
A0A024R4X7	0.132664	13.3244	5.03907	9.36e-05	0.000906798	1.0525
Q5JSL3	-0.160077	14.5404	-5.03779	9.38e-05	0.000907752	1.04978	DOCK11
Q9BYI3	0.206789	9.53192	5.03012	9.54e-05	0.000921146	1.03336	FAM126A
Q9UHD1	0.218782	13.269	5.02824	9.57e-05	0.00092331	1.02934	CHORDC1
Q9NNX6	-0.938096	11.8718	-5.02658	9.61e-05	0.00092505	1.0258	CD209
Q6IBR8	0.200351	13.6865	5.01181	9.91e-05	0.000951841	0.994207	EIF2S2
Q8WUX9	0.145517	11.4242	5.01159	9.92e-05	0.000951841	0.993732	CHMP7
A0A024R7U9	-0.22273	13.7489	-5.00642	0.000100287	0.000960797	0.982653	ATP6V1H
Q92947	-0.129907	12.1201	-4.99649	0.000102424	0.000978394	0.961401	GCDH
A0A140VJT8	-0.176867	14.211	-4.99635	0.000102456	0.000978394	0.961089
Q01469	-0.212287	14.1112	-4.99492	0.000102766	0.000979771	0.958041	FABP5
Q96EY8	-0.278651	10.4643	-4.99272	0.000103248	0.000982779	0.953322	MMAB
Q9UKW4	0.256726	11.7496	4.99148	0.000103521	0.000983786	0.950663	VAV3
K7EM18	0.310738	12.787	4.98894	0.000104082	0.000987518	0.945224	EIF1
P08758	0.174494	16.0176	4.98509	0.000104936	0.000994021	0.936988	ANXA5
P49019	0.805433	7.60171	4.98396	0.000105189	0.000994823	0.934557	HCAR3
Q9BYT8	-0.231415	14.2976	-4.98011	0.000106055	0.0010014	0.926298	NLN
P05413	-0.446304	12.3902	-4.97822	0.00010648	0.00100381	0.922265	FABP3
Q9Y3R5	-0.292745	11.8723	-4.97312	0.000107643	0.00101233	0.911324	DOP1B
O75718	-0.259495	10.9184	-4.97246	0.000107793	0.00101233	0.909918	CRTAP
P17050	-0.189311	13.0981	-4.972	0.0001079	0.00101233	0.908924	NAGA
P41214	-0.358863	8.79626	-4.96933	0.000108513	0.00101647	0.903211	EIF2D
Q9UIA9	-0.24537	13.6068	-4.963	0.000109986	0.00102863	0.889629	XPO7
B7ZBB8	-0.223722	9.59311	-4.96078	0.000110508	0.00103187	0.884862	PPP1R3G
Q96T23	0.200791	12.4827	4.95153	0.000112705	0.00105072	0.865026	RSF1
Q6FG85	0.598851	10.78	4.94887	0.000113345	0.00105502	0.859326	GC20
P52209	-0.2092	15.0675	-4.94315	0.000114735	0.00106628	0.847042	PGD
A1L172	-0.232219	13.1044	-4.93979	0.00011556	0.00107225	0.839831	ACOT1
O95562	-0.396066	10.3633	-4.92982	0.000118041	0.00109121	0.818435	SFT2D2
O14653	0.13611	11.3986	4.9298	0.000118046	0.00109121	0.818393	GOSR2
Q9Y3L5	-0.11888	12.2358	-4.92924	0.000118186	0.00109121	0.817201	RAP2C
P41221	0.878253	8.73561	4.92861	0.000118345	0.00109121	0.815847	WNT5A
P14550	-0.170895	14.8687	-4.92666	0.000118839	0.00109406	0.811649	AKR1A1
A0A024R9D1	0.747454	8.85762	4.91967	0.000120623	0.00110727	0.796646	SDC2
Q5TC82	0.547545	9.71117	4.91956	0.00012065	0.00110727	0.796418	RC3H1
P11234	0.123819	13.122	4.91621	0.000121517	0.0011135	0.789204	RALB
Q8IWE5	-0.161952	12.7048	-4.91036	0.000123043	0.00112438	0.77664	PLEKHM2
P61244	-0.242167	10.8364	-4.91019	0.000123086	0.00112438	0.776287	MAX
Q8N108	0.360696	9.469	4.90701	0.000123924	0.00113028	0.769456	MIER1
Q66GS9	0.301149	11.2755	4.90182	0.000125304	0.0011411	0.758302	CEP135
Q8IWE4	0.918244	11.4236	4.89938	0.00012596	0.00114337	0.753048	DCUN1D3
A0A0M4G3H8	-0.150634	13.1328	-4.89879	0.000126119	0.00114337	0.75178	AGL
Q9UNN5	-0.16273	11.0436	-4.89873	0.000126136	0.00114337	0.751645	FAF1
Q9P2D3	-0.195886	11.9576	-4.89736	0.000126502	0.00114493	0.748721	HEATR5B
P61960	0.284617	10.9465	4.89119	0.00012818	0.00115834	0.735456	UFM1
Q9NZQ3	-0.151846	10.3143	-4.87965	0.000131381	0.00118545	0.710627	NCKIPSD
O75414	0.156915	9.32399	4.87791	0.00013187	0.00118804	0.706891	NME6
P07814	-0.130962	15.4029	-4.86218	0.00013638	0.00122679	0.67304	EPRS1
Q92503	0.255128	10.7483	4.85819	0.000137547	0.00123541	0.664462	SEC14L1
P22415	-0.213375	10.5015	-4.84932	0.000140183	0.00125717	0.645356	USF1
Q8TBM8	0.166947	11.6656	4.84794	0.000140597	0.00125896	0.642392	DNAJB14
Q8N5C6	-0.249996	11.3227	-4.84373	0.000141869	0.00126842	0.63333	SRBD1
A8K0B6	-0.372395	14.9954	-4.83689	0.000143962	0.00128519	0.618591
E7EUU4	0.217502	15.1415	4.83615	0.000144191	0.00128528	0.616995	EIF4G1
Q8IXJ6	-0.163678	11.5862	-4.83262	0.000145283	0.00129307	0.609399	SIRT2
P48163	-0.207514	13.2861	-4.83107	0.000145767	0.00129542	0.606054	ME1
Q5SW79	0.380621	14.6168	4.82701	0.000147039	0.00130475	0.597316	CEP170
A0A0G2JN67	0.32097	12.1731	4.82296	0.000148321	0.00131414	0.588582	LILRB3
P23458	-0.272384	12.7024	-4.81407	0.000151172	0.00133516	0.569424	JAK1
O60427	-0.518428	9.66989	-4.81404	0.000151182	0.00133516	0.569362	FADS1
V9HWH2	0.744862	12.1826	4.81345	0.000151373	0.00133516	0.56809	HEL-S-29
Q96BY6	-0.303049	12.5843	-4.81255	0.000151666	0.00133575	0.566143	DOCK10
Q96GI7	0.293352	8.82085	4.80992	0.000152523	0.00134129	0.560479	FAM89A
Q9NP72	0.15049	12.9578	4.79767	0.000156582	0.00137493	0.53406	RAB18
P08134	0.233856	10.2123	4.79	0.000159177	0.00139564	0.517529	RHOC
Q9P278	0.433737	9.4584	4.78897	0.000159531	0.00139666	0.515296	FNIP2
Q53TN4	-0.429829	9.94433	-4.7882	0.000159795	0.0013969	0.513628	CYBRD1
Q13370	-0.244815	7.75822	-4.78078	0.000162359	0.00141693	0.49762	PDE3B
P51688	-0.221599	9.6707	-4.78018	0.000162567	0.00141693	0.496336	SGSH
Q9Y4E6	-0.152249	13.0606	-4.77866	0.0001631	0.0014181	0.493045	WDR7
Q9Y605	0.301946	8.41711	4.77842	0.000163183	0.0014181	0.492533	MRFAP1
Q9UIA0	0.47804	11.3722	4.77602	0.000164025	0.00142332	0.487358	CYTH4
Q8NBX0	-0.157962	12.0158	-4.77471	0.000164485	0.00142522	0.484539	SCCPDH
P51153	0.30992	12.4978	4.77348	0.000164922	0.0014269	0.481874	RAB13
H7C286	-0.581588	9.26036	-4.77076	0.000165888	0.00143281	0.476001	NAGK
A0A024R0N7	0.20795	10.4983	4.77019	0.000166091	0.00143281	0.474772	SAMD4B
Q6IA86	-0.274942	8.66821	-4.76306	0.000168652	0.00145272	0.459384	ELP2
Q14TF0	-0.209915	12.675	-4.7624	0.000168893	0.00145272	0.457952	GCLC
Q96KC2	0.312088	10.0017	4.75814	0.000170443	0.00146392	0.448766	ARL5B
A0A140VJZ1	-0.109641	14.2947	-4.75218	0.000172642	0.00148065	0.435876
A0A384NY14	-0.223314	11.2897	-4.74914	0.000173771	0.00148817	0.429323	DCXR
Q4G148	0.517115	9.92503	4.74565	0.000175081	0.00149721	0.421773	GXYLT1
Q8IUD6	-0.274643	10.1703	-4.7384	0.000177829	0.00151851	0.40612	RNF135
O14929	0.208482	12.0333	4.73349	0.000179717	0.00153111	0.395504	HAT1
P08575	-0.288394	14.8243	-4.73321	0.000179824	0.00153111	0.394906	PTPRC
P49759	0.314214	8.6465	4.73175	0.000180392	0.00153372	0.391741	CLK1
A0A024R704	-0.226055	11.5688	-4.72748	0.000182055	0.00154563	0.382515	SRPK2
A0A024RAV8	-0.461514	10.6124	-4.72667	0.000182372	0.00154598	0.380769	BHLHB3
Q8NBK3	-0.404094	10.9354	-4.72604	0.00018262	0.00154598	0.379399	SUMF1
Q9Y2U5	-0.322968	9.94471	-4.72417	0.000183354	0.00154996	0.375368	MAP3K2
Q96JI7	-0.152035	13.6356	-4.71682	0.000186277	0.00157241	0.359475	SPG11
P35626	-0.56293	11.0615	-4.71505	0.000186987	0.00157615	0.355653	GRK3
Q9Y2R5	-0.18879	10.4504	-4.71364	0.000187554	0.00157867	0.352609	MRPS17
Q9Y217	0.177236	12.8894	4.70776	0.000189944	0.00159651	0.339885	MTMR6
Q5T1M5	-0.189599	14.546	-4.70589	0.000190712	0.00160067	0.335834	FKBP15
O00459	-0.276485	7.66384	-4.70404	0.00019147	0.00160475	0.331849	PIK3R2
Q9ULC5	0.322041	13.4367	4.70075	0.000192832	0.00161388	0.324724	ACSL5
Q71RC2	0.402192	11.5317	4.69947	0.000193363	0.00161602	0.321964	LARP4
Q27J81	-0.159687	13.7623	-4.69574	0.000194922	0.00162674	0.313893	INF2
P82673	-0.122634	11.0152	-4.69427	0.000195542	0.00162961	0.310703	MRPS35
Q15646	0.839049	12.1798	4.68665	0.000198779	0.00165424	0.294213	OASL
Q9H082	0.187627	10.5598	4.68172	0.0002009	0.00166865	0.283547	RAB33B
P37840	-0.489315	11.3809	-4.68097	0.000201226	0.00166865	0.281921	SNCA
Q9GZU1	-0.124412	11.4981	-4.68066	0.00020136	0.00166865	0.281252	MCOLN1
Q8IXB1	-0.146259	12.5321	-4.67796	0.000202535	0.00167603	0.275407	DNAJC10
P26038	0.16759	16.0842	4.66781	0.000207013	0.00171002	0.253441	MSN
P17612	-0.146947	13.4919	-4.66734	0.000207223	0.00171002	0.252425	PRKACA
Q5VZ89	-0.138658	13.7103	-4.66118	0.000209994	0.00173047	0.239085	DENND4C
Q9BTE6	-0.177877	9.97835	-4.6553	0.000212672	0.00175009	0.226357	AARSD1
Q6UB98	0.787376	8.47874	4.65417	0.000213194	0.00175194	0.223898	ANKRD12
Q96PM9	-1.02824	7.80644	-4.65346	0.000213517	0.00175215	0.222376	ZNF385A
Q9H6S0	-0.213137	12.0794	-4.64821	0.00021595	0.00176965	0.211001	YTHDC2
Q99704	-0.13883	11.6502	-4.64702	0.000216504	0.00177173	0.208426	DOK1
O75410	-0.127149	13.1978	-4.64314	0.000218326	0.00178415	0.200014	TACC1
Q9BWD1	-0.347578	12.7064	-4.64002	0.000219798	0.0017937	0.193265	ACAT2
Q15404	-0.173294	13.2346	-4.63642	0.000221515	0.00180521	0.185454	RSU1
O14908	-0.220274	10.5777	-4.63506	0.000222168	0.00180689	0.182498	GIPC1
Q96T51	-0.105987	13.8894	-4.63471	0.000222334	0.00180689	0.181748	RUFY1
D7RF68	-0.280902	11.6892	-4.63208	0.000223598	0.00181465	0.176059
Q13907	-0.251956	12.6866	-4.63124	0.000224004	0.00181473	0.174238	IDI1
Q9BXW6	-0.339566	12.4781	-4.63079	0.000224223	0.00181473	0.173256	OSBPL1A
Q8N9N8	0.266064	11.099	4.62999	0.00022461	0.00181536	0.171526	EIF1AD
P33176	0.152734	15.2214	4.62794	0.000225607	0.00182092	0.167081	KIF5B
Q9BV29	0.525386	10.3476	4.6243	0.000227387	0.00183278	0.159191	CCDC32
O95352	-0.128475	13.7757	-4.61837	0.000230317	0.00185386	0.146339	ATG7
B7Z4Q0	0.21541	13.2128	4.61406	0.000232472	0.00186866	0.13699
Q8TEQ0	-0.167819	11.9502	-4.60796	0.000235555	0.00189086	0.123768	SNX29
Q9NZL6	-0.555568	10.7207	-4.60519	0.000236972	0.00189847	0.117749	RGL1
P40222	0.21537	13.4518	4.60484	0.000237148	0.00189847	0.117005	TXLNA
Q96FZ2	0.167548	10.1591	4.60387	0.000237648	0.00189989	0.114891	HMCES
Q69YN2	-0.138034	11.9837	-4.60206	0.000238576	0.00190473	0.11098	CWF19L1
A0A024RBY6	0.332107	8.53854	4.59622	0.00024161	0.00192634	0.0983007	GK
Q9H8H3	-0.30372	12.5709	-4.59558	0.000241944	0.0019264	0.096914	METTL7A
Q96FZ5	-0.406237	9.72124	-4.59462	0.000242447	0.0019278	0.0948284	CMTM7
O95926	0.223456	11.006	4.59357	0.000242995	0.00192955	0.0925651	SYF2
Q8WWW0	0.339149	11.0564	4.59274	0.000243432	0.00193042	0.0907591	RASSF5
B4DNA3	0.277158	8.30258	4.59083	0.000244442	0.00193582	0.0866083
Q9Y2Q9	-0.180398	10.4266	-4.58862	0.000245612	0.00194247	0.0818169	MRPS28
Q9UHI6	0.222958	8.98407	4.58416	0.000247992	0.00195867	0.0721412	DDX20
Q96PM5	0.289817	10.006	4.57917	0.00025068	0.00197725	0.0613224	RCHY1
O43852	-0.197959	14.5333	-4.57786	0.000251392	0.00197994	0.0584798	CALU
Q8TBN0	-0.164798	12.6358	-4.57731	0.000251692	0.00197994	0.0572805	RAB3IL1
A6NC98	-0.183193	11.1445	-4.57388	0.000253568	0.00199203	0.0498319	CCDC88B
O43914	-0.315479	10.3631	-4.57221	0.000254485	0.00199522	0.0462121	TYROBP
P31689	0.278773	13.35	4.57191	0.000254651	0.00199522	0.0455563	DNAJA1
Q70E73	-0.253686	13.023	-4.56894	0.000256291	0.0020054	0.0391186	RAPH1
P13639	0.158633	15.8681	4.56677	0.000257497	0.00201216	0.0344092	EEF2
Q8WXH0	1.48514	9.78614	4.56588	0.000257991	0.00201336	0.032485	SYNE2
A6NJG2	-0.229698	8.43462	-4.56069	0.000260908	0.00203343	0.0212083	SOWAHD
O76003	0.147403	12.6256	4.55938	0.000261646	0.00203649	0.0183754	GLRX3
A0A2Q3DQE3	-0.222117	12.1296	-4.55213	0.000265787	0.00206598	0.00262932	CAMK2G
O75925	-0.201233	9.55669	-4.54727	0.000268599	0.0020851	-0.00792821	PIAS1
Q8NFA0	0.266275	10.6822	4.54553	0.000269611	0.00209019	-0.0116969	USP32
O75152	0.282999	12.0808	4.53513	0.000275752	0.002135	-0.0342822	ZC3H11A
Q9Y2W6	-0.195808	12.986	-4.53348	0.000276739	0.00213982	-0.0378627	TDRKH
P42858	-0.148268	14.5986	-4.53046	0.000278556	0.00215105	-0.0444256	HTT
Q9BRQ8	0.298462	11.4866	4.52748	0.000280362	0.00216217	-0.0509051	AIFM2
P21333	-0.136904	16.9364	-4.52559	0.000281512	0.0021682	-0.0550093	FLNA
Q9BUL9	-0.249251	10.1268	-4.52421	0.000282356	0.00217186	-0.0580099	RPP25
O60870	-0.228192	10.0117	-4.52214	0.000283626	0.00217878	-0.0625064	KIN
A0A024R608	0.187295	10.6	4.52143	0.00028406	0.00217928	-0.0640415	RPLP1
Q02750	0.213842	12.2755	4.5199	0.000285003	0.00218366	-0.0673634	MAP2K1
Q9NXV6	-0.179296	12.7583	-4.51581	0.00028754	0.00220024	-0.0762464	CDKN2AIP
Q9Y3Q8	0.256706	11.8672	4.50964	0.000291416	0.00222701	-0.0896692	TSC22D4
Q8WW22	0.2439	12.349	4.50369	0.000295202	0.00225302	-0.102604	DNAJA4
Q9H1K1	-0.33897	10.7094	-4.49829	0.000298675	0.00227574	-0.114327	ISCU
H7C2K6	-0.428322	8.78459	-4.49787	0.000298951	0.00227574	-0.115253	EPB41L1
Q9BYC9	-0.195199	9.79585	-4.49527	0.000300637	0.00228562	-0.120889	MRPL20
Q06210	0.201643	13.7074	4.48854	0.00030506	0.00231625	-0.135524	GFPT1
Q3KQV9	-0.233198	12.7732	-4.47814	0.000312023	0.00236608	-0.158137	UAP1L1
A0A140VJP8	1.82796	11.0622	4.4691	0.000318204	0.0024075	-0.177789
A0A384MTT2	-0.0908456	14.4818	-4.46896	0.000318303	0.0024075	-0.1781	PCK2
Q8N4Q0	-0.20317	11.5825	-4.46375	0.000321921	0.00243174	-0.189423	ZADH2
O60341	-0.127097	12.076	-4.46059	0.000324141	0.00244537	-0.196305	KDM1A
Q9H1C0	-0.449418	7.54324	-4.45866	0.000325501	0.0024525	-0.200499	LPAR5
O00291	0.125007	13.8873	4.45515	0.000327993	0.00246812	-0.208139	HIP1
Q7Z4R8	-0.258289	7.24209	-4.45355	0.000329132	0.00247353	-0.211611	C6orf120
A0A024R1Y7	-0.17048	12.313	-4.44949	0.000332052	0.00249229	-0.220456	LGP1
Q07820	0.364734	9.90784	4.44727	0.000333654	0.00250113	-0.225276	MCL1
Q9BY44	0.238711	13.1567	4.44386	0.000336135	0.00251652	-0.232694	EIF2A
A1LT96	0.120474	14.5128	4.44135	0.000337977	0.00252169	-0.238168	UBE1L2
Q96TA1	0.480252	13.6495	4.44124	0.000338055	0.00252169	-0.238398	NIBAN2
A0A024RDY0	0.242488	14.1488	4.44117	0.000338108	0.00252169	-0.238556	RANBP5
P61011	0.113924	13.7046	4.43953	0.000339309	0.00252745	-0.242108	SRP54
Q96DU7	0.159402	9.13552	4.43666	0.000341432	0.00254005	-0.248352	ITPKC
Q9C0C2	-0.147224	11.8865	-4.43514	0.000342562	0.00254524	-0.25166	TNKS1BP1
O14828	-0.156406	12.2057	-4.43438	0.000343135	0.00254629	-0.253334	SCAMP3
Q6FIE9	-0.182639	12.5851	-4.4329	0.00034424	0.00255127	-0.256554	TOLLIP
A0A0S2Z381	0.362532	13.1375	4.42967	0.000346665	0.00256602	-0.263581	ADA
Q0VDG4	-0.167732	11.0932	-4.42569	0.000349674	0.00258504	-0.272235	SCRN3
P04150	0.283668	13.1303	4.42286	0.000351832	0.00259774	-0.278393	NR3C1
P26651	0.831078	6.5624	4.41762	0.000355863	0.00262278	-0.289798	ZFP36
P11532	1.35363	8.97637	4.4173	0.000356114	0.00262278	-0.290502	DMD
Q96B23	0.167303	10.4429	4.4146	0.000358212	0.00263206	-0.296383	C18orf25
Q00535	-0.101953	12.1518	-4.41428	0.000358459	0.00263206	-0.297074	CDK5
Q8N3F8	0.541457	11.1761	4.41395	0.000358714	0.00263206	-0.297786	MICALL1
Q12913	-0.223561	13.317	-4.41309	0.000359389	0.00263345	-0.299666	PTPRJ
P15907	-0.750242	9.2634	-4.41256	0.000359798	0.00263345	-0.300805	ST6GAL1
O94842	0.213968	10.7089	4.40886	0.000362707	0.00265145	-0.308866	TOX4
Q96JC1	-0.118464	13.4595	-4.4068	0.000364337	0.00266007	-0.313354	VPS39
Q9H497	-0.615709	10.8254	-4.40521	0.0003656	0.00266598	-0.316817	TOR3A
P48449	-0.199956	12.4946	-4.40375	0.000366759	0.00266855	-0.319985	LSS
Q9H4L5	-0.214061	12.2639	-4.40363	0.000366857	0.00266855	-0.320254	OSBPL3
Q9Y639	0.163795	12.1812	4.39883	0.000370707	0.00269323	-0.330701	NPTN
Q9UG63	0.211455	12.5733	4.39698	0.000372205	0.00270077	-0.334735	ABCF2
Q9BZD2	-0.418964	11.1771	-4.39615	0.000372874	0.0027023	-0.336534	SLC29A3
Q16577	0.21951	9.97279	4.39357	0.000374976	0.0027142	-0.342159	PTI-1
Q6ZUS6	0.308522	8.03748	4.38918	0.000378571	0.00273686	-0.351708	CCDC149
P07384	-0.13118	14.2367	-4.38688	0.000380475	0.00274725	-0.356726	CAPN1
Q9UKV8	0.145542	11.7368	4.38035	0.000385923	0.00278318	-0.370952	AGO2
O95671	-0.10572	13.2373	-4.37812	0.0003878	0.0027933	-0.375807	ASMTL
Q9UKK3	-0.25226	13.2558	-4.37667	0.000389026	0.00279871	-0.378965	PARP4
P12314	0.208574	11.9029	4.36917	0.000395427	0.00284128	-0.395289	FCGR1A
P62993	-0.115634	14.1686	-4.36721	0.000397117	0.00284745	-0.399556	GRB2
Q93100	-0.135984	11.1702	-4.36706	0.000397251	0.00284745	-0.399892	PHKB
Q99496	-0.13543	9.94499	-4.36577	0.000398371	0.002852	-0.402709	RNF2
P21580	0.455068	12.3472	4.36172	0.000401901	0.00287378	-0.411533	TNFAIP3
A0A090N7U0	0.14452	12.8127	4.35864	0.000404598	0.00288957	-0.418224	CUL1
Q9NXU5	-0.27153	10.0375	-4.35517	0.000407674	0.00290801	-0.425797	ARL15
P09601	0.286589	13.1107	4.3505	0.000411845	0.00293421	-0.435979	HMOX1
Q9NZ63	-0.188487	11.2324	-4.34836	0.00041377	0.00294436	-0.440641	C9orf78
Q4G0X4	-0.327829	7.48751	-4.34534	0.000416499	0.0029602	-0.447214	KCTD21
Q7L014	-0.130779	14.2903	-4.34045	0.000420955	0.00298828	-0.457857	DDX46
A0A024QZ55	-0.355049	12.3348	-4.33981	0.000421549	0.00298889	-0.459266	LGALS9
Q8N1Q1	0.240218	9.70603	4.33816	0.000423064	0.00299602	-0.462853	CA13
Q7L2E3	0.146744	11.3217	4.33516	0.000425842	0.00301208	-0.469397	DHX30
P54802	-0.229157	13.4443	-4.3331	0.000427755	0.00302198	-0.473878	NAGLU
P08195	0.177564	13.3515	4.32781	0.000432721	0.0030534	-0.485418	SLC3A2
Q8TD55	-0.127307	14.1913	-4.32331	0.000436981	0.00307977	-0.49521	PLEKHO2
Q53YD8	-0.258829	10.4544	-4.32068	0.000439501	0.00309384	-0.500959
Q96A25	0.306681	10.7169	4.31771	0.000442355	0.00311021	-0.507429	TMEM106A
Q99952	-0.298202	10.2829	-4.31576	0.000444241	0.00311975	-0.511681	PTPN18
V9HWB5	0.385252	12.1814	4.31217	0.000447728	0.00314049	-0.519495	HEL-S-66p
O75882	-0.317147	8.37302	-4.31006	0.000449796	0.00315125	-0.524101	ATRN
P32189	0.374505	13.5194	4.30651	0.000453288	0.00317194	-0.53183	GK
Q5JWF2	-0.181698	12.5468	-4.30571	0.000454082	0.00317373	-0.53358	GNAS
Q5EBL4	-0.265981	10.7241	-4.30312	0.000456655	0.00318754	-0.539226	RILPL1
Q6P1K2	-0.184674	10.5723	-4.30263	0.00045714	0.00318754	-0.540286	PMF1
P19256	-0.364541	10.7165	-4.29996	0.000459811	0.00320237	-0.546107	CD58
O43598	-0.206427	11.4522	-4.2955	0.000464314	0.00322991	-0.555845	DNPH1
O75592	-0.153878	12.3709	-4.28968	0.000470248	0.00326734	-0.568533	MYCBP2
Q9Y5S1	0.13768	12.5375	4.27705	0.00048339	0.00335469	-0.596069	TRPV2
A0A024R0Q0	0.190553	11.3028	4.26514	0.000496119	0.00343898	-0.622029	FLJ12886
O75563	-0.166169	11.7713	-4.26407	0.000497281	0.00344298	-0.624365	SKAP2
Q9BTY2	-0.254462	13.0602	-4.26174	0.000499814	0.00345646	-0.62944	FUCA2
Q9NWT6	0.145142	8.32916	4.25485	0.000507387	0.00350472	-0.644458	HIF1AN
A0A024RD80	0.161234	16.3643	4.25082	0.000511876	0.00353158	-0.653252	HSP90AB1
P14598	-0.529521	14.3684	-4.24911	0.000513793	0.00354067	-0.656984	NCF1
O75190	0.204521	11.0773	4.2445	0.000518993	0.00357232	-0.667039	DNAJB6
O75886	0.121206	13.0461	4.2409	0.00052309	0.00359632	-0.674888	STAM2
Q08J23	0.14719	13.4924	4.23435	0.000530632	0.00364392	-0.689179	NSUN2
Q8NEZ2	0.201456	12.0093	4.23318	0.000531989	0.00364899	-0.691728	VPS37A
A8KAF9	0.122252	8.90417	4.23262	0.000532638	0.00364919	-0.692944	RP11-311P8.3
A2RU94	0.39683	9.09509	4.23133	0.000534143	0.00365525	-0.695761	RAB27A
P52306	-0.193251	13.154	-4.2277	0.0005384	0.00367796	-0.703685	RAP1GDS1
Q9HB40	-0.500202	12.5997	-4.22701	0.000539212	0.00367796	-0.705189	SCPEP1
P52292	0.326761	10.9923	4.22691	0.000539334	0.00367796	-0.705414	KPNA2
Q9NRW3	-0.485362	10.6391	-4.22259	0.000544444	0.00370851	-0.714825	APOBEC3C
P49748	-0.140393	14.3311	-4.22097	0.000546373	0.00371736	-0.718355	ACADVL
V9HW96	0.12016	14.4667	4.21948	0.000548163	0.00372523	-0.72162	HEL-S-100n
Q8NBN7	-0.210373	10.9162	-4.21854	0.000549286	0.00372856	-0.723661	RDH13
Q86YT6	0.191993	10.7072	4.21564	0.000552783	0.00374612	-0.729994	MIB1
Q8N6N3	0.359109	8.72926	4.21534	0.000553143	0.00374612	-0.730645	C1orf52
P42345	-0.142938	13.4403	-4.21439	0.000554295	0.00374961	-0.732721	MTOR
P38606	-0.142991	14.935	-4.20895	0.00056092	0.00379007	-0.744575	ATP6V1A
Q96LT7	0.213063	11.6522	4.19844	0.000573963	0.00387053	-0.767509	C9orf72
A0MZ66	-0.140303	14.2607	-4.1983	0.000574142	0.00387053	-0.767819	SHTN1
Q5VV17	0.405793	10.3956	4.19752	0.000575123	0.00387271	-0.769522	OTUD1
Q96AG4	0.232253	13.709	4.1963	0.000576657	0.00387861	-0.772179	LRRC59
Q9Y5X1	0.0938802	14.0012	4.19558	0.000577567	0.00388007	-0.773753	SNX9
Q969F9	-0.171669	10.6945	-4.19508	0.000578191	0.00388007	-0.77483	HPS3
A0A024R252	-0.195436	12.296	-4.18537	0.000590607	0.00395888	-0.796022	FGD3
Q9H9H4	0.317879	10.5141	4.18252	0.000594303	0.00397913	-0.802244	VPS37B
P46976	-0.414824	12.2555	-4.18002	0.000597558	0.00399638	-0.807691	GYG1
Q9UH65	-0.106139	13.5976	-4.17545	0.000603564	0.00402801	-0.817664	SWAP70
A0A024RC48	0.118224	11.179	4.17538	0.000603655	0.00402801	-0.817815	GALNT1
Q16678	0.515702	10.4901	4.17461	0.000604665	0.00403019	-0.819482	CYP1B1
Q9NRD1	0.735483	11.9029	4.17375	0.000605811	0.00403327	-0.82137	FBXO6
A0A024RDV9	0.145656	13.2673	4.17262	0.000607311	0.00403869	-0.823835	SPG20
P49754	-0.14021	13.222	-4.16474	0.000617865	0.00410424	-0.841014	VPS41
Q5JU69	-0.269569	9.75487	-4.16364	0.000619363	0.00410601	-0.843429	TOR2A
M0QY77	-0.166154	10.2568	-4.16352	0.000619525	0.00410601	-0.843688	KXD1
A8K3Y2	0.332245	9.0685	4.16129	0.000622555	0.00412146	-0.848553	MAP2K6
O60674	-0.563933	10.9935	-4.15723	0.000628117	0.00415361	-0.857419	JAK2
Q15370	-0.168112	12.2493	-4.15252	0.000634612	0.00419185	-0.867675	ELOB
Q8N0W3	-0.149131	9.69774	-4.14996	0.00063819	0.00420985	-0.873279	FCSK
Q96T58	0.206237	11.652	4.14954	0.000638765	0.00420985	-0.874176	SPEN
P15822	0.233043	10.4459	4.149	0.000639531	0.00421019	-0.875372	HIVEP1
P00167	-0.192311	10.8332	-4.14783	0.000641166	0.00421624	-0.877916	CYB5A
Q13263	-0.116994	14.1343	-4.14685	0.000642543	0.00421718	-0.880054	TRIM28
Q96GC5	-0.208043	11.0015	-4.14671	0.000642741	0.00421718	-0.880361	MRPL48
A0A024R059	0.289091	12.2977	4.14521	0.000644858	0.00422637	-0.883639	HMGCS1
O95319	-0.291187	11.0314	-4.13702	0.000656527	0.00429806	-0.901511	CELF2
Q14DR2	0.210932	11.347	4.13431	0.000660434	0.00431884	-0.907424	TRPM2
O43765	0.13298	12.5032	4.13296	0.000662377	0.00432674	-0.910351	SGTA
P26572	-0.194933	11.9985	-4.13099	0.000665254	0.00434073	-0.914669	MGAT1
P61026	-0.18624	13.2804	-4.12946	0.000667481	0.00435044	-0.917999	RAB10
I3L4Y1	-0.210995	11.8668	-4.12664	0.00067161	0.00437252	-0.924144	ABR
P49902	0.179709	13.5484	4.12235	0.000677957	0.00440897	-0.933515	NT5C2
A9UHW6	-0.225081	9.61178	-4.12181	0.000678749	0.00440925	-0.934678	MIF4GD
P61225	-0.153566	12.5036	-4.11323	0.000691628	0.00448797	-0.953403	RAP2B
V9HWF0	-0.164301	13.4483	-4.10702	0.000701098	0.00454441	-0.966948	HEL-S-28
Q9NZA1	0.211296	11.514	4.10555	0.000703368	0.00454953	-0.970167	CLIC5
Q9C0H2	-0.372996	9.23713	-4.10551	0.000703432	0.00454953	-0.970258	TTYH3
Q8N653	0.228237	10.0705	4.10312	0.000707117	0.00456834	-0.975461	LZTR1
P13500	1.30664	8.06924	4.10184	0.000709112	0.00457136	-0.978267	CCL2
P29466	0.213455	14.0793	4.10182	0.000709135	0.00457136	-0.9783	CASP1
Q15054	-0.216766	9.25116	-4.10082	0.000710696	0.00457642	-0.98049	POLD3
A0A0A0MRM9	0.260139	12.9815	4.08921	0.000729007	0.0046892	-1.00582	NOLC1
P06681	-0.648044	10.7259	-4.07686	0.000748998	0.00481253	-1.03275	C2
P52594	0.173821	13.3607	4.07454	0.000752817	0.00483181	-1.03781	AGFG1
Q8IXI2	-0.122276	12.5484	-4.07279	0.000755708	0.00484366	-1.04163	RHOT1
Q8IZ07	-0.20286	10.9861	-4.07243	0.000756309	0.00484366	-1.04242	ANKRD13A
Q9H788	0.199655	9.57495	4.07054	0.00075944	0.00485844	-1.04653	SH2D4A
O15117	-0.179115	12.9519	-4.06895	0.000762106	0.00487021	-1.05002	FYB1
Q9Y6V7	-0.359045	9.45068	-4.06659	0.000766057	0.00489015	-1.05517	DDX49
Q5T1V6	0.169701	11.4061	4.06372	0.000770886	0.00491565	-1.06142	DDX59
Q9BYD1	-0.119734	10.6178	-4.06066	0.000776083	0.00494344	-1.06811	MRPL13
Q9NZB2	-0.126132	14.071	-4.05978	0.000777569	0.00494756	-1.07001	FAM120A
Q01432	0.216715	13.3856	4.05484	0.000786038	0.00499605	-1.08079	AMPD3
P31948	0.136201	15.3714	4.04327	0.000806244	0.00511896	-1.10604	STIP1
Q8NBQ5	-0.296128	13.1816	-4.04027	0.000811558	0.00514715	-1.11257	HSD17B11
Q9NRY4	-0.200123	12.1351	-4.03936	0.000813182	0.0051519	-1.11456	ARHGAP35
Q6FGY1	-0.280482	12.7297	-4.03793	0.000815729	0.00516249	-1.11767	HPCAL1
Q13325	0.463116	12.9164	4.0337	0.000823337	0.00520504	-1.12691	IFIT5
Q9H832	0.137374	11.6769	4.02925	0.000831406	0.00524785	-1.13661	UBE2Z
Q92820	-0.202894	13.9669	-4.02873	0.000832351	0.00524785	-1.13774	GGH
A0A024R5F7	-0.390467	10.0149	-4.0285	0.000832779	0.00524785	-1.13825	DHCR7
A0A024RDT6	-0.216999	11.0329	-4.02615	0.000837074	0.00526927	-1.14336	C13orf1
Q8TBX8	0.158869	11.3852	4.02279	0.000843281	0.00530268	-1.15071	PIP4K2C
Q14314	-0.338339	8.84906	-4.01942	0.000849523	0.00533623	-1.15804	FGL2
P52790	-0.152121	12.6807	-4.01669	0.000854623	0.00536255	-1.16399	HK3
Q6UXN9	-0.117463	12.2301	-4.01599	0.000855949	0.00536516	-1.16554	WDR82
E7DVW4	-0.213831	10.2242	-4.01512	0.000857582	0.00536969	-1.16743	FABP4
Q9BQ48	-0.263491	8.84265	-4.01092	0.000865519	0.00541334	-1.17659	MRPL34
Q709C8	-0.158572	15.8212	-4.01046	0.000866392	0.00541334	-1.17759	VPS13C
Q9NYL9	0.142911	13.6557	4.00254	0.000881581	0.00550241	-1.19487	TMOD3
P49643	0.793193	9.87028	4.00049	0.000885547	0.00552131	-1.19933	PRIM2
Q6ZVF9	-0.272876	9.0376	-3.99534	0.000895619	0.00557484	-1.21057	GPRIN3
P05161	0.647796	12.9709	3.99513	0.000896023	0.00557484	-1.21102	ISG15
A0A024QYZ6	-0.126674	12.8639	-3.99432	0.000897621	0.00557888	-1.21279	EXOC3
P51808	-0.291306	9.27663	-3.99309	0.000900037	0.005588	-1.21546	DYNLT3
Q8NEL9	-0.463778	6.0103	-3.98965	0.000906867	0.00562448	-1.22297	DDHD1
A0A087WWI0	-0.196754	10.7282	-3.98843	0.000909297	0.00563363	-1.22563	LRMDA
Q96K12	0.255563	9.51415	3.97896	0.000928394	0.0057459	-1.24628	FAR2
O43399	-0.128689	13.2636	-3.97844	0.000929443	0.00574636	-1.24741	TPD52L2
Q93050	-0.151039	13.9272	-3.97766	0.000931042	0.00575021	-1.24911	ATP6V0A1
Q5T1Z8	0.218719	10.6151	3.97699	0.00093241	0.00575263	-1.25057	PUM1
Q9Y2J2	0.126139	15.0176	3.97611	0.000934207	0.00575769	-1.25248	EPB41L3
Q9H3S1	-0.472852	7.74317	-3.97144	0.00094383	0.00581092	-1.26266	SEMA4A
A0A024R8Y2	-0.211453	10.5567	-3.9665	0.000954119	0.00586813	-1.27343	POU2F1
Q8N4A0	0.252003	12.1473	3.9621	0.000963388	0.00591896	-1.28304	GALNT4
O94788	0.9129	13.2932	3.96102	0.000965679	0.00592685	-1.2854	ALDH1A2
F5H0R1	0.258243	8.23095	3.95947	0.00096896	0.00593974	-1.28876	TUT1
P16885	-0.0992013	14.649	-3.95897	0.000970024	0.00593974	-1.28985	PLCG2
Q9NRQ5	0.139874	9.80337	3.9584	0.000971249	0.00593974	-1.29111	SMCO4
Q92608	-0.111117	15.2353	-3.95813	0.00097181	0.00593974	-1.29168	DOCK2
Q9H410	-0.114625	10.7248	-3.95555	0.000977343	0.00596736	-1.29732	DSN1
Q9H845	-0.111203	13.2536	-3.95307	0.000982671	0.00599368	-1.30272	ACAD9
A0A024R870	-0.138494	12.4358	-3.95234	0.000984243	0.00599706	-1.3043	LRSAM1
O15553	0.386143	10.3446	3.95135	0.000986399	0.00600399	-1.30648	MEFV
P49327	-0.355221	14.0393	-3.94493	0.00100039	0.00608284	-1.32046	FASN
A0A024R3M1	-0.198569	12.8713	-3.93573	0.00102079	0.00620054	-1.3405	THYN1
A0A024R7N7	-0.226696	12.6483	-3.93328	0.00102631	0.0062276	-1.34585	IFI30
P62879	-0.130977	12.0396	-3.93141	0.00103054	0.00624685	-1.34994	GNB2
P17655	0.103676	12.7474	3.92513	0.00104483	0.00632696	-1.3636	CAPN2
O95864	-0.844896	7.23099	-3.91947	0.00105791	0.00639957	-1.37595	FADS2
P36639	-0.539157	9.48318	-3.91506	0.0010682	0.00645518	-1.38555	NUDT1
Q13405	-0.166142	10.9337	-3.91166	0.0010762	0.00649689	-1.39295	MRPL49
B2RE76	-0.186334	12.1191	-3.91068	0.00107853	0.00650407	-1.3951	CHMP2B
Q96RT1	0.100337	13.5022	3.91023	0.0010796	0.00650407	-1.39608	ERBIN
Q9NZM1	-0.180723	15.2889	-3.90893	0.00108267	0.00651595	-1.39891	MYOF
Q13505	-0.150855	11.2358	-3.90731	0.00108653	0.00653251	-1.40244	MTX1
O15530	-0.179703	11.808	-3.90449	0.00109328	0.00655989	-1.40857	PDPK1
F8VQZ7	0.171149	12.4894	3.90448	0.00109331	0.00655989	-1.40861	METAP2
Q9H3H3	-0.195747	10.3372	-3.90074	0.00110231	0.00660715	-1.41674	C11orf68
P49914	0.225267	10.292	3.89916	0.00110614	0.00662337	-1.42018	MTHFS
Q8N6G5	0.244337	10.7907	3.89638	0.00111293	0.00665723	-1.42624	CSGALNACT2
A0A024RBH0	0.19397	10.8482	3.89509	0.00111608	0.00666504	-1.42904	PCTK2
A0A024R5X7	-0.102788	12.2549	-3.89492	0.0011165	0.00666504	-1.42942	CLPX
Q5VUM1	-0.276846	9.62766	-3.89302	0.00112116	0.00668611	-1.43355	SDHAF4
Q16555	-0.100568	14.7039	-3.89196	0.00112378	0.00669496	-1.43587	DPYSL2
Q9H299	-0.158366	12.7985	-3.88418	0.00114315	0.00680349	-1.45282	SH3BGRL3
A6NDG6	-0.0987444	11.6799	-3.88221	0.00114812	0.00682614	-1.45711	PGP
P53355	-0.248067	12.3082	-3.8808	0.00115167	0.00684038	-1.46018	DAPK1
Q96FH0	-0.180323	8.69619	-3.88015	0.00115332	0.00684325	-1.46159	BORCS8
P04921	0.409658	7.10109	3.87381	0.00116948	0.00693216	-1.47539	GYPC
A0A024R8Z5	-0.244688	10.7133	-3.87266	0.00117243	0.00694269	-1.47789	BRP44
P27694	-0.146181	14.1949	-3.8697	0.00118009	0.006981	-1.48434	RPA1
P29992	-0.131856	11.2177	-3.86768	0.00118533	0.00700497	-1.48873	GNA11
P68400	0.17481	12.5659	3.86523	0.00119174	0.0070358	-1.49408	CSNK2A1
P31629	0.429923	8.62388	3.86212	0.00119991	0.00707693	-1.50085	HIVEP2
P61086	0.0998391	11.2153	3.86147	0.00120163	0.00707998	-1.50227	UBE2K
Q6I9V6	-0.210147	11.2546	-3.85969	0.00120631	0.0071005	-1.50612	CDKN1B
Q9H147	-0.311365	11.1511	-3.85832	0.00120995	0.00711478	-1.5091	DNTTIP1
A4D1U4	-0.20558	9.01894	-3.85653	0.00121472	0.00712804	-1.513	DENND11
Q96SW2	-0.262696	10.5725	-3.85608	0.00121593	0.00712804	-1.51399	CRBN
Q99622	0.405293	8.21433	3.85603	0.00121607	0.00712804	-1.51411	C12orf57
Q8TBF2	-0.487847	10.5246	-3.85566	0.00121704	0.00712804	-1.5149	PRXL2B
O14920	-0.186491	12.4386	-3.85409	0.00122125	0.00714559	-1.51832	IKBKB
O60825	-0.168089	13.3216	-3.85211	0.00122658	0.0071651	-1.52263	PFKFB2
P80723	0.197374	13.8047	3.85195	0.00122702	0.0071651	-1.52299	BASP1
O15519	-0.367408	9.99667	-3.84778	0.00123829	0.00722377	-1.53205	CFLAR
A0A024R0F6	0.195158	12.4752	3.84222	0.00125353	0.00730543	-1.54416	TRIM33
Q86YS7	-0.151337	11.8118	-3.8397	0.00126046	0.00733858	-1.54963	C2CD5
Q9NR16	-0.25864	9.01682	-3.83834	0.00126424	0.0073533	-1.55259	CD163L1
Q96S82	-0.191205	11.1368	-3.8348	0.00127412	0.00740347	-1.5603	UBL7
Q8N8A2	-0.190298	12.9802	-3.832	0.00128197	0.0074352	-1.56638	ANKRD44
Q6PCB7	-0.183988	12.5034	-3.83195	0.00128211	0.0074352	-1.56649	SLC27A1
A8K3M3	0.229985	13.8388	3.83144	0.00128356	0.0074363	-1.56761	PTPN1
Q6ZUJ8	0.303993	14.0841	3.82896	0.00129056	0.0074695	-1.573	PIK3AP1
A0A024R1P2	0.273825	11.4044	3.82832	0.00129239	0.00747277	-1.5744	RAC2
Q15111	-0.300387	10.0707	-3.82427	0.00130392	0.00753207	-1.5832	PLCL1
Q8TDD1	-0.224412	8.56936	-3.81736	0.00132387	0.00763979	-1.59823	DDX54
Q9BRQ6	-0.16818	8.41944	-3.81075	0.00134323	0.00774396	-1.6126	CHCHD6
Q99856	0.105015	12.3163	3.80904	0.00134829	0.00776553	-1.61633	ARID3A
B1AK66	0.260747	10.2421	3.80782	0.00135191	0.00777873	-1.61898	SNIP1
Q9H3Q1	0.311363	6.61552	3.80536	0.00135924	0.00781333	-1.62433	CDC42EP4
Q8NHU6	0.292921	13.4507	3.79883	0.00137889	0.00791852	-1.63853	TDRD7
Q9NX55	0.187267	10.9858	3.79763	0.00138251	0.00793162	-1.64113	HYPK
Q5UIP0	0.179835	12.4151	3.79435	0.00139252	0.00798124	-1.64827	RIF1
Q15149	-0.149803	17.1025	-3.79223	0.00139903	0.00801077	-1.65288	PLEC
Q5JSH3	0.12328	13.7703	3.79137	0.00140166	0.00801337	-1.65474	WDR44
P06454	-0.184321	11.4492	-3.7912	0.0014022	0.00801337	-1.65513	PTMA
Q96AC1	0.262987	12.1411	3.78513	0.00142102	0.00811302	-1.66831	FERMT2
Q5EBM0	0.340816	13.0485	3.78222	0.00143013	0.00815717	-1.67464	CMPK2
Q14644	0.162211	11.314	3.77743	0.00144527	0.00823033	-1.68505	RASA3
Q7LBC6	-0.134826	12.3319	-3.77703	0.00144655	0.00823033	-1.68592	KDM3B
Q5T9B7	-0.111302	12.7177	-3.77683	0.00144715	0.00823033	-1.68634	AK1
Q8IVB4	-0.188497	12.9153	-3.77202	0.00146254	0.00830982	-1.6968	SLC9A9
O43242	0.122369	13.9051	3.76986	0.00146948	0.00834123	-1.70148	PSMD3
Q9NVX2	-0.136055	9.27734	-3.76785	0.00147599	0.00837009	-1.70585	NLE1
Q9Y312	0.148326	10.9444	3.76357	0.00148994	0.00843148	-1.71516	AAR2
Q9GZY8	0.183331	10.5378	3.76344	0.00149036	0.00843148	-1.71543	MFF
Q9NQY0	-0.136244	10.5894	-3.76322	0.00149111	0.00843148	-1.71593	BIN3
Q9P021	-0.240706	9.07531	-3.76208	0.00149484	0.00843724	-1.7184	CRIPT
Q9P0J7	0.169804	10.1193	3.76203	0.00149499	0.00843724	-1.7185	KCMF1
Q13884	-0.249476	8.30635	-3.76072	0.00149931	0.00845353	-1.72135	SNTB1
Q13155	-0.168157	11.9515	-3.75964	0.00150288	0.00846553	-1.7237	AIMP2
A0A140VJE3	0.117646	9.72138	3.75612	0.00151452	0.00850803	-1.73133	METAP2
Q9HAS0	0.100228	7.50049	3.75608	0.00151467	0.00850803	-1.73143	C17orf75
Q8NCE2	-0.250336	12.163	-3.75605	0.00151475	0.00850803	-1.73148	MTMR14
D6R934	-0.345853	9.85973	-3.75449	0.00151997	0.00852922	-1.73489	C1QB
Q9H469	0.300226	10.2079	3.7531	0.00152461	0.0085471	-1.7379	FBXL15
Q8WWV3	-0.0974098	11.9925	-3.75168	0.00152936	0.00856559	-1.74097	RTN4IP1
Q96N66	0.226518	12.4205	3.7497	0.00153604	0.00859481	-1.74528	MBOAT7
O43172	0.281819	8.12913	3.74305	0.00155864	0.00870696	-1.75972	PRPF4
P47712	0.149305	12.1973	3.74294	0.00155904	0.00870696	-1.75997	PLA2G4A
Q9NTX7	0.224108	8.50437	3.74017	0.00156854	0.00875171	-1.76597	RNF146
Q15286	-0.106648	12.68	-3.73673	0.00158044	0.00880502	-1.77344	RAB35
Q9UKA4	-0.224752	11.0044	-3.73623	0.00158219	0.00880502	-1.77454	AKAP11
P51531	-0.188393	12.8502	-3.73572	0.00158396	0.00880502	-1.77564	SMARCA2
B3KTP4	0.383664	9.51019	3.73569	0.00158407	0.00880502	-1.77571	ApoL6
Q92890	0.132319	12.6782	3.73404	0.0015898	0.00882858	-1.77928	UFD1
A0A024R529	-0.120769	13.1717	-3.73301	0.0015934	0.00884019	-1.78151	DAK
P60981	-0.20003	13.1142	-3.73019	0.00160331	0.00888681	-1.78763	DSTN
Q9UL63	0.200206	10.3556	3.72613	0.00161766	0.00895797	-1.79644	MKLN1
Q96HS1	-0.150664	10.9486	-3.72426	0.00162435	0.00898654	-1.80052	PGAM5
A0A024R3V0	0.351421	12.5544	3.72375	0.00162616	0.0089881	-1.80161	DNAPTP6
Q96A57	-0.29953	8.29051	-3.72161	0.00163383	0.00902203	-1.80626	TMEM230
M0R2B7	-0.164004	11.111	-3.72114	0.00163551	0.00902285	-1.80728	POLD1
A0A024RAV0	0.143516	12.944	3.71909	0.0016429	0.00905514	-1.81173	BCAT1
O00487	0.123407	12.5635	3.71816	0.00164626	0.00906028	-1.81375	PSMD14
Q4LE40	-0.0904731	13.5924	-3.71798	0.0016469	0.00906028	-1.81414	C14orf159 variant protein
O14613	0.487184	8.81302	3.71746	0.00164878	0.00906212	-1.81526	CDC42EP2
Q9P2E5	0.13537	10.5803	3.71462	0.0016591	0.00911034	-1.82142	CHPF2
Q15437	0.199443	13.1224	3.71011	0.0016756	0.00919242	-1.8312	SEC23B
Q969J3	-0.116607	12.0622	-3.708	0.0016834	0.00922661	-1.83578	BORCS5
Q6PD74	-0.219269	10.9322	-3.7064	0.00168934	0.00925056	-1.83926	AAGAB
C6KYL4	0.455777	8.78054	3.70453	0.00169627	0.00927985	-1.8433	FFAR2
O00142	-0.0720632	11.9857	-3.70123	0.00170864	0.00933889	-1.85048	TK2
A0A024R8X1	0.254409	9.18334	3.70028	0.0017122	0.00934967	-1.85253
Q53H26	0.474653	14.7798	3.69891	0.00171734	0.00936905	-1.85549
Q6ZT07	-0.417489	11.1561	-3.69815	0.00172021	0.00937604	-1.85714	TBC1D9
Q9GZR7	-0.205063	12.8724	-3.69688	0.00172504	0.00939367	-1.85991	DDX24
F8WCT1	-0.283115	9.9278	-3.69406	0.00173575	0.00944323	-1.86601	ARL6IP4
Q92835	-0.161913	14.5021	-3.6923	0.00174248	0.00946834	-1.86984	INPP5D
Q92625	0.100301	12.8917	3.69201	0.00174358	0.00946834	-1.87046	ANKS1A
Q7Z2H8	-0.512935	8.50658	-3.69052	0.00174928	0.00949057	-1.87368	SLC36A1
Q2L6I0	0.225141	11.7271	3.6859	0.00176713	0.00957857	-1.8837	PPP1R10
Q8NHV1	-0.209101	11.4512	-3.68478	0.00177147	0.00959331	-1.88612	GIMAP7
Q9H269	-0.0972323	13.5395	-3.68341	0.00177681	0.00961337	-1.88909	VPS16
Q9NXR1	0.181741	11.2873	3.68269	0.00177964	0.00961986	-1.89066	NDE1
P55854	-0.16839	11.852	-3.67947	0.00179226	0.00966635	-1.89763	SUMO3
O95613	-0.174439	10.8501	-3.67928	0.00179303	0.00966635	-1.89806	PCNT
Q9Y6W5	-0.174964	12.916	-3.67924	0.00179316	0.00966635	-1.89813	WASF2
P08910	-0.36459	7.05499	-3.67535	0.00180857	0.00974046	-1.90657	ABHD2
Q8IY33	-0.383683	7.78363	-3.67019	0.00182919	0.00984253	-1.91775	MICALL2
Q8IZ83	-0.0850139	12.9061	-3.66951	0.0018319	0.00984811	-1.91921	ALDH16A1
A0A024RDL1	0.08524	14.0946	3.66821	0.00183717	0.00986745	-1.92205	CCT6A
Q8N386	0.834842	10.2446	3.66503	0.00185002	0.00992741	-1.92892	LRRC25
O75391	-0.190036	12.3654	-3.66437	0.00185269	0.00993273	-1.93035	SPAG7
A1X283	0.406066	13.3544	3.65984	0.00187123	0.0100183	-1.94016	SH3PXD2B
A0A024RD15	-0.158399	11.6828	-3.65964	0.00187205	0.0100183	-1.9406	MAPK14
Q15436	0.0879726	14.0665	3.65812	0.00187833	0.0100427	-1.9439	SEC23A
P24752	-0.104096	14.0338	-3.65514	0.00189063	0.0100993	-1.95034	ACAT1
Q8TAV0	-0.189447	9.37481	-3.65082	0.00190866	0.0101865	-1.9597	FAM76A
Q9BWU0	0.10446	12.4695	3.64917	0.00191559	0.0102142	-1.96327	SLC4A1AP
Q96EB6	0.117279	10.0476	3.64595	0.00192918	0.0102773	-1.97024	SIRT1
P46531	0.218119	9.6932	3.64516	0.00193255	0.010286	-1.97196	NOTCH1
Q9UL03	-0.280034	9.10951	-3.64088	0.0019508	0.0103738	-1.98122	INTS6
Q562E7	-0.1292	14.0902	-3.6386	0.00196057	0.0104137	-1.98615	WDR81
Q8NG11	0.195295	10.3395	3.6383	0.00196185	0.0104137	-1.98679	TSPAN14
B4DH89	1.26971	9.09951	3.63337	0.00198321	0.0105176	-1.99747
Q5TDH0	-0.188957	12.2712	-3.62785	0.00200738	0.0106362	-2.0094	DDI2
P55957	-0.141525	11.0638	-3.62414	0.00202381	0.0107056	-2.01743	BID
P25685	0.135956	13.4075	3.62407	0.00202411	0.0107056	-2.01758	DNAJB1
G3V5R9	0.08083	14.092	3.62287	0.00202947	0.0107243	-2.02018	KLC1
P50749	-0.165759	12.1679	-3.62204	0.00203318	0.0107343	-2.02198	RASSF2
P29353	0.112053	11.3485	3.62084	0.00203855	0.010753	-2.02458	SHC1
Q9UJZ1	0.0867389	12.6747	3.61758	0.00205319	0.0108205	-2.03163	STOML2
Q9Y2E5	-0.212033	10.9977	-3.61691	0.00205619	0.0108267	-2.03307	MAN2B2
A0A024RE01	-0.336455	7.81331	-3.61329	0.00207259	0.0109033	-2.04089	ANKRD10
A0A024R8E4	-0.26215	9.86751	-3.61092	0.0020834	0.0109504	-2.04602	C9orf32
O75396	-0.134504	12.7537	-3.60324	0.00211881	0.0111266	-2.06262	SEC22B
P33908	-0.234504	12.2749	-3.59355	0.00216435	0.0113556	-2.08356	MAN1A1
A0A024R3K7	-0.143825	11.2433	-3.59235	0.00217008	0.0113755	-2.08616	KCNJ5
P43251	-0.247532	11.5202	-3.58863	0.00218788	0.0114586	-2.0942	BTD
A0A024R1T1	-0.321423	9.09808	-3.58822	0.00218982	0.0114586	-2.09507	RPS19BP1
P32519	-0.182586	10.454	-3.58547	0.00220311	0.0115179	-2.10102	ELF1
P35219	0.132612	10.3298	3.58498	0.00220547	0.0115201	-2.10208	CA8
Q99807	-0.130087	11.0982	-3.58362	0.00221207	0.0115436	-2.10502	COQ7
O00401	0.237371	12.0057	3.58324	0.00221389	0.0115436	-2.10583	WASL
Q9H0M0	-0.394412	10.0451	-3.58278	0.00221615	0.0115452	-2.10684	WWP1
A0A024R9Z6	-0.313857	8.54471	-3.58062	0.00222666	0.0115896	-2.11149	ANKMY2
Q9UIL8	0.330652	9.76928	3.57874	0.00223586	0.0116229	-2.11555	PHF11
Q96S59	0.161478	11.5476	3.57821	0.00223846	0.0116229	-2.11669	RANBP9
Q96BZ8	0.30057	7.46978	3.57811	0.00223896	0.0116229	-2.11691	LENG1
P17987	0.121711	14.2748	3.57643	0.00224725	0.0116556	-2.12055	TCP1
A0A024R756	-0.704616	9.65901	-3.57288	0.00226481	0.0117364	-2.12821	IRF5
Q9UMY4	-0.10352	12.3772	-3.57238	0.00226728	0.0117389	-2.12928	SNX12
Q7Z422	0.105734	10.1899	3.56786	0.0022899	0.0118456	-2.13905	SZRD1
Q15334	0.150318	8.82108	3.56387	0.00231	0.01193	-2.14764	LLGL1
A8MSI8	-0.189745	9.48514	-3.56382	0.00231027	0.01193	-2.14775	LYRM9
Q9UJA5	0.160473	8.11307	3.56216	0.00231871	0.011954	-2.15134	TRMT6
A0A024R897	0.134037	11.8177	3.56211	0.00231898	0.011954	-2.15146	ARPC5L
P34810	-1.09071	7.87729	-3.55779	0.00234104	0.0120537	-2.16077	CD68
Q14974	0.151279	14.327	3.55752	0.00234242	0.0120537	-2.16135	KPNB1
P17858	-0.115152	14.4558	-3.55696	0.00234531	0.0120581	-2.16256	PFKL
Q9P000	-0.202971	12.4833	-3.55323	0.00236459	0.0121466	-2.17061	COMMD9
Q96LZ7	-0.253934	10.9663	-3.55089	0.00237673	0.0121983	-2.17565	RMDN2
Q9H2F3	0.323765	9.26658	3.54487	0.00240836	0.0123499	-2.18865	HSD3B7
Q14571	-0.176879	14.7123	-3.54042	0.00243196	0.0124601	-2.19823	ITPR2
Q9Y6G9	0.0968772	13.5169	3.53749	0.00244766	0.0125296	-2.20456	DYNC1LI1
Q9H2U1	0.123208	12.203	3.53577	0.00245689	0.0125659	-2.20825	DHX36
A8K586	-0.116142	14.6851	-3.53123	0.00248145	0.0126702	-2.21803
Q9UGV2	-0.111609	11.6941	-3.53088	0.00248335	0.0126702	-2.21878	NDRG3
Q96A65	-0.146095	13.8249	-3.53082	0.00248372	0.0126702	-2.21893	EXOC4
Q9BRV8	0.216966	9.46085	3.5292	0.00249253	0.0127041	-2.22241	SIKE1
P78314	-0.339417	11.6941	-3.52805	0.00249883	0.0127252	-2.22489	SH3BP2
Q7L591	0.163415	12.3328	3.52737	0.00250256	0.0127325	-2.22635	DOK3
Q5H9U9	0.350497	13.2117	3.527	0.00250458	0.0127325	-2.22715	DDX60L
Q99447	-0.216635	11.5917	-3.52493	0.00251596	0.0127793	-2.2316	PCYT2
Q9NP97	0.143728	10.6337	3.52381	0.00252219	0.0127909	-2.23403	DYNLRB1
P55072	0.114425	15.5252	3.52374	0.00252257	0.0127909	-2.23418	VCP
O95573	0.0829509	13.6383	3.52143	0.00253539	0.0128448	-2.23916	ACSL3
Q01151	-0.471432	10.2825	-3.51671	0.00256174	0.0129672	-2.24932	CD83
A0A024QYX3	0.277029	10.8832	3.50755	0.0026137	0.0132188	-2.26904	RBM3
Q9H2K0	-0.154139	10.0594	-3.50715	0.00261602	0.0132192	-2.26991	MTIF3
A0A024RAJ1	-0.170881	12.3938	-3.50554	0.00262525	0.0132544	-2.27337	MRPS27
A0A075B749	-0.206785	13.6196	-3.50328	0.00263831	0.013309	-2.27824	PDE4DIP
Q9C0D2	0.408369	9.35114	3.50141	0.00264909	0.0133519	-2.28224	CEP295
Q12792	0.124289	13.101	3.49815	0.00266814	0.0134365	-2.28928	TWF1
P32121	-0.120058	13.2634	-3.49427	0.00269088	0.0135394	-2.29761	ARRB2
O14874	-0.0958991	11.3802	-3.49364	0.0026946	0.013543	-2.29897	BCKDK
Q9Y2Q5	-0.184427	11.8293	-3.49332	0.00269651	0.013543	-2.29966	LAMTOR2
Q8WXI9	-0.131533	11.2042	-3.49298	0.00269849	0.013543	-2.30038	GATAD2B
P51116	0.230842	12.6134	3.48922	0.00272085	0.0136436	-2.30848	FXR2
Q9BZE1	-0.131214	11.3984	-3.4888	0.00272334	0.0136445	-2.30938	MRPL37
Q6DKJ4	0.124108	10.642	3.48818	0.00272702	0.0136513	-2.31071	NXN
Q6P3W7	0.116112	13.181	3.48389	0.00275279	0.0137686	-2.31994	SCYL2
A0A140VK70	0.107156	14.2422	3.48325	0.00275669	0.0137764	-2.32132
A0A024RBV5	-0.211183	11.7811	-3.48116	0.00276929	0.0138208	-2.3258	RAB9A
A0A024R5S5	0.181394	12.9	3.481	0.00277026	0.0138208	-2.32615	EIF3S1
Q13153	-0.129024	12.168	-3.48048	0.00277343	0.0138249	-2.32727	PAK1
Q9H0G5	0.260406	11.2121	3.47996	0.0027766	0.013829	-2.32839	NSRP1
O95498	-0.456087	10.4482	-3.4773	0.00279281	0.013898	-2.3341	VNN2
Q6IAN0	-0.138061	11.7678	-3.47628	0.00279906	0.0139174	-2.33629	DHRS7B
A0A024R8Y7	-0.466475	10.3591	-3.4754	0.00280446	0.0139325	-2.33818	C1orf156
Q8N357	-0.289057	9.20296	-3.47363	0.00281541	0.013975	-2.342	SLC35F6
Q9BUB5	-0.156969	12.0972	-3.47083	0.00283269	0.014049	-2.34801	MKNK1
Q96D96	-0.287619	10.545	-3.46984	0.00283887	0.0140678	-2.35014	HVCN1
Q9Y676	-0.151878	10.125	-3.46735	0.00285438	0.0141328	-2.35549	MRPS18B
O95251	-0.194941	8.48855	-3.46637	0.0028605	0.0141512	-2.35759	KAT7
Q8WU79	-0.095483	13.5524	-3.46304	0.00288144	0.0142428	-2.36474	SMAP2
A0A024R7T4	-0.27147	10.2775	-3.46084	0.00289538	0.0142997	-2.36948	ZNF22
Q9P032	-0.114179	11.3168	-3.45844	0.00291063	0.0143617	-2.37463	NDUFAF4
Q6PJF5	-0.170738	11.6545	-3.4581	0.00291281	0.0143617	-2.37536	RHBDF2
Q8TB52	0.154913	9.88199	3.45077	0.00295991	0.0145817	-2.39109	FBXO30
A0A140VK83	-0.12369	11.8972	-3.44258	0.00301345	0.0148253	-2.40866	PPP1R7
P53602	-0.194408	12.4024	-3.44244	0.00301437	0.0148253	-2.40896	MVD
Q969Q5	0.191387	10.0248	3.44159	0.00302005	0.0148303	-2.4108	RAB24
P20645	-0.0905666	12.8026	-3.44153	0.00302042	0.0148303	-2.41093	M6PR
Q9ULZ3	-0.134572	13.4251	-3.43876	0.0030388	0.0148898	-2.41687	PYCARD
P49281	0.171809	8.2181	3.43839	0.00304126	0.0148898	-2.41766	SLC11A2
Q8IZ69	-0.102341	10.3537	-3.43819	0.00304256	0.0148898	-2.41808	TRMT2A
Q86UV5	-0.194947	8.72042	-3.43818	0.00304265	0.0148898	-2.41811	USP48
Q4ADV7	0.539751	9.05357	3.4322	0.00308271	0.0150704	-2.43093	RIC1
Q7Z6B7	0.188611	10.3722	3.43191	0.00308468	0.0150704	-2.43155	SRGAP1
Q9Y371	0.122112	12.8566	3.43094	0.00309126	0.01509	-2.43364	SH3GLB1
Q9NQR4	-0.106548	13.324	-3.42769	0.00311332	0.0151798	-2.44061	NIT2
V9HWG4	0.093534	12.5425	3.42747	0.0031148	0.0151798	-2.44107	HEL37
P35251	-0.181905	9.13078	-3.42635	0.00312246	0.0152042	-2.44348	RFC1
O00505	0.123587	12.1226	3.42598	0.00312497	0.0152042	-2.44427	KPNA3
Q9UPY8	0.304444	10.5624	3.42444	0.00313554	0.0152431	-2.44757	MAPRE3
Q13191	-0.172172	11.1617	-3.41996	0.00316641	0.0153805	-2.45717	CBLB
Q8TB61	-0.195951	10.7921	-3.41424	0.0032063	0.0155561	-2.46943	SLC35B2
O43768	-0.0859206	12.1397	-3.41402	0.00320786	0.0155561	-2.4699	ENSA
Q15652	0.290807	9.52199	3.41258	0.00321798	0.0155924	-2.47299	JMJD1C
Q86V88	-0.17574	10.4807	-3.4104	0.00323333	0.0156539	-2.47765	MDP1
Q7Z460	0.106337	12.6432	3.40954	0.00323944	0.0156609	-2.4795	CLASP1
P49368	0.103448	14.5114	3.40928	0.00324132	0.0156609	-2.48007	CCT3
P05556	0.15719	13.967	3.40903	0.00324303	0.0156609	-2.48058	ITGB1
Q9Y5V0	-0.204124	11.9745	-3.4087	0.00324541	0.0156609	-2.4813	ZNF706
O94916	0.291511	9.901	3.40795	0.00325072	0.0156737	-2.4829	NFAT5
Q9NYI0	-0.346236	11.3018	-3.40547	0.00326843	0.0157462	-2.48822	PSD3
Q7Z4Q2	-0.215714	11.1261	-3.40424	0.00327723	0.0157757	-2.49085	HEATR3
P02794	-0.279859	13.0039	-3.40284	0.0032873	0.0158112	-2.49386	FTH1
Q9HB71	0.174087	13.6141	3.40052	0.00330397	0.0158743	-2.49881	CACYBP
Q9HCG8	0.191851	11.7918	3.40027	0.00330579	0.0158743	-2.49935	CWC22
Q92844	-0.204817	12.1332	-3.39981	0.00330914	0.0158774	-2.50034	TANK
Q9BZE4	0.180338	12.8266	3.39891	0.00331561	0.0158955	-2.50225	GTPBP4
Q96EQ0	-0.207755	12.2377	-3.39851	0.00331855	0.0158967	-2.50312	SGTB
Q9Y237	-0.136926	12.0371	-3.38611	0.00340978	0.0163204	-2.52965	PIN4
P55039	-0.0806004	12.5635	-3.3844	0.00342252	0.0163681	-2.5333	DRG2
A0A0S2Z4I9	0.37076	9.69975	3.38086	0.00344914	0.016482	-2.54088	VASP
P50990	0.117622	14.9385	3.3803	0.00345331	0.0164886	-2.54206	CCT8
V9HWB2	-0.14696	11.8348	-3.37931	0.0034608	0.016511	-2.54418	HEL-S-20
Q8TAT6	0.0859088	13.5008	3.37651	0.00348204	0.0165988	-2.55016	NPLOC4
P50151	-0.320473	11.0345	-3.3755	0.00348976	0.0166222	-2.55233	GNG10
Q9BRF8	-0.184056	12.468	-3.37415	0.00350008	0.0166477	-2.55522	CPPED1
Q13740	-0.220571	12.8139	-3.37398	0.00350137	0.0166477	-2.55558	ALCAM
P30414	0.206496	9.29105	3.37369	0.00350359	0.0166477	-2.5562	NKTR
Q9ULR0	0.137264	11.3319	3.37092	0.00352485	0.0167352	-2.56211	ISY1
Q59E90	-0.71124	9.10247	-3.37044	0.00352855	0.0167393	-2.56314
O15111	-0.16078	11.8174	-3.36976	0.00353382	0.0167508	-2.5646	CHUK
Q9BV23	-0.239422	11.2482	-3.36866	0.0035423	0.0167775	-2.56694	ABHD6
Q6PJ69	-0.137223	10.9266	-3.36534	0.00356815	0.0168864	-2.57405	TRIM65
Q7Z417	0.313999	13.0168	3.36071	0.00360437	0.0170441	-2.58392	NUFIP2
A0A024RDU9	-0.129109	12.3266	-3.35925	0.00361594	0.0170851	-2.58706	GTF2F2
Q99757	-0.211585	11.67	-3.35874	0.00361993	0.0170902	-2.58814	TXN2
Q13029	0.451285	9.94664	3.35838	0.00362281	0.0170902	-2.58891	PRDM2
Q7Z7E8	0.135259	10.6755	3.35753	0.0036295	0.017108	-2.59071	UBE2Q1
Q9NRX4	-0.109507	12.5562	-3.35592	0.00364233	0.0171547	-2.59416	PHPT1
Q9NXR8	0.120804	9.72203	3.35125	0.00367962	0.0173165	-2.60412	ING3
O95433	0.145833	12.7874	3.34746	0.00371025	0.0174468	-2.61222	AHSA1
P57768	0.192174	7.7899	3.34553	0.00372592	0.0175065	-2.61634	SNX16
O95801	0.188721	11.6295	3.34315	0.00374529	0.0175835	-2.6214	TTC4
Q9BW83	-0.140694	12.3528	-3.34225	0.00375266	0.0175923	-2.62332	IFT27
Q9BVL2	0.104728	12.1214	3.34219	0.00375315	0.0175923	-2.62345	NUP58
Q53EL6	-0.433476	10.4514	-3.3418	0.00375635	0.0175934	-2.62428	PDCD4
Q96J01	-0.101506	10.2851	-3.339	0.0037794	0.0176872	-2.63026	THOC3
A0A024R6X2	0.151989	12.1689	3.33691	0.0037967	0.0177421	-2.63472	CBFB
Q8N5M1	-0.124448	9.95133	-3.33686	0.00379714	0.0177421	-2.63483	ATPAF2
Q8TD19	-0.130114	12.9339	-3.33077	0.00384795	0.0179652	-2.64781	NEK9
A0A024RBH2	0.291807	13.8583	3.33012	0.00385344	0.0179766	-2.6492	CKAP4
Q9BVG4	-0.123494	12.4037	-3.32857	0.0038665	0.0180196	-2.65251	PBDC1
Q9H008	-0.140814	11.7652	-3.3283	0.00386877	0.0180196	-2.65308	LHPP
Q9NR09	-0.0798077	12.5778	-3.32581	0.00388981	0.0181033	-2.65838	BIRC6
Q9BVC6	-0.161556	11.2276	-3.32221	0.00392051	0.0182317	-2.66605	TMEM109
O43488	-0.265056	12.5521	-3.32147	0.00392683	0.0182467	-2.66762	AKR7A2
Q9NVA2	-0.0862263	13.6675	-3.32072	0.00393326	0.0182622	-2.66922	SEPTIN11
Q9BYH8	1.07782	7.68053	3.31957	0.00394316	0.0182938	-2.67167	NFKBIZ
Q9NPP4	0.128727	12.7251	3.31594	0.00397453	0.0184248	-2.67941	NLRC4
Q9UNY4	-0.296633	6.99716	-3.31485	0.003984	0.0184542	-2.68173	TTF2
A0A024RBA9	0.119534	12.9702	3.31101	0.00401752	0.0185868	-2.68991	RAB21
Q5VWZ2	-0.173528	11.1287	-3.31085	0.00401894	0.0185868	-2.69025	LYPLAL1
Q9BXI6	-0.109102	11.1563	-3.30857	0.00403892	0.0186646	-2.69509	TBC1D10A
Q9NV70	-0.171951	13.0755	-3.30492	0.0040712	0.018799	-2.70286	EXOC1
O15037	-0.188786	10.5324	-3.30397	0.00407966	0.0188233	-2.70489	KHNYN
Q06187	-0.165714	13.5806	-3.30089	0.00410719	0.0189355	-2.71145	BTK
P23193	-0.123553	13.2094	-3.29754	0.00413731	0.0190594	-2.71857	TCEA1
P36405	-0.14279	12.5883	-3.295	0.00416025	0.0191475	-2.72397	ARL3
Q9NVE5	-0.156397	10.0466	-3.29471	0.00416292	0.0191475	-2.72459	USP40
A0A024R7I4	-0.237842	9.43712	-3.29207	0.00418696	0.019243	-2.73021	FAM32A
Q8NHH9	0.19785	11.0116	3.28809	0.0042234	0.0193954	-2.73866	ATL2
Q8NDH3	-0.283498	11.2808	-3.28726	0.00423102	0.0194147	-2.74042	NPEPL1
P61081	0.148454	12.6091	3.28692	0.00423419	0.0194147	-2.74114	UBE2M
P06746	-0.122623	10.8835	-3.28607	0.00424208	0.0194357	-2.74296	POLB
A0A024R573	-0.20517	11.5281	-3.28411	0.0042602	0.0195028	-2.74712	ASRGL1
A0A0S2Z391	-0.434811	8.89352	-3.28368	0.00426423	0.0195028	-2.74804	BAK1
A0A024R4E1	-0.26217	11.8298	-3.28319	0.00426877	0.0195028	-2.74907	NMNAT1
Q5T7V8	0.182429	10.7762	3.28306	0.00426996	0.0195028	-2.74935	GORAB
A0A024R832	0.15966	9.92568	3.27405	0.00435468	0.0198736	-2.7685	CDC26
Q9NRX1	0.147152	9.63722	3.27371	0.00435788	0.0198736	-2.76921	PNO1
O95302	0.144143	10.8209	3.27235	0.00437075	0.0199168	-2.77209	FKBP9
Q9H000	-0.107861	10.4995	-3.27145	0.00437935	0.0199246	-2.774	MKRN2
A0A024QZU8	-0.160353	10.8197	-3.27096	0.00438405	0.0199246	-2.77505	RREB1
Q9UPR3	0.19082	9.79613	3.27059	0.00438761	0.0199246	-2.77584	SMG5
O60287	-0.358798	9.30994	-3.27045	0.00438889	0.0199246	-2.77612	URB1
Q9UHB9	0.0678257	13.198	3.2704	0.00438936	0.0199246	-2.77623	SRP68
Q8WUI4	0.209608	9.89175	3.26983	0.00439485	0.0199342	-2.77744	HDAC7
O43504	-0.132747	11.6623	-3.2685	0.00440762	0.0199767	-2.78027	LAMTOR5
O95551	-0.238942	10.507	-3.26675	0.00442442	0.0200231	-2.78398	TDP2
Q9GZT3	-0.145964	11.6713	-3.26673	0.00442466	0.0200231	-2.78403	SLIRP
Q9Y2S2	-0.138099	13.8597	-3.2652	0.00443937	0.0200718	-2.78726	CRYL1
P41595	-0.254706	8.17829	-3.26491	0.00444224	0.0200718	-2.78789	HTR2B
P35613	-0.132477	11.8417	-3.26195	0.00447093	0.020186	-2.79417	BSG
Q5VWJ9	-0.173209	10.6611	-3.26058	0.00448435	0.0202166	-2.79708	SNX30
A0A024R7E4	-0.355541	6.19936	-3.26055	0.00448456	0.0202166	-2.79713	TYK2
A0A384MQW4	-0.34681	12.2617	-3.25999	0.00449003	0.0202257	-2.79832
Q99707	-0.14257	10.4287	-3.25523	0.00453689	0.0204212	-2.80843	MTR
Q9P0V8	-0.642181	9.05035	-3.25461	0.00454295	0.0204329	-2.80973	SLAMF8
Q9BYD6	-0.145481	10.1455	-3.25406	0.00454846	0.020442	-2.81091	MRPL1
P61221	-0.135027	13.9357	-3.25226	0.00456631	0.0205066	-2.81472	ABCE1
O60568	-0.110522	13.5237	-3.25041	0.0045847	0.0205735	-2.81864	PLOD3
Q9Y5T5	0.17137	10.746	3.24884	0.00460041	0.0206283	-2.82197	USP16
Q9Y5K8	-0.132461	13.0001	-3.24545	0.00463453	0.0207655	-2.82916	ATP6V1D
Q8N543	0.410355	8.07954	3.24487	0.0046403	0.0207724	-2.83037	OGFOD1
Q6IQ30	0.145569	13.3702	3.24428	0.00464632	0.0207724	-2.83164	PABPC4
Q96SK2	0.0964524	11.3741	3.24425	0.00464664	0.0207724	-2.8317	TMEM209
Q99442	0.149237	12.728	3.24372	0.00465197	0.0207805	-2.83282	SEC62
O75976	0.465013	7.09646	3.24236	0.00466581	0.0208265	-2.83571	CPD
Q6UXG2	0.342504	8.31727	3.24093	0.00468034	0.0208755	-2.83874	ELAPOR1
Q9UNE7	-0.183731	11.5796	-3.23958	0.00469403	0.0209103	-2.84158	STUB1
Q08722	0.254121	12.125	3.23947	0.00469523	0.0209103	-2.84183	CD47
Q9NR12	0.333449	12.2754	3.23545	0.00473645	0.0210779	-2.85034	PDLIM7
Q9NVC3	-0.145134	10.0599	-3.23482	0.00474292	0.0210908	-2.85167	SLC38A7
Q9H446	-0.107676	10.4173	-3.23427	0.00474864	0.0210999	-2.85284	RWDD1
O00267	0.107434	13.3166	3.23393	0.00475214	0.0210999	-2.85355	SUPT5H
P56937	-0.277651	7.40511	-3.23302	0.00476156	0.0211252	-2.85548	HSD17B7
P78344	0.134146	14.0204	3.23269	0.00476499	0.0211252	-2.85618	EIF4G2
Q15528	0.143331	7.8363	3.23124	0.00478007	0.0211761	-2.85926	MED22
Q8TCD1	0.276058	10.2958	3.22787	0.00481525	0.0213159	-2.86639	C18orf32
Q8WV41	-0.143379	10.114	-3.22249	0.00487191	0.0215505	-2.87777	SNX33
Q5SWX8	0.093531	12.2386	3.22132	0.00488433	0.0215892	-2.88025	ODR4
Q8WVV9	-0.10174	12.0677	-3.22031	0.00489501	0.0216183	-2.88237	HNRNPLL
Q9P013	-0.183632	11.2093	-3.21995	0.0048989	0.0216183	-2.88315	CWC15
Q9NZ43	0.075125	11.5674	3.21966	0.0049019	0.0216183	-2.88374	USE1
Q8WUM4	-0.0912868	14.8906	-3.21333	0.00496983	0.0219015	-2.89712	PDCD6IP
A0A024R1I3	-0.124792	10.9126	-3.21236	0.00498034	0.0219314	-2.89918	PDXP
O60684	0.103714	12.532	3.20902	0.00501667	0.0220748	-2.90625	KPNA6
P05362	0.235247	13.9664	3.20676	0.00504137	0.0221512	-2.91102	ICAM1
O75064	0.119358	12.6847	3.20674	0.00504153	0.0221512	-2.91105	DENND4B
Q15057	-0.119391	13.8732	-3.20574	0.00505258	0.0221831	-2.91318	ACAP2
P19878	-0.359945	10.0253	-3.20394	0.00507241	0.0222536	-2.91699	NCF2
Q13356	-0.145863	9.57693	-3.20005	0.0051154	0.0224255	-2.92519	PPIL2
O75995	-0.182721	11.6194	-3.19965	0.00511987	0.0224285	-2.92604	SASH3
E7EQL5	-0.270438	8.53499	-3.19879	0.00512939	0.0224534	-2.92784	DYNC1I2
O60603	0.25139	13.656	3.19099	0.00521713	0.0228206	-2.94432	TLR2
P30519	-0.182021	12.0505	-3.18783	0.00525306	0.0229607	-2.95099	HMOX2
P36915	0.144746	12.0766	3.18666	0.00526634	0.0229852	-2.95344	GNL1
O75182	-0.17095	8.45051	-3.18665	0.00526647	0.0229852	-2.95347	SIN3B
Q14964	-0.209783	11.9382	-3.18533	0.00528166	0.0230344	-2.95627	RAB39A
Q9HC35	0.124927	14.154	3.17986	0.00534473	0.0232923	-2.9678	EML4
P20936	-0.0868446	12.6502	-3.17682	0.00538006	0.0234289	-2.97419	RASA1
Q8NDX1	0.275386	10.1724	3.17631	0.00538607	0.0234378	-2.97528	PSD4
Q9Y6I4	0.118517	10.6753	3.17448	0.00540754	0.0235138	-2.97914	USP3
A0A024R7Y5	-0.102825	11.1243	-3.17351	0.00541892	0.0235459	-2.98118	TCEB1
P35658	-0.100576	14.0829	-3.1706	0.00545324	0.0236776	-2.98731	NUP214
Q9Y6R7	-0.188256	10.4315	-3.1687	0.00547578	0.0237465	-2.99131	FCGBP
P68366	-0.134023	11.932	-3.16858	0.00547718	0.0237465	-2.99156	TUBA4A
Q9NVZ3	-0.0776158	12.7953	-3.16616	0.00550607	0.0238441	-2.99667	NECAP2
Q96BH1	0.11285	10.9856	3.16601	0.00550777	0.0238441	-2.99697	RNF25
O75874	-0.113175	15.5863	-3.16564	0.00551225	0.0238459	-2.99776	IDH1
A0A140VK53	0.0918585	13.5213	3.16498	0.00552012	0.0238582	-2.99914
Q9Y303	-0.240042	12.4506	-3.16472	0.00552319	0.0238582	-2.99968	AMDHD2
Q9Y3D0	0.137354	8.15986	3.16321	0.00554142	0.0239194	-3.00288	CIAO2B
Q8N3D4	-0.0910408	14.158	-3.16229	0.00555239	0.0239492	-3.0048	EHBP1L1
Q15014	0.286004	10.6685	3.16106	0.00556725	0.0239958	-3.00739	MORF4L2
Q99961	0.106716	13.601	3.16045	0.0055747	0.0240103	-3.00869	SH3GL1
Q9NRA2	-0.207078	12.0325	-3.15913	0.00559065	0.0240501	-3.01146	SLC17A5
Q9P265	0.172321	13.7923	3.15901	0.0055921	0.0240501	-3.01172	DIP2B
Q86U86	-0.127099	12.1406	-3.15733	0.00561245	0.02412	-3.01524	PBRM1
P41250	0.117323	14.1857	3.15453	0.00564663	0.0242492	-3.02113	GARS1
Q96JJ3	0.0828316	13.7345	3.15254	0.00567106	0.0243364	-3.02532	ELMO2
Q6NUM9	-0.155972	12.5827	-3.15158	0.00568288	0.0243568	-3.02734	RETSAT
P21283	-0.129833	14.4384	-3.15149	0.00568407	0.0243568	-3.02754	ATP6V1C1
Q5QPK2	-0.130606	11.9127	-3.15058	0.00569526	0.024387	-3.02945	DPM1
P52655	0.143763	10.6252	3.14456	0.00577001	0.0246759	-3.0421	GTF2A1
Q96PU4	-0.20321	10.683	-3.14448	0.00577111	0.0246759	-3.04228	UHRF2
Q14149	0.105606	12.9584	3.14242	0.00579693	0.0247683	-3.04661	MORC3
V9HWP2	0.0966038	16.0368	3.14138	0.00580993	0.0248059	-3.04878	HEL-S-125m
Q5T5C0	0.344932	6.93231	3.13402	0.00590341	0.0251867	-3.06426	STXBP5
Q96RS6	0.261099	12.1239	3.13261	0.00592147	0.0252455	-3.06722	NUDCD1
P26358	-0.170777	12.5714	-3.12911	0.00596646	0.0254189	-3.07455	DNMT1
P14384	0.259265	12.9633	3.1287	0.00597177	0.0254232	-3.07541	CPM
P15151	0.243903	9.7118	3.1271	0.00599248	0.0254929	-3.07877	PVR
Q9Y572	-0.147782	12.2614	-3.12635	0.00600223	0.025516	-3.08035	RIPK3
Q03113	-0.302923	10.6709	-3.12547	0.00601379	0.0255467	-3.08221	GNA12
V9HW74	-0.204515	9.77809	-3.12498	0.00602013	0.0255552	-3.08323	HEL-117
Q9H098	0.154855	11.7608	3.12442	0.00602744	0.0255678	-3.08441	FAM107B
B2ZZ89	-0.115545	13.6683	-3.12399	0.0060331	0.0255734	-3.08532	SPTBN1
Q9P1Z2	0.250611	7.77142	3.11981	0.00608794	0.0257873	-3.09408	CALCOCO1
Q15293	0.115403	12.3336	3.1168	0.00612766	0.0259369	-3.10038	RCN1
Q14162	0.739071	9.82923	3.11636	0.00613359	0.0259434	-3.10132	SCARF1
P27361	-0.128666	12.5072	-3.11546	0.00614554	0.025964	-3.1032	MAPK3
P05023	-0.108242	15.0633	-3.11532	0.00614729	0.025964	-3.10348	ATP1A1
P02786	0.39209	14.7851	3.11411	0.0061635	0.0259995	-3.10603	TFRC
Q8TEY7	0.218817	10.0666	3.11403	0.00616451	0.0259995	-3.10619	USP33
A0A024R3B3	0.308592	8.227	3.11297	0.0061787	0.0260407	-3.10842	CCDC82
O95243	0.189092	10.4125	3.11263	0.00618323	0.0260412	-3.10913	MBD4
Q86XA9	-0.161535	11.757	-3.111	0.00620512	0.0261042	-3.11255	HEATR5A
Q9UJY5	-0.119321	12.5696	-3.11086	0.00620705	0.0261042	-3.11285	GGA1
P32248	0.899797	7.75976	3.10903	0.00623165	0.0261868	-3.11668	CCR7
O75554	0.204023	10.231	3.10859	0.0062375	0.0261868	-3.11759	WBP4
Q14061	0.2752	9.79182	3.10841	0.00624002	0.0261868	-3.11798	COX17
C9JLW8	0.133411	10.3502	3.10377	0.00630296	0.026432	-3.1277	MCRIP1
Q92556	-0.0715507	13.9391	-3.10143	0.00633498	0.0265451	-3.1326	ELMO1
Q13637	-0.134412	12.9572	-3.10114	0.00633894	0.0265451	-3.13321	RAB32
Q29983	0.34562	8.6246	3.09962	0.00635976	0.0266134	-3.13638	MICA
A0A140VK64	-0.169537	11.8646	-3.0957	0.00641388	0.0268209	-3.14459
Q9Y2Q3	-0.0994983	13.536	-3.09524	0.00642037	0.026829	-3.14556	GSTK1
Q9UKM7	-0.193828	10.3909	-3.09383	0.00643985	0.0268571	-3.1485	MAN1B1
Q63ZY3	-0.104429	12.4623	-3.09368	0.00644196	0.0268571	-3.14881	KANK2
Q15172	-0.0946394	11.8305	-3.09356	0.00644374	0.0268571	-3.14908	PPP2R5A
Q9UGP4	-0.165162	11.6034	-3.09344	0.00644533	0.0268571	-3.14932	LIMD1
Q86VZ5	0.250929	9.39076	3.09124	0.00647601	0.0269658	-3.15391	SGMS1
Q68DA7	0.137666	11.1497	3.08813	0.00651983	0.0271291	-3.16044	FMN1
O14745	-0.17566	12.7874	-3.086	0.0065499	0.027235	-3.16489	SLC9A3R1
Q5U0E6	0.0952033	12.1739	3.08265	0.00659747	0.0274135	-3.17189	HEL-S-95
P63165	-0.115259	11.9243	-3.08173	0.00661059	0.0274486	-3.17381	SUMO1
Q96L92	-0.165722	12.7042	-3.08133	0.00661636	0.0274533	-3.17466	SNX27
Q9UID3	-0.109962	12.2227	-3.07961	0.00664099	0.027536	-3.17825	VPS51
Q99973	-0.139217	10.8377	-3.07691	0.00667972	0.0276772	-3.18387	TEP1
E9PGN7	-0.502705	10.4398	-3.0765	0.00668571	0.0276825	-3.18474	SERPING1
Q2TU34	-0.128789	12.9655	-3.07551	0.00670008	0.0277225	-3.18682	FBP1
Q9NUU6	-0.167062	12.4188	-3.07387	0.00672384	0.0278013	-3.19024	OTULINL
Q15833	-0.0933919	13.9922	-3.07306	0.00673558	0.0278303	-3.19193	STXBP2
Q9UKK9	-0.126076	12.8713	-3.07053	0.00677249	0.0279612	-3.19721	NUDT5
P63208	0.121865	13.1712	3.07008	0.00677913	0.0279612	-3.19816	SKP1
Q9NQC7	-0.184093	11.3069	-3.06991	0.0067815	0.0279612	-3.1985	CYLD
Q9Y4B6	-0.0948294	11.1539	-3.0658	0.006842	0.0281822	-3.20708	DCAF1
Q15555	-0.143073	12.1515	-3.06562	0.00684466	0.0281822	-3.20746	MAPRE2
Q8IY95	-0.203925	11.1478	-3.0646	0.00685971	0.0282196	-3.20958	TMEM192
Q8N3P4	-0.130526	13.9934	-3.06412	0.00686691	0.0282196	-3.21059	VPS8
Q0JRZ9	0.12053	13.6375	3.06404	0.00686811	0.0282196	-3.21076	FCHO2
A0A024R1Z1	0.182641	10.4246	3.06254	0.00689033	0.0282912	-3.21389	CDC34
Q12768	-0.144367	14.4571	-3.06166	0.00690347	0.0283205	-3.21573	WASHC5
Q9H479	-0.115706	11.5757	-3.06112	0.00691156	0.0283205	-3.21686	FN3K
Q13765	0.142567	12.0967	3.06109	0.00691189	0.0283205	-3.2169	NACA
Q9BU76	-0.196093	7.96734	-3.0581	0.00695665	0.0284841	-3.22314	MMTAG2
A8KAM7	-0.271291	7.35046	-3.05712	0.00697149	0.0285102	-3.2252
A0A384MR27	0.227574	13.3966	3.05703	0.00697271	0.0285102	-3.22537
Q9UGI8	0.0858152	12.3921	3.05661	0.00697904	0.0285163	-3.22625	TES
P08579	-0.0980998	11.7284	-3.05422	0.00701523	0.0286443	-3.23125	SNRPB2
O75843	-0.0895348	11.5808	-3.05296	0.0070343	0.0286768	-3.23387	AP1G2
Q9H5X1	-0.17618	9.55805	-3.0529	0.00703525	0.0286768	-3.234	CIAO2A
Q9BSD7	-0.112032	10.789	-3.05273	0.00703779	0.0286768	-3.23435	NTPCR
A0A024R648	0.106482	11.392	3.05048	0.00707205	0.0287965	-3.23904	TIMM9
Q59EL4	0.130921	12.4486	3.0497	0.00708389	0.0288248	-3.24065
Q9Y3E7	-0.0743618	11.8852	-3.04797	0.00711042	0.0289091	-3.24426	CHMP3
A0A0B7MGD3	-0.541916	11.6644	-3.04771	0.00711442	0.0289091	-3.24481	HLA-B
O75695	0.101945	13.4601	3.04038	0.00722778	0.0293495	-3.26007	RP2
Q8WZ73	0.191509	9.62811	3.03803	0.00726451	0.0294783	-3.26497	RFFL
O75179	0.171917	11.4611	3.03561	0.00730252	0.0296121	-3.27	ANKRD17
Q9Y6B6	0.140839	10.5768	3.03335	0.00733823	0.0297365	-3.27471	SAR1B
V9HW48	-0.10194	13.5857	-3.03267	0.00734884	0.029759	-3.27611	HEL-S-115
Q9H1I8	0.196688	8.57781	3.03167	0.00736475	0.029803	-3.2782	ASCC2
Q9NRG9	-0.0888327	11.5817	-3.03078	0.00737884	0.0298395	-3.28004	AAAS
Q9H2J4	0.135136	11.8198	3.02882	0.00741008	0.0299452	-3.28412	PDCL3
Q9UMS4	-0.111902	12.8909	-3.02666	0.00744478	0.0300649	-3.28863	PRPF19
P19525	0.395836	13.4392	3.02566	0.00746074	0.0301087	-3.29069	EIF2AK2
E7EX90	-0.0671354	15.0463	-3.02476	0.00747521	0.0301402	-3.29256	DCTN1
P16989	0.455742	10.3062	3.0245	0.00747947	0.0301402	-3.29311	YBX3
Q14011	0.106672	12.3575	3.02417	0.00748473	0.0301402	-3.29379	CIRBP
O75150	0.0636695	13.0279	3.02391	0.00748902	0.0301402	-3.29434	RNF40
Q9BYN0	-0.244232	10.972	-3.01964	0.00755811	0.0303976	-3.3032	SRXN1
Q9BTT4	0.236562	8.81976	3.01651	0.00760935	0.0305827	-3.30972	MED10
O15247	-0.156949	11.9049	-3.01572	0.00762224	0.0306136	-3.31135	CLIC2
A0A384MTY2	-0.146172	13.8279	-3.01479	0.00763746	0.0306539	-3.31328
Q9UKB1	-0.16401	9.67834	-3.01317	0.00766423	0.0307065	-3.31665	FBXW11
Q53HB3	0.0986703	14.3773	3.01315	0.00766458	0.0307065	-3.31669
A0A024R3W7	0.102589	12.9134	3.01256	0.00767432	0.0307065	-3.31792	EEF1B2
Q14320	-0.164732	13.2893	-3.01254	0.00767463	0.0307065	-3.31796	FAM50A
P25398	0.0991758	13.0332	3.01242	0.00767662	0.0307065	-3.31821	RPS12
A0A024QZ62	0.162033	13.1279	3.00721	0.0077632	0.0310317	-3.32902
Q6PFW1	0.170454	9.08403	3.00612	0.00778137	0.0310833	-3.33127	PPIP5K1
P53674	0.0814463	12.5455	3.00497	0.0078007	0.0311394	-3.33367	CRYBB1
A0A087X243	-0.361959	9.45695	-3.00351	0.00782514	0.0312158	-3.33668	GSTP1
P04899	-0.100503	14.1168	-3.00203	0.00785019	0.0312945	-3.33976	GNAI2
O14646	0.231487	10.5937	3.00162	0.00785715	0.0313011	-3.34062	CHD1
O43615	-0.071881	13.3962	-2.99685	0.00793809	0.0316022	-3.3505	TIMM44
Q17RY0	0.34186	12.4316	2.99624	0.00794864	0.0316228	-3.35177	CPEB4
P50570	0.139073	15.0442	2.9933	0.00799897	0.0318016	-3.35786	DNM2
A0A024R415	0.142789	11.5481	2.99241	0.00801425	0.0318194	-3.3597	PNKD
Q6IBU4	0.0925924	10.3854	2.9921	0.00801958	0.0318194	-3.36034	SDF2
O95865	-0.0828691	12.9798	-2.9921	0.00801966	0.0318194	-3.36035	DDAH2
Q96EY1	-0.0822856	12.2338	-2.98977	0.00805999	0.0319531	-3.36518	DNAJA3
Q9Y5J9	-0.155021	10.6655	-2.98952	0.0080642	0.0319531	-3.36568	TIMM8B
A0A384MDR3	-0.258737	13.4624	-2.98893	0.00807448	0.0319724	-3.36691	FTL
Q8N300	-0.331402	8.98862	-2.98853	0.00808151	0.0319787	-3.36775	SVBP
O15162	0.277877	10.465	2.98561	0.00813241	0.0321585	-3.37379	PLSCR1
P40939	-0.0916893	15.2956	-2.98481	0.00814639	0.032173	-3.37545	HADHA
Q9NY35	0.197298	9.63695	2.98477	0.00814699	0.032173	-3.37552	CLDND1
B4E1Z4	-0.327922	12.4996	-2.98345	0.00817021	0.0322346	-3.37826
Q9Y4C8	0.157242	9.92237	2.98326	0.00817355	0.0322346	-3.37865	RBM19
Q13363	-0.0700394	12.3277	-2.98161	0.00820253	0.0323273	-3.38206	CTBP1
Q8WWI1	0.337488	10.237	2.98032	0.00822539	0.0323957	-3.38474	LMO7
Q8WUH2	-0.126016	13.0791	-2.97989	0.00823297	0.0324039	-3.38563	TGFBRAP1
P09132	0.0938848	11.6904	2.97573	0.00830674	0.0326724	-3.39422	SRP19
Q02410	-0.174886	8.71457	-2.97529	0.00831476	0.0326822	-3.39515	APBA1
Q8N9N7	-0.096322	12.3728	-2.97286	0.00835819	0.032831	-3.40016	LRRC57
Q9Y266	0.102866	13.8429	2.97173	0.00837845	0.0328886	-3.40249	NUDC
Q96KC8	0.186215	11.926	2.97009	0.00840798	0.0329826	-3.40588	DNAJC1
P42677	0.140154	11.5425	2.96972	0.00841475	0.0329872	-3.40665	RPS27
B0I1S9	0.227599	10.6727	2.96686	0.00846654	0.0331681	-3.41256	MYO1B
Q9BUJ2	-0.091679	14.1072	-2.96631	0.00847651	0.0331851	-3.41369	HNRNPUL1
O95714	-0.148249	9.32391	-2.96374	0.00852346	0.0333468	-3.41901	HERC2
P02790	0.229523	8.39791	2.96106	0.00857273	0.0335173	-3.42455	HPX
Q9BVC4	-0.194408	9.1991	-2.95999	0.0085923	0.0335715	-3.42675	MLST8
X5D7M1	-0.388377	13.3193	-2.95964	0.00859883	0.0335748	-3.42748	NRP2
Q96BY7	0.329569	9.52575	2.95877	0.00861495	0.0336154	-3.42928	ATG2B
P61626	-1.2246	9.13197	-2.95434	0.00869716	0.0339137	-3.43841	LYZ
P46952	-0.20339	11.8191	-2.95317	0.00871901	0.0339765	-3.44083	HAAO
P55210	0.156756	11.4808	2.95171	0.00874632	0.0340604	-3.44383	CASP7
A1L188	0.231045	9.05066	2.95128	0.0087545	0.0340697	-3.44473	NDUFAF8
P19784	0.0780134	12.4137	2.95063	0.00876661	0.0340943	-3.44606	CSNK2A2
P43304	-0.0920688	14.1875	-2.94891	0.00879903	0.0341718	-3.44961	GPD2
P55160	-0.140491	14.407	-2.94884	0.00880033	0.0341718	-3.44975	NCKAP1L
Q8IY22	0.349432	9.49916	2.94865	0.00880394	0.0341718	-3.45015	CMIP
O15511	-0.118061	13.8379	-2.94825	0.0088115	0.0341773	-3.45097	ARPC5
Q9H6Q4	-0.166457	10.4516	-2.94796	0.00881696	0.0341773	-3.45157	CIAO3
Q2KHT3	-0.144261	11.0225	-2.94668	0.00884132	0.0342492	-3.45422	CLEC16A
Q9H9Y6	-0.151517	9.96449	-2.94268	0.00891744	0.0345117	-3.46246	POLR1B
A0A0B4J1R7	-0.127669	10.0981	-2.9425	0.0089208	0.0345117	-3.46282	BORCS7-ASMT
P0CAP2	0.160061	10.736	2.94141	0.00894177	0.0345698	-3.46508	POLR2M
Q96EW2	-0.158091	10.1839	-2.9411	0.00894755	0.0345698	-3.4657	HSPBAP1
Q9NPF8	-0.116908	12.5019	-2.94044	0.00896029	0.0345963	-3.46707	ADAP2
Q96JM3	0.132933	12.5385	2.93959	0.00897665	0.0346368	-3.46882	CHAMP1
Q5SNT2	-0.274132	10.066	-2.93795	0.00900821	0.0347358	-3.4722	TMEM201
Q9NZI7	0.142695	10.9497	2.93737	0.00901953	0.0347516	-3.4734	UBP1
Q9NW64	0.207718	13.2007	2.93713	0.00902408	0.0347516	-3.47389	RBM22
Q7L1T6	-0.12943	11.905	-2.93647	0.00903684	0.034778	-3.47525	CYB5R4
Q9NY27	0.111938	11.6172	2.93438	0.00907741	0.0349113	-3.47955	PPP4R2
P22695	-0.0866705	13.7951	-2.93316	0.00910112	0.0349655	-3.48206	UQCRC2
Q9Y4G2	-0.130805	10.2443	-2.93305	0.00910338	0.0349655	-3.48229	PLEKHM1
P49674	0.309949	8.43941	2.93164	0.00913089	0.0350483	-3.48519	CSNK1E
Q9NX57	-0.2941	10.8616	-2.9284	0.00919443	0.0352693	-3.49185	RAB20
A0A024R0B7	-0.299961	10.0165	-2.92759	0.00921045	0.0352872	-3.49353	TMEM77
Q8N8R7	-0.180742	9.2759	-2.92756	0.00921108	0.0352872	-3.49359	ARL14EP
A0A0S2Z392	-0.113686	12.8867	-2.92639	0.00923408	0.0353523	-3.49599	ADRBK1
Q6ZUT6	-0.308338	7.75788	-2.92389	0.00928371	0.0355192	-3.50114	CCDC9B
C9J6P4	0.223956	13.4096	2.92189	0.00932352	0.0356484	-3.50524	ZC3HAV1
O75884	0.0930251	11.3459	2.91425	0.0094772	0.0362125	-3.52094	RBBP9
Q9Y4I1	-0.123494	15.16	-2.91301	0.00950234	0.036285	-3.52348	MYO5A
O95786	0.2616	14.1907	2.9125	0.00951269	0.036301	-3.52453	DDX58
O00562	0.0869122	11.276	2.91172	0.00952858	0.0363381	-3.52613	PITPNM1
Q96DF8	0.153204	8.23014	2.9103	0.00955771	0.0364256	-3.52906	ESS2
Q9NX01	0.205134	8.923	2.90843	0.00959603	0.0365299	-3.5329	TXNL4B
Q96S44	-0.0631375	11.1904	-2.90836	0.00959746	0.0365299	-3.53304	TP53RK
Q6NZY4	-0.0907529	12.4036	-2.90563	0.00965354	0.036711	-3.53863	ZCCHC8
Q9Y3Z3	-0.0753416	15.7024	-2.90544	0.00965751	0.036711	-3.53903	SAMHD1
Q9Y6K9	-0.117815	12.3479	-2.90498	0.00966709	0.0367237	-3.53998	IKBKG
Q96Q42	-0.197927	8.73342	-2.90465	0.00967384	0.0367257	-3.54065	ALS2
Q96EK7	0.138212	10.3789	2.90331	0.00970149	0.036807	-3.54339	FAM120B
Q5MNZ9	-0.161616	10.8095	-2.90261	0.00971604	0.0368384	-3.54482	WIPI1
P05387	0.15087	12.8334	2.90032	0.00976374	0.0369955	-3.54952	RPLP2
Q9Y6A5	-0.128374	11.4711	-2.89703	0.00983278	0.0372155	-3.55628	TACC3
Q9Y2V2	0.11347	11.599	2.89695	0.00983445	0.0372155	-3.55644	CARHSP1
Q13393	0.112137	12.9812	2.89625	0.00984911	0.0372471	-3.55787	PLD1
Q05DE9	-0.196648	10.1441	-2.8954	0.00986697	0.0372907	-3.55961	FYB
O95684	0.14992	9.2885	2.89388	0.00989916	0.0373884	-3.56273	CEP43
O00231	0.0879797	14.0962	2.89229	0.00993272	0.0374681	-3.56598	PSMD11
P09917	-0.122331	14.0125	-2.89228	0.00993299	0.0374681	-3.566	ALOX5
P56545	-0.124675	10.8187	-2.89146	0.00995033	0.0375095	-3.56768	CTBP2
Q9NUN5	-0.168433	9.78791	-2.89085	0.00996352	0.0375352	-3.56895	LMBRD1
Q8TD16	0.158651	11.9327	2.88968	0.00998841	0.0376049	-3.57134	BICD2
O75449	0.122145	9.8521	2.88898	0.0100032	0.0376366	-3.57276	KATNA1
Q6ZSJ8	0.424306	8.27164	2.88738	0.0100375	0.0377416	-3.57604	C1orf122
Q92619	0.0968614	13.8213	2.88581	0.0100713	0.0378443	-3.57926	ARHGAP45
P78527	-0.095541	16.6769	-2.88204	0.0101527	0.0381262	-3.58698	PRKDC
Q6AI12	0.26354	7.84642	2.88161	0.0101619	0.0381364	-3.58785	ANKRD40
Q6FG99	0.127794	12.593	2.87481	0.0103106	0.0386696	-3.60176	RPLP1
Q04206	0.189413	12.4074	2.87402	0.010328	0.0387103	-3.60338	RELA
P49757	0.0939709	13.1067	2.87178	0.0103774	0.038803	-3.60795	NUMB
A0A024R8L3	-0.202982	10.0906	-2.8717	0.0103792	0.038803	-3.60812	TMEM104
O94956	-0.568313	11.736	-2.8715	0.0103835	0.038803	-3.60852	SLCO2B1
Q8TDB6	0.184613	14.3177	2.87149	0.0103839	0.038803	-3.60855	DTX3L
Q9H4A5	-0.0986612	10.3216	-2.87141	0.0103857	0.038803	-3.60871	GOLPH3L
G3V1V0	0.132663	14.5185	2.86645	0.0104961	0.0391908	-3.61885	MYL6
Q147X3	0.185848	9.09805	2.86603	0.0105055	0.0392009	-3.6197	NAA30
Q8TBC3	-0.119093	8.7989	-2.85986	0.0106445	0.0396767	-3.63229	SHKBP1
Q9H0L4	0.184141	10.9433	2.85967	0.0106489	0.0396767	-3.63268	CSTF2T
Q96AT1	-0.203581	10.8253	-2.85948	0.0106532	0.0396767	-3.63306	KIAA1143
Q8N612	0.21256	9.94866	2.85868	0.0106715	0.0397197	-3.63471	FAM160A2
Q8N5B7	0.196756	9.77584	2.85489	0.0107579	0.0399942	-3.64243	CERS5
P19474	0.157585	13.2699	2.85485	0.0107588	0.0399942	-3.64251	TRIM21
K9JA46	0.0996353	15.2386	2.85433	0.0107708	0.0400047	-3.64357	EL52
Q9Y2C4	0.140789	7.80864	2.8541	0.0107759	0.0400047	-3.64403	EXOG
Q86YV9	-0.119669	10.8016	-2.85384	0.010782	0.0400047	-3.64457	HPS6
Q9NUL3	0.158541	9.29986	2.85244	0.0108142	0.0400989	-3.64742	STAU2
Q8TEQ6	0.114702	11.3694	2.84994	0.0108721	0.0402882	-3.65253	GEMIN5
Q49A26	-0.157213	12.6515	-2.84818	0.0109128	0.0404137	-3.65611	GLYR1
Q9HAB8	-0.121406	11.2587	-2.84484	0.0109906	0.0406582	-3.6629	PPCS
P26440	-0.129352	13.2812	-2.84476	0.0109926	0.0406582	-3.66308	IVD
O43516	-0.127189	12.6135	-2.84246	0.0110465	0.0408181	-3.66775	WIPF1
A0A024R7J7	0.240482	9.75394	2.84232	0.0110497	0.0408181	-3.66803	DDA1
A0A087WXL6	-0.0986805	14.363	-2.84182	0.0110615	0.0408359	-3.66905	VPS11
P30040	-0.0797675	13.7591	-2.83798	0.0111523	0.0411335	-3.67687	ERP29
Q15633	-0.149926	10.9055	-2.83771	0.0111588	0.0411335	-3.67742	TARBP2
Q6DN14	-0.3914	7.03325	-2.83753	0.011163	0.0411335	-3.67779	MCTP1
P33240	0.149073	12.6646	2.8369	0.0111781	0.0411633	-3.67908	CSTF2
Q9NZZ3	0.191841	12.016	2.83612	0.0111966	0.0412059	-3.68066	CHMP5
Q9BQ24	-0.132381	12.4032	-2.83533	0.0112154	0.0412492	-3.68227	ZFYVE21
Q5D1D5	0.471824	14.2605	2.83256	0.0112817	0.0414418	-3.6879
Q6ZRD3	0.294192	8.60733	2.83199	0.0112955	0.0414418	-3.68906
Q14232	-0.152469	12.7162	-2.83199	0.0112955	0.0414418	-3.68907	EIF2B1
Q14164	-0.301019	9.24069	-2.83197	0.0112959	0.0414418	-3.6891	IKBKE
Q9UPZ3	-0.151963	10.3835	-2.83035	0.011335	0.0415591	-3.6924	HPS5
A0A140VJZ4	-0.0763918	11.0774	-2.82898	0.011368	0.0416544	-3.69518
Q9BT40	-0.113336	11.0169	-2.8283	0.0113844	0.0416887	-3.69657	INPP5K
A8K7N0	0.207441	13.2782	2.82726	0.0114097	0.0417551	-3.69868
P60468	-0.120395	12.218	-2.82642	0.0114301	0.0418038	-3.70039	SEC61B
Q9Y3D6	-0.169507	12.3858	-2.82604	0.0114392	0.0418112	-3.70115	FIS1
Q14331	-0.143282	9.58291	-2.82402	0.0114886	0.0419657	-3.70527	FRG1
V9HWE8	0.108419	14.2376	2.82368	0.0114969	0.04197	-3.70596	HEL-S-47e
A0A669KAY5	0.0820087	13.1311	2.82291	0.0115155	0.042012	-3.7075	DUS4L-BCAP29
Q9Y5J1	-0.276353	10.0136	-2.82163	0.0115471	0.0421011	-3.71012	UTP18
P37198	-0.128213	12.4411	-2.82062	0.0115717	0.0421324	-3.71216	NUP62
A0A024R8T9	-0.25267	10.9555	-2.82055	0.0115735	0.0421324	-3.7123	SYNGR2
A0A024R6K3	0.107	12.7065	2.8204	0.0115771	0.0421324	-3.7126	SETD3
Q9BU23	-0.160985	10.9558	-2.818	0.0116363	0.0423211	-3.71747	LMF2
Q9NPF4	-0.0740405	11.9175	-2.81772	0.0116433	0.0423211	-3.71805	OSGEP
E7EQ45	-0.0870311	11.2422	-2.81713	0.0116579	0.0423334	-3.71924	AP5M1
P08567	0.186755	13.831	2.817	0.0116611	0.0423334	-3.7195	PLEK
P29728	0.347295	14.0447	2.81204	0.0117848	0.0427562	-3.72958	OAS2
P10109	0.129413	11.5645	2.80938	0.0118515	0.0429718	-3.73497	FDX1
Q86YQ8	0.264302	10.7449	2.80708	0.0119094	0.0431551	-3.73962	CPNE8
Q96CU9	-0.131819	10.6831	-2.80658	0.0119221	0.0431746	-3.74064	FOXRED1
Q01813	0.130962	12.6297	2.80428	0.0119805	0.0433594	-3.74531	PFKP
Q96EY7	-0.0649708	12.393	-2.80224	0.0120323	0.0435203	-3.74943	PTCD3
Q5VT52	-0.179172	11.9888	-2.80131	0.0120561	0.0435794	-3.75131	RPRD2
Q9H792	-0.190117	11.6514	-2.79765	0.0121503	0.0438931	-3.75874	PEAK1
P11940	0.140345	14.7623	2.79567	0.0122012	0.04405	-3.76273	PABPC1
B9A6J2	0.0686032	13.5885	2.79321	0.012265	0.0442533	-3.7677	RAB3GAP1
P07996	-0.112738	11.3346	-2.78963	0.0123586	0.0445635	-3.77495	THBS1
O14734	-0.110639	10.2537	-2.78893	0.012377	0.0446027	-3.77637	ACOT8
P13807	-0.14977	11.4798	-2.78715	0.0124238	0.0447438	-3.77997	GYS1
O14495	0.224067	9.53831	2.78611	0.0124511	0.044815	-3.78206	PLPP3
E5RJD8	0.084389	13.3083	2.7843	0.012499	0.0449417	-3.78572	TBCA
Q96BR5	-0.147609	8.29379	-2.7842	0.0125016	0.0449417	-3.78592	COA7
O60869	-0.137402	12.1788	-2.78362	0.0125171	0.0449701	-3.7871	EDF1
P18433	-0.135807	10.8349	-2.78028	0.0126058	0.0452612	-3.79384	PTPRA
Q9H2P0	-0.122644	10.5077	-2.7795	0.0126268	0.0453088	-3.79542	ADNP
Q15650	0.0978368	11.4554	2.77584	0.012725	0.0456334	-3.8028	TRIP4
Q8WXV6	-0.174981	7.04567	-2.77548	0.0127348	0.0456409	-3.80354	PLEC1
Q13283	-0.156766	13.2102	-2.77519	0.0127426	0.0456411	-3.80412	G3BP1
A0A024R2U6	0.126233	11.3352	2.77329	0.0127939	0.045797	-3.80795	RBM5
A0AV96	0.247017	12.6394	2.77182	0.0128338	0.0459119	-3.81092	RBM47
Q8NEW0	0.15159	10.5545	2.77112	0.0128529	0.0459521	-3.81233	SLC30A7
P42768	-0.107288	13.2801	-2.76934	0.0129014	0.0460759	-3.81592	WAS
Q5JPH6	-0.0946016	10.9546	-2.76928	0.0129031	0.0460759	-3.81605	EARS2
P61966	0.160855	8.51497	2.76699	0.0129657	0.0462711	-3.82065	AP1S1
Q16719	-0.13207	14.1867	-2.76499	0.0130207	0.0464394	-3.82469	KYNU
Q9H0R6	-0.152863	9.79116	-2.76376	0.0130546	0.0465093	-3.82716	QRSL1
Q8IUR7	0.0888622	12.6317	2.76348	0.0130625	0.0465093	-3.82774	ARMC8
Q92982	-0.118914	10.6598	-2.76341	0.0130642	0.0465093	-3.82787	NINJ1
Q13144	-0.193262	12.4889	-2.76314	0.0130719	0.0465093	-3.82842	EIF2B5
P04406	0.0970771	15.8818	2.76111	0.0131281	0.0466812	-3.83251	GAPDH
Q53T59	-0.114851	12.6408	-2.76068	0.0131401	0.0466955	-3.83338	HS1BP3
Q75QN2	0.168054	7.69726	2.75726	0.0132353	0.0469801	-3.84026	INTS8
O75420	-0.141674	10.559	-2.75723	0.0132361	0.0469801	-3.84031	GIGYF1
P63146	0.152855	8.48857	2.75694	0.0132443	0.046981	-3.8409	UBE2B
Q14197	-0.186456	10.7977	-2.75655	0.0132553	0.0469917	-3.84169	MRPL58
K7WVJ5	-0.150138	12.2959	-2.75521	0.0132927	0.0470961	-3.84438	COX2
O75844	-0.144282	12.4724	-2.7545	0.0133129	0.0471392	-3.84582	ZMPSTE24
Q96CM8	-0.122253	12.8674	-2.75373	0.0133346	0.0471875	-3.84737	ACSF2
A0A384MEH9	-0.13909	7.90306	-2.75319	0.0133498	0.0471886	-3.84845
V9HW37	0.0721132	14.808	2.75315	0.0133509	0.0471886	-3.84853	HEL-S-69
Q9Y697	-0.0595533	12.2389	-2.75115	0.0134074	0.0473599	-3.85255	NFS1
A0A024R3H8	-0.248598	10.2032	-2.75045	0.0134273	0.0474019	-3.85396	DPAGT1
P16152	-0.13785	13.7674	-2.74837	0.0134863	0.0475816	-3.85813	CBR1
Q9BPZ7	-0.0801188	9.56762	-2.74805	0.0134955	0.0475855	-3.85878	MAPKAP1
A0A0S2Z3C9	-0.192885	10.6536	-2.74635	0.0135442	0.0477286	-3.86221	ETV6
A0A024RA38	0.252419	8.08308	2.74261	0.0136516	0.0480784	-3.86972	KBTBD2
Q99590	-0.205398	12.777	-2.74153	0.0136828	0.0481594	-3.87189	SCAF11
Q5TZN6	-0.14178	7.97305	-2.74007	0.0137249	0.0482789	-3.87482	NOL3
P20290	0.166777	12.6239	2.73964	0.0137375	0.0482863	-3.87569	BTF3
P40763	-0.203423	13.6967	-2.73943	0.0137434	0.0482863	-3.8761	STAT3
P29323	-0.369711	8.75524	-2.73446	0.0138885	0.0487668	-3.88608	EPHB2
Q10713	-0.0791217	12.6602	-2.73413	0.0138981	0.0487718	-3.88674	PMPCA
Q5JS37	-0.250914	12.5185	-2.73262	0.0139425	0.0488983	-3.88977	NHLRC3
Q5M775	-0.162556	12.4671	-2.73172	0.0139689	0.0489619	-3.89157	SPECC1
Q01804	0.201655	12.0116	2.73137	0.0139793	0.048969	-3.89228	OTUD4
P04792	-0.0887513	14.0699	-2.72888	0.014053	0.049198	-3.89728	HSPB1
B2RDE8	-0.144051	9.00916	-2.72766	0.0140892	0.0492954	-3.89972
Q00978	0.317412	12.3761	2.72702	0.0141081	0.0493322	-3.90099	IRF9
Q8NBU5	0.2128	8.38916	2.72584	0.0141432	0.0494256	-3.90336	ATAD1
A0A140VK74	-0.0950813	11.2359	-2.72445	0.0141848	0.0495417	-3.90615
P60033	-0.29538	10.8928	-2.72393	0.0142002	0.0495562	-3.90718	CD81
Q96IZ7	-0.0886994	10.9324	-2.72375	0.0142058	0.0495562	-3.90755	RSRC1
Q6IBS0	-0.0946781	14.2089	-2.72288	0.0142319	0.049618	-3.9093	TWF2
H9KV32	-0.419524	8.34135	-2.72248	0.0142437	0.0496297	-3.91009	CD200R1
A0A024R0J5	0.0831479	11.0932	2.72191	0.014261	0.0496382	-3.91124
Q13938	-0.18519	10.8526	-2.72184	0.014263	0.0496382	-3.91137	CAPS
Q96F10	-0.122101	11.1027	-2.72102	0.0142878	0.0496954	-3.91303	SAT2
Q86Y56	0.131645	9.50473	2.72026	0.0143105	0.0497449	-3.91453	DNAAF5
A0A024QZD5	0.230774	13.3074	2.71961	0.0143303	0.0497842	-3.91584	SNRP70
Q01970	-0.0588951	12.3965	-2.7146	0.0144822	0.0502823	-3.92586	PLCB3
Q9Y3D9	-0.121894	12.0012	-2.71134	0.014582	0.0505991	-3.93238	MRPS23
Q6NUK7	0.292681	7.73002	2.70959	0.0146359	0.0507561	-3.93588	LYN
Q53FA7	-0.1774	11.4023	-2.70863	0.0146655	0.0508092	-3.9378	TP53I3
A0A384MDS4	-0.0777491	12.8112	-2.70854	0.0146684	0.0508092	-3.93799
Q5H9R7	0.115182	12.9178	2.70793	0.0146871	0.0508228	-3.9392	PPP6R3
V9HW22	0.0797488	16.384	2.70785	0.0146896	0.0508228	-3.93936	HEL-S-72p
P57772	-0.0718508	12.5596	-2.70744	0.0147023	0.0508368	-3.94018	EEFSEC
Q9HD40	0.120503	9.47254	2.70671	0.0147251	0.0508857	-3.94165	SEPSECS
B9A6K1	-0.184061	8.69909	-2.70609	0.0147441	0.0508865	-3.94288	TBC1D5
Q6FGU2	-0.10538	12.7755	-2.70603	0.0147461	0.0508865	-3.94301	DTYMK
Q92599	-0.0989386	11.3344	-2.70574	0.014755	0.0508865	-3.94358	SEPTIN8
Q9Y223	0.145458	10.9865	2.70559	0.0147598	0.0508865	-3.94389	GNE
A0A024RBL2	-0.125302	12.0179	-2.70445	0.0147952	0.0509787	-3.94616	SDSL
O95365	0.130823	10.0596	2.70331	0.0148309	0.0510715	-3.94844	ZBTB7A
B3KN02	0.203496	9.84801	2.70246	0.0148571	0.0511322	-3.95012
Q9BX59	-0.183607	10.2365	-2.70159	0.0148846	0.0511969	-3.95188	TAPBPL
Q8ND76	-0.240211	11.002	-2.70031	0.0149248	0.0512893	-3.95444	CCNY
Q96J02	-0.127965	11.7738	-2.70017	0.0149289	0.0512893	-3.9547	ITCH
Q9UKR5	-0.474161	8.59645	-2.69919	0.0149597	0.0513652	-3.95665	ERG28
P15954	-0.215131	10.9528	-2.69848	0.0149822	0.0514034	-3.95808	COX7C
P29372	-0.154245	8.84217	-2.69829	0.0149883	0.0514034	-3.95846	MPG
Q86WJ1	-0.165924	9.86896	-2.69547	0.0150774	0.0516791	-3.96409	CHD1L
Q8WTW3	0.0778543	12.225	2.69435	0.015113	0.0517708	-3.96632	COG1
P55809	-0.0900458	12.9787	-2.69361	0.0151365	0.0518212	-3.9678	OXCT1
Q8IWZ3	0.107291	13.3519	2.69298	0.0151565	0.0518594	-3.96905	ANKHD1
Q8NI37	-0.0978952	10.7194	-2.69111	0.0152161	0.0520264	-3.97277	PPTC7
A0A024R7M6	0.14731	12.3592	2.6909	0.0152229	0.0520264	-3.9732	GATAD2A
P00918	-0.0849196	11.9468	-2.69053	0.0152349	0.0520373	-3.97394	CA2
Q03169	0.199045	13.9809	2.68874	0.0152921	0.0522022	-3.9775	TNFAIP2
P20073	-0.122521	13.9504	-2.68792	0.0153188	0.052263	-3.97915	ANXA7
O60884	0.0935405	13.1476	2.68747	0.0153331	0.0522816	-3.98003	DNAJA2
A0A024QZ03	-0.0632446	13.7591	-2.685	0.0154129	0.0525234	-3.98496	CCDC22
Q9UPQ9	0.400023	11.0247	2.68333	0.0154671	0.0526774	-3.98828	TNRC6B
O43567	-0.15941	12.6727	-2.68264	0.0154896	0.0527236	-3.98966	RNF13
Q9NUT2	-0.0926326	11.1593	-2.68004	0.0155742	0.052981	-3.99482	ABCB8
O94832	-0.145518	10.3536	-2.67741	0.0156605	0.053184	-4.00006	MYO1D
Q7KYR7	0.221872	9.48499	2.67719	0.0156679	0.053184	-4.00051	BTN2A1
Q9BZZ5	-0.080857	13.5094	-2.67713	0.0156696	0.053184	-4.00061	API5
Q9P2N2	-0.253228	9.24998	-2.67712	0.01567	0.053184	-4.00063	ARHGAP28
Q9UMS0	-0.180238	10.2686	-2.67243	0.0158251	0.0536796	-4.00996	NFU1
Q9UNK0	-0.1372	11.3386	-2.67072	0.0158821	0.0538421	-4.01337	STX8
Q96D71	-0.127095	12.1182	-2.66798	0.0159735	0.0541208	-4.01881	REPS1
Q9Y291	-0.244497	7.62958	-2.66756	0.0159878	0.054134	-4.01965	MRPS33
Q9NQ88	-0.132038	12.6233	-2.66732	0.0159958	0.054134	-4.02013	TIGAR
Q8IW45	-0.115745	11.7276	-2.66584	0.0160456	0.0542712	-4.02307	NAXD
Q9P015	-0.125885	10.772	-2.65943	0.0162625	0.0549733	-4.03578	MRPL15
P30044	-0.0839486	13.2731	-2.65767	0.0163226	0.0550835	-4.03927	PRDX5
Q13432	0.129283	10.3674	2.65758	0.0163256	0.0550835	-4.03945	UNC119
A8K968	0.174511	11.5139	2.65741	0.0163316	0.0550835	-4.03979	EPB41L3
P17813	0.278875	11.8402	2.65738	0.0163325	0.0550835	-4.03984	ENG
O75629	-0.132162	11.2238	-2.65573	0.0163891	0.0552429	-4.04312	CREG1
Q9NVT9	-0.14699	11.8806	-2.65489	0.0164178	0.0553081	-4.04478	ARMC1
A0A024R5K1	-0.0815981	13.7422	-2.65445	0.0164332	0.0553282	-4.04566	CORO1B
Q96AT9	-0.128401	10.5036	-2.65341	0.016469	0.055417	-4.04772	RPE
O00186	-0.133372	13.8952	-2.65101	0.0165522	0.0556651	-4.05249	STXBP3
O15229	-0.250674	11.9787	-2.65054	0.0165682	0.0556755	-4.0534	KMO
Q8NCW5	-0.0835303	12.7064	-2.65019	0.0165803	0.0556755	-4.0541	NAXE
Q92484	-0.2077	10.3219	-2.6501	0.0165836	0.0556755	-4.05428	SMPDL3A
P35606	0.0780175	14.8465	2.64882	0.016628	0.0557929	-4.05681	COPB2
A0A024R5P1	-0.0666362	14.2866	-2.64517	0.0167558	0.056177	-4.06405	PICALM
Q9NP81	-0.0623116	12.4962	-2.64487	0.0167662	0.056177	-4.06464	SARS2
P62995	0.226098	11.0173	2.64473	0.0167711	0.056177	-4.06491	TRA2B
Q99832	0.0824375	13.9374	2.64441	0.0167822	0.0561821	-4.06554	CCT7
Q8IY37	-0.116154	9.69248	-2.64409	0.0167937	0.0561888	-4.06619	DHX37
Q14669	0.132928	13.6019	2.64358	0.0168114	0.0562152	-4.06719	TRIP12
A0A024R0E2	-0.146716	14.1977	-2.64332	0.0168207	0.0562152	-4.06771	CSDE1
Q9NQP4	0.133185	11.5783	2.64279	0.0168394	0.056246	-4.06876	PFDN4
O15085	0.0904624	13.8023	2.64033	0.0169263	0.0565042	-4.07363	ARHGEF11
O75746	-0.100972	12.0189	-2.63965	0.0169504	0.056547	-4.07497	SLC25A12
Q9NRW7	-0.0745489	13.1788	-2.63942	0.0169583	0.056547	-4.07541	VPS45
P13861	-0.0819557	13.59	-2.63676	0.017053	0.0568304	-4.08067	PRKAR2A
O75817	0.145708	9.53814	2.63574	0.0170894	0.0569197	-4.08269	POP7
A0A024QZ77	0.100191	13.8983	2.63283	0.0171937	0.0572051	-4.08844	EFHD2
O95487	0.126437	12.7436	2.63281	0.0171945	0.0572051	-4.08848	SEC24B
A0A384NPU2	0.124096	12.1559	2.63137	0.0172462	0.0573446	-4.09132	HINT1
Q9P0P8	-0.0899756	10.3009	-2.62948	0.0173147	0.0575399	-4.09506	MTRES1
Q2TAM9	0.182043	9.50363	2.62911	0.0173281	0.0575519	-4.09579	TUSC1
G4XXL9	-0.146114	13.8241	-2.62671	0.0174152	0.0578086	-4.10053	CYCS
P10599	0.0803568	13.4421	2.62585	0.0174465	0.0578714	-4.10223	TXN
P50750	0.0957629	9.48983	2.62551	0.0174588	0.0578714	-4.10289	CDK9
Q8IVU3	0.327485	11.3408	2.62538	0.0174636	0.0578714	-4.10315	HERC6
P15291	-0.185896	11.5705	-2.62476	0.0174863	0.0579141	-4.10438	B4GALT1
Q5TGZ0	-0.213229	9.68127	-2.62358	0.0175295	0.0580246	-4.10671	MICOS10
A0A494C0Y9	-0.2315	8.02517	-2.62251	0.0175684	0.0581096	-4.1088	FAM120A
O14980	-0.122178	14.2586	-2.62234	0.0175749	0.0581096	-4.10915	XPO1
P10114	0.0973662	10.6617	2.62185	0.0175927	0.0581359	-4.11011	RAP2A
O95219	-0.0961395	12.1615	-2.62104	0.0176226	0.0582022	-4.11171	SNX4
Q6P1J9	0.151937	13.0211	2.61673	0.0177818	0.0586948	-4.1202	CDC73
P61962	-0.160427	10.6403	-2.61644	0.0177927	0.0586979	-4.12078	DCAF7
Q9Y232	0.133472	9.44783	2.61617	0.0178027	0.0586982	-4.12131	CDYL
P32418	-0.203679	10.2788	-2.61588	0.0178134	0.0587005	-4.12188	SLC8A1
A0A384MQX1	-0.163382	15.4024	-2.6146	0.017861	0.0588245	-4.1244
O95772	-0.20421	10.7332	-2.61401	0.0178832	0.0588451	-4.12557	STARD3NL
P78537	-0.186104	10.5289	-2.6139	0.0178872	0.0588451	-4.12578	BLOC1S1
Q9UNN8	0.278356	10.4896	2.61078	0.018004	0.0591961	-4.13192	PROCR
P30533	-0.160824	13.204	-2.6101	0.0180296	0.0592473	-4.13326	LRPAP1
P20585	-0.226122	8.31809	-2.60849	0.0180902	0.0594131	-4.13643	MSH3
Q96EK9	0.129997	8.1337	2.60717	0.01814	0.0595386	-4.13902	KTI12
Q04760	-0.141612	12.8063	-2.60695	0.0181486	0.0595386	-4.13947	GLO1
Q8WVC0	0.172227	11.4026	2.60657	0.0181627	0.0595519	-4.1402	LEO1
P11233	-0.121337	12.1342	-2.6061	0.0181805	0.0595771	-4.14113	RALA
A0A0S2Z3L0	-0.0828104	13.7371	-2.60514	0.018217	0.0596635	-4.14302	ETFA
Q9H300	-0.165418	10.5242	-2.60334	0.0182854	0.0598543	-4.14655	PARL
O94876	-0.133339	9.62245	-2.60215	0.0183311	0.0599703	-4.1489	TMCC1
Q9Y4E8	0.1279	14.2131	2.60145	0.0183578	0.0600247	-4.15028	USP15
Q13480	-0.144086	9.20318	-2.59937	0.0184374	0.0602512	-4.15436	GAB1
A0A024RC65	-0.063465	16.4492	-2.5963	0.0185558	0.0606045	-4.16039
Q5T765	0.510191	14.0388	2.59444	0.0186278	0.0608061	-4.16404	IFIT3
X5D2M8	-0.0841909	14.707	-2.5936	0.0186602	0.0608781	-4.16568	MVP
O60942	0.22213	10.6187	2.59065	0.0187753	0.0612196	-4.17147	RNGTT
A7E2V4	0.105526	11.6171	2.58931	0.0188278	0.0613571	-4.17411	ZSWIM8
O15160	0.0992966	11.4082	2.58842	0.0188627	0.0614366	-4.17585	POLR1C
P51178	-0.194536	9.72835	-2.5874	0.0189027	0.0615094	-4.17785	PLCD1
Q96FV9	-0.0640855	12.6086	-2.58717	0.0189118	0.0615094	-4.1783	THOC1
A0A0S2Z5U8	-0.119008	11.6732	-2.58698	0.0189193	0.0615094	-4.17868	DTNBP1
P00533	-0.194609	8.85451	-2.58657	0.0189354	0.0615094	-4.17948	EGFR
P18124	0.131568	13.9569	2.58652	0.0189372	0.0615094	-4.17957	RPL7
P29692	0.089415	13.9567	2.58591	0.0189614	0.0615541	-4.18077	EEF1D
P37802	0.0944471	14.2714	2.58288	0.0190812	0.0619089	-4.1867	TAGLN2
O14562	0.0946575	10.915	2.58013	0.0191907	0.0622299	-4.19209	UBFD1
O43314	-0.126451	13.0954	-2.57871	0.0192476	0.06238	-4.19488	PPIP5K2
Q9BV73	0.153793	7.92875	2.57755	0.019294	0.0624962	-4.19715	CEP250
P18074	-0.0880453	11.2333	-2.57725	0.0193059	0.0625001	-4.19772	ERCC2
Q9HAT2	-0.152453	12.4415	-2.57462	0.0194121	0.0628094	-4.20289	SIAE
Q8TE82	-0.151554	10.5275	-2.57362	0.0194523	0.0629049	-4.20484	SH3TC1
Q9NYZ1	0.152337	9.62792	2.57325	0.0194671	0.0629182	-4.20555	TVP23B
Q16581	0.192754	9.10124	2.57244	0.0194998	0.0629643	-4.20714	C3AR1
D3DV11	-0.348033	6.09217	-2.57237	0.0195027	0.0629643	-4.20727	FAM63A
Q9Y548	0.139975	10.0392	2.57161	0.0195335	0.0630292	-4.20876	YIPF1
A0A024RAS5	-0.0998207	14.0406	-2.56911	0.0196354	0.0633234	-4.21366	ARHGDIB
Q92878	-0.0558666	14.97	-2.56618	0.0197553	0.0636751	-4.21938	RAD50
H0Y9Q1	0.573623	8.72405	2.56425	0.0198344	0.0638953	-4.22314	LAP3
P07108	-0.131953	12.6394	-2.56319	0.0198781	0.0640011	-4.22521	DBI
A0A024R8L7	-0.176599	12.3767	-2.56248	0.0199076	0.064061	-4.22661	ACOX1
V9HWH9	0.0820322	13.7358	2.5596	0.0200271	0.0643901	-4.23223	HEL-S-43
O95685	0.203806	10.1616	2.55948	0.0200317	0.0643901	-4.23245	PPP1R3D
Q9H0R4	-0.0662081	12.729	-2.55742	0.0201175	0.0646213	-4.23647	HDHD2
Q15185	-0.214801	12.591	-2.55723	0.0201256	0.0646213	-4.23685	PTGES3
P34897	-0.0760971	13.4122	-2.55545	0.0202001	0.0648253	-4.24032	SHMT2
Q9NXK8	0.175723	9.16618	2.55464	0.0202339	0.0648982	-4.24189	FBXL12
Q6VY07	-0.126793	13.053	-2.55413	0.0202554	0.0649318	-4.24289	PACS1
Q5T4S7	0.0786204	15.2829	2.5536	0.0202776	0.0649679	-4.24392	UBR4
P83436	-0.117575	11.9321	-2.55194	0.0203477	0.065157	-4.24717	COG7
O94905	-0.0963449	13.3428	-2.55059	0.0204048	0.0652088	-4.2498	ERLIN2
Q9UJX2	-0.115788	11.4167	-2.55053	0.0204071	0.0652088	-4.24991	CDC23
A0A140VJY7	-0.111601	11.6012	-2.55052	0.0204078	0.0652088	-4.24994
P09455	-0.143135	10.8927	-2.55051	0.0204082	0.0652088	-4.24996	RBP1
Q96G03	-0.0785453	14.9286	-2.54983	0.0204367	0.0652646	-4.25127	PGM2
P51570	-0.0956858	12.3872	-2.54823	0.0205048	0.065412	-4.25439	GALK1
Q9H2W1	-0.213361	11.0291	-2.54822	0.0205051	0.065412	-4.25441	MS4A6A
Q9Y320	-0.120323	11.7855	-2.54767	0.0205284	0.0654156	-4.25548	TMX2
A0A024R0H2	0.167492	9.74253	2.54767	0.0205284	0.0654156	-4.25548	MRPS12
Q9GZY6	0.243045	8.8424	2.54696	0.0205587	0.0654766	-4.25686	LAT2
P51571	-0.127764	10.8675	-2.54668	0.0205705	0.0654767	-4.2574	SSR4
A0A024R9P6	-0.123776	11.8019	-2.54644	0.0205809	0.0654767	-4.25788	FAM82C
A0A024R9R3	-0.0828203	14.2166	-2.54567	0.0206136	0.06551	-4.25937	VPS18
Q9BX69	0.149158	10.8069	2.54567	0.0206136	0.06551	-4.25937	CARD6
O75915	-0.130139	12.1578	-2.54508	0.0206391	0.0655555	-4.26053	ARL6IP5
P82663	-0.115773	10.6429	-2.5434	0.0207109	0.0657212	-4.26379	MRPS25
B4DXL9	-0.167882	7.93911	-2.54334	0.0207135	0.0657212	-4.26391
O14735	-0.211555	11.0075	-2.54228	0.020759	0.0658301	-4.26597	CDIPT
Q96RQ9	-0.321904	13.2881	-2.54146	0.0207942	0.0659061	-4.26756	IL4I1
Q96NT0	-0.205672	9.07184	-2.5408	0.0208228	0.0659612	-4.26885	CCDC115
Q02083	-0.224988	12.4315	-2.54032	0.0208435	0.0659913	-4.26978	NAAA
Q06587	-0.159233	8.11434	-2.53716	0.02098	0.0663879	-4.27591	RING1
Q8WVM7	-0.103664	11.8538	-2.53577	0.0210408	0.0665444	-4.27863	STAG1
Q9UL18	-0.0684356	12.6407	-2.53472	0.0210863	0.0666434	-4.28066	AGO1
P24557	-0.147893	8.41323	-2.53434	0.0211032	0.0666434	-4.28141	TBXAS1
A0A024RDQ8	-0.123689	9.07314	-2.53427	0.021106	0.0666434	-4.28153	RFC3
O75140	-0.118219	10.4486	-2.53383	0.0211254	0.0666689	-4.2824	DEPDC5
P15559	-0.221758	11.9278	-2.53266	0.0211764	0.0667942	-4.28466	NQO1
Q14596	0.205672	10.1699	2.53136	0.0212335	0.0669383	-4.28719	NBR1
P49591	-0.0589311	13.552	-2.53033	0.021279	0.0670459	-4.2892	SARS1
Q86YZ3	0.393575	9.2117	2.52966	0.0213083	0.0670743	-4.29049	HRNR
A0A1W2PP10	-0.229951	9.88362	-2.5296	0.0213108	0.0670743	-4.2906	VPS35
P08237	-0.177202	9.82536	-2.52789	0.0213865	0.0672768	-4.29393	PFKM
B4DRE5	0.104552	9.97338	2.52758	0.0214	0.0672832	-4.29452
O95139	-0.171995	11.82	-2.52708	0.0214224	0.0673177	-4.2955	NDUFB6
Q96DT6	-0.153559	10.9514	-2.52552	0.0214917	0.0674911	-4.29853	ATG4C
Q16514	0.228188	7.5103	2.52532	0.0215005	0.0674911	-4.29891	TAF12
Q96DB5	-0.161936	12.4554	-2.52384	0.0215664	0.067662	-4.30178	RMDN1
P49406	-0.114531	10.9168	-2.52084	0.0217002	0.0680456	-4.30759	MRPL19
A0A024QZH0	-0.304543	7.05933	-2.5199	0.0217425	0.0681419	-4.30941	PLA2G4C
Q99426	0.0995203	12.298	2.51834	0.0218128	0.0683258	-4.31244	TBCB
Q6QNY1	-0.0854381	10.5232	-2.51711	0.021868	0.0684363	-4.31481	BLOC1S2
Q9NYK5	-0.101233	10.5157	-2.51704	0.0218713	0.0684363	-4.31495	MRPL39
P50991	0.0878137	13.8672	2.51667	0.021888	0.0684522	-4.31566	CCT4
Q9BVP2	0.118933	11.6225	2.51624	0.0219076	0.0684774	-4.31651	GNL3
Q9NXJ5	-0.540881	9.6413	-2.51304	0.022053	0.0688951	-4.3227	PGPEP1
P21980	0.202216	13.7903	2.51248	0.0220781	0.0689371	-4.32377	TGM2
Q66K14	-0.051831	13.1071	-2.5121	0.0220958	0.0689558	-4.32452	TBC1D9B
A0A024R1Y5	0.377672	12.7414	2.51117	0.0221379	0.0690393	-4.32631	LGP2
A0A024R2I9	0.17584	9.49628	2.511	0.022146	0.0690393	-4.32665	ANKRD28
Q92636	-0.139989	11.1108	-2.50808	0.0222796	0.069419	-4.33229	NSMAF
P18858	-0.369223	10.2601	-2.507	0.0223292	0.0695367	-4.33437	LIG1
P23511	0.149781	10.3609	2.50635	0.0223591	0.0695931	-4.33562	NFYA
O43166	0.173229	10.2061	2.50552	0.0223975	0.0696759	-4.33723	SIPA1L1
A0A024R3U5	-0.12489	10.978	-2.50145	0.0225865	0.0702268	-4.3451	GUK1
Q9P1Y6	0.128629	10.7054	2.49878	0.0227109	0.0705764	-4.35025	PHRF1
Q8N9F7	0.141493	10.8216	2.49768	0.0227627	0.0706999	-4.35238	GDPD1
Q9H4G4	0.12736	11.7938	2.49673	0.0228071	0.0707709	-4.3542	GLIPR2
Q8N1F8	-0.111397	12.1873	-2.49668	0.0228096	0.0707709	-4.3543	STK11IP
O60343	-0.139365	13.0754	-2.49541	0.0228693	0.0709127	-4.35675	TBC1D4
Q99643	-0.370406	11.5326	-2.49501	0.022888	0.0709127	-4.35752	SDHC
Q8N1A6	-0.152196	8.13551	-2.49484	0.022896	0.0709127	-4.35785	C4orf33
Q6PGP7	-0.0955574	13.8663	-2.49469	0.0229034	0.0709127	-4.35815	TTC37
A0A024R5E5	-0.112604	12.4748	-2.49401	0.0229352	0.0709376	-4.35944	TCIRG1
Q8N264	0.0990293	10.5305	2.49401	0.0229355	0.0709376	-4.35946	ARHGAP24
A4D1U3	-0.0699193	12.4799	-2.49355	0.022957	0.0709505	-4.36033	SSBP1
A0A2P9DU05	0.0482434	13.9821	2.49341	0.0229638	0.0709505	-4.36061	ROCK2
P53618	0.10188	14.9268	2.49291	0.0229873	0.0709858	-4.36157	COPB1
Q8WWY3	-0.0866712	12.7368	-2.49118	0.0230693	0.0712019	-4.3649	PRPF31
Q9BUH6	0.0957824	11.7941	2.48913	0.023167	0.0714659	-4.36886	PAXX
Q9BTZ2	-0.102731	12.6684	-2.48824	0.0232095	0.0715596	-4.37057	DHRS4
Q9Y3A5	-0.068101	12.5984	-2.48733	0.0232532	0.0716568	-4.37233	SBDS
P42338	-0.132878	11.2408	-2.48644	0.0232956	0.0717501	-4.37404	PIK3CB
P54922	0.127675	11.3202	2.48612	0.0233109	0.0717596	-4.37465	ADPRH
P40692	-0.223668	9.58927	-2.48531	0.02335	0.0718425	-4.37622	MLH1
B2RDR6	0.210724	10.7708	2.48322	0.0234503	0.072105	-4.38023
Q7Z401	0.10142	10.2397	2.48303	0.0234598	0.072105	-4.38061	DENND4A
A0A024RCY9	-0.100343	11.6075	-2.48051	0.0235815	0.0724411	-4.38544	C6orf130
Q9NVE7	-0.0698895	12.1519	-2.48008	0.0236025	0.072468	-4.38628	PANK4
Q562R1	0.142701	12.4173	2.47673	0.0237657	0.0729311	-4.39272	ACTBL2
Q9BTV4	0.0652107	12.8572	2.47534	0.0238337	0.0731017	-4.39539	TMEM43
Q9BXW7	-0.0871458	12.5873	-2.47283	0.0239566	0.0734056	-4.4002	HDHD5
Q8N684	-0.138534	12.2658	-2.47281	0.0239577	0.0734056	-4.40024	CPSF7
Q6P589	-0.131704	11.6162	-2.46761	0.024215	0.0741553	-4.41022	TNFAIP8L2
Q5TGL8	-0.258939	10.0783	-2.4673	0.0242305	0.0741642	-4.41082	PXDC1
O43395	0.11176	13.19	2.46396	0.024397	0.0746349	-4.41722	PRPF3
Q9BVK6	0.0759651	13.1445	2.46316	0.0244372	0.0746737	-4.41876	TMED9
Q9Y6G5	-0.144348	12.4763	-2.46312	0.0244393	0.0746737	-4.41884	COMMD10
A1L390	-0.589723	9.19952	-2.46295	0.0244477	0.0746737	-4.41916	PLEKHG3
Q8NAV1	-0.173034	9.98962	-2.45954	0.0246193	0.0751591	-4.42569	PRPF38A
P61020	-0.0936414	11.7735	-2.4591	0.0246418	0.0751889	-4.42654	RAB5B
P35749	0.22164	13.4301	2.4579	0.0247023	0.0753194	-4.42883	MYH11
Q3T906	-0.156879	11.1767	-2.45775	0.0247102	0.0753194	-4.42913	GNPTAB
X5D7G6	-0.149451	8.83621	-2.45527	0.0248358	0.0756631	-4.43386	GPR89B
V9HWN7	-0.0604674	14.9093	-2.45393	0.0249045	0.0758084	-4.43644	HEL-S-87p
O60518	-0.215694	9.53086	-2.45383	0.0249092	0.0758084	-4.43662	RANBP6
A0A024R5W0	-0.300464	7.24187	-2.45269	0.0249674	0.0759464	-4.4388	HERC1
O95379	0.142624	12.3811	2.45035	0.0250875	0.0762723	-4.44327	TNFAIP8
A0A024RCF9	0.107052	11.5253	2.4499	0.0251107	0.0763035	-4.44414	ARMCX3
A0A024R324	-0.0849058	14.4266	-2.44864	0.0251756	0.0764612	-4.44654	RHOA
P17812	0.0873594	11.5303	2.44834	0.025191	0.0764685	-4.44711	CTPS1
O43772	-0.165568	12.4664	-2.44543	0.0253419	0.0768869	-4.45268	SLC25A20
E9PLY5	0.22033	7.6122	2.44475	0.025377	0.0769387	-4.45398	MACF1
O00165	-0.159956	10.6718	-2.4446	0.0253851	0.0769387	-4.45427	HAX1
Q5W009	0.147241	12.4122	2.44424	0.0254035	0.0769551	-4.45495	RBM17
Q9H9F9	-0.0960995	8.57958	-2.4437	0.025432	0.0770016	-4.45599	ACTR5
Q13045	-0.062816	15.0143	-2.43925	0.0256642	0.0776649	-4.46447	FLII
P82930	-0.255626	10.1989	-2.43664	0.025802	0.0780084	-4.46946	MRPS34
Q13574	-0.152869	9.60408	-2.43643	0.025813	0.0780084	-4.46986	DGKZ
P15336	0.141857	10.8239	2.43635	0.0258174	0.0780084	-4.47002	ATF2
A0A4P8PLQ7	-0.137806	9.73148	-2.43577	0.025848	0.0780607	-4.47112	NBDY
Q9H5V9	-0.140864	9.4595	-2.43503	0.0258867	0.0781376	-4.47252	CXorf56
Q14BD4	0.0943351	8.98986	2.43195	0.0260507	0.0785922	-4.4784	ITSN1
E9PCX7	-0.278683	7.82061	-2.43061	0.026122	0.0787253	-4.48094	NNT
Q53HW7	0.202038	10.6453	2.4304	0.0261335	0.0787253	-4.48135
R4SBI6	-0.113293	14.0004	-2.43037	0.0261349	0.0787253	-4.4814	EPHX1
Q9Y672	-0.140715	10.2546	-2.42988	0.0261612	0.0787362	-4.48234	ALG6
O43447	-0.100123	12.1949	-2.4298	0.0261652	0.0787362	-4.48249	PPIH
Q86WA9	-0.209225	9.66741	-2.42894	0.0262111	0.078834	-4.48412	SLC26A11
Q969G6	0.107574	10.6398	2.42852	0.0262337	0.0788617	-4.48492	RFK
O96017	-0.124957	9.28303	-2.42579	0.0263804	0.0792503	-4.49011	CHEK2
A0A024R1A3	0.0627147	14.888	2.42562	0.0263899	0.0792503	-4.49045	UBE1
P01024	-0.177386	11.3085	-2.42457	0.0264466	0.0793512	-4.49245	C3
A0A024R977	-0.141362	10.1617	-2.4245	0.0264504	0.0793512	-4.49258	ARL8A
P29317	0.452385	8.81415	2.42378	0.0264889	0.0794094	-4.49394	EPHA2
P28290	-0.147435	11.9623	-2.42364	0.0264967	0.0794094	-4.49421	ITPRID2
Q6NUK1	-0.0762211	14.2442	-2.4223	0.0265692	0.079586	-4.49675	SLC25A24
P38435	-0.18729	7.90938	-2.42141	0.0266176	0.0796904	-4.49845	GGCX
O15357	-0.0686216	13.0006	-2.41946	0.0267237	0.0799388	-4.50215	INPPL1
A0A024R9D3	0.067434	12.9513	2.41939	0.0267277	0.0799388	-4.50229	RPL30
Q9UPN4	0.226598	7.54306	2.41804	0.0268013	0.08008	-4.50485	CEP131
F6WQW2	0.0890114	12.1499	2.41803	0.0268021	0.08008	-4.50488	RANBP1
Q8IX04	-0.108997	12.3043	-2.41652	0.0268844	0.0802853	-4.50773	UEVLD
Q53Y06	-0.0734771	14.336	-2.41539	0.0269467	0.0804305	-4.50988	ATP6V1E1
V9HWF9	-0.109525	12.5203	-2.41335	0.0270592	0.0807254	-4.51376	HEL20
P82933	-0.0792316	12.1441	-2.41303	0.0270769	0.0807375	-4.51437	MRPS9
A0A3B3IRZ4	-0.0816388	9.71719	-2.41264	0.027098	0.0807595	-4.5151	IQSEC1
A0A024RDC2	-0.106139	13.5025	-2.41112	0.0271824	0.0809701	-4.51799	WDFY3
P98082	-0.0832445	14.789	-2.41061	0.0272108	0.0810136	-4.51896	DAB2
Q9UHG3	-0.143669	13.626	-2.40911	0.0272938	0.0812077	-4.52179	PCYOX1
O14802	-0.117798	9.00667	-2.40893	0.0273041	0.0812077	-4.52214	POLR3A
P53801	-0.110144	10.3956	-2.40869	0.0273173	0.0812077	-4.52259	PTTG1IP
Q96PP8	0.600684	10.3462	2.40821	0.0273442	0.0812468	-4.52351	GBP5
Q96J88	0.516916	12.4357	2.40648	0.0274409	0.0814928	-4.52679	EPSTI1
Q5VIR6	-0.178106	13.1528	-2.40429	0.0275634	0.0818155	-4.53093	VPS53
Q96P48	0.106124	14.2336	2.40276	0.0276493	0.0820291	-4.53382	ARAP1
O75935	-0.0838065	12.864	-2.39617	0.0280232	0.0830964	-4.54631	DCTN3
P55786	-0.0557184	14.9263	-2.39493	0.028094	0.0832645	-4.54865	NPEPPS
Q9UH99	-0.0856751	12.8349	-2.3946	0.0281129	0.0832787	-4.54928	SUN2
Q8IY17	-0.117864	12.7222	-2.39399	0.0281474	0.0833389	-4.55042	PNPLA6
A0A024RB33	0.21749	7.80772	2.3936	0.02817	0.083364	-4.55116	RNF41
Q9UMX0	0.110484	12.051	2.39174	0.0282766	0.0836375	-4.55467	UBQLN1
Q86WW8	-0.17406	10.0939	-2.39051	0.0283476	0.0837812	-4.557	COA5
Q13438	-0.115159	13.4204	-2.39006	0.0283735	0.0837812	-4.55785	OS9
P60866	0.0871552	12.2517	2.39002	0.028376	0.0837812	-4.55793	RPS20
Q7L9B9	-0.167818	9.45365	-2.38991	0.0283821	0.0837812	-4.55813	EEPD1
Q9GZT4	0.0643839	11.2123	2.38451	0.0286956	0.0846591	-4.56833	SRR
P05771	-0.0975329	13.5703	-2.38407	0.0287211	0.0846591	-4.56915	PRKCB
Q00169	0.0641506	13.9319	2.38404	0.0287226	0.0846591	-4.5692	PITPNA
[truncated: 3,893 more rows]

## Sheet: UP_FC|0.5|
Protein_ID	logFC	AveExpr	t	P.Value	adj.P.Val	B	Gene.names...primary...x
A0A024R0W3	0.999078	8.34434	18.1051	9.49e-13	1.32e-09	19.3907	SLC38A2
Q00653	0.728408	14.2517	17.9265	1.12e-12	1.32e-09	19.2355	NFKB2
Q8NC42	0.954823	11.6033	17.0365	2.6e-12	1.91e-09	18.4366	RNF149
A0A024R229	0.818644	12.3735	15.635	1.06e-11	6.27e-09	17.0839	TMEM2
Q96JC9	0.952655	8.88861	14.9971	2.1e-11	1.12e-08	16.4263	EAF1
Q9NQ25	1.75103	11.5584	14.6383	3.11e-11	1.49e-08	16.044	SLAMF7
A0A024R5Q7	0.838584	12.7289	14.3023	4.52e-11	1.58e-08	15.6774	ADSS
A0A024R7M7	1.01113	10.8152	13.7446	8.58e-11	2.68e-08	15.0503	JAK3
P13995	0.662906	12.383	13.7378	8.65e-11	2.68e-08	15.0424	MTHFD2
Q9H4M9	0.855879	14.8987	13.5473	1.08e-10	3.19e-08	14.8224	EHD1
P05412	1.21366	9.06491	13.4754	1.18e-10	3.31e-08	14.7387	JUN
O60488	1.08283	14.1403	12.9759	2.15e-10	4.87e-08	14.1449	ACSL4
Q8IX19	3.098	6.7423	12.8872	2.4e-10	5.23e-08	14.0372	MCEMP1
Q16520	2.27843	8.56635	12.7697	2.77e-10	5.63e-08	13.8935	BATF
A0A024R642	0.834961	12.1445	12.4173	4.32e-10	7.38e-08	13.4552	GCH1
B5MC51	1.44031	11.8248	12.3678	4.6e-10	7.52e-08	13.3928	LIMK2
A1L3X0	1.77296	8.5697	12.2842	5.11e-10	8.14e-08	13.2868	ELOVL7
Q9NZQ7	2.63285	11.5582	12.2513	5.33e-10	8.27e-08	13.245	CD274
P06702	1.4602	12.9525	12.0808	6.65e-10	9.11e-08	13.0262	S100A9
A0A024QZ09	0.72452	8.91949	12.0379	7.03e-10	9.41e-08	12.9708	OTUD5
Q07352	0.752905	10.4226	12.0097	7.29e-10	9.55e-08	12.9343	ZFP36L1
P20333	2.24223	11.413	11.9576	7.81e-10	9.58e-08	12.8665	TNFRSF1B
Q5STB3	2.5463	10.4735	11.9566	7.82e-10	9.58e-08	12.8652	TNF-alpha
Q15642	0.720679	13.3478	11.9419	7.97e-10	9.58e-08	12.8461	TRIP10
P17706	0.60308	12.7354	11.9162	8.24e-10	9.71e-08	12.8126	PTPN2
P05109	1.31024	12.5014	11.854	8.94e-10	1.03e-07	12.7311	S100A8
P49716	1.23589	8.23391	11.6807	1.12e-09	1.25e-07	12.5023	CEBPD
P12931	0.636553	12.3513	11.6121	1.23e-09	1.27e-07	12.4108	SRC
Q96KP6	3.37315	12.0674	11.5767	1.29e-09	1.29e-07	12.3635	TNIP3
Q7Z419	0.516588	10.4946	11.2388	2.05e-09	1.88e-07	11.9051	RNF144B
Q9NPY3	2.12772	8.83786	11.1464	2.32e-09	2e-07	11.7778	CD93
P08631	0.529911	9.012	11.1405	2.34e-09	2e-07	11.7696	HCK
A0A024R882	0.718713	13.6753	11.0672	2.59e-09	2.15e-07	11.668	STOM
O75923	0.867054	14.3915	11.0527	2.65e-09	2.16e-07	11.6478	DYSF
A0A024R718	1.8817	15.5745	11.0436	2.68e-09	2.16e-07	11.6351	PBEF1
P50452	0.652138	12.7378	10.9271	3.15e-09	2.48e-07	11.472	SERPINB8
P17275	1.29551	11.2077	10.875	3.39e-09	2.63e-07	11.3986	JUNB
Q9NQS5	1.21239	12.2315	10.7729	3.92e-09	2.89e-07	11.2539	GPR84
Q01650	1.08815	10.6882	10.7527	4.03e-09	2.93e-07	11.2251	SLC7A5
Q92692	0.732451	12.0792	10.7101	4.29e-09	3.07e-07	11.1643	NECTIN2
A0A2R8Y635	0.761023	12.435	10.7036	4.33e-09	3.07e-07	11.155	ATP13A3
P09326	2.57467	12.447	10.6951	4.38e-09	3.07e-07	11.1429	CD48
P26012	1.91286	11.014	10.5381	5.48e-09	3.7e-07	10.917	ITGB8
Q13077	2.35516	12.1074	10.5359	5.5e-09	3.7e-07	10.9137	TRAF1
Q6FGT0	2.98083	10.1376	10.4855	5.92e-09	3.89e-07	10.8406	AQP9
P49662	0.52768	12.9567	10.3191	7.54e-09	4.78e-07	10.5971	CASP4
P33121	0.533453	15.3613	10.3183	7.55e-09	4.78e-07	10.596	ACSL1
P52789	0.856541	13.8578	10.2852	7.92e-09	4.97e-07	10.5472	HK2
Q9UL01	0.671795	10.0808	9.99552	1.22e-08	6.7e-07	10.1147	DSE
P09341	2.98238	10.1974	9.91958	1.36e-08	7.34e-07	9.99973	CXCL1
P18510	1.20354	12.2074	9.89698	1.41e-08	7.5e-07	9.96538	IL1RN
Q9C002	1.68283	12.2103	9.86141	1.49e-08	7.5e-07	9.91121	NMES1
P78556	2.62016	10.6687	9.8561	1.5e-08	7.5e-07	9.90311	CCL20
Q15025	1.42586	12.7584	9.6769	1.97e-08	9.69e-07	9.62778	TNIP1
P15408	1.95202	9.557	9.59505	2.24e-08	1.06e-06	9.50074	FOSL2
B0I1T2	0.994109	12.8902	9.55453	2.38e-08	1.12e-06	9.43757	MYO1G
P13196	0.586757	11.1703	9.52505	2.49e-08	1.16e-06	9.39148	ALAS1
P24071	1.27032	10.896	9.48249	2.67e-08	1.22e-06	9.32474	FCAR
Q6GTX8	0.523034	11.4849	9.47973	2.68e-08	1.22e-06	9.3204	LAIR1
A0A0S2Z4X9	0.677544	10.4644	9.47539	2.69e-08	1.22e-06	9.31358	GFPT2
Q16875	1.28687	12.8176	9.39647	3.05e-08	1.34e-06	9.18918	PFKFB3
Q16831	1.04601	12.2523	9.17352	4.33e-08	1.8e-06	8.83362	UPP1
A0A024R4Y2	1.03502	10.4732	9.12388	4.69e-08	1.92e-06	8.75361
P49279	0.970876	10.5082	8.96337	6.07e-08	2.37e-06	8.49278	SLC11A1
P55199	1.31557	10.8954	8.89096	6.83e-08	2.61e-06	8.37404	ELL
P08174	1.18781	11.9274	8.82808	7.56e-08	2.86e-06	8.27038	CD55
Q9UEI6	0.881896	9.96626	8.77668	8.23e-08	2.96e-06	8.18528
P35354	3.08186	13.1066	8.76874	8.33e-08	2.98e-06	8.17209	PTGS2
A0A0S2Z4Z8	0.843045	12.9677	8.75688	8.5e-08	3e-06	8.15241	RIPK2
P01583	4.34804	12.0603	8.75125	8.58e-08	3.01e-06	8.14305	IL1A
Q13625	0.784301	11.6741	8.71222	9.15e-08	3.15e-06	8.07805	TP53BP2
P15144	0.597011	13.6204	8.63103	1.05e-07	3.52e-06	7.94226	ANPEP
Q03405	0.980113	12.6199	8.54075	1.22e-07	4.02e-06	7.79023	PLAUR
P98066	1.32608	11.5612	8.47027	1.37e-07	4.45e-06	7.67081	TNFAIP6
P02795	2.01876	13.9621	8.45383	1.41e-07	4.5e-06	7.64287	MT2A
P01584	5.05424	13.0588	8.3579	1.65e-07	5.15e-06	7.47905	IL1B
Q9Y6Y0	1.01503	12.2121	8.20112	2.16e-07	6.39e-06	7.2087	IVNS1ABP
P19876	1.44169	10.2824	8.18299	2.23e-07	6.52e-06	7.17724	CXCL3
Q6FH49	0.969122	12.7957	8.15299	2.34e-07	6.8e-06	7.12505	NNMT
Q86U90	0.617929	9.58069	8.03988	2.85e-07	8.03e-06	6.92724	YRDC
Q6FIF1	0.787294	9.82791	8.02269	2.93e-07	8.19e-06	6.89701	DNAJB9
P12429	0.885299	12.7711	7.94051	3.38e-07	9.15e-06	6.75201	ANXA3
Q9NSI8	0.960576	12.854	7.90686	3.59e-07	9.57e-06	6.69239	SAMSN1
Q13291	1.93711	10.9121	7.89592	3.66e-07	9.71e-06	6.67295	SLAMF1
O15389	1.28526	10.4205	7.80102	4.32e-07	1.12e-05	6.5038	SIGLEC5
Q9H4X1	0.589904	10.1921	7.6801	5.35e-07	1.34e-05	6.28647	RGCC
O00458	0.888946	8.86409	7.65442	5.6e-07	1.38e-05	6.24005	IFRD1
Q14765	1.6821	8.72003	7.55856	6.65e-07	1.6e-05	6.06601	STAT4
Q96RD7	0.653857	10.7006	7.55411	6.71e-07	1.61e-05	6.0579	PANX1
A0A024RDA5	3.18678	11.5714	7.43892	8.25e-07	1.91e-05	5.84701	IL8
P12318	0.611617	11.991	7.42066	8.53e-07	1.96e-05	5.81341	FCGR2A
Q15583	0.823211	9.8718	7.4019	8.83e-07	2.01e-05	5.77884	TGIF1
P15036	2.69622	10.0139	7.39596	8.92e-07	2.02e-05	5.76789	ETS2
Q08ET2	0.982116	8.02001	7.38156	9.16e-07	2.06e-05	5.74132	SIGLEC14
Q8IWB1	0.509274	12.6897	7.37425	9.28e-07	2.08e-05	5.72781	ITPRIP
Q6I9S7	3.19354	9.72992	7.24723	1.17e-06	2.51e-05	5.492	CXCL5
Q9BXX0	0.648789	12.4737	7.16466	1.36e-06	2.85e-05	5.33751	EMILIN2
Q96BD0	2.51511	9.72638	7.15908	1.38e-06	2.87e-05	5.32705	SLCO4A1
A0A024R4P3	2.17521	9.69456	7.15157	1.4e-06	2.9e-05	5.31295	FPRL1
P04732	2.45183	10.1279	7.11584	1.49e-06	3.07e-05	5.24575	MT1E
P50281	0.533519	13.0751	7.10014	1.54e-06	3.14e-05	5.21616	MMP14
Q04724	0.586359	6.94345	7.09855	1.54e-06	3.14e-05	5.21316	TLE1
Q9Y5Q3	0.658512	10.6553	7.03497	1.73e-06	3.44e-05	5.09298	MAFB
Q9Y314	0.511064	11.3868	7.02454	1.77e-06	3.5e-05	5.07321	NOSIP
P05120	0.785505	12.5071	7.01598	1.8e-06	3.54e-05	5.05699	SERPINB2
Q14872	0.576201	10.8763	6.94426	2.06e-06	4e-05	4.92057	MTF1
P14902	1.19869	13.3505	6.84618	2.47e-06	4.75e-05	4.73287	IDO1
P17676	0.70652	12.5603	6.82442	2.58e-06	4.9e-05	4.69105	CEBPB
P04733	1.55032	11.0787	6.74529	2.99e-06	5.52e-05	4.5384	MT1F
P17535	1.06236	11.6402	6.7428	3.01e-06	5.52e-05	4.53359	JUND
Q9NZH8	3.75218	11.0295	6.67599	3.42e-06	6.13e-05	4.40402	IL36G
A0A024R6T4	2.51076	10.2599	6.65613	3.55e-06	6.32e-05	4.36539	MT1M
P27701	0.599723	11.1845	6.62427	3.78e-06	6.64e-05	4.30331	CD82
O43187	0.640674	12.1653	6.57478	4.15e-06	7.2e-05	4.20659	IRAK2
P10147	3.82515	10.1049	6.5742	4.16e-06	7.2e-05	4.20545	CCL3
O14867	0.705499	12.4889	6.56544	4.23e-06	7.26e-05	4.18831	BACH1
Q92537	0.666412	7.01708	6.54745	4.38e-06	7.48e-05	4.15305	SUSD6
Q96AZ6	1.39534	11.5833	6.49457	4.85e-06	8.02e-05	4.04915	ISG20
Q13571	0.833227	11.2208	6.48418	4.95e-06	8.14e-05	4.02869	LAPTM5
Q16739	0.7012	11.2216	6.45159	5.27e-06	8.46e-05	3.96442	UGCG
Q8N128	0.58668	10.9306	6.43773	5.42e-06	8.67e-05	3.93705	FAM177A1
Q9C0K1	1.2498	11.2532	6.33481	6.62e-06	0.000102401	3.73298	SLC39A8
P61587	0.558902	10.2151	6.30874	6.97e-06	0.000106379	3.68107	RND3
Q13822	1.44289	10.3831	6.29968	7.09e-06	0.000108011	3.663	ENPP2
Q6ZMZ0	1.30108	11.3777	6.29368	7.18e-06	0.000109011	3.65103	RNF19B
Q9H492	0.510303	9.34069	6.16878	9.19e-06	0.000134842	3.40082	MAP1LC3A
Q9ULX9	0.65903	9.22943	6.1418	9.69e-06	0.000140304	3.34651	MAFF
Q53EP0	0.618442	12.0313	6.09853	1.06e-05	0.000151061	3.25921	FNDC3B
Q8N5I9	0.852479	9.50459	6.03579	1.2e-05	0.000169167	3.13219	C12orf45
W4VSQ9	0.562033	9.85696	5.98063	1.34e-05	0.000185821	3.02011	TRIP10
Q9BYK8	0.832991	13.9634	5.88023	1.64e-05	0.000217228	2.81512	HELZ2
Q496F6	2.76162	9.26215	5.85587	1.72e-05	0.000225152	2.76521	CD300E
P05106	1.2598	12.532	5.83472	1.79e-05	0.000233453	2.72179	ITGB3
Q99541	0.888809	12.7388	5.81472	1.87e-05	0.000242045	2.68071	PLIN2
A6NK06	1.32878	11.2646	5.81332	1.87e-05	0.000242204	2.67782	ACOD1
Q9H3M7	0.649375	8.48776	5.77176	2.04e-05	0.000259508	2.59227	TXNIP
P28907	0.839062	12.6564	5.7708	2.04e-05	0.000259508	2.5903	CD38
P05231	1.84468	8.70339	5.75293	2.12e-05	0.000266824	2.55345	IL6
Q14213	0.822222	6.28697	5.73332	2.21e-05	0.000275941	2.51295	EBI3
P01033	0.80658	10.7618	5.68416	2.44e-05	0.000298745	2.41127	TIMP1
Q9NR30	0.669998	13.6284	5.65201	2.6e-05	0.000316799	2.34461	DDX21
Q01196	0.750621	10.9	5.43665	4.06e-05	0.000456741	1.89509	RUNX1
A0A6B9UF09	1.08103	7.85921	5.33746	4.99e-05	0.000534963	1.68635
Q04941	0.534852	10.5845	5.25777	5.9e-05	0.000615251	1.51791	PLP2
P13236	3.15147	9.4103	5.2069	6.56e-05	0.000676235	1.41005	CCL4
Q9H1A3	0.569831	9.02147	5.20038	6.66e-05	0.000682193	1.39621	METTL9
P10124	0.836454	9.37014	5.14327	7.51e-05	0.000748352	1.2748	SRGN
O15460	0.738867	7.00998	5.08328	8.52e-05	0.000836739	1.14693	P4HA2
P49019	0.805433	7.60171	4.98396	0.000105189	0.000994823	0.934557	HCAR3
Q6FG85	0.598851	10.78	4.94887	0.000113345	0.00105502	0.859326	GC20
P41221	0.878253	8.73561	4.92861	0.000118345	0.00109121	0.815847	WNT5A
A0A024R9D1	0.747454	8.85762	4.91967	0.000120623	0.00110727	0.796646	SDC2
Q5TC82	0.547545	9.71117	4.91956	0.00012065	0.00110727	0.796418	RC3H1
Q8IWE4	0.918244	11.4236	4.89938	0.00012596	0.00114337	0.753048	DCUN1D3
V9HWH2	0.744862	12.1826	4.81345	0.000151373	0.00133516	0.56809	HEL-S-29
Q4G148	0.517115	9.92503	4.74565	0.000175081	0.00149721	0.421773	GXYLT1
Q15646	0.839049	12.1798	4.68665	0.000198779	0.00165424	0.294213	OASL
Q6UB98	0.787376	8.47874	4.65417	0.000213194	0.00175194	0.223898	ANKRD12
Q9BV29	0.525386	10.3476	4.6243	0.000227387	0.00183278	0.159191	CCDC32
Q8WXH0	1.48514	9.78614	4.56588	0.000257991	0.00201336	0.032485	SYNE2
A0A140VJP8	1.82796	11.0622	4.4691	0.000318204	0.0024075	-0.177789
P26651	0.831078	6.5624	4.41762	0.000355863	0.00262278	-0.289798	ZFP36
P11532	1.35363	8.97637	4.4173	0.000356114	0.00262278	-0.290502	DMD
Q8N3F8	0.541457	11.1761	4.41395	0.000358714	0.00263206	-0.297786	MICALL1
Q16678	0.515702	10.4901	4.17461	0.000604665	0.00403019	-0.819482	CYP1B1
Q9NRD1	0.735483	11.9029	4.17375	0.000605811	0.00403327	-0.82137	FBXO6
P13500	1.30664	8.06924	4.10184	0.000709112	0.00457136	-0.978267	CCL2
P49643	0.793193	9.87028	4.00049	0.000885547	0.00552131	-1.19933	PRIM2
P05161	0.647796	12.9709	3.99513	0.000896023	0.00557484	-1.21102	ISG15
O94788	0.9129	13.2932	3.96102	0.000965679	0.00592685	-1.2854	ALDH1A2
Q8N386	0.834842	10.2446	3.66503	0.00185002	0.00992741	-1.92892	LRRC25
B4DH89	1.26971	9.09951	3.63337	0.00198321	0.0105176	-1.99747
Q4ADV7	0.539751	9.05357	3.4322	0.00308271	0.0150704	-2.43093	RIC1
Q9BYH8	1.07782	7.68053	3.31957	0.00394316	0.0182938	-2.67167	NFKBIZ
Q14162	0.739071	9.82923	3.11636	0.00613359	0.0259434	-3.10132	SCARF1
P32248	0.899797	7.75976	3.10903	0.00623165	0.0261868	-3.11668	CCR7

## Sheet: UP_GO_BP
Category	Term	Count	%	PValue	Genes	List Total	Pop Hits	Pop Total	Fold Enrichment	Bonferroni	Benjamini	FDR
GOTERM_BP_FAT	GO:0034097~response to cytokine	50	29.2398	1.71254e-26	Q14765, O94788, Q6I9S7, P12931, A0A0S2Z4Z8, P13500, Q07352, P17676, A6NK06, O60488, P17275, P17706, Q5STB3, P05412, P01033, Q14213, A0A024R7M7, P13236, Q04941, P09341, P02795, P01584, P01583, A0A024RDA5, Q9NZH8, P35354, P32248, P19876, Q00653, Q9NZQ7, Q96AZ6, P05231, P20333, Q15646, P78556, O43187, P26651, P49279, A0A024R642, Q5TC82, P10147, P33121, P18510, P17535, P41221, P28907, A0A140VJP8, P05…	161	802	16650	6.44739	6.78852e-23	6.78852e-23	5.91512e-23
GOTERM_BP_FAT	GO:0006955~immune response	62	36.2573	3.87849e-23	A0A024R4P3, P49662, Q6I9S7, P12931, A0A0S2Z4Z8, P13500, P17676, A6NK06, Q92692, P17706, Q5STB3, Q9NSI8, Q15025, P05412, Q496F6, P06702, Q14213, P12429, A0A024R7M7, P13236, Q9H4X1, Q6FGT0, P08174, P09341, Q13291, Q16520, P02795, P01584, P01583, Q6GTX8, A0A024RDA5, P12318, Q9NZH8, P05109, P32248, Q9NQ25, P19876, Q00653, Q6ZMZ0, Q9NZQ7, Q96AZ6, P05231, Q08ET2, P20333, Q15646, P78556, O43187, P24071,…	161	1551	16650	4.13398	1.53743e-19	7.68717e-20	6.69815e-20
GOTERM_BP_FAT	GO:0032496~response to lipopolysaccharide	31	18.1287	4.22629e-22	A0A024RDA5, P05109, Q6I9S7, P35354, P12931, A0A0S2Z4Z8, P13500, P32248, P17676, P19876, A6NK06, Q00653, P17275, P05231, Q5STB3, P20333, P05412, P78556, O43187, P26651, P49279, A0A024R642, P14902, P10147, P17535, P41221, P09341, A0A024QZ09, Q96KP6, P08631, P01584	161	302	16650	10.6156	1.6753e-18	5.58434e-19	4.86587e-19
GOTERM_BP_FAT	GO:0002237~response to molecule of bacterial origin	31	18.1287	1.5755e-21	A0A024RDA5, P05109, Q6I9S7, P35354, P12931, A0A0S2Z4Z8, P13500, P32248, P17676, P19876, A6NK06, Q00653, P17275, P05231, Q5STB3, P20333, P05412, P78556, O43187, P26651, P49279, A0A024R642, P14902, P10147, P17535, P41221, P09341, A0A024QZ09, Q96KP6, P08631, P01584	161	316	16650	10.1453	6.24528e-18	1.56132e-18	1.36044e-18
GOTERM_BP_FAT	GO:0009607~response to biotic stimulus	43	25.1462	1.06021e-18	Q9H3M7, A0A024RDA5, P05109, Q6I9S7, P35354, P12931, A0A0S2Z4Z8, P13500, P32248, P17676, P19876, A6NK06, Q00653, P17275, Q92692, Q96AZ6, P05231, Q5STB3, P20333, P05412, P78556, Q15646, O43187, P06702, P26651, P49279, A0A024R642, P14902, P12429, P10147, Q9NR30, P13236, P17535, P41221, P08174, P09341, A0A024QZ09, Q96KP6, P05161, Q9Y6Y0, Q16520, P08631, P01584	161	873	16650	5.09381	4.20269e-15	8.40538e-16	7.32396e-16
GOTERM_BP_FAT	GO:0006954~inflammatory response	37	21.6374	3.0915e-18	P01583, A0A024RDA5, A0A024R4P3, Q9NZH8, P05109, P49662, Q6I9S7, P35354, A0A0S2Z4Z8, P13500, P32248, P17676, P19876, A6NK06, Q00653, P17706, P05231, Q5STB3, Q15025, P20333, P98066, P78556, O43187, P06702, P26651, P49279, P14902, P10147, P13236, P18510, P41221, P08174, Q9BYH8, P09341, Q96KP6, P08631, P01584	161	637	16650	6.0069	1.22547e-14	2.04245e-15	1.77967e-15
GOTERM_BP_FAT	GO:0009617~response to bacterium	34	19.883	1.19703e-17	A0A024RDA5, P05109, Q6I9S7, P35354, P12931, A0A0S2Z4Z8, P13500, P32248, P17676, P19876, A6NK06, Q00653, P17275, P05231, Q5STB3, P20333, P05412, P78556, O43187, P06702, P26651, P49279, A0A024R642, P14902, P12429, P10147, P17535, P41221, P09341, A0A024QZ09, Q96KP6, P05161, P08631, P01584	161	544	16650	6.46351	4.74503e-14	6.77862e-15	5.9065e-15
GOTERM_BP_FAT	GO:0051707~response to other organism	40	23.3918	5.00094e-17	A0A024RDA5, P05109, Q6I9S7, P35354, P12931, A0A0S2Z4Z8, P13500, P32248, P17676, P19876, A6NK06, Q00653, P17275, Q96AZ6, P05231, Q5STB3, P20333, P05412, P78556, Q15646, O43187, P06702, P26651, P49279, A0A024R642, P14902, P12429, P10147, Q9NR30, P13236, P17535, P41221, P09341, A0A024QZ09, Q96KP6, P05161, Q9Y6Y0, Q16520, P08631, P01584	161	829	16650	4.98992	1.98237e-13	2.20263e-14	1.91925e-14
GOTERM_BP_FAT	GO:0043207~response to external biotic stimulus	40	23.3918	5.00094e-17	A0A024RDA5, P05109, Q6I9S7, P35354, P12931, A0A0S2Z4Z8, P13500, P32248, P17676, P19876, A6NK06, Q00653, P17275, Q96AZ6, P05231, Q5STB3, P20333, P05412, P78556, Q15646, O43187, P06702, P26651, P49279, A0A024R642, P14902, P12429, P10147, Q9NR30, P13236, P17535, P41221, P09341, A0A024QZ09, Q96KP6, P05161, Q9Y6Y0, Q16520, P08631, P01584	161	829	16650	4.98992	1.98237e-13	2.20263e-14	1.91925e-14
GOTERM_BP_FAT	GO:0010033~response to organic substance	73	42.6901	6.83054e-17	Q14765, P49662, O94788, Q6I9S7, A0A024R718, P12931, A0A0S2Z4Z8, P13500, Q07352, P17676, A6NK06, O60488, P17275, P17706, Q15583, Q5STB3, Q6FH49, P05412, P01033, Q96RD7, Q14213, Q16678, P12429, A0A024R7M7, Q9NR30, P13236, A0A024R5Q7, Q6FGT0, P08174, Q04941, A0A024QZ09, P09341, Q9NRD1, P02795, P01584, Q9H3M7, P01583, A0A024RDA5, P05106, Q9NZH8, P05109, P35354, P32248, P19876, Q00653, Q99541, Q9NZQ7,…	161	2822	16650	2.67519	4.40092e-13	2.70763e-14	2.35927e-14
GOTERM_BP_FAT	GO:0071345~cellular response to cytokine stimulus	37	21.6374	8.09453e-17	P01583, Q14765, A0A024RDA5, Q9NZH8, Q6I9S7, A0A0S2Z4Z8, P13500, P32248, Q07352, P17676, P19876, A6NK06, P17706, Q96AZ6, P05231, Q5STB3, P20333, P78556, Q15646, O43187, Q14213, P26651, Q5TC82, A0A024R7M7, P10147, P33121, P13236, P18510, P41221, Q04941, P09341, A0A140VJP8, P05161, P02795, P08631, Q13077, P01584	161	706	16650	5.41983	4.40092e-13	2.91697e-14	2.54168e-14
GOTERM_BP_FAT	GO:0009605~response to external stimulus	61	35.6725	4.50175e-16	A0A024R4P3, P49662, O94788, Q6I9S7, P12931, A0A0S2Z4Z8, P13500, P17676, A6NK06, O60488, P17275, P17706, Q5STB3, Q15025, P05412, P06702, Q16831, P12429, P11532, Q9NR30, P13236, P08174, Q04941, A0A024QZ09, P09341, Q9Y6Y0, Q16520, P01584, Q9H3M7, A0A024RDA5, P05106, P05109, P35354, P32248, P19876, Q00653, Q03405, Q96AZ6, P05231, A0A024R0W3, P20333, Q15646, P98066, P78556, O43187, P26651, P49279, A0A…	161	2073	16650	3.04312	1.76037e-12	1.40854e-13	1.22732e-13
GOTERM_BP_FAT	GO:0006952~defense response	52	30.4094	4.61933e-16	A0A024R4P3, P49662, Q6I9S7, P12931, A0A0S2Z4Z8, P13500, P17676, A6NK06, Q92692, P17706, Q5STB3, Q15025, Q496F6, P06702, P12429, A0A024R7M7, P13236, P08174, P09341, Q13291, Q16520, P02795, P01584, P01583, A0A024RDA5, Q9NZH8, P05109, P35354, P32248, Q9NQ25, P19876, Q00653, Q96AZ6, P05231, Q08ET2, P20333, Q15646, P98066, P78556, O43187, P26651, P49279, A0A024R642, P14902, P10147, P18510, P41221, Q9B…	161	1518	16650	3.54258	1.76037e-12	1.40854e-13	1.22732e-13
GOTERM_BP_FAT	GO:0002682~regulation of immune system process	49	28.655	1.08127e-15	A0A024R4P3, Q9Y5Q3, Q6I9S7, P12931, A0A0S2Z4Z8, P13500, Q07352, P17676, A6NK06, Q92692, P17706, Q5STB3, Q9NSI8, Q15025, P05412, Q496F6, Q14213, A0A024R7M7, P13236, Q9H4X1, P08174, P09341, Q13291, P01584, P01583, Q6GTX8, A0A024RDA5, P12318, P32248, Q9NQ25, Q01196, P19876, Q9NZQ7, P05231, P78556, O43187, P26651, P49279, P50281, P14902, Q5TC82, P10147, B0I1T2, P41221, P28907, Q96KP6, P05161, P09326,…	161	1378	16650	3.67735	4.40092e-12	3.06154e-13	2.66765e-13
GOTERM_BP_FAT	GO:0002684~positive regulation of immune system process	41	23.9766	1.35093e-15	P01583, A0A024RDA5, A0A024R4P3, P12318, Q6I9S7, P12931, A0A0S2Z4Z8, P13500, P32248, Q07352, Q01196, P19876, A6NK06, Q92692, P17706, Q9NZQ7, P05231, Q5STB3, Q15025, P05412, P78556, O43187, Q14213, P49279, P50281, P14902, Q5TC82, A0A024R7M7, P10147, P13236, Q9H4X1, B0I1T2, P41221, P08174, P28907, P09341, Q13291, Q96KP6, P05161, P08631, P01584	161	960	16650	4.41673	5.28111e-12	3.57005e-13	3.11074e-13
GOTERM_BP_FAT	GO:0033993~response to lipid	38	22.2222	7.33352e-15	Q9H3M7, A0A024RDA5, P05109, O94788, Q6I9S7, P35354, P12931, A0A0S2Z4Z8, P13500, P32248, Q07352, P17676, P19876, A6NK06, Q00653, P17275, P05231, Q5STB3, P20333, P05412, P78556, O43187, P26651, P49279, A0A024R642, P14902, P12429, P10147, P33121, P18510, P17535, P41221, P28907, P09341, A0A024QZ09, Q96KP6, P08631, P01584	161	860	16650	4.56955	2.90461e-11	1.72949e-12	1.50698e-12
GOTERM_BP_FAT	GO:0001816~cytokine production	33	19.2982	7.4171e-15	P01583, P05109, P35354, P12931, A0A0S2Z4Z8, P13500, P32248, P17676, Q01196, A6NK06, Q00653, Q9NZQ7, P05231, Q5STB3, P78556, P06702, Q96RD7, Q14213, P26651, P49279, Q16678, P14902, A0A024R7M7, P10124, P10147, Q9H4X1, P41221, P08174, Q13291, A0A024QZ09, P05161, Q16520, P01584	161	631	16650	5.40845	2.94862e-11	1.72949e-12	1.50698e-12
GOTERM_BP_FAT	GO:0019221~cytokine-mediated signaling pathway	31	18.1287	1.03605e-14	P01583, Q14765, A0A024RDA5, Q9NZH8, Q6I9S7, A0A0S2Z4Z8, P13500, P32248, P19876, P17706, Q96AZ6, P05231, Q5STB3, P20333, P78556, Q15646, O43187, Q14213, A0A024R7M7, P10147, P33121, P13236, P18510, P41221, Q04941, P09341, P05161, P02795, P08631, Q13077, P01584	161	554	16650	5.78682	4.09286e-11	2.2816e-12	1.98806e-12
GOTERM_BP_FAT	GO:0071216~cellular response to biotic stimulus	18	10.5263	9.95708e-13	Q9H3M7, P78556, O43187, A0A024RDA5, P26651, P10147, P12931, A0A0S2Z4Z8, P13500, P17676, A6NK06, P41221, Q96KP6, P05231, Q5STB3, P08631, P01584, P20333	161	175	16650	10.6371	3.94719e-09	2.0014e-10	1.74391e-10
GOTERM_BP_FAT	GO:0071222~cellular response to lipopolysaccharide	17	9.94152	1.00979e-12	P78556, O43187, A0A024RDA5, P26651, P10147, P12931, A0A0S2Z4Z8, P13500, P17676, A6NK06, P41221, Q96KP6, P05231, Q5STB3, P08631, P01584, P20333	161	149	16650	11.7992	4.00264e-09	2.0014e-10	1.74391e-10
GOTERM_BP_FAT	GO:0001775~cell activation	36	21.0526	1.18609e-12	A0A024RDA5, P05106, Q9Y5Q3, Q9NPY3, P12931, A0A0S2Z4Z8, P13500, P32248, Q9NQ25, Q07352, P17676, Q00653, Q92692, P17706, Q9NZQ7, P05231, Q9NSI8, P05412, P01033, Q14213, P49279, P50281, P14902, P12429, Q5TC82, A0A024R7M7, P10147, Q9H4X1, P41221, P08174, P28907, Q13291, A0A140VJP8, Q16520, P09326, P01584	161	910	16650	4.09119	4.70151e-09	2.23889e-10	1.95084e-10
GOTERM_BP_FAT	GO:0001817~regulation of cytokine production	29	16.9591	1.30343e-12	P01583, P35354, P12931, A0A0S2Z4Z8, P13500, P32248, P17676, Q01196, A6NK06, Q00653, Q9NZQ7, P05231, Q5STB3, P78556, Q96RD7, Q14213, P26651, P49279, Q16678, P14902, A0A024R7M7, P10124, P10147, Q9H4X1, P41221, Q13291, A0A024QZ09, P05161, P01584	161	577	16650	5.19769	5.16668e-09	2.34854e-10	2.04638e-10
GOTERM_BP_FAT	GO:0071219~cellular response to molecule of bacterial origin	17	9.94152	1.8694e-12	P78556, O43187, A0A024RDA5, P26651, P10147, P12931, A0A0S2Z4Z8, P13500, P17676, A6NK06, P41221, Q96KP6, P05231, Q5STB3, P08631, P01584, P20333	161	155	16650	11.3424	7.41028e-09	3.22186e-10	2.80735e-10
GOTERM_BP_FAT	GO:0070887~cellular response to chemical stimulus	63	36.8421	2.19525e-12	Q14765, A0A024R4P3, A0A024R6T4, P49662, O94788, Q8NC42, Q6I9S7, A0A024R718, P12931, A0A0S2Z4Z8, P13500, Q07352, P17676, A6NK06, P17275, P17706, Q15583, Q5STB3, O14867, P05412, P06702, Q14213, Q16678, A0A024R7M7, P13236, Q9H4X1, Q6FGT0, Q04941, P09341, P02795, P01584, P01583, A0A024RDA5, P04732, P05106, P04733, Q9NZH8, P05109, P35354, P32248, P19876, Q96AZ6, P05231, P20333, Q15646, P78556, O43187,…	161	2648	16650	2.46043	8.70195e-09	3.62583e-10	3.15934e-10
GOTERM_BP_FAT	GO:1901700~response to oxygen-containing compound	45	26.3158	4.17746e-12	Q9H3M7, A0A024RDA5, P05109, P49662, O94788, Q6I9S7, A0A024R718, P35354, P12931, A0A0S2Z4Z8, P13500, P32248, Q07352, P17676, P19876, A6NK06, Q00653, P17275, P17706, P05231, Q5STB3, P20333, P05412, P78556, P01033, O43187, Q96RD7, P26651, P49279, Q16678, A0A024R642, P14902, A0A024R7M7, P10147, P33121, P17535, Q6FGT0, P41221, P08174, P28907, P09341, A0A024QZ09, Q96KP6, P08631, P01584	161	1466	16650	3.17444	1.65594e-08	6.62377e-10	5.77157e-10
GOTERM_BP_FAT	GO:0070555~response to interleukin-1	15	8.77193	4.40049e-12	P01583, P78556, O43187, A0A024RDA5, Q5TC82, P10147, P12931, A0A0S2Z4Z8, P18510, P13500, P13236, P17676, A6NK06, P28907, P05231	161	114	16650	13.6074	1.74435e-08	6.70905e-10	5.84588e-10
GOTERM_BP_FAT	GO:0007155~cell adhesion	48	28.0702	1.10389e-11	P05106, A0A024R4P3, Q9Y5Q3, Q9NPY3, P05109, P12931, A0A0S2Z4Z8, Q9BXX0, P13500, P32248, Q9NQ25, Q07352, P17676, Q92692, P17706, P61587, Q9NZQ7, P05231, Q5STB3, Q08ET2, Q15025, P98066, P26012, A0A024R229, P06702, Q14213, P49279, Q16678, P50281, P14902, Q5TC82, A0A024R7M7, P11532, P13236, P18510, Q8N3F8, Q9H4X1, B0I1T2, P41221, P08174, Q13291, Q16520, Q14162, O15389, P09326, Q9H4M9, P08631, P01584	161	1699	16650	2.9217	4.37584e-08	1.58906e-09	1.38462e-09
GOTERM_BP_FAT	GO:0032103~positive regulation of response to external stimulus	20	11.6959	1.12642e-11	A0A024RDA5, P06702, P05109, P14902, P10147, Q6I9S7, P35354, A0A0S2Z4Z8, P13500, P13236, P32248, P19876, A6NK06, P41221, P09341, Q14162, P05231, Q5STB3, Q15025, P01584	161	267	16650	7.74653	4.46513e-08	1.58906e-09	1.38462e-09
GOTERM_BP_FAT	GO:0050900~leukocyte migration	23	13.4503	1.16253e-11	P01583, P78556, A0A024RDA5, P06702, P05106, A0A024R4P3, P05109, P10147, Q6I9S7, Q01650, P12931, P13500, P13236, P32248, P19876, B0I1T2, P41221, P09341, P05231, P09326, Q5STB3, P08631, P01584	161	376	16650	6.32599	4.6083e-08	1.58906e-09	1.38462e-09
GOTERM_BP_FAT	GO:0022610~biological adhesion	48	28.0702	1.24942e-11	P05106, A0A024R4P3, Q9Y5Q3, Q9NPY3, P05109, P12931, A0A0S2Z4Z8, Q9BXX0, P13500, P32248, Q9NQ25, Q07352, P17676, Q92692, P17706, P61587, Q9NZQ7, P05231, Q5STB3, Q08ET2, Q15025, P98066, P26012, A0A024R229, P06702, Q14213, P49279, Q16678, P50281, P14902, Q5TC82, A0A024R7M7, P11532, P13236, P18510, Q8N3F8, Q9H4X1, B0I1T2, P41221, P08174, Q13291, Q16520, Q14162, O15389, P09326, Q9H4M9, P08631, P01584	161	1705	16650	2.91142	4.95271e-08	1.6509e-09	1.4385e-09
GOTERM_BP_FAT	GO:0001819~positive regulation of cytokine production	23	13.4503	1.94203e-11	P01583, P78556, Q96RD7, Q14213, P49279, Q16678, P14902, P10147, P35354, P12931, A0A0S2Z4Z8, P13500, P32248, P17676, Q01196, Q00653, Q9H4X1, P41221, Q13291, Q9NZQ7, P05231, Q5STB3, P01584	161	386	16650	6.1621	7.69823e-08	2.48329e-09	2.1638e-09
GOTERM_BP_FAT	GO:0045321~leukocyte activation	31	18.1287	2.20078e-11	A0A024RDA5, Q9Y5Q3, Q9NPY3, P12931, A0A0S2Z4Z8, P13500, P32248, Q9NQ25, Q07352, P17676, Q92692, P17706, Q9NZQ7, P05231, Q9NSI8, P05412, Q14213, P49279, P50281, P14902, P12429, Q5TC82, A0A024R7M7, P10147, P41221, P08174, P28907, Q13291, Q16520, P09326, P01584	161	747	16650	4.2917	8.72386e-08	2.72621e-09	2.37546e-09
GOTERM_BP_FAT	GO:0050727~regulation of inflammatory response	21	12.2807	2.35256e-11	P98066, P06702, P26651, P05109, P14902, P49662, P10147, P35354, P13500, P13236, P32248, A6NK06, P41221, P08174, P17706, P05231, Q5STB3, Q15025, P08631, P01584, P20333	161	314	16650	6.91637	9.32556e-08	2.82593e-09	2.46235e-09
GOTERM_BP_FAT	GO:0030335~positive regulation of cell migration	23	13.4503	3.04088e-11	P01583, P05412, P98066, P78556, A0A024RDA5, P05106, P50281, Q13822, Q8WXH0, P12429, P10147, Q6I9S7, P35354, P12931, P13500, P13236, P32248, P19876, P41221, P09341, Q9NZQ7, P05231, Q5STB3	161	395	16650	6.0217	1.2054e-07	3.54531e-09	3.08918e-09
GOTERM_BP_FAT	GO:0016337~single organismal cell-cell adhesion	30	17.5439	5.49874e-11	P05106, Q9Y5Q3, Q9NPY3, P05109, P12931, A0A0S2Z4Z8, P13500, P32248, Q07352, P17676, P17706, Q9NZQ7, P05231, Q5STB3, Q15025, P06702, Q14213, P49279, Q16678, P14902, Q5TC82, A0A024R7M7, P18510, Q9H4X1, P41221, P08174, Q13291, Q16520, P09326, P01584	161	725	16650	4.27929	2.1797e-07	6.22772e-09	5.42647e-09
GOTERM_BP_FAT	GO:2000147~positive regulation of cell motility	23	13.4503	5.96464e-11	P01583, P05412, P98066, P78556, A0A024RDA5, P05106, P50281, Q13822, Q8WXH0, P12429, P10147, Q6I9S7, P35354, P12931, P13500, P13236, P32248, P19876, P41221, P09341, Q9NZQ7, P05231, Q5STB3	161	409	16650	5.81558	2.36438e-07	6.56773e-09	5.72274e-09
GOTERM_BP_FAT	GO:0051272~positive regulation of cellular component movement	23	13.4503	9.93409e-11	P01583, P05412, P98066, P78556, A0A024RDA5, P05106, P50281, Q13822, Q8WXH0, P12429, P10147, Q6I9S7, P35354, P12931, P13500, P13236, P32248, P19876, P41221, P09341, Q9NZQ7, P05231, Q5STB3	161	420	16650	5.66327	3.93787e-07	1.06429e-08	9.2736e-09
GOTERM_BP_FAT	GO:0040017~positive regulation of locomotion	23	13.4503	1.08806e-10	P01583, P05412, P98066, P78556, A0A024RDA5, P05106, P50281, Q13822, Q8WXH0, P12429, P10147, Q6I9S7, P35354, P12931, P13500, P13236, P32248, P19876, P41221, P09341, Q9NZQ7, P05231, Q5STB3	161	422	16650	5.63643	4.31309e-07	1.13502e-08	9.88994e-09
GOTERM_BP_FAT	GO:0071310~cellular response to organic substance	53	30.9942	1.73495e-10	Q14765, P49662, O94788, Q6I9S7, A0A024R718, P12931, A0A0S2Z4Z8, P13500, Q07352, P17676, A6NK06, P17275, P17706, Q15583, Q5STB3, P05412, Q14213, Q16678, A0A024R7M7, P13236, Q6FGT0, Q04941, P09341, P02795, P01584, P01583, A0A024RDA5, P05106, Q9NZH8, P35354, P32248, P19876, Q96AZ6, P05231, P20333, Q15646, P78556, O43187, Q6FIF1, P26651, Q5TC82, P10147, P33121, P18510, P17535, Q8N3F8, P41221, Q96KP6,…	161	2186	16650	2.50734	6.87735e-07	1.76342e-08	1.53655e-08
GOTERM_BP_FAT	GO:0032101~regulation of response to external stimulus	29	16.9591	2.43802e-10	A0A024RDA5, P05109, P49662, Q6I9S7, P35354, A0A0S2Z4Z8, P13500, P32248, P19876, A6NK06, Q03405, P17706, P05231, Q5STB3, Q15025, P20333, P98066, P06702, P26651, P14902, P10147, P13236, P41221, P08174, P09341, Q14162, P05120, P08631, P01584	161	721	16650	4.1596	9.66432e-07	2.41608e-08	2.10523e-08
GOTERM_BP_FAT	GO:0098602~single organism cell adhesion	30	17.5439	2.99638e-10	P05106, Q9Y5Q3, Q9NPY3, P05109, P12931, A0A0S2Z4Z8, P13500, P32248, Q07352, P17676, P17706, Q9NZQ7, P05231, Q5STB3, Q15025, P06702, Q14213, P49279, Q16678, P14902, Q5TC82, A0A024R7M7, P18510, Q9H4X1, P41221, P08174, Q13291, Q16520, P09326, P01584	161	779	16650	3.98265	1.18776e-06	2.89699e-08	2.52427e-08
GOTERM_BP_FAT	GO:0007159~leukocyte cell-cell adhesion	24	14.0351	3.27437e-10	P06702, Q14213, Q9Y5Q3, P49279, P05109, P14902, Q5TC82, A0A024R7M7, P12931, A0A0S2Z4Z8, P13500, Q07352, P32248, P17676, P08174, Q13291, P17706, Q16520, Q9NZQ7, P05231, P09326, Q5STB3, Q15025, P01584	161	491	16650	5.05496	1.29796e-06	3.09038e-08	2.69278e-08
GOTERM_BP_FAT	GO:0045087~innate immune response	31	18.1287	3.40289e-10	Q9NZH8, P05109, P49662, P12931, A0A0S2Z4Z8, P13500, Q9NQ25, A6NK06, Q00653, Q92692, P17706, Q96AZ6, Q08ET2, Q15025, P78556, Q496F6, Q15646, O43187, P06702, P49279, A0A024R642, A0A024R7M7, P10147, P13236, P41221, P08174, Q13291, Q96KP6, P05161, P02795, P08631	161	836	16650	3.83481	1.3489e-06	3.13699e-08	2.73339e-08
GOTERM_BP_FAT	GO:0002687~positive regulation of leukocyte migration	13	7.60234	5.7442e-10	P01583, P78556, A0A024RDA5, P10147, Q6I9S7, P13500, P13236, P32248, P19876, P41221, P09341, P05231, Q5STB3	161	109	16650	12.334	2.277e-06	5.175e-08	4.5092e-08
GOTERM_BP_FAT	GO:0071347~cellular response to interleukin-1	12	7.01754	7.72992e-10	P01583, A6NK06, P78556, O43187, A0A024RDA5, Q5TC82, P10147, P05231, P18510, P13500, P13236, P17676	161	88	16650	14.1022	3.06413e-06	6.8092e-08	5.93314e-08
GOTERM_BP_FAT	GO:0050729~positive regulation of inflammatory response	13	7.60234	1.31519e-09	P06702, P05109, P14902, P10147, P35354, P13500, P13236, P32248, P41221, P05231, Q5STB3, Q15025, P01584	161	117	16650	11.4907	5.21342e-06	1.13335e-07	9.8754e-08
GOTERM_BP_FAT	GO:1990266~neutrophil migration	12	7.01754	1.58705e-09	P01583, P78556, A0A024RDA5, P06702, P09341, P05109, P10147, P13500, P13236, P32248, P01584, P19876	161	94	16650	13.2021	6.29104e-06	1.33852e-07	1.16631e-07
GOTERM_BP_FAT	GO:0016477~cell migration	36	21.0526	1.66319e-09	P01583, A0A024RDA5, P05106, A0A024R4P3, P05109, Q6I9S7, Q01650, P35354, P12931, P13500, P32248, P19876, A0A024R9D1, Q9NZQ7, P05231, Q5STB3, P05412, P98066, P78556, P01033, P06702, Q16678, P50281, Q13822, Q8WXH0, P12429, A0A024R7M7, P10147, P13236, Q9H4X1, B0I1T2, P41221, P09341, P09326, P08631, P01584	161	1184	16650	3.14441	6.59288e-06	1.37352e-07	1.19681e-07
GOTERM_BP_FAT	GO:0070486~leukocyte aggregation	22	12.8655	2.58731e-09	P06702, Q14213, Q9Y5Q3, P49279, P05109, P14902, Q5TC82, A0A024R7M7, P12931, A0A0S2Z4Z8, P13500, Q07352, P32248, P17676, P08174, Q13291, P17706, Q16520, Q9NZQ7, P05231, P09326, P01584	161	454	16650	5.01136	1.0256e-05	2.09308e-07	1.82379e-07
GOTERM_BP_FAT	GO:0050776~regulation of immune response	31	18.1287	2.65084e-09	Q6GTX8, A0A024R4P3, P12318, P12931, A0A0S2Z4Z8, P32248, Q9NQ25, A6NK06, Q92692, P17706, P05231, Q5STB3, Q9NSI8, Q15025, P05412, Q496F6, O43187, P49279, P14902, Q5TC82, A0A024R7M7, Q9H4X1, B0I1T2, P41221, P08174, P28907, Q13291, Q96KP6, P09326, P08631, P01584	161	912	16650	3.51524	1.05079e-05	2.10158e-07	1.8312e-07
GOTERM_BP_FAT	GO:0031347~regulation of defense response	26	15.2047	6.7641e-09	P05109, P49662, P35354, P12931, A0A0S2Z4Z8, P13500, P32248, A6NK06, Q92692, P17706, P05231, Q5STB3, Q15025, P20333, P98066, O43187, P06702, P26651, P14902, P10147, P13236, P41221, P08174, Q96KP6, P08631, P01584	161	676	16650	3.97754	2.68125e-05	5.25743e-07	4.58102e-07
GOTERM_BP_FAT	GO:0030593~neutrophil chemotaxis	11	6.43275	7.59223e-09	P78556, A0A024RDA5, P06702, P09341, P05109, P10147, P13500, P13236, P32248, P01584, P19876	161	84	16650	13.5426	3.00951e-05	5.78761e-07	5.04299e-07
GOTERM_BP_FAT	GO:0030334~regulation of cell migration	26	15.2047	8.80786e-09	P01583, A0A024RDA5, P05106, Q6I9S7, P35354, P12931, P13500, P32248, P19876, Q9NZQ7, P05231, Q5STB3, P05412, P98066, P78556, P01033, Q16678, P50281, Q13822, Q8WXH0, P12429, P10147, P13236, Q9H4X1, P41221, P09341	161	685	16650	3.92528	3.49138e-05	6.58762e-07	5.74007e-07
GOTERM_BP_FAT	GO:0031349~positive regulation of defense response	20	11.6959	1.11222e-08	O43187, P06702, P05109, P14902, P10147, P35354, P12931, A0A0S2Z4Z8, P13500, P13236, P32248, A6NK06, P41221, Q96KP6, Q92692, P05231, Q5STB3, Q15025, P08631, P01584	161	402	16650	5.14508	4.40875e-05	8.16454e-07	7.1141e-07
GOTERM_BP_FAT	GO:0097530~granulocyte migration	12	7.01754	1.25443e-08	P01583, P78556, A0A024RDA5, P06702, P09341, P05109, P10147, P13500, P13236, P32248, P01584, P19876	161	114	16650	10.8859	4.97242e-05	9.04099e-07	7.87779e-07
GOTERM_BP_FAT	GO:0098609~cell-cell adhesion	34	19.883	1.49543e-08	P05106, Q9Y5Q3, Q9NPY3, P05109, P12931, A0A0S2Z4Z8, P13500, P32248, Q07352, P17676, Q92692, P17706, Q9NZQ7, P05231, Q5STB3, Q15025, A0A024R229, P06702, Q14213, P49279, Q16678, P14902, Q5TC82, A0A024R7M7, P18510, Q8N3F8, Q9H4X1, P41221, P08174, Q13291, Q16520, P09326, Q9H4M9, P01584	161	1164	16650	3.02075	5.9277e-05	1.05855e-06	9.22358e-07
GOTERM_BP_FAT	GO:0040012~regulation of locomotion	27	15.7895	1.99236e-08	P01583, A0A024RDA5, P05106, Q6I9S7, P35354, P12931, P13500, P32248, P19876, P17706, Q9NZQ7, P05231, Q5STB3, P05412, P98066, P78556, P01033, Q16678, P50281, Q13822, Q8WXH0, P12429, P10147, P13236, Q9H4X1, P41221, P09341	161	768	16650	3.63572	7.8974e-05	1.38556e-06	1.2073e-06
GOTERM_BP_FAT	GO:0009893~positive regulation of metabolic process	60	35.0877	2.12573e-08	Q14765, Q9Y5Q3, O94788, P15408, A0A024R718, P12931, A0A0S2Z4Z8, P13500, Q07352, P17676, A6NK06, P17275, P17706, Q9BYK8, Q5STB3, Q15025, O14867, P05412, Q7Z419, P06702, Q14213, P55199, P12429, Q9NR30, P13236, Q9H4X1, Q8IWE4, Q13291, Q16520, P01584, P01583, P05106, Q9ULX9, P05109, P35354, P32248, Q01196, Q00653, P15036, Q03405, Q6ZMZ0, P05231, P49716, Q14872, P20333, P78556, P26012, O43187, P26651,…	161	3052	16650	2.03308	8.42603e-05	1.45282e-06	1.26591e-06
GOTERM_BP_FAT	GO:0050707~regulation of cytokine secretion	13	7.60234	2.2577e-08	P01583, Q96RD7, P10124, P10147, P12931, P32248, Q9H4X1, P41221, Q13291, Q9NZQ7, P05231, Q5STB3, P01584	161	150	16650	8.96273	8.94911e-05	1.51687e-06	1.32171e-06
GOTERM_BP_FAT	GO:0010941~regulation of cell death	39	22.807	2.37628e-08	Q9H3M7, P01583, P05109, P49662, O94788, P35354, P12931, A0A0S2Z4Z8, P13500, P32248, Q07352, P17676, Q03405, P17275, P17706, Q9NZQ7, P05231, Q5STB3, P20333, P05412, P01033, P06702, P26651, Q16678, Q13625, P14902, A0A024R7M7, P10147, P17535, Q9H4X1, Q04724, P41221, Q8IWE4, P28907, Q9Y6Y0, P05120, P08631, Q13077, P01584	161	1509	16650	2.67278	9.41912e-05	1.56531e-06	1.36392e-06
GOTERM_BP_FAT	GO:0002694~regulation of leukocyte activation	21	12.2807	2.40878e-08	Q14213, P50281, P14902, Q5TC82, A0A024R7M7, P12931, A0A0S2Z4Z8, P13500, Q07352, P32248, P17676, P41221, P08174, P28907, Q13291, Q92692, P17706, Q9NZQ7, P05231, Q9NSI8, P01584	161	468	16650	4.64047	9.54795e-05	1.56531e-06	1.36392e-06
GOTERM_BP_FAT	GO:0051674~localization of cell	36	21.0526	3.28612e-08	P01583, A0A024RDA5, P05106, A0A024R4P3, P05109, Q6I9S7, Q01650, P35354, P12931, P13500, P32248, P19876, A0A024R9D1, Q9NZQ7, P05231, Q5STB3, P05412, P98066, P78556, P01033, P06702, Q16678, P50281, Q13822, Q8WXH0, P12429, A0A024R7M7, P10147, P13236, Q9H4X1, B0I1T2, P41221, P09341, P09326, P08631, P01584	161	1330	16650	2.79923	0.000130253	2.06765e-06	1.80163e-06
GOTERM_BP_FAT	GO:0048870~cell motility	36	21.0526	3.28612e-08	P01583, A0A024RDA5, P05106, A0A024R4P3, P05109, Q6I9S7, Q01650, P35354, P12931, P13500, P32248, P19876, A0A024R9D1, Q9NZQ7, P05231, Q5STB3, P05412, P98066, P78556, P01033, P06702, Q16678, P50281, Q13822, Q8WXH0, P12429, A0A024R7M7, P10147, P13236, Q9H4X1, B0I1T2, P41221, P09341, P09326, P08631, P01584	161	1330	16650	2.79923	0.000130253	2.06765e-06	1.80163e-06
GOTERM_BP_FAT	GO:0022407~regulation of cell-cell adhesion	19	11.1111	3.41357e-08	Q14213, P14902, Q5TC82, A0A024R7M7, P12931, A0A0S2Z4Z8, P18510, P13500, P32248, P17676, Q9H4X1, P41221, P08174, Q13291, P17706, Q9NZQ7, P05231, Q5STB3, P01584	161	386	16650	5.09043	0.000135305	2.09456e-06	1.82508e-06
GOTERM_BP_FAT	GO:0040011~locomotion	39	22.807	3.43458e-08	P01583, A0A024RDA5, P05106, A0A024R4P3, P05109, Q6I9S7, Q01650, P35354, P12931, P13500, P32248, P19876, Q03405, A0A024R9D1, P17706, Q9NZQ7, P05231, Q5STB3, P05412, P98066, P78556, P01033, P06702, Q16678, P50281, Q13822, Q8WXH0, P12429, A0A024R7M7, P10147, P13236, Q9H4X1, B0I1T2, P41221, Q04941, P09341, P09326, P08631, P01584	161	1530	16650	2.6361	0.000136137	2.09456e-06	1.82508e-06
GOTERM_BP_FAT	GO:0002685~regulation of leukocyte migration	13	7.60234	3.49801e-08	P01583, P78556, A0A024RDA5, P10147, Q6I9S7, P13500, P13236, P32248, P19876, P41221, P09341, P05231, Q5STB3	161	156	16650	8.61801	0.000138652	2.10093e-06	1.83063e-06
GOTERM_BP_FAT	GO:0042981~regulation of apoptotic process	37	21.6374	3.60096e-08	Q9H3M7, P01583, P05109, P49662, O94788, P35354, P12931, A0A0S2Z4Z8, P13500, P32248, Q07352, P17676, Q03405, P17706, Q9NZQ7, P05231, Q5STB3, P20333, P05412, P01033, P06702, P26651, Q16678, Q13625, P14902, A0A024R7M7, P10147, Q9H4X1, Q04724, P41221, Q8IWE4, P28907, Q9Y6Y0, P05120, P08631, Q13077, P01584	161	1400	16650	2.73314	0.000142732	2.1124e-06	1.84062e-06
GOTERM_BP_FAT	GO:2000145~regulation of cell motility	26	15.2047	3.62369e-08	P01583, A0A024RDA5, P05106, Q6I9S7, P35354, P12931, P13500, P32248, P19876, Q9NZQ7, P05231, Q5STB3, P05412, P98066, P78556, P01033, Q16678, P50281, Q13822, Q8WXH0, P12429, P10147, P13236, Q9H4X1, P41221, P09341	161	736	16650	3.65329	0.000143633	2.1124e-06	1.84062e-06
GOTERM_BP_FAT	GO:0014070~response to organic cyclic compound	29	16.9591	3.71781e-08	Q9H3M7, O94788, A0A024R718, P35354, P12931, A0A0S2Z4Z8, P13500, Q07352, P17676, A6NK06, P17275, Q99541, P05231, Q5STB3, P05412, Q96RD7, P26651, Q16678, P50281, P12429, P10147, Q9NR30, P33121, P18510, P17535, A0A024R5Q7, Q6FGT0, P28907, P01584	161	906	16650	3.31023	0.000147363	2.13585e-06	1.86106e-06
GOTERM_BP_FAT	GO:0002252~immune effector process	26	15.2047	4.24324e-08	P12318, Q6I9S7, P12931, A0A0S2Z4Z8, P13500, Q9NQ25, P17676, Q92692, Q96AZ6, P05231, Q5STB3, Q15646, P49279, P12429, Q5TC82, A0A024R7M7, P10147, Q9H4X1, B0I1T2, P41221, P08174, Q13291, P05161, Q16520, P08631, P01584	161	742	16650	3.62375	0.000168188	2.40288e-06	2.09373e-06
GOTERM_BP_FAT	GO:0097529~myeloid leukocyte migration	13	7.60234	4.32508e-08	P01583, P78556, A0A024RDA5, P06702, P05109, P10147, P13500, P13236, P32248, P19876, P09341, P05231, P01584	161	159	16650	8.45541	0.000171431	2.41473e-06	2.10406e-06
GOTERM_BP_FAT	GO:0043067~regulation of programmed cell death	37	21.6374	4.55539e-08	Q9H3M7, P01583, P05109, P49662, O94788, P35354, P12931, A0A0S2Z4Z8, P13500, P32248, Q07352, P17676, Q03405, P17706, Q9NZQ7, P05231, Q5STB3, P20333, P05412, P01033, P06702, P26651, Q16678, Q13625, P14902, A0A024R7M7, P10147, Q9H4X1, Q04724, P41221, Q8IWE4, P28907, Q9Y6Y0, P05120, P08631, Q13077, P01584	161	1413	16650	2.708	0.000180559	2.508e-06	2.18532e-06
GOTERM_BP_FAT	GO:0030595~leukocyte chemotaxis	14	8.18713	4.78783e-08	P78556, A0A024RDA5, P06702, P05109, P10147, Q6I9S7, P13500, P13236, P32248, P19876, P41221, P09341, P05231, P01584	161	194	16650	7.46302	0.000189772	2.59986e-06	2.26537e-06
GOTERM_BP_FAT	GO:0046649~lymphocyte activation	24	14.0351	5.34937e-08	Q14213, Q9Y5Q3, P49279, P50281, P14902, Q5TC82, A0A024R7M7, P12931, A0A0S2Z4Z8, P13500, Q07352, P32248, Q9NQ25, P17676, P08174, P28907, Q13291, P17706, Q16520, Q9NZQ7, P05231, P09326, Q9NSI8, P01584	161	643	16650	3.86001	0.000212027	2.86553e-06	2.49686e-06
GOTERM_BP_FAT	GO:0071621~granulocyte chemotaxis	11	6.43275	5.54947e-08	P78556, A0A024RDA5, P06702, P09341, P05109, P10147, P13500, P13236, P32248, P01584, P19876	161	103	16650	11.0444	0.000219957	2.93308e-06	2.55571e-06
GOTERM_BP_FAT	GO:0070489~T cell aggregation	20	11.6959	5.8266e-08	Q14213, Q9Y5Q3, P49279, P14902, Q5TC82, A0A024R7M7, P12931, A0A0S2Z4Z8, P13500, Q07352, P32248, P17676, P08174, Q13291, P17706, Q16520, Q9NZQ7, P05231, P09326, P01584	161	446	16650	4.6375	0.00023094	2.99957e-06	2.61365e-06
GOTERM_BP_FAT	GO:0042110~T cell activation	20	11.6959	5.8266e-08	Q14213, Q9Y5Q3, P49279, P14902, Q5TC82, A0A024R7M7, P12931, A0A0S2Z4Z8, P13500, Q07352, P32248, P17676, P08174, Q13291, P17706, Q16520, Q9NZQ7, P05231, P09326, P01584	161	446	16650	4.6375	0.00023094	2.99957e-06	2.61365e-06
GOTERM_BP_FAT	GO:0071593~lymphocyte aggregation	20	11.6959	6.03556e-08	Q14213, Q9Y5Q3, P49279, P14902, Q5TC82, A0A024R7M7, P12931, A0A0S2Z4Z8, P13500, Q07352, P32248, P17676, P08174, Q13291, P17706, Q16520, Q9NZQ7, P05231, P09326, P01584	161	447	16650	4.62712	0.000239221	3.0673e-06	2.67267e-06
GOTERM_BP_FAT	GO:0051240~positive regulation of multicellular organismal process	37	21.6374	6.27512e-08	P01583, A0A024RDA5, P05106, P35354, P12931, A0A0S2Z4Z8, P13500, P32248, Q07352, P17676, Q01196, Q00653, Q9NZQ7, P05231, Q5STB3, P49716, P05412, P78556, P06702, Q96RD7, Q14213, P49279, Q16678, P50281, P14902, Q13822, P12429, P10147, P11532, P17535, Q9H4X1, P41221, P28907, Q13291, P05161, Q14162, P01584	161	1431	16650	2.67393	0.000248715	3.14868e-06	2.74358e-06
GOTERM_BP_FAT	GO:0050663~cytokine secretion	13	7.60234	6.51785e-08	P01583, Q96RD7, P10124, P10147, P12931, P32248, Q9H4X1, P41221, Q13291, Q9NZQ7, P05231, Q5STB3, P01584	161	165	16650	8.14794	0.000258334	3.2296e-06	2.81408e-06
GOTERM_BP_FAT	GO:0050865~regulation of cell activation	21	12.2807	7.38405e-08	Q14213, P50281, P14902, Q5TC82, A0A024R7M7, P12931, A0A0S2Z4Z8, P13500, Q07352, P32248, P17676, P41221, P08174, P28907, Q13291, Q92692, P17706, Q9NZQ7, P05231, Q9NSI8, P01584	161	501	16650	4.33481	0.000292661	3.61363e-06	3.1487e-06
GOTERM_BP_FAT	GO:0051249~regulation of lymphocyte activation	19	11.1111	8.81823e-08	Q14213, P50281, P14902, Q5TC82, A0A024R7M7, P12931, A0A0S2Z4Z8, P13500, Q07352, P32248, P17676, P08174, P28907, Q13291, P17706, Q9NZQ7, P05231, Q9NSI8, P01584	161	411	16650	4.7808	0.000349494	4.26286e-06	3.71441e-06
GOTERM_BP_FAT	GO:0002690~positive regulation of leukocyte chemotaxis	10	5.84795	8.97565e-08	A0A024RDA5, P41221, P09341, P10147, Q6I9S7, P05231, P13500, P13236, P32248, P19876	161	82	16650	12.6117	0.000355732	4.28668e-06	3.73517e-06
GOTERM_BP_FAT	GO:0070371~ERK1 and ERK2 cascade	15	8.77193	9.52922e-08	P05412, P78556, P10147, P11532, P12931, A0A0S2Z4Z8, P13500, P13236, Q07352, P32248, Q13291, P17706, P05231, Q5STB3, Q15025	161	243	16650	6.38371	0.000377667	4.48266e-06	3.90593e-06
GOTERM_BP_FAT	GO:0010604~positive regulation of macromolecule metabolic process	56	32.7485	9.61217e-08	Q14765, Q9Y5Q3, O94788, P15408, A0A024R718, P12931, A0A0S2Z4Z8, P13500, Q07352, P17676, P17275, Q9BYK8, Q5STB3, Q15025, O14867, P05412, Q7Z419, P06702, Q14213, P55199, P12429, Q9NR30, P13236, Q9H4X1, Q8IWE4, Q13291, Q16520, P01584, P01583, P05106, Q9ULX9, P05109, P32248, Q01196, Q00653, P15036, Q03405, Q6ZMZ0, P05231, P49716, Q14872, P20333, P78556, P26012, O43187, P26651, P49279, P50281, Q13822,…	161	2856	16650	2.02777	0.000380954	4.48266e-06	3.90593e-06
GOTERM_BP_FAT	GO:0010035~response to inorganic substance	20	11.6959	1.27875e-07	P01583, Q9H3M7, P05412, P04732, P04733, A0A024R6T4, P05109, Q16678, P35354, P12931, P17535, P32248, Q6FGT0, P41221, P17275, A0A140VJP8, P05231, Q14872, Q5STB3, P02795	161	469	16650	4.41007	0.000506767	5.89413e-06	5.1358e-06
GOTERM_BP_FAT	GO:0060326~cell chemotaxis	15	8.77193	1.42072e-07	P78556, A0A024RDA5, P06702, A0A024R4P3, P05109, P10147, Q6I9S7, P13500, P13236, P32248, P19876, P41221, P09341, P05231, P01584	161	251	16650	6.18025	0.000563014	6.47324e-06	5.64041e-06
GOTERM_BP_FAT	GO:0042127~regulation of cell proliferation	38	22.2222	1.55475e-07	Q9H3M7, P01583, A0A024RDA5, P05106, O94788, P15408, Q6I9S7, A0A024R718, P35354, P12931, A0A0S2Z4Z8, P13500, Q07352, P17676, P19876, P17275, P17706, Q9NZQ7, P05231, Q5STB3, P20333, P05412, P01033, Q14213, P26651, Q16678, P14902, Q5TC82, A0A024R7M7, P17535, Q9H4X1, P41221, P08174, P28907, P09341, Q13291, P08631, P01584	161	1552	16650	2.5321	0.000616112	7.00343e-06	6.10239e-06
GOTERM_BP_FAT	GO:0051270~regulation of cellular component movement	26	15.2047	1.88109e-07	P01583, A0A024RDA5, P05106, Q6I9S7, P35354, P12931, P13500, P32248, P19876, Q9NZQ7, P05231, Q5STB3, P05412, P98066, P78556, P01033, Q16678, P50281, Q13822, Q8WXH0, P12429, P10147, P13236, Q9H4X1, P41221, P09341	161	802	16650	3.35264	0.000745384	8.37823e-06	7.3003e-06
GOTERM_BP_FAT	GO:0031325~positive regulation of cellular metabolic process	55	32.1637	2.03101e-07	Q14765, Q9Y5Q3, P15408, A0A024R718, P12931, A0A0S2Z4Z8, P13500, Q07352, P17676, A6NK06, P17275, P17706, Q9BYK8, Q5STB3, Q15025, O14867, P05412, Q7Z419, P06702, Q14213, P55199, P12429, P13236, Q9H4X1, Q8IWE4, Q13291, Q16520, P01584, P01583, P05106, Q9ULX9, P05109, P35354, P32248, Q01196, Q00653, P15036, Q03405, Q6ZMZ0, P05231, P49716, Q14872, P20333, P78556, O43187, P26651, P49279, P50281, Q13822,…	161	2839	16650	2.00348	0.00080477	8.94549e-06	7.79458e-06
GOTERM_BP_FAT	GO:0030155~regulation of cell adhesion	23	13.4503	2.31201e-07	A0A024RDA5, Q14213, P50281, Q16678, P14902, Q5TC82, A0A024R7M7, P11532, P12931, A0A0S2Z4Z8, P18510, P13500, P32248, P17676, Q9H4X1, P41221, P08174, Q13291, P17706, Q9NZQ7, P05231, Q5STB3, P01584	161	643	16650	3.69918	0.000916062	1.00712e-05	8.77548e-06
GOTERM_BP_FAT	GO:0010038~response to metal ion	16	9.35673	2.9062e-07	P01583, Q9H3M7, P05412, P04732, P04733, A0A024R6T4, P05109, P35354, P17535, Q6FGT0, P41221, P17275, A0A140VJP8, P05231, Q14872, P02795	161	308	16650	5.37227	0.00115136	1.25219e-05	1.09109e-05
GOTERM_BP_FAT	GO:0048584~positive regulation of response to stimulus	44	25.731	3.29027e-07	P01583, A0A024RDA5, P05106, A0A024R4P3, P12318, P05109, Q6I9S7, P35354, P12931, A0A0S2Z4Z8, P13500, P32248, P19876, A6NK06, Q03405, Q92692, P17706, P05231, Q5STB3, Q15025, P20333, P05412, P78556, O43187, P06702, P49279, Q16678, Q13625, P14902, Q5TC82, P10147, P13236, P52789, Q9H4X1, B0I1T2, P41221, P08174, P28907, P09341, Q13291, Q96KP6, Q14162, P08631, P01584	161	2030	16650	2.24153	0.00130341	1.40243e-05	1.222e-05
GOTERM_BP_FAT	GO:1903037~regulation of leukocyte cell-cell adhesion	16	9.35673	3.57071e-07	Q14213, P14902, Q5TC82, A0A024R7M7, P12931, A0A0S2Z4Z8, P13500, P32248, P17676, P08174, Q13291, P17706, Q9NZQ7, P05231, Q5STB3, P01584	161	313	16650	5.28645	0.00141443	1.50578e-05	1.31205e-05
GOTERM_BP_FAT	GO:0006915~apoptotic process	40	23.3918	3.65596e-07	Q9H3M7, P01583, P05109, P49662, O94788, P35354, P12931, A0A0S2Z4Z8, P13500, P32248, Q07352, P17676, Q03405, P17706, Q9NZQ7, P05231, Q5STB3, P20333, P05412, P01033, Q7Z419, P06702, P26651, Q16678, Q13625, P14902, A0A024R7M7, P10124, P10147, P52789, Q9H4X1, Q04724, P41221, Q8IWE4, P28907, Q9Y6Y0, P05120, P08631, Q13077, P01584	161	1747	16650	2.36786	0.00144817	1.5255e-05	1.32923e-05
GOTERM_BP_FAT	GO:0050715~positive regulation of cytokine secretion	10	5.84795	3.87188e-07	P01583, Q9H4X1, Q96RD7, P41221, Q13291, P10147, Q9NZQ7, P12931, Q5STB3, P01584	161	97	16650	10.6615	0.00153364	1.58228e-05	1.37871e-05
GOTERM_BP_FAT	GO:0032649~regulation of interferon-gamma production	10	5.84795	3.87188e-07	P41221, Q14213, P49279, Q13291, P05161, Q9NZQ7, A0A0S2Z4Z8, Q5STB3, P32248, P01584	161	97	16650	10.6615	0.00153364	1.58228e-05	1.37871e-05
GOTERM_BP_FAT	GO:0031663~lipopolysaccharide-mediated signaling pathway	8	4.67836	4.06083e-07	A6NK06, O43187, P10147, A0A0S2Z4Z8, Q5STB3, P13500, P08631, P01584	161	49	16650	16.8843	0.00160842	1.64256e-05	1.43124e-05
GOTERM_BP_FAT	GO:0002819~regulation of adaptive immune response	11	6.43275	4.34579e-07	P49279, Q13291, Q92692, Q5TC82, A0A024R7M7, P05231, A0A0S2Z4Z8, P09326, Q5STB3, Q9NSI8, P01584	161	128	16650	8.88733	0.00172119	1.74007e-05	1.5162e-05
GOTERM_BP_FAT	GO:0034341~response to interferon-gamma	12	7.01754	4.41007e-07	A6NK06, P78556, Q15646, P41221, P49279, A0A024R642, P17706, P10147, P13500, P13236, P02795, P08631	161	161	16650	7.70804	0.00174663	1.74815e-05	1.52324e-05
GOTERM_BP_FAT	GO:0080134~regulation of response to stress	33	19.2982	4.99852e-07	P01583, P05109, P49662, P35354, P12931, A0A0S2Z4Z8, P13500, P32248, A6NK06, Q03405, Q92692, P17706, P05231, Q5STB3, Q15025, P20333, P98066, O43187, P06702, P26651, A0A024R642, P14902, P10147, P13236, P52789, P41221, P08174, Q13291, Q96KP6, Q14162, P05120, P08631, P01584	161	1285	16650	2.65582	0.00197945	1.9543e-05	1.70287e-05
GOTERM_BP_FAT	GO:0002688~regulation of leukocyte chemotaxis	10	5.84795	5.02873e-07	A0A024RDA5, P41221, P09341, P10147, Q6I9S7, P05231, P13500, P13236, P32248, P19876	161	100	16650	10.3416	0.0019914	1.9543e-05	1.70287e-05
GOTERM_BP_FAT	GO:0002250~adaptive immune response	18	10.5263	6.21753e-07	Q6GTX8, Q14213, P49279, Q5TC82, A0A024R7M7, A0A0S2Z4Z8, Q9NQ25, Q00653, B0I1T2, P08174, Q13291, Q6ZMZ0, Q92692, Q16520, P05231, Q5STB3, Q9NSI8, P01584	161	420	16650	4.43212	0.00246159	2.39284e-05	2.08498e-05
GOTERM_BP_FAT	GO:0050778~positive regulation of immune response	23	13.4503	6.58694e-07	O43187, A0A024R4P3, P12318, P49279, P14902, Q5TC82, P12931, A0A0S2Z4Z8, P32248, A6NK06, Q9H4X1, B0I1T2, P41221, P08174, P28907, Q96KP6, Q92692, P17706, P05231, Q5STB3, Q15025, P08631, P01584	161	684	16650	3.47744	0.00260766	2.51064e-05	2.18762e-05
GOTERM_BP_FAT	GO:0043900~regulation of multi-organism process	17	9.94152	7.27721e-07	P01033, P05412, Q15646, A0A024RDA5, P26651, A0A024R882, P10147, A0A0S2Z4Z8, P13236, A6NK06, P08174, Q92692, P05161, Q96AZ6, Q5STB3, Q15025, P08631	161	377	16650	4.66333	0.00288053	2.74732e-05	2.39386e-05
GOTERM_BP_FAT	GO:0051235~maintenance of location	15	8.77193	8.17966e-07	P06702, P05106, P05109, Q8WXH0, P10124, P10147, P11532, P52789, P32248, P17706, Q99541, P05231, Q5STB3, Q9H4M9, P01584	161	290	16650	5.34911	0.00323717	3.05889e-05	2.66534e-05
GOTERM_BP_FAT	GO:0070372~regulation of ERK1 and ERK2 cascade	14	8.18713	8.55885e-07	P05412, P78556, P10147, P11532, P12931, A0A0S2Z4Z8, P13500, P13236, P32248, Q13291, P17706, P05231, Q5STB3, Q15025	161	249	16650	5.81456	0.00338698	3.17077e-05	2.76283e-05
GOTERM_BP_FAT	GO:0008219~cell death	42	24.5614	9.1851e-07	Q9H3M7, P01583, P05109, P49662, O94788, P15408, P35354, P12931, A0A0S2Z4Z8, P13500, P32248, Q07352, P17676, Q03405, P17706, Q9NZQ7, P05231, Q5STB3, Q92537, P20333, P05412, P01033, Q7Z419, P06702, P26651, Q16678, Q13625, P14902, A0A024R7M7, P10124, P10147, P52789, Q9H4X1, Q04724, P41221, Q8IWE4, P28907, Q9Y6Y0, P05120, P08631, Q13077, P01584	161	1958	16650	2.21832	0.00363435	3.37127e-05	2.93753e-05
GOTERM_BP_FAT	GO:0042098~T cell proliferation	12	7.01754	9.53531e-07	Q14213, P08174, P49279, Q13291, P14902, Q5TC82, A0A024R7M7, Q9NZQ7, P05231, A0A0S2Z4Z8, P01584, P17676	161	174	16650	7.13215	0.00377266	3.4677e-05	3.02156e-05
GOTERM_BP_FAT	GO:0002683~negative regulation of immune system process	17	9.94152	1.06276e-06	Q9Y5Q3, P26651, P14902, Q5TC82, A0A024R7M7, P10147, P13500, Q07352, P17676, Q01196, A6NK06, P08174, Q13291, P17706, Q9NZQ7, Q5STB3, Q9NSI8	161	388	16650	4.53112	0.00420391	3.82979e-05	3.33706e-05
GOTERM_BP_FAT	GO:0002520~immune system development	25	14.6199	1.0753e-06	Q9Y5Q3, P12931, A0A0S2Z4Z8, P32248, Q07352, P17676, Q01196, A6NK06, Q00653, P17275, P17706, P05231, Q5STB3, P49716, P05412, P26651, P50281, P14902, Q5TC82, A0A024R7M7, P10147, P41221, Q13291, P05161, Q16520	161	821	16650	3.14909	0.0042534	3.84006e-05	3.34601e-05
GOTERM_BP_FAT	GO:1903900~regulation of viral life cycle	12	7.01754	1.13217e-06	P05412, Q15646, A0A024RDA5, P26651, Q92692, P05161, A0A024R882, P10147, Q96AZ6, Q5STB3, Q15025, P13236	161	177	16650	7.01126	0.00447788	3.9988e-05	3.48432e-05
GOTERM_BP_FAT	GO:0044706~multi-multicellular organism process	13	7.60234	1.13992e-06	P01033, Q9ULX9, P14902, P35354, A0A024R718, P13500, A6NK06, P08174, P28907, O60488, P17275, A0A024R0W3, P01584	161	215	16650	6.25307	0.00450845	3.9988e-05	3.48432e-05
GOTERM_BP_FAT	GO:0050863~regulation of T cell activation	15	8.77193	1.17632e-06	Q14213, P14902, Q5TC82, A0A024R7M7, P12931, A0A0S2Z4Z8, P13500, P32248, P17676, P08174, Q13291, P17706, Q9NZQ7, P05231, P01584	161	299	16650	5.1881	0.00465208	4.09029e-05	3.56404e-05
GOTERM_BP_FAT	GO:0070098~chemokine-mediated signaling pathway	9	5.26316	1.19024e-06	P78556, A0A024RDA5, P09341, P10147, Q6I9S7, P13500, P13236, P32248, P19876	161	82	16650	11.3506	0.004707	4.1027e-05	3.57486e-05
GOTERM_BP_FAT	GO:0051241~negative regulation of multicellular organismal process	28	16.3743	1.36122e-06	Q9Y5Q3, P35354, P13500, Q07352, Q01196, A6NK06, Q03405, P17706, Q9NZQ7, P05231, Q5STB3, P01033, O00458, P26651, P49279, P14902, Q5TC82, A0A024R7M7, P10124, P10147, Q9H4X1, P41221, P28907, Q13291, A0A024QZ09, P05161, P05120, P01584	161	1017	16650	2.84725	0.00538135	4.65161e-05	4.05315e-05
GOTERM_BP_FAT	GO:0006935~chemotaxis	20	11.6959	1.51221e-06	P78556, A0A024RDA5, P06702, P05106, A0A024R4P3, P05109, Q13822, P10147, Q6I9S7, P13500, P13236, P32248, P19876, Q03405, P41221, Q04941, P09341, P17706, P05231, P01584	161	552	16650	3.74696	0.00597649	5.12343e-05	4.46426e-05
GOTERM_BP_FAT	GO:0042330~taxis	20	11.6959	1.55319e-06	P78556, A0A024RDA5, P06702, P05106, A0A024R4P3, P05109, Q13822, P10147, Q6I9S7, P13500, P13236, P32248, P19876, Q03405, P41221, Q04941, P09341, P17706, P05231, P01584	161	553	16650	3.74019	0.00613795	5.19082e-05	4.52298e-05
GOTERM_BP_FAT	GO:0002274~myeloid leukocyte activation	11	6.43275	1.55829e-06	P05412, A0A024RDA5, P41221, Q9NPY3, P49279, Q13291, Q92692, P12429, Q16520, P10147, P09326	161	147	16650	7.73862	0.00615804	5.19082e-05	4.52298e-05
GOTERM_BP_FAT	GO:0034612~response to tumor necrosis factor	14	8.18713	1.57938e-06	P78556, A0A024RDA5, P26651, A0A024R642, P10147, P35354, P13500, P13236, Q07352, A6NK06, P17706, P05231, Q5STB3, P20333	161	263	16650	5.50504	0.00624112	5.21723e-05	4.54599e-05
GOTERM_BP_FAT	GO:0012501~programmed cell death	40	23.3918	1.6021e-06	Q9H3M7, P01583, P05109, P49662, O94788, P35354, P12931, A0A0S2Z4Z8, P13500, P32248, Q07352, P17676, Q03405, P17706, Q9NZQ7, P05231, Q5STB3, P20333, P05412, P01033, Q7Z419, P06702, P26651, Q16678, Q13625, P14902, A0A024R7M7, P10124, P10147, P52789, Q9H4X1, Q04724, P41221, Q8IWE4, P28907, Q9Y6Y0, P05120, P08631, Q13077, P01584	161	1852	16650	2.23361	0.00633061	5.24854e-05	4.57327e-05
GOTERM_BP_FAT	GO:0001818~negative regulation of cytokine production	13	7.60234	1.67218e-06	P26651, P49279, P14902, A0A024R7M7, P10124, A6NK06, Q9H4X1, Q13291, A0A024QZ09, P05161, Q9NZQ7, P05231, Q5STB3	161	223	16650	6.02874	0.00660662	5.43322e-05	4.7342e-05
GOTERM_BP_FAT	GO:0002696~positive regulation of leukocyte activation	15	8.77193	1.8707e-06	Q14213, P50281, A0A024R7M7, P12931, A0A0S2Z4Z8, P13500, P32248, P41221, P08174, P28907, Q13291, Q92692, Q9NZQ7, P05231, P01584	161	311	16650	4.98792	0.00738804	6.02883e-05	5.25317e-05
GOTERM_BP_FAT	GO:0042129~regulation of T cell proliferation	11	6.43275	1.98804e-06	Q14213, P08174, Q13291, P14902, Q5TC82, A0A024R7M7, Q9NZQ7, P05231, A0A0S2Z4Z8, P01584, P17676	161	151	16650	7.53363	0.00784963	6.30406e-05	5.493e-05
GOTERM_BP_FAT	GO:0071396~cellular response to lipid	19	11.1111	1.99035e-06	P78556, O43187, A0A024RDA5, P26651, O94788, P10147, P12931, A0A0S2Z4Z8, P13500, Q07352, P17676, A6NK06, P41221, Q96KP6, P05231, Q5STB3, P08631, P01584, P20333	161	509	16650	3.86033	0.00785873	6.30406e-05	5.493e-05
GOTERM_BP_FAT	GO:1901701~cellular response to oxygen-containing compound	26	15.2047	2.00381e-06	A0A024RDA5, P49662, O94788, A0A024R718, P35354, P12931, A0A0S2Z4Z8, P13500, Q07352, P17676, A6NK06, P17706, P05231, Q5STB3, P20333, P78556, O43187, P26651, Q16678, A0A024R7M7, P10147, Q6FGT0, P41221, Q96KP6, P08631, P01584	161	912	16650	2.94827	0.00791167	6.30406e-05	5.493e-05
GOTERM_BP_FAT	GO:0014074~response to purine-containing compound	11	6.43275	2.11073e-06	P05412, Q6FGT0, Q96RD7, P17275, P05231, P35354, P13500, Q07352, P17535, A0A024R5Q7, P01584	161	152	16650	7.48406	0.00833203	6.58813e-05	5.74052e-05
GOTERM_BP_FAT	GO:1903901~negative regulation of viral life cycle	9	5.26316	2.22823e-06	P05412, Q15646, P26651, P05161, P10147, Q96AZ6, Q5STB3, Q15025, P13236	161	89	16650	10.4578	0.00879384	6.90056e-05	6.01275e-05
GOTERM_BP_FAT	GO:0042493~response to drug	17	9.94152	2.24852e-06	Q9H3M7, P05412, Q8NC42, P33121, P35354, P12931, P13500, P13236, P17535, P28907, P17275, Q99541, Q15583, P05231, Q6FH49, P02795, P01584	161	411	16650	4.27755	0.00887356	6.90942e-05	6.02047e-05
GOTERM_BP_FAT	GO:0050921~positive regulation of chemotaxis	10	5.84795	2.51554e-06	A0A024RDA5, P41221, P09341, P10147, Q6I9S7, P05231, P13500, P13236, P32248, P19876	161	121	16650	8.54679	0.00992207	7.67047e-05	6.6836e-05
GOTERM_BP_FAT	GO:0050867~positive regulation of cell activation	15	8.77193	2.61137e-06	Q14213, P50281, A0A024R7M7, P12931, A0A0S2Z4Z8, P13500, P32248, P41221, P08174, P28907, Q13291, Q92692, Q9NZQ7, P05231, P01584	161	320	16650	4.84763	0.0102981	7.90187e-05	6.88523e-05
GOTERM_BP_FAT	GO:0007166~cell surface receptor signaling pathway	50	29.2398	2.773e-06	Q14765, A0A024R4P3, Q6I9S7, A0A024R718, P12931, A0A0S2Z4Z8, P13500, A6NK06, P17706, Q5STB3, P27701, P05412, Q14213, A0A024R7M7, P13236, Q04941, P09341, Q13291, P02795, P01584, Q9H3M7, P01583, A0A024RDA5, P05106, P12318, Q9NZH8, P32248, P19876, Q03405, A0A024R9D1, Q9NZQ7, Q96AZ6, P05231, P20333, Q15646, P78556, P26012, O43187, P50281, Q5TC82, P10147, P33121, P18510, Q04724, B0I1T2, P41221, P28907,…	161	2669	16650	1.93736	0.010932	8.32742e-05	7.25603e-05
GOTERM_BP_FAT	GO:0043901~negative regulation of multi-organism process	11	6.43275	2.83282e-06	A6NK06, P01033, P05412, Q15646, P26651, P05161, P10147, Q96AZ6, Q5STB3, Q15025, P13236	161	157	16650	7.24572	0.0111665	8.44308e-05	7.35681e-05
GOTERM_BP_FAT	GO:0002573~myeloid leukocyte differentiation	12	7.01754	2.91773e-06	P05412, Q9Y5Q3, P17275, P17706, Q16520, P10147, P12931, Q5STB3, P32248, Q07352, P17676, Q01196	161	195	16650	6.36407	0.0114993	8.63127e-05	7.52078e-05
GOTERM_BP_FAT	GO:0051090~regulation of sequence-specific DNA binding transcription factor activity	16	9.35673	3.19347e-06	P05412, O43187, P06702, P05109, Q16678, P12429, A0A0S2Z4Z8, A6NK06, Q00653, Q9H4X1, P41221, P05231, Q5STB3, P08631, P01584, Q13077	161	373	16650	4.43608	0.0125792	9.37698e-05	8.17056e-05
GOTERM_BP_FAT	GO:0002521~leukocyte differentiation	18	10.5263	3.23379e-06	P05412, Q9Y5Q3, P50281, Q5TC82, A0A024R7M7, P10147, P12931, A0A0S2Z4Z8, Q07352, P32248, P17676, Q01196, Q13291, P17275, P17706, Q16520, P05231, Q5STB3	161	474	16650	3.9272	0.0127369	9.42554e-05	8.21287e-05
GOTERM_BP_FAT	GO:0050670~regulation of lymphocyte proliferation	12	7.01754	3.38049e-06	Q14213, P08174, P28907, Q13291, P14902, Q5TC82, A0A024R7M7, Q9NZQ7, P05231, A0A0S2Z4Z8, P01584, P17676	161	198	16650	6.26765	0.0133109	9.78121e-05	8.52278e-05
GOTERM_BP_FAT	GO:1903706~regulation of hemopoiesis	15	8.77193	3.47868e-06	P05412, Q9Y5Q3, P26651, P50281, Q5TC82, A0A024R7M7, P10147, A0A0S2Z4Z8, Q07352, P17676, Q01196, P05161, P17706, P05231, Q5STB3	161	328	16650	4.7294	0.0136949	9.99238e-05	8.70678e-05
GOTERM_BP_FAT	GO:0032944~regulation of mononuclear cell proliferation	12	7.01754	3.54866e-06	Q14213, P08174, P28907, Q13291, P14902, Q5TC82, A0A024R7M7, Q9NZQ7, P05231, A0A0S2Z4Z8, P01584, P17676	161	199	16650	6.23615	0.0139684	0.000100793	8.78252e-05
GOTERM_BP_FAT	GO:0009719~response to endogenous stimulus	35	20.4678	3.55979e-06	Q9H3M7, A0A024RDA5, P49662, A0A024R718, P35354, P12931, A0A0S2Z4Z8, P13500, P32248, Q07352, P17676, A6NK06, P17275, P17706, P05231, Q5STB3, Q6FH49, P05412, P01033, Q96RD7, P26651, P50281, P12429, A0A024R7M7, P33121, P18510, P17535, A0A024R5Q7, Q8N3F8, Q6FGT0, P41221, P08174, P28907, Q9H4M9, P01584	161	1548	16650	2.33822	0.014012	0.000100793	8.78252e-05
GOTERM_BP_FAT	GO:0009612~response to mechanical stimulus	12	7.01754	3.90816e-06	Q9H3M7, P05412, P50281, P17275, P11532, P05231, P12931, P35354, A0A024R0W3, P13500, P17535, P01584	161	201	16650	6.1741	0.0153726	0.000109872	9.57362e-05
GOTERM_BP_FAT	GO:0002460~adaptive immune response based on somatic recombination of immune receptors built from immunoglobulin superfamily domains	14	8.18713	3.98175e-06	Q14213, P49279, Q5TC82, A0A024R7M7, A0A0S2Z4Z8, Q00653, B0I1T2, P08174, Q13291, Q92692, Q16520, P05231, Q5STB3, P01584	161	286	16650	5.06233	0.0156598	0.000111152	9.68517e-05
GOTERM_BP_FAT	GO:0009611~response to wounding	21	12.2807	4.24162e-06	P01583, P01033, P05412, P78556, O00458, P06702, P05106, O75923, P26651, Q9ULX9, P49279, P05109, P12931, P13500, Q07352, Q03405, P41221, Q14162, P05120, P05231, Q9H4M9	161	649	16650	3.34629	0.0166733	0.000117018	0.000101962
GOTERM_BP_FAT	GO:1902105~regulation of leukocyte differentiation	13	7.60234	4.25089e-06	P05412, Q9Y5Q3, P50281, Q5TC82, A0A024R7M7, P10147, A0A0S2Z4Z8, Q07352, P17676, Q01196, P17706, P05231, Q5STB3	161	244	16650	5.50988	0.0167094	0.000117018	0.000101962
GOTERM_BP_FAT	GO:0042035~regulation of cytokine biosynthetic process	9	5.26316	4.61531e-06	P01583, P78556, P41221, P26651, Q14213, P05231, Q5STB3, P01584, P17676	161	98	16650	9.4974	0.0181288	0.000126173	0.00010994
GOTERM_BP_FAT	GO:0022409~positive regulation of cell-cell adhesion	13	7.60234	5.02961e-06	Q14213, A0A024R7M7, P12931, A0A0S2Z4Z8, P13500, P32248, P41221, P08174, Q13291, Q9NZQ7, P05231, Q5STB3, P01584	161	248	16650	5.42101	0.01974	0.000136557	0.000118988
GOTERM_BP_FAT	GO:0006928~movement of cell or subcellular component	38	22.2222	5.27255e-06	P01583, A0A024RDA5, P05106, A0A024R4P3, P05109, Q6I9S7, Q01650, P35354, P12931, P13500, P32248, P19876, Q03405, A0A024R9D1, Q9NZQ7, P05231, Q5STB3, P05412, P98066, P78556, P01033, P06702, Q16678, P50281, Q13822, Q8WXH0, P12429, A0A024R7M7, P10147, P11532, P13236, Q9H4X1, B0I1T2, P41221, P09341, P09326, P08631, P01584	161	1795	16650	2.18931	0.0206835	0.000142179	0.000123887
GOTERM_BP_FAT	GO:0048534~hematopoietic or lymphoid organ development	23	13.4503	5.40589e-06	P05412, Q9Y5Q3, P26651, P50281, Q5TC82, A0A024R7M7, P10147, P12931, A0A0S2Z4Z8, Q07352, P32248, P17676, Q01196, Q00653, P41221, Q13291, P17275, P05161, P17706, Q16520, P05231, Q5STB3, P49716	161	778	16650	3.05729	0.021201	0.000144461	0.000125875
GOTERM_BP_FAT	GO:0070663~regulation of leukocyte proliferation	12	7.01754	5.43002e-06	Q14213, P08174, P28907, Q13291, P14902, Q5TC82, A0A024R7M7, Q9NZQ7, P05231, A0A0S2Z4Z8, P01584, P17676	161	208	16650	5.96632	0.0212947	0.000144461	0.000125875
GOTERM_BP_FAT	GO:0051092~positive regulation of NF-kappaB transcription factor activity	10	5.84795	5.49392e-06	Q00653, O43187, P06702, P41221, P05109, P05231, A0A0S2Z4Z8, Q5STB3, Q13077, P01584	161	133	16650	7.77565	0.0215425	0.000145186	0.000126507
GOTERM_BP_FAT	GO:0071346~cellular response to interferon-gamma	10	5.84795	6.20798e-06	A6NK06, P78556, Q15646, P41221, P17706, P10147, P13500, P13236, P02795, P08631	161	135	16650	7.66046	0.0243082	0.00016297	0.000142002
GOTERM_BP_FAT	GO:0006953~acute-phase response	7	4.09357	6.30158e-06	P01583, P05231, P35354, Q5STB3, P18510, P01584, P17676	161	48	16650	15.0815	0.0246701	0.000164339	0.000143195
GOTERM_BP_FAT	GO:0001944~vasculature development	20	11.6959	6.4537e-06	P01583, P05412, P26012, A0A024RDA5, P05106, P50281, Q16678, Q13822, P12429, O94788, P35354, P13500, Q07352, Q01196, Q9H4X1, P15144, P41221, P17275, P05231, P01584	161	610	16650	3.39069	0.0252581	0.000167206	0.000145693
GOTERM_BP_FAT	GO:0045944~positive regulation of transcription from RNA polymerase II promoter	27	15.7895	6.64503e-06	P01583, Q14765, Q9Y5Q3, Q9ULX9, P15408, A0A024R718, A0A0S2Z4Z8, P17676, Q01196, P15036, Q00653, P17275, Q9BYK8, P05231, Q5STB3, P49716, Q14872, Q15025, O14867, P05412, P49279, P55199, P17535, Q9H4X1, P41221, Q16520, P01584	161	1041	16650	2.68226	0.0259971	0.000171045	0.000149039
GOTERM_BP_FAT	GO:0042089~cytokine biosynthetic process	9	5.26316	6.69608e-06	P01583, P78556, P41221, P26651, Q14213, P05231, Q5STB3, P01584, P17676	161	103	16650	9.03636	0.0261942	0.000171247	0.000149215
GOTERM_BP_FAT	GO:0050714~positive regulation of protein secretion	12	7.01754	7.12753e-06	P01583, Q9H4X1, Q96RD7, P41221, P28907, Q13291, P10147, Q9NZQ7, P05231, P12931, Q5STB3, P01584	161	214	16650	5.79904	0.0278582	0.000181112	0.000157811
GOTERM_BP_FAT	GO:0009725~response to hormone	24	14.0351	7.21671e-06	Q9H3M7, P01033, P05412, P26651, P50281, P12429, A0A024R7M7, P33121, P35354, A0A024R718, P12931, P18510, P13500, Q07352, P17535, P32248, A6NK06, P08174, P28907, P17275, P17706, P05231, Q5STB3, P01584	161	854	16650	2.90631	0.0282018	0.00018221	0.000158768
GOTERM_BP_FAT	GO:0002526~acute inflammatory response	10	5.84795	7.42765e-06	P01583, P08174, P05109, P05231, P35354, Q5STB3, P18510, P32248, P01584, P17676	161	138	16650	7.49392	0.0290141	0.000186349	0.000162374
GOTERM_BP_FAT	GO:0042107~cytokine metabolic process	9	5.26316	7.72606e-06	P01583, P78556, P41221, P26651, Q14213, P05231, Q5STB3, P01584, P17676	161	105	16650	8.86424	0.030162	0.000192617	0.000167835
GOTERM_BP_FAT	GO:0019058~viral life cycle	17	9.94152	8.19292e-06	P05412, Q15646, A0A024RDA5, P05106, P26651, A0A024R882, P10147, P13500, P13236, P15144, P08174, Q13291, Q92692, P05161, Q96AZ6, Q5STB3, Q15025	161	455	16650	3.8639	0.0319552	0.000202793	0.000176702
GOTERM_BP_FAT	GO:0070374~positive regulation of ERK1 and ERK2 cascade	11	6.43275	8.23654e-06	P78556, P05412, Q13291, P10147, P05231, P12931, A0A0S2Z4Z8, Q5STB3, P13500, P13236, P32248	161	177	16650	6.42699	0.0321225	0.000202793	0.000176702
GOTERM_BP_FAT	GO:0032602~chemokine production	8	4.67836	8.31817e-06	P01583, P06702, P41221, P05109, P05231, A0A0S2Z4Z8, Q5STB3, P01584	161	76	16650	10.8859	0.0324357	0.000203539	0.000177352
GOTERM_BP_FAT	GO:0030097~hemopoiesis	22	12.8655	8.37493e-06	P05412, Q9Y5Q3, P26651, P50281, Q5TC82, A0A024R7M7, P10147, P12931, A0A0S2Z4Z8, Q07352, P32248, P17676, Q01196, P41221, Q13291, P17275, P05161, P17706, Q16520, P05231, Q5STB3, P49716	161	739	16650	3.07869	0.0326533	0.00020367	0.000177466
GOTERM_BP_FAT	GO:1903039~positive regulation of leukocyte cell-cell adhesion	12	7.01754	8.4553e-06	Q14213, P08174, Q13291, A0A024R7M7, Q9NZQ7, P05231, P12931, A0A0S2Z4Z8, Q5STB3, P13500, P32248, P01584	161	218	16650	5.69263	0.0329615	0.000204371	0.000178077
GOTERM_BP_FAT	GO:0050792~regulation of viral process	13	7.60234	8.78065e-06	P05412, Q15646, A0A024RDA5, P26651, A0A024R882, P10147, P13236, Q92692, P05161, Q96AZ6, Q5STB3, Q15025, P08631	161	262	16650	5.13134	0.0342079	0.000210948	0.000183808
GOTERM_BP_FAT	GO:0046651~lymphocyte proliferation	13	7.60234	9.12494e-06	Q14213, P49279, P14902, Q5TC82, A0A024R7M7, A0A0S2Z4Z8, P17676, P08174, P28907, Q13291, Q9NZQ7, P05231, P01584	161	263	16650	5.11182	0.035525	0.000217899	0.000189865
GOTERM_BP_FAT	GO:0048525~negative regulation of viral process	9	5.26316	9.52025e-06	P05412, Q15646, P26651, P05161, P10147, Q96AZ6, Q5STB3, Q15025, P13236	161	108	16650	8.61801	0.0370352	0.000225978	0.000196904
GOTERM_BP_FAT	GO:0032943~mononuclear cell proliferation	13	7.60234	9.84919e-06	Q14213, P49279, P14902, Q5TC82, A0A024R7M7, A0A0S2Z4Z8, P17676, P08174, P28907, Q13291, Q9NZQ7, P05231, P01584	161	265	16650	5.07325	0.0382901	0.000232394	0.000202495
GOTERM_BP_FAT	GO:0043065~positive regulation of apoptotic process	19	11.1111	1.00077e-05	Q9H3M7, P05412, P06702, P05109, Q16678, Q13625, P14902, O94788, P10147, P35354, P12931, A0A0S2Z4Z8, Q9H4X1, Q03405, P41221, Q8IWE4, P17706, P05231, Q5STB3	161	572	16650	3.43515	0.0388941	0.000234737	0.000204536
GOTERM_BP_FAT	GO:0045765~regulation of angiogenesis	12	7.01754	1.00789e-05	P01583, Q9H4X1, A0A024RDA5, P41221, Q16678, Q13822, P12429, P05231, P35354, P13500, P01584, Q01196	161	222	16650	5.59006	0.0391653	0.000235016	0.000204779
GOTERM_BP_FAT	GO:0051254~positive regulation of RNA metabolic process	32	18.7135	1.10559e-05	P01583, Q14765, Q9Y5Q3, Q9ULX9, P15408, A0A024R718, P12931, A0A0S2Z4Z8, Q07352, P17676, Q01196, P15036, Q00653, P17275, Q9BYK8, P05231, Q5STB3, P49716, Q14872, Q15025, O14867, P05412, P26651, P49279, P55199, Q5TC82, P17535, Q9H4X1, P41221, P28907, Q16520, P01584	161	1415	16650	2.33874	0.0428795	0.000256291	0.000223317
GOTERM_BP_FAT	GO:0043068~positive regulation of programmed cell death	19	11.1111	1.12587e-05	Q9H3M7, P05412, P06702, P05109, Q16678, Q13625, P14902, O94788, P10147, P35354, P12931, A0A0S2Z4Z8, Q9H4X1, Q03405, P41221, Q8IWE4, P17706, P05231, Q5STB3	161	577	16650	3.40538	0.0436485	0.000259474	0.000226091
GOTERM_BP_FAT	GO:0008283~cell proliferation	38	22.2222	1.2027e-05	P01583, A0A024RDA5, P05106, O94788, P15408, Q6I9S7, A0A024R718, P35354, P12931, A0A0S2Z4Z8, P13500, Q07352, P17676, Q01196, P17275, P17706, Q9NZQ7, Q96AZ6, P05231, Q5STB3, P05412, P01033, Q14213, P26651, P49279, Q16678, P50281, P14902, Q5TC82, A0A024R7M7, Q9H4X1, P41221, P08174, P28907, P09341, Q13291, P08631, P01584	161	1861	16650	2.11167	0.0465567	0.000275579	0.000240123
GOTERM_BP_FAT	GO:0010574~regulation of vascular endothelial growth factor production	6	3.50877	1.25677e-05	P01583, Q16678, P05231, P35354, P13500, P01584	161	32	16650	19.3905	0.0485981	0.000286312	0.000249476
GOTERM_BP_FAT	GO:0050920~regulation of chemotaxis	11	6.43275	1.27145e-05	A0A024RDA5, P41221, P09341, P17706, P10147, Q6I9S7, P05231, P13500, P13236, P32248, P19876	161	186	16650	6.11601	0.0491515	0.000288001	0.000250947
GOTERM_BP_FAT	GO:0007565~female pregnancy	11	6.43275	1.33194e-05	A6NK06, P01033, P28907, O60488, P17275, P14902, A0A024R718, P35354, A0A024R0W3, P13500, P01584	161	187	16650	6.0833	0.0514287	0.000299988	0.000261392
GOTERM_BP_FAT	GO:0032268~regulation of cellular protein metabolic process	44	25.731	1.50083e-05	P01583, P05106, P50452, P05109, Q8NC42, P12931, A0A0S2Z4Z8, P13500, P32248, Q07352, Q03405, Q6FG85, Q6ZMZ0, P17706, Q86U90, P05231, Q5STB3, Q9NSI8, Q15025, P20333, P05412, P78556, P01033, Q7Z419, O43187, P06702, P26651, P49279, P50281, Q13822, Q5TC82, P10147, P11532, P33121, P13236, Q9H4X1, P41221, P08174, Q8IWE4, Q4ADV7, Q13291, P05161, P05120, P01584	161	2346	16650	1.9396	0.0577582	0.000336118	0.000292874
GOTERM_BP_FAT	GO:1901698~response to nitrogen compound	24	14.0351	1.53757e-05	P01033, P05412, Q96RD7, P49662, A0A024R7M7, Q9NR30, P35354, A0A024R718, P12931, A0A0S2Z4Z8, P13500, Q07352, P17535, P32248, A0A024R5Q7, P17676, Q6FGT0, P08174, P17275, P17706, P05231, Q5STB3, Q6FH49, P01584	161	895	16650	2.77317	0.0591294	0.000342411	0.000298357
GOTERM_BP_FAT	GO:0051091~positive regulation of sequence-specific DNA binding transcription factor activity	12	7.01754	1.58847e-05	Q00653, Q9H4X1, O43187, P06702, P41221, P05109, P12429, P05231, A0A0S2Z4Z8, Q5STB3, Q13077, P01584	161	233	16650	5.32615	0.061026	0.000350544	0.000305444
GOTERM_BP_FAT	GO:0051246~regulation of protein metabolic process	46	26.9006	1.59178e-05	P01583, P05106, P50452, P05109, Q8NC42, P12931, A0A0S2Z4Z8, P13500, P32248, Q07352, P17676, Q03405, Q6FG85, Q6ZMZ0, P17706, Q86U90, P05231, Q5STB3, Q9NSI8, Q15025, P20333, P05412, P78556, P01033, Q7Z419, O43187, P06702, Q14213, P26651, P49279, P50281, Q13822, Q5TC82, P10147, P11532, P33121, P13236, Q9H4X1, P41221, P08174, Q8IWE4, Q4ADV7, Q13291, P05161, P05120, P01584	161	2512	16650	1.89377	0.061149	0.000350544	0.000305444
GOTERM_BP_FAT	GO:0070661~leukocyte proliferation	13	7.60234	1.70856e-05	Q14213, P49279, P14902, Q5TC82, A0A024R7M7, A0A0S2Z4Z8, P17676, P08174, P28907, Q13291, Q9NZQ7, P05231, P01584	161	280	16650	4.80146	0.0654855	0.000373423	0.000325379
GOTERM_BP_FAT	GO:0002822~regulation of adaptive immune response based on somatic recombination of immune receptors built from immunoglobulin superfamily domains	9	5.26316	1.71451e-05	P49279, Q13291, Q92692, Q5TC82, A0A024R7M7, P05231, A0A0S2Z4Z8, Q5STB3, P01584	161	117	16650	7.95509	0.0657055	0.000373423	0.000325379
GOTERM_BP_FAT	GO:0000165~MAPK cascade	23	13.4503	1.82867e-05	P01583, P05412, P78556, O43187, P26651, Q8NC42, A0A024R7M7, P10147, P11532, P12931, A0A0S2Z4Z8, P13500, P13236, Q07352, P32248, P41221, Q13291, P17706, P05231, Q5STB3, Q15025, P01584, P20333	161	841	16650	2.82827	0.0699243	0.000396113	0.000345149
GOTERM_BP_FAT	GO:0043903~regulation of symbiosis, encompassing mutualism through parasitism	13	7.60234	2.03624e-05	P05412, Q15646, A0A024RDA5, P26651, A0A024R882, P10147, P13236, Q92692, P05161, Q96AZ6, Q5STB3, Q15025, P08631	161	285	16650	4.71723	0.0775457	0.000438677	0.000382238
GOTERM_BP_FAT	GO:0051251~positive regulation of lymphocyte activation	13	7.60234	2.18192e-05	Q14213, P50281, A0A024R7M7, P12931, A0A0S2Z4Z8, P13500, P32248, P08174, P28907, Q13291, Q9NZQ7, P05231, P01584	161	287	16650	4.68436	0.0828572	0.00046752	0.00040737
GOTERM_BP_FAT	GO:0010942~positive regulation of cell death	19	11.1111	2.21839e-05	Q9H3M7, P05412, P06702, P05109, Q16678, Q13625, P14902, O94788, P10147, P35354, P12931, A0A0S2Z4Z8, Q9H4X1, Q03405, P41221, Q8IWE4, P17706, P05231, Q5STB3	161	607	16650	3.23708	0.0841824	0.00047278	0.000411953
GOTERM_BP_FAT	GO:0010243~response to organonitrogen compound	22	12.8655	2.23613e-05	P01033, P05412, Q96RD7, P49662, A0A024R7M7, P35354, A0A024R718, P12931, A0A0S2Z4Z8, P13500, Q07352, P17535, A0A024R5Q7, P17676, Q6FGT0, P08174, P17275, P17706, P05231, Q5STB3, Q6FH49, P01584	161	789	16650	2.88359	0.084826	0.000474011	0.000413026
GOTERM_BP_FAT	GO:0019915~lipid storage	7	4.09357	2.33786e-05	P05106, Q99541, P17706, P05231, Q5STB3, Q9H4M9, P01584	161	60	16650	12.0652	0.0885093	0.000492941	0.00042952
GOTERM_BP_FAT	GO:0071356~cellular response to tumor necrosis factor	12	7.01754	2.43156e-05	A6NK06, P78556, A0A024RDA5, P26651, P17706, P10147, P05231, Q5STB3, P13500, P13236, Q07352, P20333	161	244	16650	5.08604	0.0918887	0.000509985	0.000444372
GOTERM_BP_FAT	GO:1901342~regulation of vasculature development	12	7.01754	2.52649e-05	P01583, Q9H4X1, A0A024RDA5, P41221, Q16678, Q13822, P12429, P05231, P35354, P13500, P01584, Q01196	161	245	16650	5.06528	0.0952994	0.000527105	0.000459289
GOTERM_BP_FAT	GO:0030099~myeloid cell differentiation	14	8.18713	2.7676e-05	P05412, Q9Y5Q3, P26651, P10147, P12931, Q07352, P32248, P17676, Q01196, P17275, P05161, P17706, Q16520, Q5STB3	161	343	16650	4.22107	0.103905	0.000574386	0.000500487
GOTERM_BP_FAT	GO:0043408~regulation of MAPK cascade	20	11.6959	2.82469e-05	P01583, P05412, P78556, O43187, Q8NC42, P10147, P11532, P12931, A0A0S2Z4Z8, P13500, P13236, P32248, P41221, Q13291, P17706, P05231, Q5STB3, Q15025, P01584, P20333	161	678	16650	3.05062	0.105931	0.00058318	0.00050815
GOTERM_BP_FAT	GO:0071294~cellular response to zinc ion	5	2.92398	2.84462e-05	P04732, A0A024R6T4, P04733, A0A140VJP8, P02795	161	19	16650	27.2148	0.106637	0.000584253	0.000509084
GOTERM_BP_FAT	GO:0023014~signal transduction by protein phosphorylation	23	13.4503	3.46029e-05	P01583, P05412, P78556, O43187, P26651, Q8NC42, A0A024R7M7, P10147, P11532, P12931, A0A0S2Z4Z8, P13500, P13236, Q07352, P32248, P41221, Q13291, P17706, P05231, Q5STB3, Q15025, P01584, P20333	161	877	16650	2.71217	0.128177	0.000707041	0.000616075
GOTERM_BP_FAT	GO:0050870~positive regulation of T cell activation	11	6.43275	3.61245e-05	Q14213, P08174, Q13291, A0A024R7M7, Q9NZQ7, P05231, P12931, A0A0S2Z4Z8, P13500, P32248, P01584	161	210	16650	5.41704	0.133419	0.000734347	0.000639867
GOTERM_BP_FAT	GO:0032729~positive regulation of interferon-gamma production	7	4.09357	3.70764e-05	P41221, Q14213, P49279, Q13291, A0A0S2Z4Z8, Q5STB3, P01584	161	65	16650	11.1371	0.136683	0.000746044	0.00065006
GOTERM_BP_FAT	GO:0035710~CD4-positive, alpha-beta T cell activation	7	4.09357	3.70764e-05	P08174, Q5TC82, A0A024R7M7, Q16520, P05231, A0A0S2Z4Z8, P17676	161	65	16650	11.1371	0.136683	0.000746044	0.00065006
GOTERM_BP_FAT	GO:0051222~positive regulation of protein transport	16	9.35673	3.81604e-05	P01583, Q96RD7, Q16739, A0A024R882, P10147, P35354, P12931, P13500, Q9H4X1, P41221, P28907, Q13291, Q9NZQ7, P05231, Q5STB3, P01584	161	460	16650	3.59708	0.140385	0.000763978	0.000665686
GOTERM_BP_FAT	GO:1904951~positive regulation of establishment of protein localization	17	9.94152	3.91509e-05	P01583, Q96RD7, Q16739, Q13625, A0A024R882, P10147, P35354, P12931, P13500, Q9H4X1, P41221, P28907, Q13291, Q9NZQ7, P05231, Q5STB3, P01584	161	517	16650	3.40053	0.143754	0.00077987	0.000679534
GOTERM_BP_FAT	GO:0051047~positive regulation of secretion	14	8.18713	3.95072e-05	P01583, P06702, Q96RD7, P05109, P10147, P12931, Q9H4X1, P41221, P28907, Q13291, Q9NZQ7, P05231, Q5STB3, P01584	161	355	16650	4.07838	0.144962	0.000783032	0.000682288
GOTERM_BP_FAT	GO:0001568~blood vessel development	18	10.5263	4.03235e-05	P01583, P05412, P26012, A0A024RDA5, P05106, P50281, Q16678, P12429, O94788, P35354, P13500, Q07352, Q01196, Q9H4X1, P15144, P41221, P17275, P01584	161	576	16650	3.23175	0.147724	0.000795235	0.000692921
GOTERM_BP_FAT	GO:0002443~leukocyte mediated immunity	14	8.18713	4.06676e-05	P49279, P12429, A0A024R7M7, P10147, Q6I9S7, Q9NQ25, B0I1T2, P08174, Q13291, Q92692, Q16520, P05231, Q5STB3, P01584	161	356	16650	4.06693	0.148887	0.000796729	0.000694223
GOTERM_BP_FAT	GO:1990267~response to transition metal nanoparticle	9	5.26316	4.10022e-05	P01583, Q6FGT0, P04732, A0A024R6T4, P04733, P05109, A0A140VJP8, P35354, P02795	161	132	16650	7.0511	0.150014	0.000796729	0.000694223
GOTERM_BP_FAT	GO:0050671~positive regulation of lymphocyte proliferation	9	5.26316	4.10022e-05	Q14213, P08174, P28907, Q13291, A0A024R7M7, Q9NZQ7, P05231, A0A0S2Z4Z8, P01584	161	132	16650	7.0511	0.150014	0.000796729	0.000694223
GOTERM_BP_FAT	GO:0071248~cellular response to metal ion	9	5.26316	4.32747e-05	P05412, P04732, P41221, A0A024R6T4, P04733, P17275, A0A140VJP8, P02795, P17535	161	133	16650	6.99809	0.157637	0.000832723	0.000725587
GOTERM_BP_FAT	GO:0032946~positive regulation of mononuclear cell proliferation	9	5.26316	4.32747e-05	Q14213, P08174, P28907, Q13291, A0A024R7M7, Q9NZQ7, P05231, A0A0S2Z4Z8, P01584	161	133	16650	6.99809	0.157637	0.000832723	0.000725587
GOTERM_BP_FAT	GO:0042102~positive regulation of T cell proliferation	8	4.67836	4.41217e-05	Q14213, P08174, Q13291, A0A024R7M7, Q9NZQ7, P05231, A0A0S2Z4Z8, P01584	161	98	16650	8.44213	0.160461	0.000844819	0.000736126
GOTERM_BP_FAT	GO:0001503~ossification	14	8.18713	4.43296e-05	P50281, P10124, Q9NR30, P10147, P35354, P17535, P17676, Q01196, P41221, P17275, P05161, P05231, Q5STB3, P49716	161	359	16650	4.03294	0.161152	0.000844819	0.000736126
GOTERM_BP_FAT	GO:0010557~positive regulation of macromolecule biosynthetic process	33	19.2982	4.61457e-05	P01583, Q14765, Q9Y5Q3, Q9ULX9, P15408, A0A024R718, P12931, A0A0S2Z4Z8, P13500, P32248, P17676, Q01196, P15036, Q00653, P17275, Q9BYK8, P05231, Q5STB3, P49716, Q14872, Q15025, O14867, P05412, P78556, Q14213, P49279, P55199, P17535, Q9H4X1, P41221, P28907, Q16520, P01584	161	1597	16650	2.13696	0.16717	0.000875223	0.000762618
GOTERM_BP_FAT	GO:0097190~apoptotic signaling pathway	18	10.5263	4.68687e-05	P01583, P05412, P06702, P05109, Q16678, Q13625, P49662, P10124, P12931, P17676, Q03405, P28907, P17706, Q9Y6Y0, Q5STB3, P01584, Q13077, P20333	161	583	16650	3.19295	0.169554	0.000884703	0.000770879
GOTERM_BP_FAT	GO:0046903~secretion	26	15.2047	4.80845e-05	P01583, P05106, P05109, P12931, P32248, O60488, Q9NZQ7, P05231, Q5STB3, A0A024R0W3, P01033, P06702, Q96RD7, P12429, P10124, P10147, P52789, P18510, Q6FGT0, Q9H4X1, B0I1T2, P41221, P28907, Q13291, P08631, P01584	161	1098	16650	2.44883	0.173546	0.00090335	0.000787127
GOTERM_BP_FAT	GO:0046683~response to organophosphorus	9	5.26316	5.07324e-05	P05412, Q6FGT0, Q96RD7, P17275, P35354, P13500, Q07352, P17535, P01584	161	136	16650	6.84372	0.182176	0.000948601	0.000826556
GOTERM_BP_FAT	GO:0007162~negative regulation of cell adhesion	11	6.43275	5.14988e-05	Q9H4X1, P50281, Q16678, P14902, Q5TC82, P17706, A0A024R7M7, Q9NZQ7, P12931, P18510, P17676	161	219	16650	5.19442	0.184657	0.00095841	0.000835103
GOTERM_BP_FAT	GO:0009891~positive regulation of biosynthetic process	35	20.4678	5.33417e-05	P01583, Q14765, Q9Y5Q3, Q9ULX9, P15408, A0A024R718, P35354, P12931, A0A0S2Z4Z8, P13500, P32248, P17676, Q01196, P15036, Q00653, P17275, Q9BYK8, P17706, P05231, Q5STB3, P49716, Q14872, Q15025, O14867, P05412, P78556, Q14213, P49279, P55199, P17535, Q9H4X1, P41221, P28907, Q16520, P01584	161	1760	16650	2.05657	0.190592	0.000988069	0.000860946
GOTERM_BP_FAT	GO:0010628~positive regulation of gene expression	34	19.883	5.84512e-05	P01583, Q14765, Q9Y5Q3, Q9ULX9, O94788, P15408, A0A024R718, P12931, A0A0S2Z4Z8, P17676, Q01196, P15036, Q00653, P17275, Q9BYK8, P05231, Q5STB3, P49716, Q14872, Q15025, O14867, P05412, P26012, P49279, P55199, P10147, Q9NR30, P17535, Q9H4X1, Q04724, P41221, P28907, Q16520, P01584	161	1692	16650	2.0781	0.206822	0.00107768	0.000939026
GOTERM_BP_FAT	GO:0070665~positive regulation of leukocyte proliferation	9	5.26316	5.92788e-05	Q14213, P08174, P28907, Q13291, A0A024R7M7, Q9NZQ7, P05231, A0A0S2Z4Z8, P01584	161	139	16650	6.69601	0.20942	0.00108788	0.000947912
GOTERM_BP_FAT	GO:0032609~interferon-gamma production	8	4.67836	6.07093e-05	P41221, Q14213, P49279, Q13291, Q9NZQ7, A0A0S2Z4Z8, Q5STB3, P01584	161	103	16650	8.03232	0.21389	0.00110899	0.000966313
GOTERM_BP_FAT	GO:0043410~positive regulation of MAPK cascade	16	9.35673	6.94845e-05	P01583, P05412, P78556, O43187, P10147, P12931, A0A0S2Z4Z8, P13500, P13236, P32248, P41221, Q13291, P05231, Q5STB3, P01584, P20333	161	485	16650	3.41167	0.240767	0.00126347	0.00110092
GOTERM_BP_FAT	GO:0001660~fever generation	4	2.33918	7.01152e-05	P01583, P35354, Q5STB3, P01584	161	9	16650	45.9627	0.242662	0.00126912	0.00110583
GOTERM_BP_FAT	GO:0051050~positive regulation of transport	23	13.4503	7.05112e-05	P01583, P06702, Q96RD7, Q16739, P49279, P05109, Q13625, A0A024R882, P10147, P11532, P35354, P12931, P13500, P13236, Q9H4X1, P41221, P28907, Q13291, Q9NZQ7, P05231, Q5STB3, Q9H4M9, P01584	161	920	16650	2.5854	0.243851	0.00127048	0.00110703
GOTERM_BP_FAT	GO:0002367~cytokine production involved in immune response	7	4.09357	7.17315e-05	P41221, P08174, P49279, Q13291, A0A024R7M7, P05231, Q5STB3	161	73	16650	9.91662	0.2475	0.00128662	0.00112109
GOTERM_BP_FAT	GO:0019079~viral genome replication	8	4.67836	7.28981e-05	Q15646, A0A024RDA5, P05161, A0A024R882, Q96AZ6, Q5STB3, P13500, Q15025	161	106	16650	7.80499	0.250972	0.00129582	0.0011291
GOTERM_BP_FAT	GO:0032675~regulation of interleukin-6 production	8	4.67836	7.28981e-05	P01583, P41221, Q13291, P05231, A0A0S2Z4Z8, Q5STB3, P01584, P17676	161	106	16650	7.80499	0.250972	0.00129582	0.0011291
GOTERM_BP_FAT	GO:0048514~blood vessel morphogenesis	16	9.35673	7.97311e-05	P01583, P05412, A0A024RDA5, P05106, P50281, Q16678, P12429, P35354, P13500, Q07352, Q01196, Q9H4X1, P15144, P41221, P17275, P01584	161	491	16650	3.36998	0.270989	0.00141096	0.00122942
GOTERM_BP_FAT	GO:2000026~regulation of multicellular organismal development	34	19.883	8.14365e-05	P01583, A0A024RDA5, Q9Y5Q3, Q9ULX9, P35354, A0A0S2Z4Z8, P13500, Q07352, P17676, Q01196, A0A024R9D1, P17706, P05231, Q5STB3, P05412, P01033, O00458, P26651, Q16678, P50281, P14902, Q13822, P12429, Q5TC82, A0A024R7M7, P10124, P10147, P11532, P18510, Q9H4X1, P41221, P05161, Q14162, P01584	161	1721	16650	2.04308	0.275901	0.00142759	0.00124392
GOTERM_BP_FAT	GO:0097193~intrinsic apoptotic signaling pathway	12	7.01754	8.20768e-05	Q03405, P06702, P05109, Q13625, Q16678, P49662, P17706, Q9Y6Y0, P12931, Q5STB3, P17676, P20333	161	279	16650	4.44801	0.277737	0.00142759	0.00124392
GOTERM_BP_FAT	GO:0045893~positive regulation of transcription, DNA-templated	29	16.9591	8.21116e-05	P01583, Q14765, Q9Y5Q3, Q9ULX9, P15408, A0A024R718, P12931, A0A0S2Z4Z8, P17676, Q01196, P15036, Q00653, P17275, Q9BYK8, P05231, Q5STB3, P49716, Q14872, Q15025, O14867, P05412, P49279, P55199, P17535, Q9H4X1, P41221, P28907, Q16520, P01584	161	1349	16650	2.22318	0.277836	0.00142759	0.00124392
GOTERM_BP_FAT	GO:1903508~positive regulation of nucleic acid-templated transcription	29	16.9591	8.21116e-05	P01583, Q14765, Q9Y5Q3, Q9ULX9, P15408, A0A024R718, P12931, A0A0S2Z4Z8, P17676, Q01196, P15036, Q00653, P17275, Q9BYK8, P05231, Q5STB3, P49716, Q14872, Q15025, O14867, P05412, P49279, P55199, P17535, Q9H4X1, P41221, P28907, Q16520, P01584	161	1349	16650	2.22318	0.277836	0.00142759	0.00124392
GOTERM_BP_FAT	GO:0032635~interleukin-6 production	8	4.67836	8.70156e-05	P01583, P41221, Q13291, P05231, A0A0S2Z4Z8, Q5STB3, P01584, P17676	161	109	16650	7.59018	0.291741	0.00150624	0.00131245
GOTERM_BP_FAT	GO:1902624~positive regulation of neutrophil migration	5	2.92398	8.87594e-05	P01583, A0A024RDA5, P09341, P32248, P19876	161	25	16650	20.6832	0.29662	0.00152867	0.00133199
GOTERM_BP_FAT	GO:0031328~positive regulation of cellular biosynthetic process	34	19.883	8.90824e-05	P01583, Q14765, Q9Y5Q3, Q9ULX9, P15408, A0A024R718, P35354, P12931, A0A0S2Z4Z8, P32248, P17676, Q01196, P15036, Q00653, P17275, Q9BYK8, P17706, P05231, Q5STB3, P49716, Q14872, Q15025, O14867, P05412, P78556, Q14213, P49279, P55199, P17535, Q9H4X1, P41221, P28907, Q16520, P01584	161	1729	16650	2.03363	0.29752	0.00152867	0.00133199
GOTERM_BP_FAT	GO:0045785~positive regulation of cell adhesion	14	8.18713	9.01238e-05	Q14213, A0A024R7M7, P11532, P12931, A0A0S2Z4Z8, P13500, P32248, P41221, P08174, Q13291, Q9NZQ7, P05231, Q5STB3, P01584	161	385	16650	3.76059	0.300414	0.00153987	0.00134176
GOTERM_BP_FAT	GO:0045935~positive regulation of nucleobase-containing compound metabolic process	33	19.2982	9.45158e-05	P01583, Q14765, Q9Y5Q3, Q9ULX9, P15408, A0A024R718, P12931, A0A0S2Z4Z8, Q07352, P17676, Q01196, P15036, Q00653, P17275, Q9BYK8, P05231, Q5STB3, P49716, Q14872, Q15025, O14867, P05412, P26651, P49279, P55199, P12429, Q5TC82, P17535, Q9H4X1, P41221, P28907, Q16520, P01584	161	1658	16650	2.05834	0.31249	0.00160799	0.00140111
GOTERM_BP_FAT	GO:0045637~regulation of myeloid cell differentiation	10	5.84795	9.68721e-05	P05412, P26651, Q9Y5Q3, P05161, P17706, P10147, Q5STB3, Q07352, P17676, Q01196	161	191	16650	5.41446	0.318882	0.00164103	0.0014299
GOTERM_BP_FAT	GO:1902680~positive regulation of RNA biosynthetic process	29	16.9591	0.000105739	P01583, Q14765, Q9Y5Q3, Q9ULX9, P15408, A0A024R718, P12931, A0A0S2Z4Z8, P17676, Q01196, P15036, Q00653, P17275, Q9BYK8, P05231, Q5STB3, P49716, Q14872, Q15025, O14867, P05412, P49279, P55199, P17535, Q9H4X1, P41221, P28907, Q16520, P01584	161	1369	16650	2.1907	0.342408	0.00178361	0.00155413
GOTERM_BP_FAT	GO:0050708~regulation of protein secretion	14	8.18713	0.000107921	P01583, Q96RD7, P10124, P10147, P12931, P32248, Q9H4X1, P41221, P28907, Q13291, Q9NZQ7, P05231, Q5STB3, P01584	161	392	16650	3.69343	0.348071	0.0018127	0.00157948
GOTERM_BP_FAT	GO:0002761~regulation of myeloid leukocyte differentiation	8	4.67836	0.00010923	P05412, Q9Y5Q3, P17706, P10147, Q5STB3, Q07352, P17676, Q01196	161	113	16650	7.3215	0.351446	0.00182694	0.00159189
GOTERM_BP_FAT	GO:0002456~T cell mediated immunity	7	4.09357	0.00011171	B0I1T2, P08174, P49279, Q13291, Q92692, P05231, P01584	161	79	16650	9.16346	0.357791	0.00186058	0.0016212
GOTERM_BP_FAT	GO:0046631~alpha-beta T cell activation	8	4.67836	0.000115448	Q14213, P08174, Q5TC82, A0A024R7M7, Q16520, P05231, A0A0S2Z4Z8, P17676	161	114	16650	7.25727	0.367239	0.00191479	0.00166844
GOTERM_BP_FAT	GO:0072676~lymphocyte migration	7	4.09357	0.000119818	P78556, B0I1T2, P41221, P10147, P13500, P13236, P32248	161	80	16650	9.04891	0.378107	0.001979	0.00172438
GOTERM_BP_FAT	GO:0002675~positive regulation of acute inflammatory response	5	2.92398	0.000121312	P05231, P35354, Q5STB3, P32248, P01584	161	27	16650	19.1511	0.381779	0.00199535	0.00173863
GOTERM_BP_FAT	GO:0001934~positive regulation of protein phosphorylation	22	12.8655	0.000125917	P01583, P05412, P78556, O43187, P05106, P49279, Q13822, P10147, P33121, P12931, A0A0S2Z4Z8, P13500, P13236, P32248, Q9H4X1, Q03405, P41221, Q13291, P05231, Q5STB3, P01584, P20333	161	890	16650	2.55635	0.392964	0.00206254	0.00179718
GOTERM_BP_FAT	GO:0071241~cellular response to inorganic substance	9	5.26316	0.00012725	P05412, P04732, P41221, A0A024R6T4, P04733, P17275, A0A140VJP8, P02795, P17535	161	155	16650	6.00481	0.396164	0.00207581	0.00180874
GOTERM_BP_FAT	GO:0045069~regulation of viral genome replication	7	4.09357	0.000128387	Q15646, A0A024RDA5, P05161, A0A024R882, Q96AZ6, Q5STB3, Q15025	161	81	16650	8.9372	0.398879	0.00208576	0.00181741
GOTERM_BP_FAT	GO:0051173~positive regulation of nitrogen compound metabolic process	34	19.883	0.000135072	P01583, Q14765, Q9Y5Q3, Q9ULX9, P15408, A0A024R718, P35354, P12931, A0A0S2Z4Z8, Q07352, P17676, Q01196, P15036, Q00653, P17275, Q9BYK8, P05231, Q5STB3, P49716, Q14872, Q15025, O14867, P05412, P26651, P49279, P55199, P12429, Q5TC82, P17535, Q9H4X1, P41221, P28907, Q16520, P01584	161	1767	16650	1.9899	0.4146	0.00218541	0.00190424
GOTERM_BP_FAT	GO:0032722~positive regulation of chemokine production	6	3.50877	0.00013894	P01583, P41221, P05231, A0A0S2Z4Z8, Q5STB3, P01584	161	52	16650	11.9326	0.423509	0.00223885	0.0019508
GOTERM_BP_FAT	GO:0016032~viral process	23	13.4503	0.000142942	P05412, Q15646, A0A024RDA5, P05106, P26651, Q9NPY3, A0A024R882, Q9NR30, P10147, P12931, P13500, P13236, P15144, P08174, Q13291, Q92692, P05161, Q9Y6Y0, Q96AZ6, P05231, Q5STB3, Q15025, P08631	161	966	16650	2.46229	0.432583	0.00229401	0.00199887
GOTERM_BP_FAT	GO:0033554~cellular response to stress	34	19.883	0.000144033	P01583, A0A024RDA5, P49662, P35354, P12931, A0A0S2Z4Z8, P13500, P32248, Q07352, P17676, P17706, P05231, Q5STB3, Q92537, A0A024R0W3, O14867, P20333, P05412, O43187, Q6FIF1, P26651, Q16831, Q16678, A0A024R642, P52789, Q9H492, Q9H4X1, P41221, Q13291, P05161, Q9NRD1, Q16520, Q14162, P01584	161	1773	16650	1.98316	0.435034	0.00230221	0.00200601
GOTERM_BP_FAT	GO:0031960~response to corticosteroid	9	5.26316	0.000145303	P26651, P12429, P05231, P12931, P35354, Q5STB3, P18510, P13500, Q07352	161	158	16650	5.89079	0.437871	0.00231318	0.00201557
GOTERM_BP_FAT	GO:0044764~multi-organism cellular process	23	13.4503	0.000158434	P05412, Q15646, A0A024RDA5, P05106, P26651, Q9NPY3, A0A024R882, Q9NR30, P10147, P12931, P13500, P13236, P15144, P08174, Q13291, Q92692, P05161, Q9Y6Y0, Q96AZ6, P05231, Q5STB3, Q15025, P08631	161	973	16650	2.44457	0.466386	0.00251213	0.00218892
GOTERM_BP_FAT	GO:0010043~response to zinc ion	6	3.50877	0.000166476	P04732, A0A024R6T4, P04733, P05109, A0A140VJP8, P02795	161	54	16650	11.4907	0.48313	0.00262912	0.00229086
GOTERM_BP_FAT	GO:0009306~protein secretion	15	8.77193	0.000176633	P01583, Q96RD7, P10124, P10147, P12931, P18510, P32248, Q9H4X1, P41221, P28907, Q13291, Q9NZQ7, P05231, Q5STB3, P01584	161	469	16650	3.30755	0.503531	0.00277846	0.00242099
GOTERM_BP_FAT	GO:0001525~angiogenesis	14	8.18713	0.000180727	P01583, P05412, A0A024RDA5, P05106, P50281, Q16678, P12429, P35354, P13500, Q01196, Q9H4X1, P15144, P41221, P01584	161	413	16650	3.50563	0.511525	0.00283163	0.00246732
GOTERM_BP_FAT	GO:1902533~positive regulation of intracellular signal transduction	22	12.8655	0.000184508	P01583, P05412, P78556, O43187, P06702, P05109, Q16678, Q5TC82, P10147, P35354, P12931, A0A0S2Z4Z8, P13500, P13236, P32248, P41221, Q13291, P17706, P05231, Q5STB3, P01584, P20333	161	915	16650	2.48651	0.518792	0.00287948	0.00250901
GOTERM_BP_FAT	GO:0050777~negative regulation of immune response	8	4.67836	0.000185441	A6NK06, P08174, Q13291, Q5TC82, P17706, A0A024R7M7, Q5STB3, Q9NSI8	161	123	16650	6.72625	0.520569	0.0028827	0.00251182
GOTERM_BP_FAT	GO:0008284~positive regulation of cell proliferation	21	12.2807	0.000188591	P01033, P05412, P05106, Q14213, P15408, O94788, A0A024R7M7, Q6I9S7, P35354, A0A024R718, A0A0S2Z4Z8, P13500, P41221, P08174, P28907, Q13291, Q9NZQ7, P05231, Q5STB3, P08631, P01584	161	849	16650	2.558	0.526521	0.00292022	0.00254451
GOTERM_BP_FAT	GO:0042592~homeostatic process	32	18.7135	0.00019126	P01583, P05106, A0A024R4P3, Q9Y5Q3, P05109, P35354, P12931, P13500, P32248, Q07352, P17706, V9HWH2, P05231, Q5STB3, Q9C0K1, P06702, P26651, P49279, Q5TC82, A0A024R7M7, P10147, P11532, P52789, Q6FGT0, P08174, P28907, A0A140VJP8, P05161, P49643, Q9H4M9, P02795, P01584	161	1645	16650	2.01174	0.531503	0.00295002	0.00257047
GOTERM_BP_FAT	GO:0007249~I-kappaB kinase/NF-kappaB signaling	11	6.43275	0.000193152	P01583, Q00653, Q04724, O43187, Q96KP6, A0A0S2Z4Z8, P35354, Q5STB3, Q15025, P32248, P01584	161	257	16650	4.42637	0.535005	0.00296765	0.00258584
GOTERM_BP_FAT	GO:1902622~regulation of neutrophil migration	5	2.92398	0.00021109	P01583, A0A024RDA5, P09341, P32248, P19876	161	31	16650	16.68	0.566927	0.00323074	0.00281508
GOTERM_BP_FAT	GO:0045766~positive regulation of angiogenesis	8	4.67836	0.00022596	P01583, A0A024RDA5, P41221, Q16678, P12429, P35354, P01584, Q01196	161	127	16650	6.5144	0.591722	0.00342907	0.00298789
GOTERM_BP_FAT	GO:0044419~interspecies interaction between organisms	23	13.4503	0.000226644	P05412, Q15646, A0A024RDA5, P05106, P26651, Q9NPY3, A0A024R882, Q9NR30, P10147, P12931, P13500, P13236, P15144, P08174, Q13291, Q92692, P05161, Q9Y6Y0, Q96AZ6, P05231, Q5STB3, Q15025, P08631	161	998	16650	2.38334	0.592827	0.00342907	0.00298789
GOTERM_BP_FAT	GO:0044403~symbiosis, encompassing mutualism through parasitism	23	13.4503	0.000226644	P05412, Q15646, A0A024RDA5, P05106, P26651, Q9NPY3, A0A024R882, Q9NR30, P10147, P12931, P13500, P13236, P15144, P08174, Q13291, Q92692, P05161, Q9Y6Y0, Q96AZ6, P05231, Q5STB3, Q15025, P08631	161	998	16650	2.38334	0.592827	0.00342907	0.00298789
GOTERM_BP_FAT	GO:0006897~endocytosis	18	10.5263	0.000229553	A0A024RDA5, P12318, Q9NPY3, P49279, Q13822, P12429, P12931, P13500, Q8N3F8, B0I1T2, P41221, Q13291, W4VSQ9, Q14162, Q15642, Q5STB3, Q9H4M9, P08631, P01584	161	665	16650	2.79923	0.597497	0.00345988	0.00301474
GOTERM_BP_FAT	GO:0042060~wound healing	16	9.35673	0.000235126	P01583, P01033, P78556, O00458, P06702, P05106, O75923, Q9ULX9, P49279, P05109, P12931, Q03405, P41221, P05120, P05231, Q9H4M9	161	542	16650	3.05288	0.606293	0.00353045	0.00307623
GOTERM_BP_FAT	GO:0042327~positive regulation of phosphorylation	22	12.8655	0.000237038	P01583, P05412, P78556, O43187, P05106, P49279, Q13822, P10147, P33121, P12931, A0A0S2Z4Z8, P13500, P13236, P32248, Q9H4X1, Q03405, P41221, Q13291, P05231, Q5STB3, P01584, P20333	161	932	16650	2.44115	0.609267	0.00354574	0.00308955
GOTERM_BP_FAT	GO:0032623~interleukin-2 production	6	3.50877	0.000253562	P01583, P26651, P49279, A0A0S2Z4Z8, P01584, Q01196	161	59	16650	10.5169	0.634046	0.00377865	0.0032925
GOTERM_BP_FAT	GO:0048585~negative regulation of response to stimulus	28	16.3743	0.000258305	P01583, A0A024RDA5, Q8NC42, P12931, P13500, A6NK06, Q03405, P17706, P05231, Q5STB3, Q9NSI8, Q15025, P20333, P98066, P26651, P50281, Q5TC82, A0A024R7M7, P11532, P18510, Q04724, P41221, P08174, Q13291, Q96KP6, Q9Y6Y0, P05120, P01584	161	1369	16650	2.11516	0.640864	0.00383492	0.00334152
GOTERM_BP_FAT	GO:0001932~regulation of protein phosphorylation	27	15.7895	0.000274592	P01583, P05106, Q8NC42, P12931, A0A0S2Z4Z8, P13500, P32248, Q03405, P17706, P05231, Q5STB3, Q9NSI8, Q15025, P20333, P05412, P78556, O43187, P49279, Q13822, P10147, P11532, P33121, P13236, Q9H4X1, P41221, Q13291, P01584	161	1300	16650	2.14787	0.663323	0.00405203	0.0035307
GOTERM_BP_FAT	GO:0002253~activation of immune response	16	9.35673	0.000274974	O43187, A0A024R4P3, P12318, Q5TC82, P12931, A0A0S2Z4Z8, P32248, A6NK06, Q9H4X1, B0I1T2, P08174, P28907, Q96KP6, P17706, Q15025, P08631	161	550	16650	3.00847	0.663832	0.00405203	0.0035307
GOTERM_BP_FAT	GO:0035556~intracellular signal transduction	44	25.731	0.00028252	P01583, Q14765, A0A024RDA5, P05109, P49662, Q8NC42, P35354, P12931, A0A0S2Z4Z8, P13500, P32248, Q07352, P17676, Q00653, Q03405, P17706, P61587, P05231, Q5STB3, Q15642, Q15025, P20333, P05412, P78556, O43187, P06702, P26651, Q16678, Q13625, Q5TC82, A0A024R7M7, P10147, P11532, P13236, Q9H4X1, Q04724, P41221, P09341, Q13291, Q96KP6, A0A140VJP8, W4VSQ9, Q9Y6Y0, Q16520, P01584	161	2657	16650	1.71257	0.673742	0.00414781	0.00361416
GOTERM_BP_FAT	GO:0045073~regulation of chemokine biosynthetic process	4	2.33918	0.000293274	P41221, P05231, Q5STB3, P01584	161	14	16650	29.5475	0.687361	0.0042898	0.00373789
GOTERM_BP_FAT	GO:0042108~positive regulation of cytokine biosynthetic process	6	3.50877	0.000296699	P01583, P78556, P41221, Q14213, Q5STB3, P01584	161	61	16650	10.1721	0.691579	0.00432395	0.00376764
GOTERM_BP_FAT	GO:0022408~negative regulation of cell-cell adhesion	8	4.67836	0.00029985	Q9H4X1, P14902, Q5TC82, P17706, A0A024R7M7, Q9NZQ7, P18510, P17676	161	133	16650	6.22052	0.695409	0.00435387	0.00379371
GOTERM_BP_FAT	GO:0032845~negative regulation of homeostatic process	9	5.26316	0.00030322	P26651, Q9Y5Q3, P28907, P10147, P11532, P05231, P12931, P32248, Q07352	161	176	16650	5.28833	0.699452	0.00438673	0.00382234
GOTERM_BP_FAT	GO:0002697~regulation of immune effector process	12	7.01754	0.000310284	P41221, P08174, Q13291, Q92692, Q5TC82, A0A024R7M7, P05231, A0A0S2Z4Z8, Q5STB3, P13500, P08631, P01584	161	325	16650	3.81844	0.707753	0.0044726	0.00389717
GOTERM_BP_FAT	GO:1903532~positive regulation of secretion by cell	12	7.01754	0.000326892	P01583, Q9H4X1, Q96RD7, P41221, P28907, Q13291, P10147, Q9NZQ7, P05231, P12931, Q5STB3, P01584	161	327	16650	3.79509	0.726379	0.00469493	0.00409089
GOTERM_BP_FAT	GO:0043066~negative regulation of apoptotic process	20	11.6959	0.00032878	P01583, P01033, P05412, P14902, A0A024R7M7, P12931, A0A0S2Z4Z8, P13500, P32248, P17676, Q04724, Q03405, P41221, P28907, Q9Y6Y0, P05120, P05231, Q5STB3, P08631, P01584	161	818	16650	2.52851	0.72842	0.004705	0.00409966
GOTERM_BP_FAT	GO:0042325~regulation of phosphorylation	28	16.3743	0.000340673	P01583, P05106, Q8NC42, B5MC51, P12931, A0A0S2Z4Z8, P13500, P32248, Q03405, P17706, P05231, Q5STB3, Q9NSI8, Q15025, P20333, P05412, P78556, O43187, P49279, Q13822, P10147, P11532, P33121, P13236, Q9H4X1, P41221, Q13291, P01584	161	1393	16650	2.07872	0.74093	0.00485765	0.00423267
GOTERM_BP_FAT	GO:1903707~negative regulation of hemopoiesis	8	4.67836	0.00034346	P26651, Q9Y5Q3, Q5TC82, P17706, A0A024R7M7, P10147, Q07352, Q01196	161	136	16650	6.0833	0.743777	0.00487984	0.00425201
GOTERM_BP_FAT	GO:0006909~phagocytosis	11	6.43275	0.000351582	B0I1T2, P12318, Q9NPY3, P49279, Q13291, P12429, P12931, Q5STB3, P13500, P08631, P01584	161	277	16650	4.10678	0.751898	0.00497739	0.00433701
GOTERM_BP_FAT	GO:0042033~chemokine biosynthetic process	4	2.33918	0.000364011	P41221, P05231, Q5STB3, P01584	161	15	16650	27.5776	0.76383	0.00513502	0.00447436
GOTERM_BP_FAT	GO:0030278~regulation of ossification	9	5.26316	0.00037966	P41221, P05161, P10124, P10147, P05231, Q5STB3, P49716, P17535, P17676	161	182	16650	5.11399	0.77804	0.00533677	0.00465016
GOTERM_BP_FAT	GO:0043069~negative regulation of programmed cell death	20	11.6959	0.000388021	P01583, P01033, P05412, P14902, A0A024R7M7, P12931, A0A0S2Z4Z8, P13500, P32248, P17676, Q04724, Q03405, P41221, P28907, Q9Y6Y0, P05120, P05231, Q5STB3, P08631, P01584	161	829	16650	2.49496	0.785279	0.00543504	0.00473578
GOTERM_BP_FAT	GO:0032844~regulation of homeostatic process	14	8.18713	0.000421691	P05106, Q9Y5Q3, P26651, P10147, P11532, P35354, P12931, Q07352, P32248, P28907, P05161, P05231, Q5STB3, P01584	161	451	16650	3.21026	0.812117	0.00588586	0.00512859
GOTERM_BP_FAT	GO:0072678~T cell migration	5	2.92398	0.000423671	P78556, B0I1T2, P41221, P10147, P13500	161	37	16650	13.9752	0.813586	0.00589274	0.00513459
GOTERM_BP_FAT	GO:0032755~positive regulation of interleukin-6 production	6	3.50877	0.000428859	P01583, P41221, P05231, A0A0S2Z4Z8, Q5STB3, P01584	161	66	16650	9.40147	0.817382	0.00592333	0.00516125
GOTERM_BP_FAT	GO:0006809~nitric oxide biosynthetic process	6	3.50877	0.000428859	A0A024R642, Q16678, P05231, P35354, Q5STB3, P01584	161	66	16650	9.40147	0.817382	0.00592333	0.00516125
GOTERM_BP_FAT	GO:0050755~chemokine metabolic process	4	2.33918	0.000444861	P41221, P05231, Q5STB3, P01584	161	16	16650	25.854	0.828612	0.00612302	0.00533525
GOTERM_BP_FAT	GO:0032270~positive regulation of cellular protein metabolic process	28	16.3743	0.000460526	P01583, P05106, P05109, P12931, A0A0S2Z4Z8, P13500, P32248, Q03405, Q6ZMZ0, P05231, Q5STB3, P20333, P05412, P78556, Q7Z419, O43187, P06702, P49279, P50281, Q13822, P10147, P33121, P13236, Q9H4X1, P41221, Q8IWE4, Q13291, P01584	161	1420	16650	2.03919	0.838935	0.00629873	0.00548835
GOTERM_BP_FAT	GO:0001959~regulation of cytokine-mediated signaling pathway	8	4.67836	0.000465572	O43187, P41221, P17706, P05231, A0A0S2Z4Z8, Q5STB3, P18510, Q13077	161	143	16650	5.78552	0.842126	0.00629873	0.00548835
GOTERM_BP_FAT	GO:0051384~response to glucocorticoid	8	4.67836	0.000465572	P26651, P12429, P05231, P35354, Q5STB3, P18510, P13500, Q07352	161	143	16650	5.78552	0.842126	0.00629873	0.00548835
GOTERM_BP_FAT	GO:0043491~protein kinase B signaling	8	4.67836	0.000465572	P10147, P05231, P12931, Q5STB3, P13500, P32248, Q07352, P01584	161	143	16650	5.78552	0.842126	0.00629873	0.00548835
GOTERM_BP_FAT	GO:1904018~positive regulation of vasculature development	8	4.67836	0.000465572	P01583, A0A024RDA5, P41221, Q16678, P12429, P35354, P01584, Q01196	161	143	16650	5.78552	0.842126	0.00629873	0.00548835
GOTERM_BP_FAT	GO:0071622~regulation of granulocyte chemotaxis	5	2.92398	0.000469997	A0A024RDA5, P09341, P13500, P32248, P19876	161	38	16650	13.6074	0.844872	0.00633696	0.00552166
GOTERM_BP_FAT	GO:0006366~transcription from RNA polymerase II promoter	33	19.2982	0.000513189	Q9H3M7, P01583, Q14765, Q9Y5Q3, Q9ULX9, P15408, A0A024R718, A0A0S2Z4Z8, P17676, Q01196, P15036, Q00653, P17275, Q9BYK8, P17706, Q15583, P05231, Q5STB3, P49716, Q14872, Q15025, O14867, P05412, P26651, P49279, P55199, Q9NR30, P17535, Q9H4X1, Q04724, P41221, Q16520, P01584	161	1820	16650	1.87513	0.869294	0.00689587	0.00600866
GOTERM_BP_FAT	GO:0051247~positive regulation of protein metabolic process	29	16.9591	0.000521199	P01583, P05106, P05109, P12931, A0A0S2Z4Z8, P13500, P32248, Q03405, Q6ZMZ0, P05231, Q5STB3, P20333, P05412, P78556, Q7Z419, O43187, P06702, Q14213, P49279, P50281, Q13822, P10147, P33121, P13236, Q9H4X1, P41221, Q8IWE4, Q13291, P01584	161	1508	16650	1.98877	0.873381	0.00697984	0.00608183
GOTERM_BP_FAT	GO:0010634~positive regulation of epithelial cell migration	7	4.09357	0.000527016	P05412, P05106, P41221, Q13822, P12429, P12931, P35354	161	105	16650	6.89441	0.876269	0.00703398	0.006129
GOTERM_BP_FAT	GO:0010888~negative regulation of lipid storage	4	2.33918	0.000536389	P05106, P17706, P05231, Q5STB3	161	17	16650	24.3332	0.880784	0.0071112	0.00619628
GOTERM_BP_FAT	GO:0031649~heat generation	4	2.33918	0.000536389	P01583, P35354, Q5STB3, P01584	161	17	16650	24.3332	0.880784	0.0071112	0.00619628
GOTERM_BP_FAT	GO:0050673~epithelial cell proliferation	12	7.01754	0.0005384	Q9H4X1, P05412, P05106, P41221, P26651, P50281, O94788, P05231, Q5STB3, P13500, Q07352, P17676	161	347	16650	3.57635	0.881731	0.00711406	0.00619878
GOTERM_BP_FAT	GO:0051403~stress-activated MAPK cascade	10	5.84795	0.000559656	P01583, O43187, P41221, P26651, Q13291, A0A0S2Z4Z8, Q5STB3, P32248, Q07352, P01584	161	242	16650	4.27339	0.891293	0.00737035	0.00642209
GOTERM_BP_FAT	GO:0046209~nitric oxide metabolic process	6	3.50877	0.000563175	A0A024R642, Q16678, P05231, P35354, Q5STB3, P01584	161	70	16650	8.86424	0.8928	0.00739214	0.00644108
GOTERM_BP_FAT	GO:2000514~regulation of CD4-positive, alpha-beta T cell activation	5	2.92398	0.00057329	P08174, Q5TC82, A0A024R7M7, P05231, A0A0S2Z4Z8	161	40	16650	12.927	0.897015	0.0074754	0.00651363
GOTERM_BP_FAT	GO:2000401~regulation of lymphocyte migration	5	2.92398	0.00057329	P78556, P41221, P10147, P13500, P13236	161	40	16650	12.927	0.897015	0.0074754	0.00651363
GOTERM_BP_FAT	GO:0006357~regulation of transcription from RNA polymerase II promoter	33	19.2982	0.00059174	Q9H3M7, P01583, Q14765, Q9Y5Q3, Q9ULX9, P15408, A0A024R718, A0A0S2Z4Z8, P17676, Q01196, P15036, Q00653, P17275, Q9BYK8, P17706, Q15583, P05231, Q5STB3, P49716, Q14872, Q15025, O14867, P05412, P26651, P49279, P55199, P17535, Q9H4X1, Q04724, P41221, Q9BYH8, Q16520, P01584	161	1835	16650	1.8598	0.904282	0.00769068	0.00670122
GOTERM_BP_FAT	GO:0060759~regulation of response to cytokine stimulus	8	4.67836	0.000595419	O43187, P41221, P17706, P05231, A0A0S2Z4Z8, Q5STB3, P18510, Q13077	161	149	16650	5.55254	0.905669	0.0077132	0.00672084
GOTERM_BP_FAT	GO:0032642~regulation of chemokine production	6	3.50877	0.000601195	P01583, P41221, P05231, A0A0S2Z4Z8, Q5STB3, P01584	161	71	16650	8.73939	0.907805	0.00776266	0.00676393
GOTERM_BP_FAT	GO:0002764~immune response-regulating signaling pathway	15	8.77193	0.000616258	P05412, O43187, A0A024R4P3, P12318, Q5TC82, P12931, A0A0S2Z4Z8, P32248, A6NK06, B0I1T2, P28907, Q96KP6, P17706, Q15025, P08631	161	531	16650	2.92136	0.913152	0.00793132	0.00691089
GOTERM_BP_FAT	GO:0042088~T-helper 1 type immune response	5	2.92398	0.000630552	Q14213, P49279, Q13291, A0A024R7M7, A0A0S2Z4Z8	161	41	16650	12.6117	0.917939	0.00806292	0.00702556
GOTERM_BP_FAT	GO:0032570~response to progesterone	5	2.92398	0.000630552	A6NK06, Q9H3M7, P28907, P12931, P13500	161	41	16650	12.6117	0.917939	0.00806292	0.00702556
GOTERM_BP_FAT	GO:0070498~interleukin-1-mediated signaling pathway	4	2.33918	0.000639142	P01583, O43187, P05231, P18510	161	18	16650	22.9814	0.920688	0.00811934	0.00707472
GOTERM_BP_FAT	GO:0032612~interleukin-1 production	6	3.50877	0.000641108	P78556, Q96RD7, P41221, P10147, P32248, P01584	161	72	16650	8.61801	0.921304	0.00811934	0.00707472
GOTERM_BP_FAT	GO:0046634~regulation of alpha-beta T cell activation	6	3.50877	0.000641108	Q14213, P08174, Q5TC82, A0A024R7M7, P05231, A0A0S2Z4Z8	161	72	16650	8.61801	0.921304	0.00811934	0.00707472
GOTERM_BP_FAT	GO:0010883~regulation of lipid storage	5	2.92398	0.000691754	P05106, P17706, P05231, Q5STB3, Q9H4M9	161	42	16650	12.3114	0.935627	0.00873284	0.00760929
GOTERM_BP_FAT	GO:0031324~negative regulation of cellular metabolic process	39	22.807	0.000694794	Q9H3M7, P05106, P50452, Q8NC42, P12931, Q07352, P17676, Q01196, P15036, Q00653, Q03405, P17275, P17706, Q15583, P05231, Q5STB3, P49716, Q9NSI8, Q15025, O14867, P05412, P01033, P26651, P55199, Q5TC82, A0A024R7M7, P10147, P11532, P13236, P52789, P17535, Q04724, P41221, P08174, Q4ADV7, P28907, P05161, P05120, P01584	161	2345	16650	1.71993	0.936399	0.00874067	0.00761612
GOTERM_BP_FAT	GO:2000377~regulation of reactive oxygen species metabolic process	8	4.67836	0.000696784	A6NK06, A0A024R642, Q16678, P05231, P35354, Q5STB3, P52789, P01584	161	153	16650	5.40738	0.936899	0.00874067	0.00761612
GOTERM_BP_FAT	GO:0071417~cellular response to organonitrogen compound	14	8.18713	0.000712177	P49662, A0A024R7M7, P35354, A0A024R718, P12931, A0A0S2Z4Z8, P13500, Q07352, P17676, Q6FGT0, P17706, P05231, Q5STB3, P01584	161	477	16650	3.03527	0.940637	0.00890559	0.00775981
GOTERM_BP_FAT	GO:2001057~reactive nitrogen species metabolic process	6	3.50877	0.000726853	A0A024R642, Q16678, P05231, P35354, Q5STB3, P01584	161	74	16650	8.38509	0.943994	0.00903212	0.00787006
GOTERM_BP_FAT	GO:0002673~regulation of acute inflammatory response	6	3.50877	0.000726853	P08174, P05231, P35354, Q5STB3, P32248, P01584	161	74	16650	8.38509	0.943994	0.00903212	0.00787006
GOTERM_BP_FAT	GO:0045598~regulation of fat cell differentiation	7	4.09357	0.000741523	P41221, P26651, P05231, P35354, Q5STB3, Q07352, P17676	161	112	16650	6.46351	0.94716	0.00917632	0.00799571
GOTERM_BP_FAT	GO:0009892~negative regulation of metabolic process	41	23.9766	0.000743088	Q9H3M7, P05106, P50452, Q8NC42, P12931, Q07352, P17676, Q01196, P15036, Q00653, Q03405, P17275, P17706, Q15583, P05231, Q5STB3, P49716, Q9NSI8, Q15025, O14867, P05412, P01033, P26012, Q9Y314, P26651, P55199, Q5TC82, A0A024R7M7, P10147, P11532, P13236, P52789, P17535, Q04724, P41221, P08174, Q4ADV7, P28907, P05161, P05120, P01584	161	2522	16650	1.68123	0.947487	0.00917632	0.00799571
GOTERM_BP_FAT	GO:0045595~regulation of cell differentiation	29	16.9591	0.000755174	P05106, Q9Y5Q3, Q9ULX9, P35354, A0A0S2Z4Z8, Q07352, P17676, Q01196, A0A024R9D1, P17275, P17706, P05231, Q5STB3, P49716, P05412, O00458, P26651, P50281, Q5TC82, A0A024R7M7, P10147, P11532, P17535, Q9H4X1, P41221, P05161, Q14162, Q9H4M9, P01584	161	1544	16650	1.9424	0.949945	0.00929661	0.00810053
GOTERM_BP_FAT	GO:0002824~positive regulation of adaptive immune response based on somatic recombination of immune receptors built from immunoglobulin superfamily domains	6	3.50877	0.000772805	P49279, Q92692, P05231, A0A0S2Z4Z8, Q5STB3, P01584	161	75	16650	8.27329	0.953327	0.00948421	0.00826399
GOTERM_BP_FAT	GO:0031098~stress-activated protein kinase signaling cascade	10	5.84795	0.000792482	P01583, O43187, P41221, P26651, Q13291, A0A0S2Z4Z8, Q5STB3, P32248, Q07352, P01584	161	254	16650	4.0715	0.956832	0.00969568	0.00844825
GOTERM_BP_FAT	GO:0030217~T cell differentiation	9	5.26316	0.000806263	Q9Y5Q3, Q5TC82, P17706, A0A024R7M7, Q16520, P05231, A0A0S2Z4Z8, P32248, Q07352	161	204	16650	4.56248	0.959128	0.00983393	0.00856872
GOTERM_BP_FAT	GO:0030098~lymphocyte differentiation	11	6.43275	0.000842512	Q9Y5Q3, P50281, Q13291, Q5TC82, P17706, A0A024R7M7, Q16520, P05231, A0A0S2Z4Z8, P32248, Q07352	161	310	16650	3.66961	0.964603	0.0102445	0.0089265
GOTERM_BP_FAT	GO:0051223~regulation of protein transport	18	10.5263	0.000847923	P01583, Q96RD7, Q16739, A0A024R882, P10124, P10147, P35354, P12931, P13500, P32248, Q9H4X1, P41221, P28907, Q13291, Q9NZQ7, P05231, Q5STB3, P01584	161	746	16650	2.4953	0.965355	0.0102788	0.00895635
GOTERM_BP_FAT	GO:1902531~regulation of intracellular signal transduction	31	18.1287	0.000852143	P01583, P05109, Q8NC42, P35354, P12931, A0A0S2Z4Z8, P13500, P32248, Q03405, P17706, P05231, Q5STB3, Q15642, Q15025, P20333, P05412, P78556, O43187, P06702, Q16678, Q13625, Q5TC82, P10147, P11532, P13236, Q04724, P41221, Q13291, Q96KP6, W4VSQ9, Q9Y6Y0, P01584	161	1714	16650	1.87042	0.96593	0.0102985	0.00897348
GOTERM_BP_FAT	GO:0050779~RNA destabilization	4	2.33918	0.000880416	P26651, Q5TC82, Q07352, P20333	161	20	16650	20.6832	0.969545	0.0106078	0.00924303
GOTERM_BP_FAT	GO:0051046~regulation of secretion	17	9.94152	0.000905035	P01583, P06702, Q96RD7, P05109, P10124, P10147, P12931, P32248, Q9H4X1, P41221, P28907, O60488, Q13291, Q9NZQ7, P05231, Q5STB3, P01584	161	683	16650	2.57405	0.972379	0.0108714	0.00947269
GOTERM_BP_FAT	GO:0070201~regulation of establishment of protein localization	19	11.1111	0.000915583	P01583, Q96RD7, Q16739, Q13625, A0A024R882, P10124, P10147, P35354, P12931, P13500, P32248, Q9H4X1, P41221, P28907, Q13291, Q9NZQ7, P05231, Q5STB3, P01584	161	820	16650	2.39623	0.973511	0.0109649	0.00955415
GOTERM_BP_FAT	GO:0071495~cellular response to endogenous stimulus	24	14.0351	0.000964081	P05412, A0A024RDA5, P26651, P49662, A0A024R7M7, P33121, P35354, A0A024R718, P12931, A0A0S2Z4Z8, P13500, Q07352, P17535, Q8N3F8, P17676, A6NK06, Q6FGT0, P41221, P17275, P17706, P05231, Q5STB3, Q9H4M9, P01584	161	1185	16650	2.0945	0.978148	0.0115109	0.0100299
GOTERM_BP_FAT	GO:0032940~secretion by cell	21	12.2807	0.000974623	P01583, P01033, P05106, Q96RD7, P12429, P10124, P10147, P12931, P18510, P32248, Q9H4X1, B0I1T2, P41221, P28907, Q13291, Q9NZQ7, P05231, Q5STB3, A0A024R0W3, P08631, P01584	161	966	16650	2.24818	0.979043	0.0116018	0.0101092
GOTERM_BP_FAT	GO:0002821~positive regulation of adaptive immune response	6	3.50877	0.000978586	P49279, Q92692, P05231, A0A0S2Z4Z8, Q5STB3, P01584	161	79	16650	7.85439	0.97937	0.0116141	0.0101199
GOTERM_BP_FAT	GO:0098542~defense response to other organism	14	8.18713	0.000981727	P78556, Q15646, P06702, P49279, P05109, P12429, A0A0S2Z4Z8, P17676, P05161, Q16520, Q96AZ6, P05231, Q5STB3, P08631	161	494	16650	2.93082	0.979626	0.0116166	0.010122
GOTERM_BP_FAT	GO:0060548~negative regulation of cell death	20	11.6959	0.00100459	P01583, P01033, P05412, P14902, A0A024R7M7, P12931, A0A0S2Z4Z8, P13500, P32248, P17676, Q04724, Q03405, P41221, P28907, Q9Y6Y0, P05120, P05231, Q5STB3, P08631, P01584	161	897	16650	2.30582	0.981393	0.0118518	0.0103269
GOTERM_BP_FAT	GO:1903708~positive regulation of hemopoiesis	8	4.67836	0.00100808	P05412, P50281, P05161, P05231, A0A0S2Z4Z8, Q5STB3, Q07352, Q01196	161	163	16650	5.07564	0.981649	0.0118564	0.010331
GOTERM_BP_FAT	GO:0046330~positive regulation of JNK cascade	7	4.09357	0.00101806	P01583, P41221, Q13291, A0A0S2Z4Z8, Q5STB3, P32248, P01584	161	119	16650	6.0833	0.982361	0.0118564	0.010331
GOTERM_BP_FAT	GO:1901623~regulation of lymphocyte chemotaxis	4	2.33918	0.00101994	P41221, P10147, P13500, P13236	161	21	16650	19.6983	0.982492	0.0118564	0.010331
GOTERM_BP_FAT	GO:0051043~regulation of membrane protein ectodomain proteolysis	4	2.33918	0.00101994	P01033, Q5STB3, P01584, P20333	161	21	16650	19.6983	0.982492	0.0118564	0.010331
GOTERM_BP_FAT	GO:0006882~cellular zinc ion homeostasis	4	2.33918	0.00101994	Q9C0K1, P06702, P05109, A0A140VJP8	161	21	16650	19.6983	0.982492	0.0118564	0.010331
GOTERM_BP_FAT	GO:0002366~leukocyte activation involved in immune response	9	5.26316	0.00103396	P49279, Q13291, P12429, Q5TC82, A0A024R7M7, Q16520, P10147, P05231, A0A0S2Z4Z8	161	212	16650	4.39031	0.98344	0.0119843	0.0104424
GOTERM_BP_FAT	GO:0002757~immune response-activating signal transduction	14	8.18713	0.00105628	O43187, A0A024R4P3, P12318, Q5TC82, P12931, A0A0S2Z4Z8, P32248, A6NK06, B0I1T2, P28907, Q96KP6, P17706, Q15025, P08631	161	498	16650	2.90728	0.984843	0.0122073	0.0106367
GOTERM_BP_FAT	GO:0042093~T-helper cell differentiation	5	2.92398	0.00106207	Q5TC82, A0A024R7M7, Q16520, P05231, A0A0S2Z4Z8	161	47	16650	11.0017	0.985188	0.0122385	0.010664
GOTERM_BP_FAT	GO:0001667~ameboidal-type cell migration	11	6.43275	0.00107169	P01033, Q9H4X1, P05412, P05106, P41221, Q16678, Q13822, Q8WXH0, P12429, P12931, P35354	161	320	16650	3.55493	0.985742	0.0123136	0.0107293
GOTERM_BP_FAT	GO:0046916~cellular transition metal ion homeostasis	6	3.50877	0.00109554	Q9C0K1, P06702, P49279, P05109, A0A140VJP8, P02795	161	81	16650	7.66046	0.98703	0.0125264	0.0109147
GOTERM_BP_FAT	GO:0042742~defense response to bacterium	10	5.84795	0.00109653	P78556, P06702, P49279, P05109, P12429, P05161, P05231, A0A0S2Z4Z8, Q5STB3, P17676	161	266	16650	3.88783	0.987081	0.0125264	0.0109147
GOTERM_BP_FAT	GO:0002263~cell activation involved in immune response	9	5.26316	0.00110019	P49279, Q13291, P12429, Q5TC82, A0A024R7M7, Q16520, P10147, P05231, A0A0S2Z4Z8	161	214	16650	4.34928	0.987267	0.012532	0.0109197
GOTERM_BP_FAT	GO:0010562~positive regulation of phosphorus metabolic process	22	12.8655	0.001108	P01583, P05412, P78556, O43187, P05106, P49279, Q13822, P10147, P33121, P12931, A0A0S2Z4Z8, P13500, P13236, P32248, Q9H4X1, Q03405, P41221, Q13291, P05231, Q5STB3, P01584, P20333	161	1049	16650	2.16888	0.987656	0.0125489	0.0109344
GOTERM_BP_FAT	GO:0045937~positive regulation of phosphate metabolic process	22	12.8655	0.001108	P01583, P05412, P78556, O43187, P05106, P49279, Q13822, P10147, P33121, P12931, A0A0S2Z4Z8, P13500, P13236, P32248, Q9H4X1, Q03405, P41221, Q13291, P05231, Q5STB3, P01584, P20333	161	1049	16650	2.16888	0.987656	0.0125489	0.0109344
GOTERM_BP_FAT	GO:0050710~negative regulation of cytokine secretion	5	2.92398	0.00115004	Q9H4X1, Q13291, P10124, P05231, Q5STB3	161	48	16650	10.7725	0.989552	0.0129879	0.0113169
GOTERM_BP_FAT	GO:0048545~response to steroid hormone	12	7.01754	0.00115612	A6NK06, Q9H3M7, P26651, P28907, P12429, P05231, P12931, P35354, Q5STB3, P18510, P13500, Q07352	161	381	16650	3.2572	0.989801	0.013007	0.0113336
GOTERM_BP_FAT	GO:0051250~negative regulation of lymphocyte activation	7	4.09357	0.0011583	P14902, Q5TC82, P17706, A0A024R7M7, Q9NZQ7, Q9NSI8, P17676	161	122	16650	5.93371	0.989889	0.013007	0.0113336
GOTERM_BP_FAT	GO:0002440~production of molecular mediator of immune response	8	4.67836	0.00116444	P41221, P08174, P49279, Q13291, A0A024R7M7, Q16520, P05231, Q5STB3	161	167	16650	4.95407	0.990133	0.0130391	0.0113615
GOTERM_BP_FAT	GO:0090023~positive regulation of neutrophil chemotaxis	4	2.33918	0.0011727	A0A024RDA5, P09341, P32248, P19876	161	22	16650	18.8029	0.990451	0.0130397	0.011362
GOTERM_BP_FAT	GO:0002544~chronic inflammatory response	4	2.33918	0.0011727	P05109, P14902, Q5STB3, P17676	161	22	16650	18.8029	0.990451	0.0130397	0.011362
GOTERM_BP_FAT	GO:0010605~negative regulation of macromolecule metabolic process	38	22.2222	0.00117436	Q9H3M7, P05106, P50452, Q8NC42, P12931, Q07352, P17676, Q01196, P15036, Q00653, Q03405, P17275, P17706, Q15583, P05231, Q5STB3, P49716, Q9NSI8, Q15025, O14867, P05412, P01033, P26012, P26651, Q5TC82, A0A024R7M7, P10147, P11532, P13236, P17535, Q04724, P41221, P08174, Q4ADV7, P28907, P05161, P05120, P01584	161	2326	16650	1.68952	0.990514	0.0130397	0.011362
GOTERM_BP_FAT	GO:0045597~positive regulation of cell differentiation	19	11.1111	0.00121889	P05412, P26651, P50281, P11532, P35354, A0A0S2Z4Z8, Q07352, P17535, P17676, Q01196, Q9H4X1, P41221, P17275, P05161, Q14162, P05231, Q5STB3, P49716, Q9H4M9	161	841	16650	2.33639	0.99205	0.0134963	0.0117599
GOTERM_BP_FAT	GO:1901652~response to peptide	13	7.60234	0.00122485	P01033, P49662, A0A024R7M7, A0A024R718, P12931, A0A0S2Z4Z8, P13500, Q07352, P17535, P08174, P17706, P05231, P01584	161	444	16650	3.02795	0.992236	0.0135245	0.0117845
GOTERM_BP_FAT	GO:0002294~CD4-positive, alpha-beta T cell differentiation involved in immune response	5	2.92398	0.00124299	Q5TC82, A0A024R7M7, Q16520, P05231, A0A0S2Z4Z8	161	49	16650	10.5527	0.992776	0.0136835	0.011923
GOTERM_BP_FAT	GO:0010632~regulation of epithelial cell migration	8	4.67836	0.00124615	Q9H4X1, P05412, P05106, P41221, Q13822, P12429, P12931, P35354	161	169	16650	4.89544	0.992866	0.0136835	0.011923
GOTERM_BP_FAT	GO:0002293~alpha-beta T cell differentiation involved in immune response	5	2.92398	0.00134108	Q5TC82, A0A024R7M7, Q16520, P05231, A0A0S2Z4Z8	161	50	16650	10.3416	0.995105	0.0146447	0.0127606
GOTERM_BP_FAT	GO:0002287~alpha-beta T cell activation involved in immune response	5	2.92398	0.00134108	Q5TC82, A0A024R7M7, Q16520, P05231, A0A0S2Z4Z8	161	50	16650	10.3416	0.995105	0.0146447	0.0127606
GOTERM_BP_FAT	GO:1903409~reactive oxygen species biosynthetic process	6	3.50877	0.00136013	A0A024R642, Q16678, P05231, P35354, Q5STB3, P01584	161	85	16650	7.29996	0.995462	0.0147714	0.0128709
GOTERM_BP_FAT	GO:0045778~positive regulation of ossification	6	3.50877	0.00136013	P41221, P05161, P05231, P49716, P17535, P17676	161	85	16650	7.29996	0.995462	0.0147714	0.0128709
GOTERM_BP_FAT	GO:0065009~regulation of molecular function	44	25.731	0.0013749	Q9H3M7, P05106, P50452, P05109, P12931, A0A0S2Z4Z8, P13500, P32248, A6NK06, Q00653, Q03405, P17706, P05231, Q5STB3, Q15642, P05412, P78556, P01033, Q9Y314, O43187, P06702, P26651, P49279, Q16678, A0A024R642, P50281, P55199, P12429, A0A024R882, A0A024R7M7, P10147, P11532, P33121, P13236, Q9H4X1, P41221, Q8IWE4, Q4ADV7, P09341, Q13291, W4VSQ9, P05120, P08631, Q13077, P01584	161	2863	16650	1.58935	0.99572	0.014891	0.0129752
GOTERM_BP_FAT	GO:0031401~positive regulation of protein modification process	23	13.4503	0.00139403	P01583, P05412, P78556, O43187, P05106, P49279, Q13822, P10147, P33121, P12931, A0A0S2Z4Z8, P13500, P13236, P32248, Q9H4X1, Q03405, P41221, Q8IWE4, Q13291, P05231, Q5STB3, P01584, P20333	161	1143	16650	2.08099	0.996033	0.0150571	0.0131199
GOTERM_BP_FAT	GO:0019220~regulation of phosphate metabolic process	29	16.9591	0.00143106	P01583, P05106, Q8NC42, B5MC51, P12931, A0A0S2Z4Z8, P13500, P32248, Q03405, P17706, P05231, Q5STB3, Q9NSI8, Q15025, P20333, P05412, P78556, O43187, P49279, Q13822, P55199, P10147, P11532, P33121, P13236, Q9H4X1, P41221, Q13291, P01584	161	1610	16650	1.86278	0.996576	0.0153893	0.0134093
GOTERM_BP_FAT	GO:0006468~protein phosphorylation	32	18.7135	0.00143255	P01583, P05106, Q8NC42, B5MC51, P12931, A0A0S2Z4Z8, P13500, P32248, Q07352, Q03405, P17706, P05231, Q5STB3, Q9NSI8, Q15025, P20333, P05412, P78556, O43187, P26651, P49279, Q13822, A0A024R7M7, P10147, P11532, P33121, P13236, Q9H4X1, P41221, Q13291, P08631, P01584	161	1852	16650	1.78689	0.996596	0.0153893	0.0134093
GOTERM_BP_FAT	GO:0051174~regulation of phosphorus metabolic process	29	16.9591	0.00144443	P01583, P05106, Q8NC42, B5MC51, P12931, A0A0S2Z4Z8, P13500, P32248, Q03405, P17706, P05231, Q5STB3, Q9NSI8, Q15025, P20333, P05412, P78556, O43187, P49279, Q13822, P55199, P10147, P11532, P33121, P13236, Q9H4X1, P41221, Q13291, P01584	161	1611	16650	1.86162	0.996753	0.0153918	0.0134116
GOTERM_BP_FAT	GO:0045071~negative regulation of viral genome replication	5	2.92398	0.00144444	Q15646, P05161, Q96AZ6, Q5STB3, Q15025	161	51	16650	10.1388	0.996753	0.0153918	0.0134116
GOTERM_BP_FAT	GO:0032655~regulation of interleukin-12 production	5	2.92398	0.00144444	Q13291, P14902, A0A024R7M7, A0A0S2Z4Z8, P32248	161	51	16650	10.1388	0.996753	0.0153918	0.0134116
GOTERM_BP_FAT	GO:0048872~homeostasis of number of cells	9	5.26316	0.0014683	P26651, Q9Y5Q3, Q5TC82, P05161, P17706, A0A024R7M7, P05231, P32248, Q07352	161	224	16650	4.15511	0.997046	0.0156042	0.0135966
GOTERM_BP_FAT	GO:0006979~response to oxidative stress	12	7.01754	0.00151078	Q9H3M7, P05412, P28907, A0A024R642, P50281, Q16678, P05231, P12931, P35354, Q5STB3, Q14872, P32248	161	394	16650	3.14973	0.997505	0.0160127	0.0139525
GOTERM_BP_FAT	GO:0055069~zinc ion homeostasis	4	2.33918	0.00151971	Q9C0K1, P06702, P05109, A0A140VJP8	161	24	16650	17.236	0.997591	0.0160644	0.0139976
GOTERM_BP_FAT	GO:0008285~negative regulation of cell proliferation	16	9.35673	0.00154284	P01583, P05412, A0A024RDA5, Q16678, P14902, Q5TC82, O94788, P35354, P17676, Q9H4X1, P41221, P09341, P17706, Q9NZQ7, P05231, P01584	161	651	16650	2.54172	0.997803	0.0162655	0.0141728
GOTERM_BP_FAT	GO:0032615~interleukin-12 production	5	2.92398	0.00155323	Q13291, P14902, A0A024R7M7, A0A0S2Z4Z8, P32248	161	52	16650	9.94386	0.997892	0.0162884	0.0141928
GOTERM_BP_FAT	GO:0032663~regulation of interleukin-2 production	5	2.92398	0.00155323	P01583, P26651, A0A0S2Z4Z8, P01584, Q01196	161	52	16650	9.94386	0.997892	0.0162884	0.0141928
GOTERM_BP_FAT	GO:1902106~negative regulation of leukocyte differentiation	6	3.50877	0.00158748	Q9Y5Q3, Q5TC82, P17706, A0A024R7M7, P10147, Q01196	161	88	16650	7.0511	0.99816	0.0166037	0.0144675
GOTERM_BP_FAT	GO:0010631~epithelial cell migration	9	5.26316	0.00164199	Q9H4X1, P05412, P05106, P41221, Q16678, Q13822, P12429, P12931, P35354	161	228	16650	4.08222	0.998518	0.0171285	0.0149248
GOTERM_BP_FAT	GO:1902107~positive regulation of leukocyte differentiation	7	4.09357	0.00166894	P05412, P50281, P05231, A0A0S2Z4Z8, Q5STB3, Q07352, Q01196	161	131	16650	5.52605	0.998668	0.0172753	0.0150527
GOTERM_BP_FAT	GO:0002286~T cell activation involved in immune response	6	3.50877	0.00166913	P49279, Q5TC82, A0A024R7M7, Q16520, P05231, A0A0S2Z4Z8	161	89	16650	6.97188	0.998669	0.0172753	0.0150527
GOTERM_BP_FAT	GO:0050868~negative regulation of T cell activation	6	3.50877	0.00166913	P14902, Q5TC82, P17706, A0A024R7M7, Q9NZQ7, P17676	161	89	16650	6.97188	0.998669	0.0172753	0.0150527
GOTERM_BP_FAT	GO:0071624~positive regulation of granulocyte chemotaxis	4	2.33918	0.00171484	A0A024RDA5, P09341, P32248, P19876	161	25	16650	16.5466	0.99889	0.0177022	0.0154247
GOTERM_BP_FAT	GO:0051094~positive regulation of developmental process	22	12.8655	0.00175927	P01583, P05412, A0A024RDA5, P50281, Q16678, P14902, Q13822, P12429, P11532, P35354, P12931, A0A0S2Z4Z8, Q07352, Q01196, Q9H4X1, P41221, P05161, Q14162, P05231, Q5STB3, Q9H4M9, P01584	161	1089	16650	2.08922	0.99907	0.0181136	0.0157832
GOTERM_BP_FAT	GO:0002449~lymphocyte mediated immunity	10	5.84795	0.00176555	B0I1T2, P08174, P49279, Q13291, Q92692, Q16520, P05231, Q5STB3, Q9NQ25, P01584	161	285	16650	3.62864	0.999093	0.0181312	0.0157985
GOTERM_BP_FAT	GO:0090132~epithelium migration	9	5.26316	0.0017825	Q9H4X1, P05412, P05106, P41221, Q16678, Q13822, P12429, P12931, P35354	161	231	16650	4.0292	0.999152	0.018258	0.0159089
GOTERM_BP_FAT	GO:0072359~circulatory system development	20	11.6959	0.00183598	P01583, P05412, P26012, A0A024RDA5, P05106, P50281, Q16678, Q13822, P12429, O94788, P35354, P13500, Q07352, Q01196, Q9H4X1, P15144, P41221, P17275, P05231, P01584	161	945	16650	2.1887	0.999314	0.0187077	0.0163008
GOTERM_BP_FAT	GO:0072358~cardiovascular system development	20	11.6959	0.00183598	P01583, P05412, P26012, A0A024RDA5, P05106, P50281, Q16678, Q13822, P12429, O94788, P35354, P13500, Q07352, Q01196, Q9H4X1, P15144, P41221, P17275, P05231, P01584	161	945	16650	2.1887	0.999314	0.0187077	0.0163008
GOTERM_BP_FAT	GO:0031667~response to nutrient levels	12	7.01754	0.00184057	Q9H492, P05412, P26651, Q16831, O60488, O94788, P33121, P05231, P12931, P35354, A0A024R0W3, P13500	161	404	16650	3.07177	0.999326	0.0187077	0.0163008
GOTERM_BP_FAT	GO:0043615~astrocyte cell migration	3	1.75439	0.00186712	P50281, P10147, P13500	161	7	16650	44.3212	0.999394	0.0188808	0.0164516
GOTERM_BP_FAT	GO:0031622~positive regulation of fever generation	3	1.75439	0.00186712	P35354, Q5STB3, P01584	161	7	16650	44.3212	0.999394	0.0188808	0.0164516
GOTERM_BP_FAT	GO:0032897~negative regulation of viral transcription	4	2.33918	0.00192494	P05412, P26651, P10147, P13236	161	26	16650	15.9102	0.999518	0.0192688	0.0167897
GOTERM_BP_FAT	GO:2000403~positive regulation of lymphocyte migration	4	2.33918	0.00192494	P78556, P41221, P10147, P13236	161	26	16650	15.9102	0.999518	0.0192688	0.0167897
GOTERM_BP_FAT	GO:0090022~regulation of neutrophil chemotaxis	4	2.33918	0.00192494	A0A024RDA5, P09341, P32248, P19876	161	26	16650	15.9102	0.999518	0.0192688	0.0167897
GOTERM_BP_FAT	GO:0002369~T cell cytokine production	4	2.33918	0.00192494	P08174, P49279, Q13291, P05231	161	26	16650	15.9102	0.999518	0.0192688	0.0167897
GOTERM_BP_FAT	GO:0007254~JNK cascade	8	4.67836	0.00196345	P01583, O43187, P41221, Q13291, A0A0S2Z4Z8, Q5STB3, P32248, P01584	161	183	16650	4.52092	0.999586	0.0196049	0.0170825
GOTERM_BP_FAT	GO:0045638~negative regulation of myeloid cell differentiation	6	3.50877	0.00202681	P26651, Q9Y5Q3, P17706, P10147, Q07352, Q01196	161	93	16650	6.67201	0.999678	0.0201866	0.0175894
GOTERM_BP_FAT	GO:0048247~lymphocyte chemotaxis	5	2.92398	0.00204562	P78556, P41221, P10147, P13500, P13236	161	56	16650	9.23358	0.999702	0.0202721	0.017664
GOTERM_BP_FAT	GO:0002292~T cell differentiation involved in immune response	5	2.92398	0.00204562	Q5TC82, A0A024R7M7, Q16520, P05231, A0A0S2Z4Z8	161	56	16650	9.23358	0.999702	0.0202721	0.017664
GOTERM_BP_FAT	GO:0009628~response to abiotic stimulus	21	12.2807	0.0020723	P01583, Q9H3M7, P05412, P50281, P11532, P35354, P12931, P13500, Q07352, P17535, A0A024R5Q7, Q6FGT0, Q9H4X1, Q8IWE4, P28907, P17275, P05231, Q5STB3, A0A024R0W3, O14867, P01584	161	1029	16650	2.11053	0.999732	0.0204853	0.0178497
GOTERM_BP_FAT	GO:0090130~tissue migration	9	5.26316	0.00208094	Q9H4X1, P05412, P05106, P41221, Q16678, Q13822, P12429, P12931, P35354	161	237	16650	3.9272	0.999741	0.0205195	0.0178795
GOTERM_BP_FAT	GO:0010556~regulation of macromolecule biosynthetic process	57	33.3333	0.00212911	Q14765, Q9Y5Q3, P15408, A0A024R718, P12931, A0A0S2Z4Z8, P13500, Q07352, P17676, A6NK06, P17275, P17706, Q9BYK8, Q15583, Q5STB3, Q15025, O14867, P05412, P06702, Q14213, Q16678, P55199, P12429, A0A024R7M7, P11532, P13236, Q9H4X1, Q16520, P01584, Q9H3M7, P01583, P05106, Q9ULX9, P05109, Q96JC9, P32248, Q01196, Q00653, P15036, Q6FG85, Q86U90, P05231, P49716, Q14872, P78556, O43187, P26651, P49279, Q5T…	161	4107	16650	1.43529	0.999786	0.0209424	0.018248
GOTERM_BP_FAT	GO:0043122~regulation of I-kappaB kinase/NF-kappaB signaling	9	5.26316	0.00214869	P01583, Q04724, Q96KP6, A0A0S2Z4Z8, P35354, Q5STB3, Q15025, P32248, P01584	161	238	16650	3.91069	0.999802	0.0210473	0.0183394
GOTERM_BP_FAT	GO:0010575~positive regulation of vascular endothelial growth factor production	4	2.33918	0.00215039	P01583, Q16678, P35354, P01584	161	27	16650	15.3209	0.999803	0.0210473	0.0183394
GOTERM_BP_FAT	GO:0032611~interleukin-1 beta production	5	2.92398	0.00218376	Q96RD7, P41221, P10147, P32248, P01584	161	57	16650	9.07159	0.999828	0.0212867	0.018548
GOTERM_BP_FAT	GO:0072503~cellular divalent inorganic cation homeostasis	12	7.01754	0.00218559	Q9C0K1, A0A024R4P3, P06702, P08174, P28907, P49279, P05109, A0A140VJP8, P10147, P11532, P13500, P32248	161	413	16650	3.00483	0.999829	0.0212867	0.018548
GOTERM_BP_FAT	GO:0032874~positive regulation of stress-activated MAPK cascade	7	4.09357	0.00225479	P01583, P41221, Q13291, A0A0S2Z4Z8, Q5STB3, P32248, P01584	161	139	16650	5.20801	0.99987	0.0219068	0.0190884
GOTERM_BP_FAT	GO:0045926~negative regulation of growth	9	5.26316	0.00226329	O00458, P04732, P41221, A0A024R6T4, P04733, Q8IWE4, A0A140VJP8, Q5STB3, P02795	161	240	16650	3.87811	0.999874	0.0219357	0.0191135
GOTERM_BP_FAT	GO:0031399~regulation of protein modification process	29	16.9591	0.00232757	P01583, P05106, Q8NC42, P12931, A0A0S2Z4Z8, P13500, P32248, Q03405, P17706, P05231, Q5STB3, Q9NSI8, Q15025, P20333, P05412, P78556, O43187, P49279, Q13822, P10147, P11532, P33121, P13236, Q9H4X1, P41221, Q8IWE4, Q13291, P05161, P01584	161	1664	16650	1.80232	0.999903	0.0224347	0.0195483
GOTERM_BP_FAT	GO:1903038~negative regulation of leukocyte cell-cell adhesion	6	3.50877	0.00232962	P14902, Q5TC82, P17706, A0A024R7M7, Q9NZQ7, P17676	161	96	16650	6.46351	0.999903	0.0224347	0.0195483
GOTERM_BP_FAT	GO:0070304~positive regulation of stress-activated protein kinase signaling cascade	7	4.09357	0.00233742	P01583, P41221, Q13291, A0A0S2Z4Z8, Q5STB3, P32248, P01584	161	140	16650	5.17081	0.999906	0.0224347	0.0195483
GOTERM_BP_FAT	GO:0045619~regulation of lymphocyte differentiation	7	4.09357	0.00233742	P50281, Q5TC82, P17706, A0A024R7M7, P05231, A0A0S2Z4Z8, Q07352	161	140	16650	5.17081	0.999906	0.0224347	0.0195483
GOTERM_BP_FAT	GO:0045622~regulation of T-helper cell differentiation	4	2.33918	0.00239158	Q5TC82, A0A024R7M7, P05231, A0A0S2Z4Z8	161	28	16650	14.7737	0.999925	0.0228991	0.019953
GOTERM_BP_FAT	GO:0031620~regulation of fever generation	3	1.75439	0.0024738	P35354, Q5STB3, P01584	161	8	16650	38.7811	0.999946	0.0235661	0.0205341
GOTERM_BP_FAT	GO:0002718~regulation of cytokine production involved in immune response	5	2.92398	0.00247907	P41221, Q13291, A0A024R7M7, P05231, Q5STB3	161	59	16650	8.76408	0.999947	0.0235661	0.0205341
GOTERM_BP_FAT	GO:0043367~CD4-positive, alpha-beta T cell differentiation	5	2.92398	0.00247907	Q5TC82, A0A024R7M7, Q16520, P05231, A0A0S2Z4Z8	161	59	16650	8.76408	0.999947	0.0235661	0.0205341
GOTERM_BP_FAT	GO:0002695~negative regulation of leukocyte activation	7	4.09357	0.00250931	P14902, Q5TC82, P17706, A0A024R7M7, Q9NZQ7, Q9NSI8, P17676	161	142	16650	5.09798	0.999953	0.0237964	0.0207348
GOTERM_BP_FAT	GO:0044093~positive regulation of molecular function	31	18.1287	0.00258594	P05106, P05109, P12931, A0A0S2Z4Z8, P13500, P32248, Q00653, Q03405, P05231, Q5STB3, Q15642, P05412, P78556, O43187, P06702, P49279, A0A024R642, P50281, P12429, A0A024R7M7, P10147, P11532, P33121, P13236, Q9H4X1, P41221, Q8IWE4, Q4ADV7, P09341, W4VSQ9, Q13077, P01584	161	1840	16650	1.74234	0.999965	0.0244438	0.0212989
GOTERM_BP_FAT	GO:0051248~negative regulation of protein metabolic process	21	12.2807	0.0025899	P01033, P05412, P05106, P26651, P50452, Q5TC82, Q8NC42, P11532, P12931, Q07352, Q03405, P08174, Q4ADV7, P05161, P17706, P05120, P05231, Q5STB3, Q9NSI8, Q15025, P01584	161	1049	16650	2.07029	0.999966	0.0244438	0.0212989
GOTERM_BP_FAT	GO:0042113~B cell activation	9	5.26316	0.00263533	P28907, P50281, Q5TC82, P17706, A0A024R7M7, Q16520, P05231, Q9NSI8, Q07352	161	246	16650	3.78352	0.999971	0.0248134	0.021621
GOTERM_BP_FAT	GO:0022603~regulation of anatomical structure morphogenesis	21	12.2807	0.0026472	P01583, O00458, A0A024RDA5, Q16678, Q13822, P12429, Q5TC82, P10147, P35354, P12931, P18510, P13500, Q01196, Q9H4X1, A0A024R9D1, P41221, P05231, Q5STB3, Q9H4M9, P08631, P01584	161	1051	16650	2.06636	0.999973	0.024823	0.0216293
GOTERM_BP_FAT	GO:0050706~regulation of interleukin-1 beta secretion	4	2.33918	0.00264887	Q96RD7, P41221, P10147, P32248	161	29	16650	14.2643	0.999973	0.024823	0.0216293
GOTERM_BP_FAT	GO:0001936~regulation of endothelial cell proliferation	6	3.50877	0.00278293	Q9H4X1, P05412, P05106, P41221, O94788, P13500	161	100	16650	6.20497	0.999984	0.0260178	0.0226704
GOTERM_BP_FAT	GO:0002548~monocyte chemotaxis	5	2.92398	0.00280074	P78556, P10147, P05231, P13500, P13236	161	61	16650	8.47673	0.999985	0.0261227	0.0227618
GOTERM_BP_FAT	GO:0001649~osteoblast differentiation	8	4.67836	0.00281018	P17275, Q9NR30, P10147, P05231, Q5STB3, P49716, P17535, P17676	161	195	16650	4.24271	0.999986	0.0261492	0.0227849
GOTERM_BP_FAT	GO:0050790~regulation of catalytic activity	37	21.6374	0.00282174	Q9H3M7, P05106, P50452, P05109, P12931, A0A0S2Z4Z8, P13500, P32248, Q03405, P17706, P05231, Q5STB3, Q15642, P05412, P78556, P01033, Q9Y314, O43187, P06702, P26651, P49279, A0A024R642, P50281, P55199, P12429, A0A024R7M7, P10147, P33121, P13236, Q9H4X1, P41221, Q8IWE4, Q4ADV7, P09341, Q13291, W4VSQ9, P05120, P01584	161	2357	16650	1.62342	0.999986	0.0261808	0.0228124
GOTERM_BP_FAT	GO:0006875~cellular metal ion homeostasis	13	7.60234	0.00282678	Q9C0K1, P06702, A0A024R4P3, P49279, P05109, P10147, P11532, P13500, P32248, P08174, P28907, A0A140VJP8, P02795	161	491	16650	2.73811	0.999987	0.0261808	0.0228124
GOTERM_BP_FAT	GO:1901699~cellular response to nitrogen compound	14	8.18713	0.00287811	P49662, A0A024R7M7, P35354, A0A024R718, P12931, A0A0S2Z4Z8, P13500, Q07352, P17676, Q6FGT0, P17706, P05231, Q5STB3, P01584	161	558	16650	2.59467	0.999989	0.026594	0.0231725
GOTERM_BP_FAT	GO:0010573~vascular endothelial growth factor production	4	2.33918	0.00292261	P01583, Q16678, P35354, P01584	161	30	16650	13.7888	0.999991	0.0269424	0.023476
GOTERM_BP_FAT	GO:0045444~fat cell differentiation	8	4.67836	0.00296384	P41221, P26651, P05231, P35354, Q5STB3, P49716, Q07352, P17676	161	197	16650	4.19964	0.999992	0.027259	0.0237519
GOTERM_BP_FAT	GO:0071887~leukocyte apoptotic process	6	3.50877	0.00303207	P41221, P14902, A0A024R7M7, Q9NZQ7, P05231, P32248	161	102	16650	6.0833	0.999994	0.027822	0.0242425
GOTERM_BP_FAT	GO:0072507~divalent inorganic cation homeostasis	12	7.01754	0.00314232	Q9C0K1, A0A024R4P3, P06702, P08174, P28907, P49279, P05109, A0A140VJP8, P10147, P11532, P13500, P32248	161	433	16650	2.86604	0.999996	0.0287351	0.0250381
GOTERM_BP_FAT	GO:0032652~regulation of interleukin-1 production	5	2.92398	0.00314989	P78556, Q96RD7, P41221, P10147, P32248	161	63	16650	8.20763	0.999996	0.0287351	0.0250381
GOTERM_BP_FAT	GO:0032269~negative regulation of cellular protein metabolic process	20	11.6959	0.00315619	P01033, P05412, P26651, P50452, Q5TC82, Q8NC42, P11532, P12931, Q07352, Q03405, P08174, Q4ADV7, P05161, P17706, P05120, P05231, Q5STB3, Q9NSI8, Q15025, P01584	161	992	16650	2.085	0.999996	0.0287351	0.0250381
GOTERM_BP_FAT	GO:0045647~negative regulation of erythrocyte differentiation	3	1.75439	0.00316057	P26651, Q9Y5Q3, Q07352	161	9	16650	34.472	0.999996	0.0287351	0.0250381
GOTERM_BP_FAT	GO:0009615~response to virus	10	5.84795	0.00317336	Q15646, P05161, Q9Y6Y0, Q9NR30, Q96AZ6, P05231, P12931, Q5STB3, P13236, P08631	161	311	16650	3.32528	0.999997	0.0287854	0.0250819
GOTERM_BP_FAT	GO:0070848~response to growth factor	15	8.77193	0.00324461	P05412, A0A024RDA5, P05106, P26651, P12429, P12931, P13500, Q07352, Q8N3F8, P41221, Q15583, P05231, Q9H4M9, P01584, P20333	161	634	16650	2.44675	0.999997	0.0293645	0.0255865
GOTERM_BP_FAT	GO:0009991~response to extracellular stimulus	12	7.01754	0.0032541	Q9H492, P05412, P26651, Q16831, O60488, O94788, P33121, P05231, P12931, P35354, A0A024R0W3, P13500	161	435	16650	2.85286	0.999998	0.0293833	0.0256029
GOTERM_BP_FAT	GO:0048646~anatomical structure formation involved in morphogenesis	22	12.8655	0.00340364	P01583, P05412, A0A024RDA5, P05106, P50281, Q16678, P12429, Q5TC82, P11532, P35354, P13500, Q01196, P15036, Q00653, Q9H4X1, P15144, P41221, P17275, Q92692, Q5STB3, Q9H4M9, P01584	161	1151	16650	1.97668	0.999999	0.0306637	0.0267186
GOTERM_BP_FAT	GO:1901653~cellular response to peptide	10	5.84795	0.00345219	P49662, P17706, A0A024R7M7, P05231, A0A024R718, P12931, A0A0S2Z4Z8, P13500, Q07352, P01584	161	315	16650	3.28305	0.999999	0.0310306	0.0270382
GOTERM_BP_FAT	GO:0032743~positive regulation of interleukin-2 production	4	2.33918	0.00352075	P01583, A0A0S2Z4Z8, P01584, Q01196	161	32	16650	12.927	0.999999	0.031504	0.0274507
GOTERM_BP_FAT	GO:0050704~regulation of interleukin-1 secretion	4	2.33918	0.00352075	Q96RD7, P41221, P10147, P32248	161	32	16650	12.927	0.999999	0.031504	0.0274507
GOTERM_BP_FAT	GO:0051049~regulation of transport	30	17.5439	0.00353834	P01583, P05106, P05109, P35354, P12931, P13500, P32248, O60488, Q9NZQ7, Q86U90, P05231, Q5STB3, P06702, Q96RD7, Q16739, P49279, Q13625, A0A024R882, P10124, P10147, P11532, P13236, P52789, Q9H4X1, P41221, P28907, Q13291, Q9H4M9, P08631, P01584	161	1796	16650	1.72744	0.999999	0.0315901	0.0275258
GOTERM_BP_FAT	GO:0050709~negative regulation of protein secretion	6	3.50877	0.00357805	Q9H4X1, Q13291, P10124, P05231, Q5STB3, P01584	161	106	16650	5.85374	0.999999	0.0318728	0.0277721
GOTERM_BP_FAT	GO:0055082~cellular chemical homeostasis	16	9.35673	0.00367178	Q9C0K1, P06702, A0A024R4P3, P49279, P05109, P10147, P11532, P13500, P52789, P32248, Q6FGT0, P08174, P28907, A0A140VJP8, V9HWH2, P02795	161	713	16650	2.3207	1	0.0326344	0.0284357
GOTERM_BP_FAT	GO:2001233~regulation of apoptotic signaling pathway	11	6.43275	0.00375175	P01583, Q03405, P06702, P05109, Q13625, P17706, Q9Y6Y0, P12931, Q5STB3, Q13077, P01584	161	380	16650	2.99363	1	0.0332705	0.02899
GOTERM_BP_FAT	GO:0033198~response to ATP	4	2.33918	0.00384578	Q96RD7, P35354, P13500, P01584	161	33	16650	12.5353	1	0.0340283	0.0296503
GOTERM_BP_FAT	GO:0016310~phosphorylation	35	20.4678	0.00385895	P01583, P05106, Q8NC42, B5MC51, P12931, A0A0S2Z4Z8, P13500, P32248, Q07352, Q03405, P17706, V9HWH2, P05231, Q5STB3, Q9NSI8, Q15025, P20333, P05412, P78556, O43187, P26651, Q16875, P49279, Q13822, A0A024R7M7, P10147, P11532, P33121, P13236, P52789, Q9H4X1, P41221, Q13291, P08631, P01584	161	2229	16650	1.62385	1	0.0340688	0.0296856
GOTERM_BP_FAT	GO:1903555~regulation of tumor necrosis factor superfamily cytokine production	6	3.50877	0.003876	P26651, Q13291, P10147, Q9NZQ7, A0A0S2Z4Z8, P13500	161	108	16650	5.74534	1	0.0341432	0.0297504
GOTERM_BP_FAT	GO:2000501~regulation of natural killer cell chemotaxis	3	1.75439	0.00392585	P10147, P13500, P13236	161	10	16650	31.0248	1	0.0344293	0.0299997
GOTERM_BP_FAT	GO:0031652~positive regulation of heat generation	3	1.75439	0.00392585	P35354, Q5STB3, P01584	161	10	16650	31.0248	1	0.0344293	0.0299997
GOTERM_BP_FAT	GO:0050764~regulation of phagocytosis	5	2.92398	0.003935	P49279, Q5STB3, P13500, P08631, P01584	161	67	16650	7.71762	1	0.0344335	0.0300033
GOTERM_BP_FAT	GO:0045124~regulation of bone resorption	4	2.33918	0.00418851	P05106, P28907, P05231, P12931	161	34	16650	12.1666	1	0.0365711	0.0318659
GOTERM_BP_FAT	GO:0000302~response to reactive oxygen species	8	4.67836	0.00421501	Q9H3M7, P05412, A0A024R642, Q16678, P05231, P12931, Q5STB3, P32248	161	210	16650	3.93966	1	0.0367216	0.031997
GOTERM_BP_FAT	GO:0032102~negative regulation of response to external stimulus	9	5.26316	0.00432858	A6NK06, P98066, Q03405, P41221, P26651, P17706, P05120, P13500, P20333	161	267	16650	3.48594	1	0.0376283	0.0327871
GOTERM_BP_FAT	GO:0071706~tumor necrosis factor superfamily cytokine production	6	3.50877	0.00435565	P26651, Q13291, P10147, Q9NZQ7, A0A0S2Z4Z8, P13500	161	111	16650	5.59006	1	0.0376982	0.0328481
GOTERM_BP_FAT	GO:0055076~transition metal ion homeostasis	6	3.50877	0.00435565	Q9C0K1, P06702, P49279, P05109, A0A140VJP8, P02795	161	111	16650	5.59006	1	0.0376982	0.0328481
GOTERM_BP_FAT	GO:0050866~negative regulation of cell activation	7	4.09357	0.00438219	P14902, Q5TC82, P17706, A0A024R7M7, Q9NZQ7, Q9NSI8, P17676	161	159	16650	4.55291	1	0.0378453	0.0329762
GOTERM_BP_FAT	GO:0071407~cellular response to organic cyclic compound	13	7.60234	0.00447175	P26651, Q16678, P10147, P35354, P12931, P13500, Q07352, P17676, A6NK06, Q6FGT0, P05231, Q5STB3, P01584	161	520	16650	2.5854	1	0.0384847	0.0335333
GOTERM_BP_FAT	GO:0006873~cellular ion homeostasis	14	8.18713	0.00447564	Q9C0K1, P06702, A0A024R4P3, P49279, P05109, P10147, P11532, P13500, P32248, P08174, P28907, A0A140VJP8, V9HWH2, P02795	161	588	16650	2.46229	1	0.0384847	0.0335333
GOTERM_BP_FAT	GO:0010558~negative regulation of macromolecule biosynthetic process	25	14.6199	0.00455151	Q9H3M7, P05106, P12931, Q07352, P17676, Q01196, P15036, Q00653, P17275, P17706, Q15583, P05231, Q5STB3, P49716, O14867, P05412, P26651, Q5TC82, A0A024R7M7, P10147, P13236, P17535, Q04724, P41221, P28907	161	1418	16650	1.82327	1	0.0390524	0.034028
GOTERM_BP_FAT	GO:0017014~protein nitrosylation	3	1.75439	0.00476808	P06702, P05109, P11532	161	11	16650	28.2044	1	0.0406466	0.0354171
GOTERM_BP_FAT	GO:0045080~positive regulation of chemokine biosynthetic process	3	1.75439	0.00476808	P41221, Q5STB3, P01584	161	11	16650	28.2044	1	0.0406466	0.0354171
GOTERM_BP_FAT	GO:0018119~peptidyl-cysteine S-nitrosylation	3	1.75439	0.00476808	P06702, P05109, P11532	161	11	16650	28.2044	1	0.0406466	0.0354171
GOTERM_BP_FAT	GO:0035690~cellular response to drug	5	2.92398	0.004843	Q8NC42, P13500, P13236, P02795, P01584	161	71	16650	7.28283	1	0.0411967	0.0358964
GOTERM_BP_FAT	GO:0001935~endothelial cell proliferation	6	3.50877	0.00487621	Q9H4X1, P05412, P05106, P41221, P50281, P13500	161	114	16650	5.44296	1	0.0413904	0.0360652
GOTERM_BP_FAT	GO:0046328~regulation of JNK cascade	7	4.09357	0.00492481	P01583, P41221, Q13291, A0A0S2Z4Z8, Q5STB3, P32248, P01584	161	163	16650	4.44118	1	0.0414762	0.03614
GOTERM_BP_FAT	GO:0001659~temperature homeostasis	4	2.33918	0.00492818	P01583, P35354, Q5STB3, P01584	161	36	16650	11.4907	1	0.0414762	0.03614
GOTERM_BP_FAT	GO:0043370~regulation of CD4-positive, alpha-beta T cell differentiation	4	2.33918	0.00492818	Q5TC82, A0A024R7M7, P05231, A0A0S2Z4Z8	161	36	16650	11.4907	1	0.0414762	0.03614
GOTERM_BP_FAT	GO:0002820~negative regulation of adaptive immune response	4	2.33918	0.00492818	Q13291, Q5TC82, A0A024R7M7, Q9NSI8	161	36	16650	11.4907	1	0.0414762	0.03614
GOTERM_BP_FAT	GO:0009967~positive regulation of signal transduction	25	14.6199	0.00496626	P01583, P05106, P05109, P35354, P12931, A0A0S2Z4Z8, P13500, P32248, Q03405, P17706, P05231, Q5STB3, P20333, P05412, P78556, O43187, P06702, Q16678, Q13625, Q5TC82, P10147, P13236, P41221, Q13291, P01584	161	1428	16650	1.81051	1	0.0417082	0.0363421
GOTERM_BP_FAT	GO:0002699~positive regulation of immune effector process	7	4.09357	0.00508648	P41221, Q92692, P05231, A0A0S2Z4Z8, Q5STB3, P13500, P01584	161	164	16650	4.4141	1	0.0426275	0.0371431
GOTERM_BP_FAT	GO:0051093~negative regulation of developmental process	16	9.35673	0.00509727	P01033, O00458, Q9Y5Q3, P26651, Q5TC82, A0A024R7M7, P10124, P10147, P13500, Q07352, Q01196, Q9H4X1, P41221, P17706, P05231, Q5STB3	161	739	16650	2.23905	1	0.0426278	0.0371434
GOTERM_BP_FAT	GO:0032880~regulation of protein localization	19	11.1111	0.00515167	P01583, Q96RD7, Q16739, Q13625, A0A024R882, P10124, P10147, P35354, P12931, P13500, P32248, Q9H4X1, P41221, P28907, Q13291, Q9NZQ7, P05231, Q5STB3, P01584	161	962	16650	2.04252	1	0.042992	0.0374608
GOTERM_BP_FAT	GO:0002768~immune response-regulating cell surface receptor signaling pathway	11	6.43275	0.00526798	P05412, B0I1T2, A0A024R4P3, P12318, P28907, Q5TC82, P17706, P12931, A0A0S2Z4Z8, P32248, P08631	161	399	16650	2.85107	1	0.0438703	0.038226
GOTERM_BP_FAT	GO:0032732~positive regulation of interleukin-1 production	4	2.33918	0.00532564	P78556, Q96RD7, P41221, P10147	161	37	16650	11.1801	1	0.0441649	0.0384827
GOTERM_BP_FAT	GO:0070232~regulation of T cell apoptotic process	4	2.33918	0.00532564	P41221, P14902, A0A024R7M7, Q9NZQ7	161	37	16650	11.1801	1	0.0441649	0.0384827
GOTERM_BP_FAT	GO:0001101~response to acid chemical	9	5.26316	0.00549863	P41221, P28907, O94788, P05231, P12931, P35354, Q5STB3, P13500, P17676	161	278	16650	3.348	1	0.0455043	0.0396498
GOTERM_BP_FAT	GO:0048661~positive regulation of smooth muscle cell proliferation	5	2.92398	0.00560959	P05412, P05231, A0A024R718, P35354, Q5STB3	161	74	16650	6.98758	1	0.0461336	0.0401982
GOTERM_BP_FAT	GO:0071357~cellular response to type I interferon	5	2.92398	0.00560959	Q15646, P41221, P05161, P17706, Q96AZ6	161	74	16650	6.98758	1	0.0461336	0.0401982
GOTERM_BP_FAT	GO:0060337~type I interferon signaling pathway	5	2.92398	0.00560959	Q15646, P41221, P05161, P17706, Q96AZ6	161	74	16650	6.98758	1	0.0461336	0.0401982
GOTERM_BP_FAT	GO:0051592~response to calcium ion	6	3.50877	0.00563708	Q9H3M7, P05412, P41221, P17275, P05231, P17535	161	118	16650	5.25845	1	0.0462637	0.0403115
GOTERM_BP_FAT	GO:0035747~natural killer cell chemotaxis	3	1.75439	0.00568574	P10147, P13500, P13236	161	12	16650	25.854	1	0.0463554	0.0403914
GOTERM_BP_FAT	GO:0061158~3'-UTR-mediated mRNA destabilization	3	1.75439	0.00568574	P26651, Q5TC82, Q07352	161	12	16650	25.854	1	0.0463554	0.0403914
GOTERM_BP_FAT	GO:0031650~regulation of heat generation	3	1.75439	0.00568574	P35354, Q5STB3, P01584	161	12	16650	25.854	1	0.0463554	0.0403914
GOTERM_BP_FAT	GO:0072593~reactive oxygen species metabolic process	8	4.67836	0.00569896	A6NK06, A0A024R642, Q16678, P05231, P35354, Q5STB3, P52789, P01584	161	222	16650	3.72671	1	0.0463554	0.0403914
GOTERM_BP_FAT	GO:0031099~regeneration	7	4.09357	0.00570672	P05412, O00458, P12429, Q14162, P13500, Q6FH49, P17676	161	168	16650	4.30901	1	0.0463554	0.0403914
GOTERM_BP_FAT	GO:0048878~chemical homeostasis	20	11.6959	0.00574514	Q9C0K1, P06702, A0A024R4P3, P49279, P05109, P10147, P11532, P12931, P13500, P52789, P32248, Q6FGT0, P08174, P28907, P17706, A0A140VJP8, V9HWH2, P05231, Q9H4M9, P02795	161	1049	16650	1.97171	1	0.046572	0.0405802
GOTERM_BP_FAT	GO:0009966~regulation of signal transduction	40	23.3918	0.00583329	P01583, A0A024RDA5, P05106, P05109, Q8NC42, P35354, P12931, A0A0S2Z4Z8, P13500, P32248, A6NK06, Q03405, P17706, P05231, Q5STB3, Q15642, Q15025, P20333, P05412, P78556, P01033, O43187, P06702, Q16678, P50281, Q13625, Q5TC82, A0A024R882, P10147, P11532, P13236, P18510, Q04724, P41221, P08174, Q13291, Q96KP6, W4VSQ9, Q9Y6Y0, Q13077, P01584	161	2728	16650	1.51637	1	0.047111	0.0410498
GOTERM_BP_FAT	GO:0043434~response to peptide hormone	11	6.43275	0.0058354	P01033, P08174, P17706, A0A024R7M7, P05231, A0A024R718, P12931, P13500, Q07352, P17535, P01584	161	405	16650	2.80883	1	0.047111	0.0410498
GOTERM_BP_FAT	GO:0010876~lipid localization	10	5.84795	0.00587435	Q6FGT0, P05106, O60488, Q99541, P17706, P33121, P05231, Q5STB3, Q9H4M9, P01584	161	342	16650	3.02386	1	0.0473291	0.0412399
GOTERM_BP_FAT	GO:1901654~response to ketone	7	4.09357	0.00604588	A6NK06, Q9H3M7, P28907, P05231, P12931, P13500, P32248	161	170	16650	4.25831	1	0.0485631	0.0423151
GOTERM_BP_FAT	GO:0071363~cellular response to growth factor stimulus	14	8.18713	0.00605202	P05412, A0A024RDA5, P05106, P26651, P12931, P13500, Q07352, Q8N3F8, P41221, Q15583, P05231, Q9H4M9, P01584, P20333	161	610	16650	2.37349	1	0.0485631	0.0423151
GOTERM_BP_FAT	GO:0046006~regulation of activated T cell proliferation	4	2.33918	0.006177	Q13291, P14902, Q5TC82, Q9NZQ7	161	39	16650	10.6068	1	0.0493662	0.0430148
GOTERM_BP_FAT	GO:0045646~regulation of erythrocyte differentiation	4	2.33918	0.006177	P26651, Q9Y5Q3, P05161, Q07352	161	39	16650	10.6068	1	0.0493662	0.0430148
GOTERM_BP_FAT	GO:0030316~osteoclast differentiation	5	2.92398	0.00645324	Q9Y5Q3, P17275, P10147, P12931, Q5STB3	161	77	16650	6.71533	1	0.0514701	0.0448481
GOTERM_BP_FAT	GO:0019725~cellular homeostasis	17	9.94152	0.00648456	Q9C0K1, P06702, A0A024R4P3, P49279, P05109, P10147, P11532, P13500, P52789, P32248, Q6FGT0, P08174, P28907, A0A140VJP8, V9HWH2, P05231, P02795	161	833	16650	2.11053	1	0.0516161	0.0449753
GOTERM_BP_FAT	GO:0032870~cellular response to hormone stimulus	14	8.18713	0.00655128	P05412, P26651, A0A024R7M7, P33121, A0A024R718, P12931, P13500, Q07352, P17535, A6NK06, P17275, P17706, P05231, P01584	161	616	16650	2.35037	1	0.0520426	0.0453469
GOTERM_BP_FAT	GO:0018130~heterocycle biosynthetic process	58	33.9181	0.00661802	Q14765, Q9Y5Q3, P15408, A0A024R718, P12931, A0A0S2Z4Z8, Q07352, P17676, A6NK06, P13196, P17275, P17706, Q9BYK8, Q15583, Q5STB3, Q15025, O14867, P05412, P06702, Q16831, Q16678, P55199, P12429, P11532, Q9NR30, P13995, P13236, A0A024R5Q7, Q9H4X1, Q9Y6Y0, Q16520, P49643, P01584, Q9H3M7, P01583, Q9ULX9, P05109, A0A0S2Z4X9, Q96JC9, Q01196, Q00653, P15036, P05231, P49716, Q14872, O43187, P26651, P49279,…	161	4411	16650	1.35981	1	0.0524136	0.0456702
GOTERM_BP_FAT	GO:0050701~interleukin-1 secretion	4	2.33918	0.00663136	Q96RD7, P41221, P10147, P32248	161	40	16650	10.3416	1	0.0524136	0.0456702
GOTERM_BP_FAT	GO:0043922~negative regulation by host of viral transcription	3	1.75439	0.00667732	P05412, P10147, P13236	161	13	16650	23.8653	1	0.0524136	0.0456702
GOTERM_BP_FAT	GO:0035743~CD4-positive, alpha-beta T cell cytokine production	3	1.75439	0.00667732	P08174, Q13291, P05231	161	13	16650	23.8653	1	0.0524136	0.0456702
GOTERM_BP_FAT	GO:0002523~leukocyte migration involved in inflammatory response	3	1.75439	0.00667732	P06702, P05109, P13500	161	13	16650	23.8653	1	0.0524136	0.0456702
GOTERM_BP_FAT	GO:0051770~positive regulation of nitric-oxide synthase biosynthetic process	3	1.75439	0.00667732	P78556, A0A024R718, P13500	161	13	16650	23.8653	1	0.0524136	0.0456702
GOTERM_BP_FAT	GO:0034340~response to type I interferon	5	2.92398	0.00675213	Q15646, P41221, P05161, P17706, Q96AZ6	161	78	16650	6.62924	1	0.0528962	0.0460907
GOTERM_BP_FAT	GO:0002262~myeloid cell homeostasis	6	3.50877	0.00693013	P26651, Q9Y5Q3, P05161, P17706, P05231, Q07352	161	124	16650	5.00401	1	0.0541835	0.0472124
GOTERM_BP_FAT	GO:0019438~aromatic compound biosynthetic process	58	33.9181	0.0070613	Q14765, Q9Y5Q3, P15408, A0A024R718, P12931, A0A0S2Z4Z8, Q07352, P17676, A6NK06, P13196, P17275, P17706, Q9BYK8, Q15583, Q5STB3, Q15025, O14867, P05412, P06702, Q16831, Q16678, P55199, P12429, P11532, Q9NR30, P13995, P13236, A0A024R5Q7, Q9H4X1, Q9Y6Y0, Q16520, P49643, P01584, Q9H3M7, P01583, Q9ULX9, P05109, A0A0S2Z4X9, Q96JC9, Q01196, Q00653, P15036, P05231, P49716, Q14872, O43187, P26651, P49279,…	161	4424	16650	1.35582	1	0.0551004	0.0480113
GOTERM_BP_FAT	GO:0045058~T cell selection	4	2.33918	0.0071051	P17706, Q16520, P05231, P32248	161	41	16650	10.0894	1	0.0553333	0.0482142
GOTERM_BP_FAT	GO:0010647~positive regulation of cell communication	26	15.2047	0.00723148	P01583, P05106, P05109, P35354, P12931, A0A0S2Z4Z8, P13500, P32248, Q03405, P17706, P05231, Q5STB3, P20333, P05412, P78556, O43187, P06702, Q16678, Q13625, Q5TC82, P10147, P13236, P41221, P28907, Q13291, P01584	161	1555	16650	1.72914	1	0.0562071	0.0489756
GOTERM_BP_FAT	GO:0045089~positive regulation of innate immune response	9	5.26316	0.00732057	A6NK06, O43187, P41221, Q96KP6, Q92692, P12931, A0A0S2Z4Z8, Q15025, P08631	161	292	16650	3.18748	1	0.0567881	0.0494819
GOTERM_BP_FAT	GO:0050801~ion homeostasis	15	8.77193	0.00755292	Q9C0K1, P06702, A0A024R4P3, P49279, P05109, P10147, P11532, P12931, P13500, P32248, P08174, P28907, A0A140VJP8, V9HWH2, P02795	161	699	16650	2.21923	1	0.0584761	0.0509527
GOTERM_BP_FAT	GO:0006509~membrane protein ectodomain proteolysis	4	2.33918	0.00759844	P01033, Q5STB3, P01584, P20333	161	42	16650	9.84916	1	0.0587139	0.0511599
GOTERM_BP_FAT	GO:0050864~regulation of B cell activation	6	3.50877	0.00764876	P28907, P50281, Q5TC82, P05231, Q9NSI8, Q07352	161	127	16650	4.8858	1	0.0589877	0.0513985
GOTERM_BP_FAT	GO:0023056~positive regulation of signaling	26	15.2047	0.00770158	P01583, P05106, P05109, P35354, P12931, A0A0S2Z4Z8, P13500, P32248, Q03405, P17706, P05231, Q5STB3, P20333, P05412, P78556, O43187, P06702, Q16678, Q13625, Q5TC82, P10147, P13236, P41221, P28907, Q13291, P01584	161	1563	16650	1.72029	1	0.059085	0.0514832
GOTERM_BP_FAT	GO:0045639~positive regulation of myeloid cell differentiation	5	2.92398	0.00770344	P05412, P05161, Q5STB3, Q07352, Q01196	161	81	16650	6.38371	1	0.059085	0.0514832
GOTERM_BP_FAT	GO:0055065~metal ion homeostasis	13	7.60234	0.00770609	Q9C0K1, P06702, A0A024R4P3, P49279, P05109, P10147, P11532, P13500, P32248, P08174, P28907, A0A140VJP8, P02795	161	558	16650	2.40934	1	0.059085	0.0514832
GOTERM_BP_FAT	GO:0071801~regulation of podosome assembly	3	1.75439	0.00774133	P12931, Q5STB3, P08631	161	14	16650	22.1606	1	0.0592406	0.0516188
GOTERM_BP_FAT	GO:1903530~regulation of secretion by cell	14	8.18713	0.00784447	P01583, Q96RD7, P10124, P10147, P12931, P32248, Q9H4X1, P41221, P28907, Q13291, Q9NZQ7, P05231, Q5STB3, P01584	161	630	16650	2.29814	1	0.0599142	0.0522058
GOTERM_BP_FAT	GO:0045088~regulation of innate immune response	10	5.84795	0.00810675	A6NK06, O43187, P41221, Q96KP6, Q92692, P17706, P12931, A0A0S2Z4Z8, Q15025, P08631	161	360	16650	2.87267	1	0.0613629	0.0534681
GOTERM_BP_FAT	GO:0046850~regulation of bone remodeling	4	2.33918	0.00811154	P05106, P28907, P05231, P12931	161	43	16650	9.62011	1	0.0613629	0.0534681
GOTERM_BP_FAT	GO:1904407~positive regulation of nitric oxide metabolic process	4	2.33918	0.00811154	P05231, P35354, Q5STB3, P01584	161	43	16650	9.62011	1	0.0613629	0.0534681
GOTERM_BP_FAT	GO:0046686~response to cadmium ion	4	2.33918	0.00811154	P04732, P04733, A0A140VJP8, Q14872	161	43	16650	9.62011	1	0.0613629	0.0534681
GOTERM_BP_FAT	GO:0045429~positive regulation of nitric oxide biosynthetic process	4	2.33918	0.00811154	P05231, P35354, Q5STB3, P01584	161	43	16650	9.62011	1	0.0613629	0.0534681
GOTERM_BP_FAT	GO:0032147~activation of protein kinase activity	9	5.26316	0.00822775	Q9H4X1, O43187, P05106, P41221, P49279, P12931, A0A0S2Z4Z8, Q5STB3, P01584	161	298	16650	3.12331	1	0.0621234	0.0541307
GOTERM_BP_FAT	GO:2000106~regulation of leukocyte apoptotic process	5	2.92398	0.00838426	P41221, P14902, A0A024R7M7, Q9NZQ7, P32248	161	83	16650	6.22989	1	0.0631848	0.0550555
GOTERM_BP_FAT	GO:0030162~regulation of proteolysis	15	8.77193	0.00840402	P01033, Q7Z419, P06702, P50452, P50281, P05109, P12931, Q03405, P08174, Q6ZMZ0, P05120, P05231, Q5STB3, P01584, P20333	161	708	16650	2.19102	1	0.0632135	0.0550806
GOTERM_BP_FAT	GO:0034504~protein localization to nucleus	10	5.84795	0.00853436	Q9H3M7, P05412, P49279, Q8WXH0, A0A024R7M7, P05231, P12931, P35354, Q5STB3, P01584	161	363	16650	2.84893	1	0.0639337	0.0557082
GOTERM_BP_FAT	GO:0051188~cofactor biosynthetic process	7	4.09357	0.00853923	P13196, A0A024R642, O60488, P33121, A0A024R718, P13995, A1L3X0	161	183	16650	3.95581	1	0.0639337	0.0557082
GOTERM_BP_FAT	GO:0050678~regulation of epithelial cell proliferation	9	5.26316	0.00854815	Q9H4X1, P05412, P05106, P41221, P26651, O94788, P05231, P13500, Q07352	161	300	16650	3.10248	1	0.0639337	0.0557082
GOTERM_BP_FAT	GO:0016192~vesicle-mediated transport	25	14.6199	0.00857354	A0A024RDA5, P05106, O75923, Q9NPY3, P12318, P12931, P13500, Q5STB3, Q15642, P01033, P49279, Q13822, P12429, P10124, P10147, Q8N3F8, B0I1T2, P41221, P08174, Q4ADV7, Q13291, W4VSQ9, Q14162, Q9H4M9, P08631, P01584	161	1494	16650	1.73052	1	0.0640028	0.0557683
GOTERM_BP_FAT	GO:0050766~positive regulation of phagocytosis	4	2.33918	0.00864459	P49279, Q5STB3, P13500, P01584	161	44	16650	9.40147	1	0.0644119	0.0561248
GOTERM_BP_FAT	GO:0051897~positive regulation of protein kinase B signaling	5	2.92398	0.00873897	P10147, P05231, P12931, Q5STB3, P32248	161	84	16650	6.15572	1	0.064993	0.0566311
GOTERM_BP_FAT	GO:0051044~positive regulation of membrane protein ectodomain proteolysis	3	1.75439	0.0088763	Q5STB3, P01584, P20333	161	15	16650	20.6832	1	0.0658907	0.0574133
GOTERM_BP_FAT	GO:0006766~vitamin metabolic process	6	3.50877	0.00895921	O94788, A0A024R718, P35354, Q5STB3, P13995, P01584	161	132	16650	4.70073	1	0.0663819	0.0578413
GOTERM_BP_FAT	GO:0002429~immune response-activating cell surface receptor signaling pathway	10	5.84795	0.00913097	B0I1T2, A0A024R4P3, P12318, P28907, Q5TC82, P17706, P12931, A0A0S2Z4Z8, P32248, P08631	161	367	16650	2.81788	1	0.0675283	0.0588402
GOTERM_BP_FAT	GO:0009890~negative regulation of biosynthetic process	25	14.6199	0.009273	Q9H3M7, P05106, P12931, Q07352, P17676, Q01196, P15036, Q00653, P17275, P17706, Q15583, P05231, Q5STB3, P49716, O14867, P05412, P26651, Q5TC82, A0A024R7M7, P10147, P13236, P17535, Q04724, P41221, P28907	161	1504	16650	1.71902	1	0.0684509	0.0596442
GOTERM_BP_FAT	GO:0030003~cellular cation homeostasis	13	7.60234	0.00940171	Q9C0K1, P06702, A0A024R4P3, P49279, P05109, P10147, P11532, P13500, P32248, P08174, P28907, A0A140VJP8, P02795	161	573	16650	2.34627	1	0.0692721	0.0603597
GOTERM_BP_FAT	GO:0010648~negative regulation of cell communication	21	12.2807	0.00956259	P01583, A0A024RDA5, P50281, Q8NC42, P11532, P35354, P12931, P18510, A6NK06, Q04724, Q03405, P41221, P28907, Q13291, Q96KP6, P17706, Q9Y6Y0, P05231, Q5STB3, Q15025, P01584	161	1182	16650	1.83734	1	0.0703267	0.0612786
GOTERM_BP_FAT	GO:0051130~positive regulation of cellular component organization	21	12.2807	0.00964677	P01583, P05412, Q16739, P49279, Q13625, Q13822, A0A024R882, P11532, P12931, P13500, P52789, P32248, Q9H4X1, Q03405, P41221, Q14162, P05231, Q5STB3, Q9H4M9, P08631, P01584	161	1183	16650	1.83579	1	0.0708144	0.0617036
GOTERM_BP_FAT	GO:2000379~positive regulation of reactive oxygen species metabolic process	5	2.92398	0.00986155	A6NK06, P05231, P35354, Q5STB3, P01584	161	87	16650	5.94346	1	0.072124	0.0628446
GOTERM_BP_FAT	GO:0046632~alpha-beta T cell differentiation	5	2.92398	0.00986155	Q5TC82, A0A024R7M7, Q16520, P05231, A0A0S2Z4Z8	161	87	16650	5.94346	1	0.072124	0.0628446
GOTERM_BP_FAT	GO:0023057~negative regulation of signaling	21	12.2807	0.00990293	P01583, A0A024RDA5, P50281, Q8NC42, P11532, P35354, P12931, P18510, A6NK06, Q04724, Q03405, P41221, P28907, Q13291, Q96KP6, P17706, Q9Y6Y0, P05231, Q5STB3, Q15025, P01584	161	1186	16650	1.83115	1	0.0722932	0.0629921
GOTERM_BP_FAT	GO:0002922~positive regulation of humoral immune response	3	1.75439	0.0100808	A6NK06, Q5STB3, P32248	161	16	16650	19.3905	1	0.0733215	0.0638881
GOTERM_BP_FAT	GO:0032693~negative regulation of interleukin-10 production	3	1.75439	0.0100808	P14902, A0A024R7M7, Q9NZQ7	161	16	16650	19.3905	1	0.0733215	0.0638881
GOTERM_BP_FAT	GO:0006959~humoral immune response	8	4.67836	0.0101941	A6NK06, Q9H4X1, Q14213, P08174, P05231, Q5STB3, P13500, P32248	161	248	16650	3.336	1	0.0740097	0.0644877
GOTERM_BP_FAT	GO:0040008~regulation of growth	14	8.18713	0.010277	O00458, P06702, P04732, P04733, A0A024R6T4, P50281, P05109, P41221, Q8IWE4, P28907, O60488, A0A140VJP8, Q5STB3, P02795	161	652	16650	2.22059	1	0.0744751	0.0648933
GOTERM_BP_FAT	GO:0034113~heterotypic cell-cell adhesion	4	2.33918	0.0103649	P05106, Q5STB3, P18510, P01584	161	47	16650	8.80137	1	0.0749756	0.0653294
GOTERM_BP_FAT	GO:0031329~regulation of cellular catabolic process	10	5.84795	0.0107609	P01033, Q7Z419, P26651, Q4ADV7, Q6ZMZ0, Q5TC82, Q5STB3, Q07352, P01584, P20333	161	377	16650	2.74313	1	0.0776981	0.0677016
GOTERM_BP_FAT	GO:0051048~negative regulation of secretion	7	4.09357	0.0109354	Q9H4X1, O60488, Q13291, P10124, P05231, Q5STB3, P01584	161	193	16650	3.75084	1	0.0788146	0.0686745
GOTERM_BP_FAT	GO:0098771~inorganic ion homeostasis	14	8.18713	0.0110335	Q9C0K1, P06702, A0A024R4P3, P49279, P05109, P10147, P11532, P13500, P32248, P08174, P28907, A0A140VJP8, V9HWH2, P02795	161	658	16650	2.20034	1	0.0793768	0.0691643
GOTERM_BP_FAT	GO:0051252~regulation of RNA metabolic process	50	29.2398	0.0112728	Q14765, Q9Y5Q3, P15408, A0A024R718, P12931, A0A0S2Z4Z8, Q07352, P17676, A6NK06, P17275, P17706, Q9BYK8, Q15583, Q5STB3, Q15025, O14867, P05412, P06702, Q16678, P55199, P12429, P11532, P13236, Q9H4X1, Q16520, P01584, Q9H3M7, P01583, A0A024RDA5, Q9ULX9, P05109, Q96JC9, Q01196, Q00653, P15036, P05231, P49716, Q14872, O43187, P26651, P49279, Q5TC82, P10147, P17535, Q04724, P41221, P28907, Q9BYH8, P08…	161	3762	16650	1.37448	1	0.080952	0.0705369
GOTERM_BP_FAT	GO:0071276~cellular response to cadmium ion	3	1.75439	0.0113534	P04732, P04733, A0A140VJP8	161	17	16650	18.2499	1	0.0810897	0.0706569
GOTERM_BP_FAT	GO:0051769~regulation of nitric-oxide synthase biosynthetic process	3	1.75439	0.0113534	P78556, A0A024R718, P13500	161	17	16650	18.2499	1	0.0810897	0.0706569
GOTERM_BP_FAT	GO:0051767~nitric-oxide synthase biosynthetic process	3	1.75439	0.0113534	P78556, A0A024R718, P13500	161	17	16650	18.2499	1	0.0810897	0.0706569
GOTERM_BP_FAT	GO:0007566~embryo implantation	4	2.33918	0.0116142	A6NK06, P01033, P35354, P01584	161	49	16650	8.44213	1	0.0825069	0.0718918
GOTERM_BP_FAT	GO:0002763~positive regulation of myeloid leukocyte differentiation	4	2.33918	0.0116142	P05412, Q5STB3, Q07352, Q01196	161	49	16650	8.44213	1	0.0825069	0.0718918
GOTERM_BP_FAT	GO:0042116~macrophage activation	4	2.33918	0.0116142	P05412, P41221, Q9NPY3, P49279	161	49	16650	8.44213	1	0.0825069	0.0718918
GOTERM_BP_FAT	GO:0010468~regulation of gene expression	56	32.7485	0.0120979	Q14765, Q9Y5Q3, O94788, P15408, A0A024R718, P12931, A0A0S2Z4Z8, Q07352, P17676, A6NK06, P17275, P17706, Q9BYK8, Q15583, Q5STB3, Q15025, O14867, P05412, P06702, Q16678, P55199, P12429, P11532, Q9NR30, P13236, Q9H4X1, P08174, Q16520, P01584, Q9H3M7, P01583, Q9ULX9, P05109, Q96JC9, Q01196, Q00653, P15036, Q6FG85, Q86U90, P05231, P49716, Q14872, P20333, P26012, O43187, P26651, P49279, Q5TC82, P10147,…	161	4345	16650	1.33287	1	0.0857663	0.0747318
GOTERM_BP_FAT	GO:0022414~reproductive process	23	13.4503	0.0121163	P01583, P01033, P26012, P98066, Q9ULX9, P50281, P14902, P35354, B5MC51, A0A024R718, P12931, P13500, Q07352, P17676, A6NK06, P41221, P08174, P28907, O60488, P17275, Q92692, A0A024R0W3, P01584	161	1373	16650	1.73239	1	0.0857663	0.0747318
GOTERM_BP_FAT	GO:0032651~regulation of interleukin-1 beta production	4	2.33918	0.01227	Q96RD7, P41221, P10147, P32248	161	50	16650	8.27329	1	0.0863911	0.0752762
GOTERM_BP_FAT	GO:1903428~positive regulation of reactive oxygen species biosynthetic process	4	2.33918	0.01227	P05231, P35354, Q5STB3, P01584	161	50	16650	8.27329	1	0.0863911	0.0752762
GOTERM_BP_FAT	GO:0002762~negative regulation of myeloid leukocyte differentiation	4	2.33918	0.01227	Q9Y5Q3, P17706, P10147, Q01196	161	50	16650	8.27329	1	0.0863911	0.0752762
GOTERM_BP_FAT	GO:0000003~reproduction	23	13.4503	0.0123079	P01583, P01033, P26012, P98066, Q9ULX9, P50281, P14902, P35354, B5MC51, A0A024R718, P12931, P13500, Q07352, P17676, A6NK06, P41221, P08174, P28907, O60488, P17275, Q92692, A0A024R0W3, P01584	161	1375	16650	1.72987	1	0.0865041	0.0753747
GOTERM_BP_FAT	GO:0051817~modification of morphology or physiology of other organism involved in symbiotic interaction	5	2.92398	0.0123783	P05412, A0A024R882, P10147, Q15025, P13236	161	93	16650	5.56001	1	0.0867558	0.075594
GOTERM_BP_FAT	GO:0009108~coenzyme biosynthetic process	6	3.50877	0.0123874	A0A024R642, O60488, P33121, A0A024R718, P13995, A1L3X0	161	143	16650	4.33914	1	0.0867558	0.075594
GOTERM_BP_FAT	GO:0061157~mRNA destabilization	3	1.75439	0.0126927	P26651, Q5TC82, Q07352	161	18	16650	17.236	1	0.0885804	0.0771838
GOTERM_BP_FAT	GO:0007567~parturition	3	1.75439	0.0126927	Q9ULX9, P08174, P13500	161	18	16650	17.236	1	0.0885804	0.0771838
GOTERM_BP_FAT	GO:0048771~tissue remodeling	6	3.50877	0.0127425	P01583, P05106, P28907, P50281, P05231, P12931	161	144	16650	4.30901	1	0.0887721	0.0773509
GOTERM_BP_FAT	GO:0032872~regulation of stress-activated MAPK cascade	7	4.09357	0.0128611	P01583, P41221, Q13291, A0A0S2Z4Z8, Q5STB3, P32248, P01584	161	200	16650	3.61957	1	0.0894409	0.0779336
GOTERM_BP_FAT	GO:0046637~regulation of alpha-beta T cell differentiation	4	2.33918	0.0129466	Q5TC82, A0A024R7M7, P05231, A0A0S2Z4Z8	161	51	16650	8.11107	1	0.0898778	0.0783143
GOTERM_BP_FAT	GO:0070302~regulation of stress-activated protein kinase signaling cascade	7	4.09357	0.0131572	P01583, P41221, Q13291, A0A0S2Z4Z8, Q5STB3, P32248, P01584	161	201	16650	3.60156	1	0.0911801	0.079449
GOTERM_BP_FAT	GO:0009636~response to toxic substance	7	4.09357	0.0134615	P06702, Q16678, A0A140VJP8, P10147, P35354, Q5STB3, P13236	161	202	16650	3.58373	1	0.0929643	0.0810037
GOTERM_BP_FAT	GO:0030100~regulation of endocytosis	7	4.09357	0.0134615	P41221, P49279, P12931, Q5STB3, P13500, P08631, P01584	161	202	16650	3.58373	1	0.0929643	0.0810037
GOTERM_BP_FAT	GO:0002709~regulation of T cell mediated immunity	4	2.33918	0.0136441	Q13291, Q92692, P05231, P01584	161	52	16650	7.95509	1	0.0938981	0.0818174
GOTERM_BP_FAT	GO:0071277~cellular response to calcium ion	4	2.33918	0.0136441	P05412, P41221, P17275, P17535	161	52	16650	7.95509	1	0.0938981	0.0818174
GOTERM_BP_FAT	GO:0030218~erythrocyte differentiation	5	2.92398	0.0137774	P26651, Q9Y5Q3, P05161, P17706, Q07352	161	96	16650	5.38626	1	0.0946509	0.0824734
GOTERM_BP_FAT	GO:0043085~positive regulation of catalytic activity	25	14.6199	0.0140047	P05106, P05109, P12931, A0A0S2Z4Z8, P13500, P32248, Q5STB3, Q15642, P05412, P78556, O43187, P06702, P49279, A0A024R642, P50281, A0A024R7M7, P10147, P33121, P13236, Q9H4X1, P41221, Q8IWE4, Q4ADV7, P09341, W4VSQ9, P01584	161	1559	16650	1.65837	1	0.0960458	0.0836888
GOTERM_BP_FAT	GO:0042832~defense response to protozoan	3	1.75439	0.0140972	P49279, Q16520, P05231	161	19	16650	16.3289	1	0.0961815	0.083807
GOTERM_BP_FAT	GO:0034114~regulation of heterotypic cell-cell adhesion	3	1.75439	0.0140972	Q5STB3, P18510, P01584	161	19	16650	16.3289	1	0.0961815	0.083807
GOTERM_BP_FAT	GO:0045076~regulation of interleukin-2 biosynthetic process	3	1.75439	0.0140972	P01583, P26651, P01584	161	19	16650	16.3289	1	0.0961815	0.083807
GOTERM_BP_FAT	GO:0032774~RNA biosynthetic process	51	29.8246	0.0142893	Q14765, Q9Y5Q3, P15408, A0A024R718, P12931, A0A0S2Z4Z8, Q07352, P17676, A6NK06, P17275, P17706, Q9BYK8, Q15583, Q5STB3, Q15025, O14867, P05412, P06702, Q16678, P55199, P12429, P11532, Q9NR30, P13236, Q9H4X1, Q9Y6Y0, Q16520, P49643, P01584, Q9H3M7, P01583, Q9ULX9, P05109, Q96JC9, Q01196, Q00653, P15036, P05231, P49716, Q14872, O43187, P26651, P49279, P10147, P17535, Q04724, P41221, P28907, Q9BYH8,…	161	3905	16650	1.35063	1	0.0971567	0.0846567
GOTERM_BP_FAT	GO:0045600~positive regulation of fat cell differentiation	4	2.33918	0.0143627	P26651, P35354, Q07352, P17676	161	53	16650	7.80499	1	0.0971567	0.0846567
GOTERM_BP_FAT	GO:0002920~regulation of humoral immune response	4	2.33918	0.0143627	A6NK06, P08174, Q5STB3, P32248	161	53	16650	7.80499	1	0.0971567	0.0846567
GOTERM_BP_FAT	GO:0046635~positive regulation of alpha-beta T cell activation	4	2.33918	0.0143627	Q14213, P08174, P05231, A0A0S2Z4Z8	161	53	16650	7.80499	1	0.0971567	0.0846567
GOTERM_BP_FAT	GO:0042130~negative regulation of T cell proliferation	4	2.33918	0.0143627	P14902, Q5TC82, Q9NZQ7, P17676	161	53	16650	7.80499	1	0.0971567	0.0846567
GOTERM_BP_FAT	GO:0052547~regulation of peptidase activity	10	5.84795	0.0144492	P01033, Q03405, P06702, P50452, P50281, P05109, P05120, P05231, P12931, Q5STB3	161	396	16650	2.61152	1	0.0975754	0.0850215
GOTERM_BP_FAT	GO:0031327~negative regulation of cellular biosynthetic process	24	14.0351	0.0145284	Q9H3M7, P05412, P26651, Q5TC82, A0A024R7M7, P10147, P12931, P13236, Q07352, P17535, P17676, Q01196, P15036, Q00653, Q04724, P41221, P28907, P17275, P17706, Q15583, P05231, Q5STB3, P49716, O14867	161	1480	16650	1.67702	1	0.0979431	0.0853419
GOTERM_BP_FAT	GO:0002285~lymphocyte activation involved in immune response	6	3.50877	0.0145808	P49279, Q5TC82, A0A024R7M7, Q16520, P05231, A0A0S2Z4Z8	161	149	16650	4.16441	1	0.0981294	0.0855043
GOTERM_BP_FAT	GO:0051591~response to cAMP	5	2.92398	0.0147637	P05412, Q6FGT0, P17275, Q07352, P17535	161	98	16650	5.27633	1	0.099192	0.0864302
GOTERM_BP_FAT	GO:0010629~negative regulation of gene expression	24	14.0351	0.015071	Q9H3M7, P05412, P26012, P26651, Q5TC82, P10147, P12931, P13236, Q07352, P17535, P17676, Q01196, P15036, Q00653, Q04724, P41221, P08174, P28907, P17275, P17706, Q15583, Q5STB3, P49716, O14867	161	1485	16650	1.67137	1	0.101085	0.0880799
GOTERM_BP_FAT	GO:0009896~positive regulation of catabolic process	9	5.26316	0.0152932	Q7Z419, P41221, P26651, Q6ZMZ0, Q5TC82, Q5STB3, Q07352, P01584, P20333	161	333	16650	2.79503	1	0.102403	0.0892278
GOTERM_BP_FAT	GO:0034976~response to endoplasmic reticulum stress	8	4.67836	0.0153428	P05412, A0A024RDA5, Q6FIF1, P49662, P17706, Q9NRD1, P13500, P17676	161	269	16650	3.07557	1	0.102561	0.089366
GOTERM_BP_FAT	GO:0045860~positive regulation of protein kinase activity	11	6.43275	0.0155209	Q9H4X1, O43187, P05106, P41221, P49279, P33121, P12931, A0A0S2Z4Z8, Q5STB3, P32248, P01584	161	470	16650	2.42038	1	0.103528	0.0902084
GOTERM_BP_FAT	GO:0046641~positive regulation of alpha-beta T cell proliferation	3	1.75439	0.0155658	Q14213, P08174, A0A0S2Z4Z8	161	20	16650	15.5124	1	0.103528	0.0902084
GOTERM_BP_FAT	GO:0042094~interleukin-2 biosynthetic process	3	1.75439	0.0155658	P01583, P26651, P01584	161	20	16650	15.5124	1	0.103528	0.0902084
GOTERM_BP_FAT	GO:2001242~regulation of intrinsic apoptotic signaling pathway	6	3.50877	0.0157696	Q03405, P06702, P05109, P17706, Q9Y6Y0, P12931	161	152	16650	4.08222	1	0.104629	0.0911679
GOTERM_BP_FAT	GO:0002698~negative regulation of immune effector process	5	2.92398	0.0157936	P08174, Q13291, Q5TC82, A0A024R7M7, Q5STB3	161	100	16650	5.17081	1	0.104629	0.0911679
GOTERM_BP_FAT	GO:2001141~regulation of RNA biosynthetic process	48	28.0702	0.0158505	Q9H3M7, P01583, Q14765, Q9Y5Q3, Q9ULX9, P05109, Q96JC9, P15408, A0A024R718, P12931, A0A0S2Z4Z8, Q07352, P17676, Q01196, P15036, A6NK06, Q00653, P17275, Q9BYK8, P17706, Q15583, P05231, Q5STB3, P49716, Q14872, Q15025, O14867, P05412, O43187, P06702, P26651, P49279, Q16678, P55199, P12429, P10147, P11532, P13236, P17535, Q9H4X1, Q04724, P41221, Q9BYH8, P28907, Q16520, P08631, Q13077, P01584	161	3644	16650	1.36223	1	0.104629	0.0911679
GOTERM_BP_FAT	GO:0071385~cellular response to glucocorticoid stimulus	4	2.33918	0.0158633	P26651, P05231, P13500, Q07352	161	55	16650	7.52117	1	0.104629	0.0911679
GOTERM_BP_FAT	GO:0045428~regulation of nitric oxide biosynthetic process	4	2.33918	0.0158633	P05231, P35354, Q5STB3, P01584	161	55	16650	7.52117	1	0.104629	0.0911679
GOTERM_BP_FAT	GO:0031331~positive regulation of cellular catabolic process	8	4.67836	0.0162098	Q7Z419, P26651, Q6ZMZ0, Q5TC82, Q5STB3, Q07352, P01584, P20333	161	272	16650	3.04165	1	0.106737	0.0930042
GOTERM_BP_FAT	GO:0043542~endothelial cell migration	6	3.50877	0.0165877	Q9H4X1, P05106, P41221, Q16678, P12429, P35354	161	154	16650	4.0292	1	0.108882	0.0948736
GOTERM_BP_FAT	GO:0033619~membrane protein proteolysis	4	2.33918	0.0166455	P01033, Q5STB3, P01584, P20333	161	56	16650	7.38687	1	0.108882	0.0948736
GOTERM_BP_FAT	GO:0051851~modification by host of symbiont morphology or physiology	4	2.33918	0.0166455	P05412, A0A024R882, P10147, P13236	161	56	16650	7.38687	1	0.108882	0.0948736
GOTERM_BP_FAT	GO:0051785~positive regulation of nuclear division	4	2.33918	0.0166455	P01583, Q9H4X1, P41221, P01584	161	56	16650	7.38687	1	0.108882	0.0948736
GOTERM_BP_FAT	GO:1901889~negative regulation of cell junction assembly	3	1.75439	0.0170969	P50281, P12931, Q5STB3	161	21	16650	14.7737	1	0.11116	0.0968585
GOTERM_BP_FAT	GO:0001562~response to protozoan	3	1.75439	0.0170969	P49279, Q16520, P05231	161	21	16650	14.7737	1	0.11116	0.0968585
GOTERM_BP_FAT	GO:0036499~PERK-mediated unfolded protein response	3	1.75439	0.0170969	A0A024RDA5, P17706, P13500	161	21	16650	14.7737	1	0.11116	0.0968585
GOTERM_BP_FAT	GO:0009968~negative regulation of signal transduction	19	11.1111	0.0171059	P01583, A0A024RDA5, P50281, Q8NC42, P11532, P12931, P18510, A6NK06, Q04724, Q03405, P41221, Q13291, Q96KP6, P17706, Q9Y6Y0, P05231, Q5STB3, Q15025, P01584	161	1089	16650	1.80432	1	0.11116	0.0968585
GOTERM_BP_FAT	GO:0002703~regulation of leukocyte mediated immunity	6	3.50877	0.0174527	Q13291, Q92692, A0A024R7M7, P05231, Q5STB3, P01584	161	156	16650	3.97754	1	0.113229	0.0986608
GOTERM_BP_FAT	GO:0040007~growth	17	9.94152	0.0175478	O00458, P06702, P05106, P04732, P04733, A0A024R6T4, P50281, P05109, Q07352, P41221, Q8IWE4, P28907, O60488, A0A140VJP8, P05231, Q5STB3, P02795	161	932	16650	1.88635	1	0.113659	0.0990362
GOTERM_BP_FAT	GO:0010646~regulation of cell communication	41	23.9766	0.0181319	P01583, A0A024RDA5, P05106, P05109, Q8NC42, P35354, P12931, A0A0S2Z4Z8, P13500, P32248, A6NK06, Q03405, P17706, P05231, Q5STB3, Q15642, Q15025, P20333, P05412, P78556, P01033, O43187, P06702, Q16678, P50281, Q13625, Q5TC82, A0A024R882, P10147, P11532, P13236, P18510, Q04724, P41221, P08174, P28907, Q13291, Q96KP6, W4VSQ9, Q9Y6Y0, Q13077, P01584	161	3020	16650	1.40399	1	0.117105	0.102039
GOTERM_BP_FAT	GO:0050730~regulation of peptidyl-tyrosine phosphorylation	7	4.09357	0.0181389	P05106, Q13822, P17706, P05231, P12931, A0A0S2Z4Z8, Q9NSI8	161	216	16650	3.35145	1	0.117105	0.102039
GOTERM_BP_FAT	GO:0044703~multi-organism reproductive process	17	9.94152	0.0181931	P01033, P98066, Q9ULX9, P14902, P35354, B5MC51, A0A024R718, P12931, P13500, A6NK06, P08174, P28907, O60488, P17275, Q92692, A0A024R0W3, P01584	161	936	16650	1.87828	1	0.117212	0.102131
GOTERM_BP_FAT	GO:0070228~regulation of lymphocyte apoptotic process	4	2.33918	0.0182736	P41221, P14902, A0A024R7M7, Q9NZQ7	161	58	16650	7.13215	1	0.117212	0.102131
GOTERM_BP_FAT	GO:0051702~interaction with symbiont	4	2.33918	0.0182736	P05412, A0A024R882, P10147, P13236	161	58	16650	7.13215	1	0.117212	0.102131
GOTERM_BP_FAT	GO:0071384~cellular response to corticosteroid stimulus	4	2.33918	0.0182736	P26651, P05231, P13500, Q07352	161	58	16650	7.13215	1	0.117212	0.102131
GOTERM_BP_FAT	GO:0051701~interaction with host	6	3.50877	0.0183371	P15144, P05106, P08174, Q13291, Q92692, Q15025	161	158	16650	3.9272	1	0.117428	0.10232
GOTERM_BP_FAT	GO:0034101~erythrocyte homeostasis	5	2.92398	0.0185626	P26651, Q9Y5Q3, P05161, P17706, Q07352	161	105	16650	4.92458	1	0.117979	0.1028
GOTERM_BP_FAT	GO:0032680~regulation of tumor necrosis factor production	5	2.92398	0.0185626	P26651, Q13291, P10147, A0A0S2Z4Z8, P13500	161	105	16650	4.92458	1	0.117979	0.1028
GOTERM_BP_FAT	GO:0002719~negative regulation of cytokine production involved in immune response	3	1.75439	0.0186893	Q13291, A0A024R7M7, Q5STB3	161	22	16650	14.1022	1	0.117979	0.1028
GOTERM_BP_FAT	GO:0002825~regulation of T-helper 1 type immune response	3	1.75439	0.0186893	P49279, A0A024R7M7, A0A0S2Z4Z8	161	22	16650	14.1022	1	0.117979	0.1028
GOTERM_BP_FAT	GO:0050718~positive regulation of interleukin-1 beta secretion	3	1.75439	0.0186893	Q96RD7, P41221, P10147	161	22	16650	14.1022	1	0.117979	0.1028
GOTERM_BP_FAT	GO:0046640~regulation of alpha-beta T cell proliferation	3	1.75439	0.0186893	Q14213, P08174, A0A0S2Z4Z8	161	22	16650	14.1022	1	0.117979	0.1028
GOTERM_BP_FAT	GO:0044744~protein targeting to nucleus	8	4.67836	0.018691	Q9H3M7, P05412, P49279, A0A024R7M7, P05231, P35354, Q5STB3, P01584	161	280	16650	2.95475	1	0.117979	0.1028
GOTERM_BP_FAT	GO:0006606~protein import into nucleus	8	4.67836	0.018691	Q9H3M7, P05412, P49279, A0A024R7M7, P05231, P35354, Q5STB3, P01584	161	280	16650	2.95475	1	0.117979	0.1028
GOTERM_BP_FAT	GO:0007568~aging	8	4.67836	0.018691	P01033, Q00653, P05412, P11532, P05231, P13500, P17535, P20333	161	280	16650	2.95475	1	0.117979	0.1028
GOTERM_BP_FAT	GO:1902593~single-organism nuclear import	8	4.67836	0.0190189	Q9H3M7, P05412, P49279, A0A024R7M7, P05231, P35354, Q5STB3, P01584	161	281	16650	2.94423	1	0.119592	0.104205
GOTERM_BP_FAT	GO:0032768~regulation of monooxygenase activity	4	2.33918	0.0191198	Q9Y314, A0A024R642, Q5STB3, P01584	161	59	16650	7.01126	1	0.119592	0.104205
GOTERM_BP_FAT	GO:0070488~neutrophil aggregation	2	1.16959	0.0191274	P06702, P05109	161	2	16650	103.416	1	0.119592	0.104205
GOTERM_BP_FAT	GO:1904582~positive regulation of intracellular mRNA localization	2	1.16959	0.0191274	P26651, Q07352	161	2	16650	103.416	1	0.119592	0.104205
GOTERM_BP_FAT	GO:0071393~cellular response to progesterone stimulus	2	1.16959	0.0191274	A6NK06, P12931	161	2	16650	103.416	1	0.119592	0.104205
GOTERM_BP_FAT	GO:1904580~regulation of intracellular mRNA localization	2	1.16959	0.0191274	P26651, Q07352	161	2	16650	103.416	1	0.119592	0.104205
GOTERM_BP_FAT	GO:0034654~nucleobase-containing compound biosynthetic process	55	32.1637	0.0196599	Q14765, Q9Y5Q3, P15408, A0A024R718, P12931, A0A0S2Z4Z8, Q07352, P17676, A6NK06, P17275, P17706, Q9BYK8, Q15583, Q5STB3, Q15025, O14867, P05412, P06702, Q16831, Q16678, P55199, P12429, P11532, Q9NR30, P13236, A0A024R5Q7, Q9H4X1, Q9Y6Y0, Q16520, P49643, P01584, Q9H3M7, P01583, Q9ULX9, P05109, A0A0S2Z4X9, Q96JC9, Q01196, Q00653, P15036, P05231, P49716, Q14872, O43187, P26651, P49279, P10147, P17535,…	161	4357	16650	1.30546	1	0.122685	0.106901
GOTERM_BP_FAT	GO:0018108~peptidyl-tyrosine phosphorylation	9	5.26316	0.0196841	P05106, Q13822, P17706, A0A024R7M7, P05231, P12931, A0A0S2Z4Z8, Q9NSI8, P08631	161	349	16650	2.66689	1	0.122685	0.106901
GOTERM_BP_FAT	GO:0002700~regulation of production of molecular mediator of immune response	5	2.92398	0.0197493	P41221, Q13291, A0A024R7M7, P05231, Q5STB3	161	107	16650	4.83253	1	0.122898	0.107086
GOTERM_BP_FAT	GO:0045669~positive regulation of osteoblast differentiation	4	2.33918	0.0199873	P05231, P49716, P17535, P17676	161	60	16650	6.89441	1	0.124185	0.108207
GOTERM_BP_FAT	GO:0018212~peptidyl-tyrosine modification	9	5.26316	0.0202902	P05106, Q13822, P17706, A0A024R7M7, P05231, P12931, A0A0S2Z4Z8, Q9NSI8, P08631	161	351	16650	2.6517	1	0.125711	0.109537
GOTERM_BP_FAT	GO:0014002~astrocyte development	3	1.75439	0.0203417	P06702, P05109, A0A140VJP8	161	23	16650	13.4891	1	0.125711	0.109537
GOTERM_BP_FAT	GO:0050716~positive regulation of interleukin-1 secretion	3	1.75439	0.0203417	Q96RD7, P41221, P10147	161	23	16650	13.4891	1	0.125711	0.109537
GOTERM_BP_FAT	GO:0032606~type I interferon production	5	2.92398	0.0203598	A6NK06, Q00653, A0A024QZ09, P05161, A0A0S2Z4Z8	161	108	16650	4.78778	1	0.125711	0.109537
GOTERM_BP_FAT	GO:1902679~negative regulation of RNA biosynthetic process	20	11.6959	0.0206517	Q9H3M7, P05412, P26651, P10147, P12931, P13236, P17535, P17676, Q01196, P15036, Q00653, Q04724, P41221, P28907, P17275, P17706, Q15583, Q5STB3, P49716, O14867	161	1194	16650	1.73226	1	0.127315	0.110935
GOTERM_BP_FAT	GO:0001666~response to hypoxia	8	4.67836	0.0207191	Q9H4X1, P28907, P50281, P12931, P35354, P13500, Q07352, O14867	161	286	16650	2.89276	1	0.127532	0.111124
GOTERM_BP_FAT	GO:0045596~negative regulation of cell differentiation	13	7.60234	0.020774	O00458, P05106, Q9Y5Q3, P26651, Q5TC82, A0A024R7M7, P10147, Q07352, Q01196, P41221, P17706, P05231, Q5STB3	161	640	16650	2.10064	1	0.127672	0.111246
GOTERM_BP_FAT	GO:0048659~smooth muscle cell proliferation	5	2.92398	0.0209818	P05412, P05231, A0A024R718, P35354, Q5STB3	161	109	16650	4.74386	1	0.128749	0.112185
GOTERM_BP_FAT	GO:2000112~regulation of cellular macromolecule biosynthetic process	51	29.8246	0.0211958	Q14765, Q9Y5Q3, P15408, A0A024R718, P12931, A0A0S2Z4Z8, Q07352, P17676, A6NK06, P17275, P17706, Q9BYK8, Q15583, Q5STB3, Q15025, O14867, P05412, P06702, Q16678, P55199, P12429, A0A024R7M7, P11532, Q9H4X1, Q16520, P01584, Q9H3M7, P01583, Q9ULX9, P05109, Q96JC9, P32248, Q01196, Q00653, P15036, Q6FG85, Q86U90, P05231, P49716, Q14872, O43187, P26651, P49279, Q5TC82, P17535, Q04724, P41221, P28907, Q9B…	161	3991	16650	1.32153	1	0.129861	0.113153
GOTERM_BP_FAT	GO:0055080~cation homeostasis	13	7.60234	0.0214536	Q9C0K1, P06702, A0A024R4P3, P49279, P05109, P10147, P11532, P13500, P32248, P08174, P28907, A0A140VJP8, P02795	161	643	16650	2.09084	1	0.131237	0.114353
GOTERM_BP_FAT	GO:0050728~negative regulation of inflammatory response	5	2.92398	0.0216154	A6NK06, P98066, P26651, P17706, P20333	161	110	16650	4.70073	1	0.131821	0.114861
GOTERM_BP_FAT	GO:0045667~regulation of osteoblast differentiation	5	2.92398	0.0216154	P05231, Q5STB3, P49716, P17535, P17676	161	110	16650	4.70073	1	0.131821	0.114861
GOTERM_BP_FAT	GO:0045670~regulation of osteoclast differentiation	4	2.33918	0.0217867	Q9Y5Q3, P10147, Q5STB3, P17676	161	62	16650	6.67201	1	0.13247	0.115427
GOTERM_BP_FAT	GO:0042886~amide transport	8	4.67836	0.0217888	Q6FGT0, P06702, P28907, P05109, P05231, Q5STB3, P18510, P01584	161	289	16650	2.86273	1	0.13247	0.115427
GOTERM_BP_FAT	GO:0052472~modulation by host of symbiont transcription	3	1.75439	0.0220528	P05412, P10147, P13236	161	24	16650	12.927	1	0.133666	0.116469
GOTERM_BP_FAT	GO:0043921~modulation by host of viral transcription	3	1.75439	0.0220528	P05412, P10147, P13236	161	24	16650	12.927	1	0.133666	0.116469
GOTERM_BP_FAT	GO:0071229~cellular response to acid chemical	6	3.50877	0.022205	P41221, O94788, P12931, Q5STB3, P13500, P17676	161	166	16650	3.73793	1	0.133699	0.116497
GOTERM_BP_FAT	GO:0046718~viral entry into host cell	5	2.92398	0.0222606	P15144, P05106, P08174, Q13291, Q92692	161	111	16650	4.65839	1	0.133699	0.116497
GOTERM_BP_FAT	GO:0051828~entry into other organism involved in symbiotic interaction	5	2.92398	0.0222606	P15144, P05106, P08174, Q13291, Q92692	161	111	16650	4.65839	1	0.133699	0.116497
GOTERM_BP_FAT	GO:0030260~entry into host cell	5	2.92398	0.0222606	P15144, P05106, P08174, Q13291, Q92692	161	111	16650	4.65839	1	0.133699	0.116497
GOTERM_BP_FAT	GO:0051806~entry into cell of other organism involved in symbiotic interaction	5	2.92398	0.0222606	P15144, P05106, P08174, Q13291, Q92692	161	111	16650	4.65839	1	0.133699	0.116497
GOTERM_BP_FAT	GO:0044409~entry into host	5	2.92398	0.0222606	P15144, P05106, P08174, Q13291, Q92692	161	111	16650	4.65839	1	0.133699	0.116497
GOTERM_BP_FAT	GO:0045862~positive regulation of proteolysis	9	5.26316	0.0225165	Q7Z419, P06702, P50281, P05109, Q6ZMZ0, P12931, Q5STB3, P01584, P20333	161	358	16650	2.59985	1	0.135031	0.117658
GOTERM_BP_FAT	GO:0071705~nitrogen compound transport	14	8.18713	0.0227477	P06702, P26651, P49279, P05109, Q01650, P18510, Q07352, Q6FGT0, P28907, Q96BD0, P05231, Q5STB3, A0A024R0W3, P01584	161	725	16650	1.997	1	0.136211	0.118687
GOTERM_BP_FAT	GO:0035821~modification of morphology or physiology of other organism	5	2.92398	0.0229175	P05412, A0A024R882, P10147, Q15025, P13236	161	112	16650	4.61679	1	0.136815	0.119213
GOTERM_BP_FAT	GO:0032479~regulation of type I interferon production	5	2.92398	0.0229175	A6NK06, Q00653, A0A024QZ09, P05161, A0A0S2Z4Z8	161	112	16650	4.61679	1	0.136815	0.119213
GOTERM_BP_FAT	GO:0023051~regulation of signaling	41	23.9766	0.0232465	P01583, A0A024RDA5, P05106, P05109, Q8NC42, P35354, P12931, A0A0S2Z4Z8, P13500, P32248, A6NK06, Q03405, P17706, P05231, Q5STB3, Q15642, Q15025, P20333, P05412, P78556, P01033, O43187, P06702, Q16678, P50281, Q13625, Q5TC82, A0A024R882, P10147, P11532, P13236, P18510, Q04724, P41221, P08174, P28907, Q13291, Q96KP6, W4VSQ9, Q9Y6Y0, Q13077, P01584	161	3070	16650	1.38113	1	0.13857	0.120742
GOTERM_BP_FAT	GO:0048660~regulation of smooth muscle cell proliferation	5	2.92398	0.0235861	P05412, P05231, A0A024R718, P35354, Q5STB3	161	113	16650	4.57594	1	0.139963	0.121956
GOTERM_BP_FAT	GO:0045807~positive regulation of endocytosis	5	2.92398	0.0235861	P41221, P49279, Q5STB3, P13500, P01584	161	113	16650	4.57594	1	0.139963	0.121956
GOTERM_BP_FAT	GO:0045580~regulation of T cell differentiation	5	2.92398	0.0235861	Q5TC82, P17706, A0A024R7M7, P05231, A0A0S2Z4Z8	161	113	16650	4.57594	1	0.139963	0.121956
GOTERM_BP_FAT	GO:0033077~T cell differentiation in thymus	4	2.33918	0.0236718	Q9Y5Q3, P17706, P32248, Q07352	161	64	16650	6.46351	1	0.140262	0.122216
GOTERM_BP_FAT	GO:0052312~modulation of transcription in other organism involved in symbiotic interaction	3	1.75439	0.0238214	P05412, P10147, P13236	161	25	16650	12.4099	1	0.140727	0.122621
GOTERM_BP_FAT	GO:0071354~cellular response to interleukin-6	3	1.75439	0.0238214	P17706, P05231, P13500	161	25	16650	12.4099	1	0.140727	0.122621
GOTERM_BP_FAT	GO:0036293~response to decreased oxygen levels	8	4.67836	0.0240421	Q9H4X1, P28907, P50281, P12931, P35354, P13500, Q07352, O14867	161	295	16650	2.80451	1	0.141609	0.12339
GOTERM_BP_FAT	GO:0071375~cellular response to peptide hormone stimulus	8	4.67836	0.0240421	P17706, A0A024R7M7, P05231, A0A024R718, P12931, P13500, Q07352, P01584	161	295	16650	2.80451	1	0.141609	0.12339
GOTERM_BP_FAT	GO:0033674~positive regulation of kinase activity	11	6.43275	0.0241707	Q9H4X1, O43187, P05106, P41221, P49279, P33121, P12931, A0A0S2Z4Z8, Q5STB3, P32248, P01584	161	505	16650	2.25263	1	0.142155	0.123866
GOTERM_BP_FAT	GO:1903829~positive regulation of cellular protein localization	9	5.26316	0.024209	Q16739, Q13625, A0A024R882, P05231, P12931, P35354, Q5STB3, P13500, P01584	161	363	16650	2.56404	1	0.14217	0.123879
GOTERM_BP_FAT	GO:0032945~negative regulation of mononuclear cell proliferation	4	2.33918	0.0246465	P14902, Q5TC82, Q9NZQ7, P17676	161	65	16650	6.36407	1	0.144311	0.125745
GOTERM_BP_FAT	GO:0050672~negative regulation of lymphocyte proliferation	4	2.33918	0.0246465	P14902, Q5TC82, Q9NZQ7, P17676	161	65	16650	6.36407	1	0.144311	0.125745
GOTERM_BP_FAT	GO:0006796~phosphate-containing compound metabolic process	41	23.9766	0.0247511	P01583, P05106, A0A0S2Z4X9, Q8NC42, B5MC51, A0A024R718, P12931, A0A0S2Z4Z8, P13500, P32248, Q07352, Q03405, P17706, V9HWH2, P05231, Q5STB3, Q9NSI8, Q15025, P20333, P05412, P78556, O43187, P26651, Q16831, Q16875, P49279, A0A024R642, Q13822, P55199, A0A024R7M7, P10147, P11532, P33121, P13236, P52789, A0A024R5Q7, Q9H4X1, P41221, Q13291, P08631, P01584	161	3083	16650	1.3753	1	0.144397	0.12582
GOTERM_BP_FAT	GO:0007259~JAK-STAT cascade	6	3.50877	0.0247705	Q14765, Q16678, P17706, A0A024R7M7, P05231, P13500	161	171	16650	3.62864	1	0.144397	0.12582
GOTERM_BP_FAT	GO:1903531~negative regulation of secretion by cell	6	3.50877	0.0247705	Q9H4X1, Q13291, P10124, P05231, Q5STB3, P01584	161	171	16650	3.62864	1	0.144397	0.12582
GOTERM_BP_FAT	GO:0010594~regulation of endothelial cell migration	5	2.92398	0.0249587	Q9H4X1, P05106, P41221, P12429, P35354	161	115	16650	4.49635	1	0.145068	0.126404
GOTERM_BP_FAT	GO:0022612~gland morphogenesis	5	2.92398	0.0249587	P41221, P05231, P12931, Q5STB3, P17676	161	115	16650	4.49635	1	0.145068	0.126404
GOTERM_BP_FAT	GO:0016049~cell growth	10	5.84795	0.0251568	O00458, P06702, P05106, P41221, Q8IWE4, P28907, P50281, O60488, P05109, P05231	161	436	16650	2.37193	1	0.146005	0.12722
GOTERM_BP_FAT	GO:0009894~regulation of catabolic process	11	6.43275	0.0253446	P01033, Q7Z419, P41221, P26651, Q4ADV7, Q6ZMZ0, Q5TC82, Q5STB3, Q07352, P01584, P20333	161	509	16650	2.23493	1	0.14658	0.127722
GOTERM_BP_FAT	GO:0006793~phosphorus metabolic process	41	23.9766	0.0254713	P01583, P05106, A0A0S2Z4X9, Q8NC42, B5MC51, A0A024R718, P12931, A0A0S2Z4Z8, P13500, P32248, Q07352, Q03405, P17706, V9HWH2, P05231, Q5STB3, Q9NSI8, Q15025, P20333, P05412, P78556, O43187, P26651, Q16831, Q16875, P49279, A0A024R642, Q13822, P55199, A0A024R7M7, P10147, P11532, P33121, P13236, P52789, A0A024R5Q7, Q9H4X1, P41221, Q13291, P08631, P01584	161	3089	16650	1.37263	1	0.14658	0.127722
GOTERM_BP_FAT	GO:0051170~nuclear import	8	4.67836	0.0256306	Q9H3M7, P05412, P49279, A0A024R7M7, P05231, P35354, Q5STB3, P01584	161	299	16650	2.76699	1	0.14658	0.127722
GOTERM_BP_FAT	GO:0046782~regulation of viral transcription	4	2.33918	0.0256427	P05412, P26651, P10147, P13236	161	66	16650	6.26765	1	0.14658	0.127722
GOTERM_BP_FAT	GO:1904035~regulation of epithelial cell apoptotic process	4	2.33918	0.0256427	Q9H4X1, P26651, P05231, Q07352	161	66	16650	6.26765	1	0.14658	0.127722
GOTERM_BP_FAT	GO:0045730~respiratory burst	3	1.75439	0.0256461	P08174, P49279, P08631	161	26	16650	11.9326	1	0.14658	0.127722
GOTERM_BP_FAT	GO:0046633~alpha-beta T cell proliferation	3	1.75439	0.0256461	Q14213, P08174, A0A0S2Z4Z8	161	26	16650	11.9326	1	0.14658	0.127722
GOTERM_BP_FAT	GO:0042346~positive regulation of NF-kappaB import into nucleus	3	1.75439	0.0256461	P35354, Q5STB3, P01584	161	26	16650	11.9326	1	0.14658	0.127722
GOTERM_BP_FAT	GO:0018198~peptidyl-cysteine modification	3	1.75439	0.0256461	P06702, P05109, P11532	161	26	16650	11.9326	1	0.14658	0.127722
GOTERM_BP_FAT	GO:0061014~positive regulation of mRNA catabolic process	3	1.75439	0.0256461	P26651, Q5TC82, Q07352	161	26	16650	11.9326	1	0.14658	0.127722
GOTERM_BP_FAT	GO:0002706~regulation of lymphocyte mediated immunity	5	2.92398	0.0256627	Q13291, Q92692, P05231, Q5STB3, P01584	161	116	16650	4.45759	1	0.14658	0.127722
GOTERM_BP_FAT	GO:0071902~positive regulation of protein serine/threonine kinase activity	8	4.67836	0.0260387	Q9H4X1, O43187, P41221, P33121, P12931, A0A0S2Z4Z8, Q5STB3, P01584	161	300	16650	2.75776	1	0.148301	0.129221
GOTERM_BP_FAT	GO:0008544~epidermis development	8	4.67836	0.0260387	Q9H3M7, P41221, P26651, Q9ULX9, Q16739, P15408, Q5STB3, Q07352	161	300	16650	2.75776	1	0.148301	0.129221
GOTERM_BP_FAT	GO:0033036~macromolecule localization	38	22.2222	0.0261875	Q9H3M7, P01583, P05106, P35354, P12931, P13500, P32248, Q07352, O60488, P17706, Q99541, Q9NZQ7, P05231, Q5STB3, P05412, Q96RD7, P26651, Q16739, P49279, Q13625, Q8WXH0, A0A024R882, A0A024R7M7, P10124, P10147, P11532, P33121, P52789, P18510, Q8N3F8, Q6FGT0, Q9H4X1, P41221, Q4ADV7, P28907, Q13291, Q9H4M9, P01584	161	2817	16650	1.39504	1	0.148934	0.129773
GOTERM_BP_FAT	GO:0033365~protein localization to organelle	16	9.35673	0.0271875	Q9H3M7, P05412, Q16739, P49279, Q13625, Q8WXH0, A0A024R7M7, P10124, P35354, P12931, P52789, Q8N3F8, P05231, Q5STB3, Q9H4M9, P01584	161	902	16650	1.83443	1	0.1544	0.134535
GOTERM_BP_FAT	GO:0052548~regulation of endopeptidase activity	9	5.26316	0.0274777	P01033, Q03405, P06702, P50452, P05109, P05120, P05231, P12931, Q5STB3	161	372	16650	2.502	1	0.155652	0.135626
GOTERM_BP_FAT	GO:0002446~neutrophil mediated immunity	3	1.75439	0.0275257	P12429, Q6I9S7, P05231	161	27	16650	11.4907	1	0.155652	0.135626
GOTERM_BP_FAT	GO:0043368~positive T cell selection	3	1.75439	0.0275257	P17706, Q16520, P05231	161	27	16650	11.4907	1	0.155652	0.135626
GOTERM_BP_FAT	GO:0097696~STAT cascade	6	3.50877	0.0276081	Q14765, Q16678, P17706, A0A024R7M7, P05231, P13500	161	176	16650	3.52555	1	0.155744	0.135706
GOTERM_BP_FAT	GO:0045682~regulation of epidermis development	4	2.33918	0.0276991	P26651, Q9ULX9, Q5STB3, Q07352	161	68	16650	6.0833	1	0.155744	0.135706
GOTERM_BP_FAT	GO:0034103~regulation of tissue remodeling	4	2.33918	0.0276991	P05106, P28907, P05231, P12931	161	68	16650	6.0833	1	0.155744	0.135706
GOTERM_BP_FAT	GO:0010595~positive regulation of endothelial cell migration	4	2.33918	0.0276991	P05106, P41221, P12429, P35354	161	68	16650	6.0833	1	0.155744	0.135706
GOTERM_BP_FAT	GO:0002224~toll-like receptor signaling pathway	5	2.92398	0.027846	A6NK06, O43187, Q96KP6, A0A0S2Z4Z8, Q15025	161	119	16650	4.34522	1	0.156348	0.136232
GOTERM_BP_FAT	GO:0097659~nucleic acid-templated transcription	48	28.0702	0.0282679	Q9H3M7, P01583, Q14765, Q9Y5Q3, Q9ULX9, P05109, Q96JC9, P15408, A0A024R718, P12931, A0A0S2Z4Z8, Q07352, P17676, Q01196, P15036, A6NK06, Q00653, P17275, Q9BYK8, P17706, Q15583, P05231, Q5STB3, P49716, Q14872, Q15025, O14867, P05412, O43187, P06702, P26651, P49279, Q16678, P55199, P12429, P11532, Q9NR30, P17535, Q9H4X1, Q04724, P41221, Q9BYH8, P28907, Q9Y6Y0, Q16520, P08631, Q13077, P01584	161	3771	16650	1.31636	1	0.158492	0.138101
GOTERM_BP_FAT	GO:0060557~positive regulation of vitamin D biosynthetic process	2	1.16959	0.0285544	Q5STB3, P01584	161	3	16650	68.9441	1	0.158999	0.138543
GOTERM_BP_FAT	GO:0060559~positive regulation of calcidiol 1-monooxygenase activity	2	1.16959	0.0285544	Q5STB3, P01584	161	3	16650	68.9441	1	0.158999	0.138543
GOTERM_BP_FAT	GO:0046136~positive regulation of vitamin metabolic process	2	1.16959	0.0285544	Q5STB3, P01584	161	3	16650	68.9441	1	0.158999	0.138543
GOTERM_BP_FAT	GO:0042063~gliogenesis	7	4.09357	0.0285804	P06702, P50281, P05109, A0A140VJP8, P10147, P11532, P13500	161	240	16650	3.0163	1	0.158999	0.138543
GOTERM_BP_FAT	GO:0033135~regulation of peptidyl-serine phosphorylation	5	2.92398	0.0285977	P41221, P11532, P05231, A0A0S2Z4Z8, Q5STB3	161	120	16650	4.30901	1	0.158999	0.138543
GOTERM_BP_FAT	GO:1903426~regulation of reactive oxygen species biosynthetic process	4	2.33918	0.0287594	P05231, P35354, Q5STB3, P01584	161	69	16650	5.99514	1	0.158999	0.138543
GOTERM_BP_FAT	GO:0046849~bone remodeling	4	2.33918	0.0287594	P05106, P28907, P05231, P12931	161	69	16650	5.99514	1	0.158999	0.138543
GOTERM_BP_FAT	GO:0070664~negative regulation of leukocyte proliferation	4	2.33918	0.0287594	P14902, Q5TC82, Q9NZQ7, P17676	161	69	16650	5.99514	1	0.158999	0.138543
GOTERM_BP_FAT	GO:0001938~positive regulation of endothelial cell proliferation	4	2.33918	0.0287594	P05412, P05106, P41221, P13500	161	69	16650	5.99514	1	0.158999	0.138543
GOTERM_BP_FAT	GO:0071594~thymocyte aggregation	4	2.33918	0.0287594	Q9Y5Q3, P17706, P32248, Q07352	161	69	16650	5.99514	1	0.158999	0.138543
GOTERM_BP_FAT	GO:2000113~negative regulation of cellular macromolecule biosynthetic process	21	12.2807	0.0290174	Q9H3M7, P05412, P26651, Q5TC82, A0A024R7M7, P12931, Q07352, P17535, P17676, Q01196, P15036, Q00653, Q04724, P41221, P28907, P17275, P17706, Q15583, Q5STB3, P49716, O14867	161	1324	16650	1.64029	1	0.160202	0.139591
GOTERM_BP_FAT	GO:0051253~negative regulation of RNA metabolic process	20	11.6959	0.0291029	Q9H3M7, P05412, P26651, P10147, P12931, P13236, P17535, P17676, Q01196, P15036, Q00653, Q04724, P41221, P28907, P17275, P17706, Q15583, Q5STB3, P49716, O14867	161	1240	16650	1.668	1	0.160451	0.139807
GOTERM_BP_FAT	GO:0032355~response to estradiol	5	2.92398	0.0293614	Q9H3M7, P28907, O94788, P05231, P35354	161	121	16650	4.27339	1	0.161651	0.140853
GOTERM_BP_FAT	GO:0036230~granulocyte activation	3	1.75439	0.0294591	A0A024RDA5, P12429, P10147	161	28	16650	11.0803	1	0.161964	0.141126
GOTERM_BP_FAT	GO:0051051~negative regulation of transport	10	5.84795	0.0299786	Q9H4X1, P05106, O60488, Q13291, P10124, Q86U90, P05231, P35354, Q5STB3, P01584	161	450	16650	2.29814	1	0.164592	0.143416
GOTERM_BP_FAT	GO:0002758~innate immune response-activating signal transduction	7	4.09357	0.0301414	A6NK06, O43187, Q96KP6, P12931, A0A0S2Z4Z8, Q15025, P08631	161	243	16650	2.97907	1	0.165257	0.143995
GOTERM_BP_FAT	GO:0010638~positive regulation of organelle organization	12	7.01754	0.0303213	P01583, Q9H4X1, Q03405, P41221, Q16739, Q13625, P12931, Q5STB3, P52789, P32248, P08631, P01584	161	600	16650	2.06832	1	0.166014	0.144655
GOTERM_BP_FAT	GO:0032868~response to insulin	7	4.09357	0.0306007	P17706, P05231, A0A024R718, P12931, P13500, Q07352, P01584	161	244	16650	2.96686	1	0.167312	0.145786
GOTERM_BP_FAT	GO:0051238~sequestering of metal ion	5	2.92398	0.0309248	P06702, P05109, P10147, P11532, P32248	161	123	16650	4.20391	1	0.168387	0.146723
GOTERM_BP_FAT	GO:0015849~organic acid transport	5	2.92398	0.0309248	Q6FGT0, P49279, P33121, Q01650, A0A024R0W3	161	123	16650	4.20391	1	0.168387	0.146723
GOTERM_BP_FAT	GO:0030856~regulation of epithelial cell differentiation	5	2.92398	0.0309248	P26651, Q9ULX9, Q5STB3, Q07352, P01584	161	123	16650	4.20391	1	0.168387	0.146723
GOTERM_BP_FAT	GO:0006355~regulation of transcription, DNA-templated	46	26.9006	0.031103	Q9H3M7, P01583, Q14765, Q9Y5Q3, Q9ULX9, P05109, Q96JC9, P15408, A0A024R718, P12931, A0A0S2Z4Z8, Q07352, P17676, Q01196, P15036, A6NK06, Q00653, P17275, Q9BYK8, P17706, Q15583, P05231, Q5STB3, P49716, Q14872, Q15025, O14867, P05412, O43187, P06702, P26651, P49279, Q16678, P55199, P12429, P11532, P17535, Q9H4X1, Q04724, P41221, Q9BYH8, P28907, Q16520, P08631, Q13077, P01584	161	3603	16650	1.32033	1	0.169125	0.147366
GOTERM_BP_FAT	GO:0043123~positive regulation of I-kappaB kinase/NF-kappaB signaling	6	3.50877	0.0312501	P01583, A0A0S2Z4Z8, P35354, Q5STB3, P32248, P01584	161	182	16650	3.40932	1	0.169251	0.147476
GOTERM_BP_FAT	GO:0006351~transcription, DNA-templated	46	26.9006	0.0313727	Q9H3M7, P01583, Q14765, Q9Y5Q3, Q9ULX9, P05109, Q96JC9, P15408, A0A024R718, P12931, A0A0S2Z4Z8, P17676, Q01196, P15036, A6NK06, Q00653, P17275, Q9BYK8, P17706, Q15583, P05231, Q5STB3, P49716, Q14872, Q15025, O14867, P05412, O43187, P06702, P26651, P49279, Q16678, P55199, P12429, Q9NR30, P17535, Q9H4X1, Q04724, P41221, Q9BYH8, P28907, Q9Y6Y0, Q16520, P08631, Q13077, P01584	161	3605	16650	1.3196	1	0.169251	0.147476
GOTERM_BP_FAT	GO:2000516~positive regulation of CD4-positive, alpha-beta T cell activation	3	1.75439	0.031445	P08174, P05231, A0A0S2Z4Z8	161	29	16650	10.6982	1	0.169251	0.147476
GOTERM_BP_FAT	GO:0070741~response to interleukin-6	3	1.75439	0.031445	P17706, P05231, P13500	161	29	16650	10.6982	1	0.169251	0.147476
GOTERM_BP_FAT	GO:0061013~regulation of mRNA catabolic process	3	1.75439	0.031445	P26651, Q5TC82, Q07352	161	29	16650	10.6982	1	0.169251	0.147476
GOTERM_BP_FAT	GO:0032770~positive regulation of monooxygenase activity	3	1.75439	0.031445	A0A024R642, Q5STB3, P01584	161	29	16650	10.6982	1	0.169251	0.147476
GOTERM_BP_FAT	GO:0002701~negative regulation of production of molecular mediator of immune response	3	1.75439	0.031445	Q13291, A0A024R7M7, Q5STB3	161	29	16650	10.6982	1	0.169251	0.147476
GOTERM_BP_FAT	GO:1902532~negative regulation of intracellular signal transduction	10	5.84795	0.0314677	Q04724, Q03405, Q96KP6, P17706, Q8NC42, Q9Y6Y0, P11532, P12931, Q15025, P01584	161	454	16650	2.27789	1	0.169251	0.147476
GOTERM_BP_FAT	GO:0051336~regulation of hydrolase activity	21	12.2807	0.0317243	P01033, P05412, P78556, P06702, P50452, P50281, P05109, P55199, A0A024R7M7, P10147, P12931, P13500, P13236, P32248, Q03405, P41221, Q4ADV7, W4VSQ9, P05120, P05231, Q15642, Q5STB3	161	1337	16650	1.62434	1	0.1704	0.148477
GOTERM_BP_FAT	GO:0070227~lymphocyte apoptotic process	4	2.33918	0.0320679	P41221, P14902, A0A024R7M7, Q9NZQ7	161	72	16650	5.74534	1	0.172012	0.149882
GOTERM_BP_FAT	GO:0070482~response to oxygen levels	8	4.67836	0.0322263	Q9H4X1, P28907, P50281, P12931, P35354, P13500, Q07352, O14867	161	314	16650	2.63481	1	0.172628	0.150418
GOTERM_BP_FAT	GO:0042542~response to hydrogen peroxide	5	2.92398	0.0325365	Q9H3M7, P05412, Q16678, P05231, P12931	161	125	16650	4.13665	1	0.174055	0.151662
GOTERM_BP_FAT	GO:0006732~coenzyme metabolic process	8	4.67836	0.0327028	Q16875, A0A024R642, O60488, P33121, A0A024R718, P52789, P13995, A1L3X0	161	315	16650	2.62644	1	0.174584	0.152123
GOTERM_BP_FAT	GO:0051186~cofactor metabolic process	9	5.26316	0.0327235	P13196, Q16875, A0A024R642, O60488, P33121, A0A024R718, P52789, P13995, A1L3X0	161	385	16650	2.41752	1	0.174584	0.152123
GOTERM_BP_FAT	GO:0051896~regulation of protein kinase B signaling	5	2.92398	0.0333606	P10147, P05231, P12931, Q5STB3, P32248	161	126	16650	4.10382	1	0.177505	0.154668
GOTERM_BP_FAT	GO:0045834~positive regulation of lipid metabolic process	5	2.92398	0.0333606	P12931, P35354, Q5STB3, P32248, P01584	161	126	16650	4.10382	1	0.177505	0.154668
GOTERM_BP_FAT	GO:0032731~positive regulation of interleukin-1 beta production	3	1.75439	0.0334824	Q96RD7, P41221, P10147	161	30	16650	10.3416	1	0.177676	0.154817
GOTERM_BP_FAT	GO:0050856~regulation of T cell receptor signaling pathway	3	1.75439	0.0334824	Q5TC82, P17706, P32248	161	30	16650	10.3416	1	0.177676	0.154817
GOTERM_BP_FAT	GO:0048871~multicellular organismal homeostasis	8	4.67836	0.03367	P01583, P28907, P49279, P05231, P12931, P35354, Q5STB3, P01584	161	317	16650	2.60987	1	0.178433	0.155476
GOTERM_BP_FAT	GO:0002218~activation of innate immune response	7	4.09357	0.0338879	A6NK06, O43187, Q96KP6, P12931, A0A0S2Z4Z8, Q15025, P08631	161	250	16650	2.89565	1	0.179109	0.156065
GOTERM_BP_FAT	GO:0002790~peptide secretion	7	4.09357	0.0338879	P06702, P28907, P05109, P05231, Q5STB3, P18510, P01584	161	250	16650	2.89565	1	0.179109	0.156065
GOTERM_BP_FAT	GO:1903506~regulation of nucleic acid-templated transcription	46	26.9006	0.0341728	Q9H3M7, P01583, Q14765, Q9Y5Q3, Q9ULX9, P05109, Q96JC9, P15408, A0A024R718, P12931, A0A0S2Z4Z8, Q07352, P17676, Q01196, P15036, A6NK06, Q00653, P17275, Q9BYK8, P17706, Q15583, P05231, Q5STB3, P49716, Q14872, Q15025, O14867, P05412, O43187, P06702, P26651, P49279, Q16678, P55199, P12429, P11532, P17535, Q9H4X1, Q04724, P41221, Q9BYH8, P28907, Q16520, P08631, Q13077, P01584	161	3625	16650	1.31232	1	0.18026	0.157068
GOTERM_BP_FAT	GO:0007498~mesoderm development	5	2.92398	0.0341967	P15036, P05106, P41221, Q07352, P08631	161	127	16650	4.0715	1	0.18026	0.157068
GOTERM_BP_FAT	GO:0002708~positive regulation of lymphocyte mediated immunity	4	2.33918	0.0343795	Q92692, P05231, Q5STB3, P01584	161	74	16650	5.59006	1	0.180983	0.157698
GOTERM_BP_FAT	GO:1900182~positive regulation of protein localization to nucleus	5	2.92398	0.035045	P05231, P12931, P35354, Q5STB3, P01584	161	128	16650	4.03969	1	0.184242	0.160538
GOTERM_BP_FAT	GO:0032869~cellular response to insulin stimulus	6	3.50877	0.0352169	P17706, A0A024R718, P12931, P13500, Q07352, P01584	161	188	16650	3.30052	1	0.184901	0.161112
GOTERM_BP_FAT	GO:0044092~negative regulation of molecular function	18	10.5263	0.035559	Q9H3M7, P01033, P05412, Q9Y314, O43187, P26651, P50452, Q16678, P55199, P12429, P12931, A6NK06, Q03405, P17706, P05120, P05231, Q5STB3, P01584	161	1100	16650	1.69226	1	0.18577	0.161869
GOTERM_BP_FAT	GO:1901655~cellular response to ketone	4	2.33918	0.0355669	A6NK06, P05231, P12931, P13500	161	75	16650	5.51553	1	0.18577	0.161869
GOTERM_BP_FAT	GO:0032965~regulation of collagen biosynthetic process	3	1.75439	0.0355699	Q9H4X1, P05231, P13500	161	31	16650	10.008	1	0.18577	0.161869
GOTERM_BP_FAT	GO:0045581~negative regulation of T cell differentiation	3	1.75439	0.0355699	Q5TC82, P17706, A0A024R7M7	161	31	16650	10.008	1	0.18577	0.161869
GOTERM_BP_FAT	GO:0031100~organ regeneration	4	2.33918	0.0367753	P12429, P13500, Q6FH49, P17676	161	76	16650	5.44296	1	0.191575	0.166927
GOTERM_BP_FAT	GO:0044344~cellular response to fibroblast growth factor stimulus	5	2.92398	0.0367781	A0A024RDA5, P41221, P26651, P13500, Q07352	161	130	16650	3.97754	1	0.191575	0.166927
GOTERM_BP_FAT	GO:0006006~glucose metabolic process	6	3.50877	0.0373001	Q16875, P17706, P05231, P12931, Q5STB3, P52789	161	191	16650	3.24867	1	0.194039	0.169074
GOTERM_BP_FAT	GO:0090316~positive regulation of intracellular protein transport	7	4.09357	0.0373743	Q16739, A0A024R882, P05231, P35354, Q5STB3, P13500, P01584	161	256	16650	2.82779	1	0.19417	0.169189
GOTERM_BP_FAT	GO:0032735~positive regulation of interleukin-12 production	3	1.75439	0.0377065	P14902, A0A0S2Z4Z8, P32248	161	32	16650	9.69526	1	0.194813	0.169749
GOTERM_BP_FAT	GO:0042092~type 2 immune response	3	1.75439	0.0377065	P14902, Q16520, P05231	161	32	16650	9.69526	1	0.194813	0.169749
GOTERM_BP_FAT	GO:2000660~negative regulation of interleukin-1-mediated signaling pathway	2	1.16959	0.0378913	P05231, P18510	161	4	16650	51.7081	1	0.194813	0.169749
GOTERM_BP_FAT	GO:0036018~cellular response to erythropoietin	2	1.16959	0.0378913	A0A140VJP8, P02795	161	4	16650	51.7081	1	0.194813	0.169749
GOTERM_BP_FAT	GO:0070672~response to interleukin-15	2	1.16959	0.0378913	O60488, A0A024R7M7	161	4	16650	51.7081	1	0.194813	0.169749
GOTERM_BP_FAT	GO:0002678~positive regulation of chronic inflammatory response	2	1.16959	0.0378913	P14902, Q5STB3	161	4	16650	51.7081	1	0.194813	0.169749
GOTERM_BP_FAT	GO:0070574~cadmium ion transmembrane transport	2	1.16959	0.0378913	Q9C0K1, P49279	161	4	16650	51.7081	1	0.194813	0.169749
GOTERM_BP_FAT	GO:0015691~cadmium ion transport	2	1.16959	0.0378913	Q9C0K1, P49279	161	4	16650	51.7081	1	0.194813	0.169749
GOTERM_BP_FAT	GO:0071496~cellular response to external stimulus	7	4.09357	0.037976	Q9H492, P05412, Q16831, P05231, P35354, A0A024R0W3, P01584	161	257	16650	2.81678	1	0.194952	0.16987
GOTERM_BP_FAT	GO:0007160~cell-matrix adhesion	6	3.50877	0.0380166	P26012, P05106, P50281, P11532, P12931, P32248	161	192	16650	3.23175	1	0.194952	0.16987
GOTERM_BP_FAT	GO:0071456~cellular response to hypoxia	5	2.92398	0.0385599	Q9H4X1, P12931, P35354, Q07352, O14867	161	132	16650	3.91728	1	0.197483	0.172075
GOTERM_BP_FAT	GO:0051224~negative regulation of protein transport	6	3.50877	0.0387449	Q9H4X1, Q13291, P10124, P05231, Q5STB3, P01584	161	193	16650	3.21501	1	0.198174	0.172677
GOTERM_BP_FAT	GO:0010608~posttranscriptional regulation of gene expression	10	5.84795	0.0388097	Q6FG85, P06702, P26651, P49279, Q5TC82, Q86U90, P05231, Q5STB3, Q07352, P20333	161	472	16650	2.19102	1	0.19825	0.172743
GOTERM_BP_FAT	GO:0017038~protein import	8	4.67836	0.0398754	Q9H3M7, P05412, P49279, A0A024R7M7, P05231, P35354, Q5STB3, P01584	161	329	16650	2.51468	1	0.202728	0.176646
GOTERM_BP_FAT	GO:0002711~positive regulation of T cell mediated immunity	3	1.75439	0.0398911	Q92692, P05231, P01584	161	33	16650	9.40147	1	0.202728	0.176646
GOTERM_BP_FAT	GO:0002823~negative regulation of adaptive immune response based on somatic recombination of immune receptors built from immunoglobulin superfamily domains	3	1.75439	0.0398911	Q13291, Q5TC82, A0A024R7M7	161	33	16650	9.40147	1	0.202728	0.176646
GOTERM_BP_FAT	GO:0034142~toll-like receptor 4 signaling pathway	3	1.75439	0.0398911	A6NK06, Q96KP6, A0A0S2Z4Z8	161	33	16650	9.40147	1	0.202728	0.176646
GOTERM_BP_FAT	GO:0002444~myeloid leukocyte mediated immunity	4	2.33918	0.0405255	P12429, P10147, Q6I9S7, P05231	161	79	16650	5.23626	1	0.205689	0.179225
GOTERM_BP_FAT	GO:0015711~organic anion transport	8	4.67836	0.0409778	Q6FGT0, O60488, Q96BD0, Q99541, P33121, Q01650, A0A024R0W3, P01584	161	331	16650	2.49948	1	0.207719	0.180994
GOTERM_BP_FAT	GO:0060333~interferon-gamma-mediated signaling pathway	4	2.33918	0.041817	Q15646, P17706, P02795, P08631	161	80	16650	5.17081	1	0.211702	0.184465
GOTERM_BP_FAT	GO:0048566~embryonic digestive tract development	3	1.75439	0.0421225	A0A024RDA5, O94788, Q5STB3	161	34	16650	9.12495	1	0.212705	0.185339
GOTERM_BP_FAT	GO:0050702~interleukin-1 beta secretion	3	1.75439	0.0421225	Q96RD7, P41221, P10147	161	34	16650	9.12495	1	0.212705	0.185339
GOTERM_BP_FAT	GO:0002831~regulation of response to biotic stimulus	5	2.92398	0.0422698	A6NK06, P08174, Q92692, A0A0S2Z4Z8, P08631	161	136	16650	3.80206	1	0.212907	0.185515
GOTERM_BP_FAT	GO:0071774~response to fibroblast growth factor	5	2.92398	0.0422698	A0A024RDA5, P41221, P26651, P13500, Q07352	161	136	16650	3.80206	1	0.212907	0.185515
GOTERM_BP_FAT	GO:0030198~extracellular matrix organization	8	4.67836	0.0426683	P26012, P01033, Q00653, Q9H4X1, P05106, P50281, Q16678, Q5STB3	161	334	16650	2.47703	1	0.214641	0.187026
GOTERM_BP_FAT	GO:0021782~glial cell development	4	2.33918	0.043129	P06702, P05109, A0A140VJP8, P11532	161	81	16650	5.10697	1	0.216684	0.188806
GOTERM_BP_FAT	GO:0015718~monocarboxylic acid transport	5	2.92398	0.0432278	Q6FGT0, O60488, Q99541, P33121, P01584	161	137	16650	3.77431	1	0.216701	0.18882
GOTERM_BP_FAT	GO:0043062~extracellular structure organization	8	4.67836	0.0432417	P26012, P01033, Q00653, Q9H4X1, P05106, P50281, Q16678, Q5STB3	161	335	16650	2.46964	1	0.216701	0.18882
GOTERM_BP_FAT	GO:0043281~regulation of cysteine-type endopeptidase activity involved in apoptotic process	6	3.50877	0.0440149	Q03405, P06702, P05109, P05231, P12931, Q5STB3	161	200	16650	3.10248	1	0.22009	0.191774
GOTERM_BP_FAT	GO:0045892~negative regulation of transcription, DNA-templated	18	10.5263	0.0440292	Q9H3M7, P05412, P26651, P12931, P17535, P17676, Q01196, P15036, Q00653, Q04724, P41221, P28907, P17275, P17706, Q15583, Q5STB3, P49716, O14867	161	1130	16650	1.64734	1	0.22009	0.191774
GOTERM_BP_FAT	GO:0051347~positive regulation of transferase activity	12	7.01754	0.0449178	Q9H4X1, O43187, P05106, P41221, Q8IWE4, P49279, P33121, P12931, A0A0S2Z4Z8, Q5STB3, P32248, P01584	161	640	16650	1.93905	1	0.22425	0.195398
GOTERM_BP_FAT	GO:0015833~peptide transport	7	4.09357	0.0450052	P06702, P28907, P05109, P05231, Q5STB3, P18510, P01584	161	268	16650	2.70117	1	0.224403	0.195532
GOTERM_BP_FAT	GO:0036294~cellular response to decreased oxygen levels	5	2.92398	0.045246	Q9H4X1, P12931, P35354, Q07352, O14867	161	139	16650	3.72001	1	0.22532	0.196331
GOTERM_BP_FAT	GO:0030855~epithelial cell differentiation	11	6.43275	0.0454318	Q9H3M7, P05412, P41221, P26651, Q9ULX9, P15408, P11532, Q5STB3, Q07352, P01584, P17676	161	563	16650	2.02056	1	0.225962	0.19689
GOTERM_BP_FAT	GO:0010712~regulation of collagen metabolic process	3	1.75439	0.0467215	Q9H4X1, P05231, P13500	161	36	16650	8.61801	1	0.232085	0.202226
GOTERM_BP_FAT	GO:0036017~response to erythropoietin	2	1.16959	0.047139	A0A140VJP8, P02795	161	5	16650	41.3665	1	0.232494	0.202582
GOTERM_BP_FAT	GO:0032119~sequestering of zinc ion	2	1.16959	0.047139	P06702, P05109	161	5	16650	41.3665	1	0.232494	0.202582
GOTERM_BP_FAT	GO:0035771~interleukin-4-mediated signaling pathway	2	1.16959	0.047139	P17706, A0A024R7M7	161	5	16650	41.3665	1	0.232494	0.202582
GOTERM_BP_FAT	GO:0015908~fatty acid transport	4	2.33918	0.0471876	O60488, Q99541, P33121, P01584	161	84	16650	4.92458	1	0.232494	0.202582
GOTERM_BP_FAT	GO:0045184~establishment of protein localization	28	16.3743	0.047189	Q9H3M7, P01583, P35354, P12931, P13500, P32248, Q9NZQ7, P05231, Q5STB3, P05412, Q96RD7, Q16739, P49279, Q13625, A0A024R882, A0A024R7M7, P10124, P10147, P52789, P18510, Q8N3F8, Q9H4X1, P41221, Q4ADV7, P28907, Q13291, Q9H4M9, P01584	161	2021	16650	1.43278	1	0.232494	0.202582
GOTERM_BP_FAT	GO:1904950~negative regulation of establishment of protein localization	6	3.50877	0.0472144	Q9H4X1, Q13291, P10124, P05231, Q5STB3, P01584	161	204	16650	3.04165	1	0.232494	0.202582
GOTERM_BP_FAT	GO:0006643~membrane lipid metabolic process	6	3.50877	0.0472144	P26012, Q03405, Q16739, Q16678, Q5STB3, A1L3X0	161	204	16650	3.04165	1	0.232494	0.202582
GOTERM_BP_FAT	GO:0007596~blood coagulation	8	4.67836	0.0473958	Q03405, P06702, P05106, Q9ULX9, P05120, P05231, P12931, Q9H4M9	161	342	16650	2.41909	1	0.233098	0.203108
GOTERM_BP_FAT	GO:0006417~regulation of translation	8	4.67836	0.0480094	Q6FG85, P06702, P26651, Q5TC82, Q86U90, P05231, Q5STB3, Q07352	161	343	16650	2.41204	1	0.235823	0.205483
GOTERM_BP_FAT	GO:0007169~transmembrane receptor protein tyrosine kinase signaling pathway	12	7.01754	0.048334	Q9H3M7, Q03405, P05106, P41221, A0A024R9D1, P17706, A0A024R7M7, A0A024R718, P12931, P13500, P08631, P01584	161	648	16650	1.91511	1	0.237124	0.206616
GOTERM_BP_FAT	GO:0048568~embryonic organ development	9	5.26316	0.0484524	A0A024RDA5, P41221, Q9Y5Q3, P50281, P17275, O94788, Q5STB3, Q07352, P17676	161	417	16650	2.232	1	0.237411	0.206866
GOTERM_BP_FAT	GO:0070838~divalent metal ion transport	9	5.26316	0.0490114	Q9C0K1, Q96RD7, P49279, P10147, P11532, P35354, P13500, P13236, P32248	161	418	16650	2.22666	1	0.239043	0.208288
GOTERM_BP_FAT	GO:0044246~regulation of multicellular organismal metabolic process	3	1.75439	0.049087	Q9H4X1, P05231, P13500	161	37	16650	8.38509	1	0.239043	0.208288
GOTERM_BP_FAT	GO:0032964~collagen biosynthetic process	3	1.75439	0.049087	Q9H4X1, P05231, P13500	161	37	16650	8.38509	1	0.239043	0.208288
GOTERM_BP_FAT	GO:1901099~negative regulation of signal transduction in absence of ligand	3	1.75439	0.049087	P01583, Q5STB3, P01584	161	37	16650	8.38509	1	0.239043	0.208288
GOTERM_BP_FAT	GO:2001240~negative regulation of extrinsic apoptotic signaling pathway in absence of ligand	3	1.75439	0.049087	P01583, Q5STB3, P01584	161	37	16650	8.38509	1	0.239043	0.208288
GOTERM_BP_FAT	GO:0045859~regulation of protein kinase activity	13	7.60234	0.0491531	O43187, P05106, P49279, P33121, P12931, A0A0S2Z4Z8, P32248, Q9H4X1, P41221, P17706, P05231, Q5STB3, P01584	161	730	16650	1.84166	1	0.239071	0.208313
GOTERM_BP_FAT	GO:0019219~regulation of nucleobase-containing compound metabolic process	50	29.2398	0.0498262	Q14765, Q9Y5Q3, P15408, A0A024R718, P12931, A0A0S2Z4Z8, Q07352, P17676, A6NK06, P17275, P17706, Q9BYK8, Q15583, Q5STB3, Q15025, O14867, P05412, P06702, Q16678, P55199, P12429, P11532, P13236, Q9H4X1, Q16520, P01584, Q9H3M7, P01583, A0A024RDA5, Q9ULX9, P05109, Q96JC9, Q01196, Q00653, P15036, P05231, P49716, Q14872, O43187, P26651, P49279, Q5TC82, P10147, P17535, Q04724, P41221, P28907, Q9BYH8, P08…	161	4104	16650	1.25994	1	0.241991	0.210857
GOTERM_BP_FAT	GO:0046942~carboxylic acid transport	7	4.09357	0.0498756	Q6FGT0, O60488, Q99541, P33121, Q01650, A0A024R0W3, P01584	161	275	16650	2.63241	1	0.241991	0.210857
GOTERM_BP_FAT	GO:0048732~gland development	9	5.26316	0.0507136	P05412, P41221, Q9Y5Q3, O94788, P05231, P12931, Q5STB3, P52789, P17676	161	421	16650	2.2108	1	0.245456	0.213876
GOTERM_BP_FAT	GO:0072511~divalent inorganic cation transport	9	5.26316	0.0507136	Q9C0K1, Q96RD7, P49279, P10147, P11532, P35354, P13500, P13236, P32248	161	421	16650	2.2108	1	0.245456	0.213876
GOTERM_BP_FAT	GO:0051171~regulation of nitrogen compound metabolic process	53	30.9942	0.0513164	Q14765, Q9Y5Q3, P15408, A0A024R718, P12931, A0A0S2Z4Z8, Q07352, P17676, A6NK06, P17275, P17706, Q9BYK8, Q15583, Q5STB3, Q15025, O14867, P05412, P06702, Q16678, P55199, P12429, P11532, P13236, Q9H4X1, Q16520, P01584, Q9H3M7, P01583, A0A024RDA5, Q9ULX9, P05109, Q96JC9, P35354, Q01196, Q00653, P15036, Q6FG85, Q86U90, P05231, P49716, Q14872, O43187, P26651, P49279, Q5TC82, P10147, P17535, Q04724, P41…	161	4404	16650	1.24456	1	0.248071	0.216155
GOTERM_BP_FAT	GO:0001890~placenta development	5	2.92398	0.0514054	P26012, P17275, P35354, Q07352, P17676	161	145	16650	3.56607	1	0.248199	0.216266
GOTERM_BP_FAT	GO:2001234~negative regulation of apoptotic signaling pathway	6	3.50877	0.0521625	P01583, Q03405, Q9Y6Y0, P12931, Q5STB3, P01584	161	210	16650	2.95475	1	0.251548	0.219184
GOTERM_BP_FAT	GO:0015031~protein transport	26	15.2047	0.0522371	Q9H3M7, P01583, P35354, P12931, P13500, P32248, Q9NZQ7, P05231, Q5STB3, P05412, Q96RD7, Q16739, P49279, A0A024R882, A0A024R7M7, P10124, P10147, P18510, Q8N3F8, Q9H4X1, P41221, Q4ADV7, P28907, Q13291, Q9H4M9, P01584	161	1860	16650	1.4456	1	0.251601	0.219231
GOTERM_BP_FAT	GO:0000187~activation of MAPK activity	5	2.92398	0.0524772	O43187, P41221, A0A0S2Z4Z8, Q5STB3, P01584	161	146	16650	3.54165	1	0.252451	0.219971
GOTERM_BP_FAT	GO:0051172~negative regulation of nitrogen compound metabolic process	22	12.8655	0.0530653	Q9H3M7, P05412, P26651, Q5TC82, P10147, P12931, P13236, Q07352, P17535, P17676, Q01196, P15036, Q00653, Q04724, P41221, P28907, P17275, P17706, Q15583, Q5STB3, P49716, O14867	161	1506	16650	1.51073	1	0.254971	0.222167
GOTERM_BP_FAT	GO:0019722~calcium-mediated signaling	5	2.92398	0.0536275	P78556, A0A024RDA5, P10147, P11532, P13236	161	147	16650	3.51756	1	0.25736	0.224249
GOTERM_BP_FAT	GO:0002833~positive regulation of response to biotic stimulus	3	1.75439	0.0539447	A6NK06, Q92692, A0A0S2Z4Z8	161	39	16650	7.95509	1	0.258569	0.225302
GOTERM_BP_FAT	GO:0080135~regulation of cellular response to stress	11	6.43275	0.0540289	P01583, P41221, A0A024R642, Q13291, P17706, Q14162, A0A0S2Z4Z8, Q5STB3, P52789, P32248, P01584	161	581	16650	1.95796	1	0.258588	0.225319
GOTERM_BP_FAT	GO:0051128~regulation of cellular component organization	31	18.1287	0.0540792	P01583, P05109, P12931, P13500, P32248, Q03405, A0A024R9D1, O60488, P05231, Q5STB3, P05412, O00458, P06702, Q16739, P49279, P50281, Q13625, Q13822, A0A024R882, P10147, P11532, P52789, Q9H4X1, P41221, Q8IWE4, P28907, Q13291, Q14162, Q9H4M9, P08631, P01584	161	2323	16650	1.38007	1	0.258588	0.225319
GOTERM_BP_FAT	GO:1904019~epithelial cell apoptotic process	4	2.33918	0.0543536	Q9H4X1, P26651, P05231, Q07352	161	89	16650	4.64792	1	0.258964	0.225646
GOTERM_BP_FAT	GO:0051341~regulation of oxidoreductase activity	4	2.33918	0.0543536	Q9Y314, A0A024R642, Q5STB3, P01584	161	89	16650	4.64792	1	0.258964	0.225646
GOTERM_BP_FAT	GO:0002705~positive regulation of leukocyte mediated immunity	4	2.33918	0.0543536	Q92692, P05231, Q5STB3, P01584	161	89	16650	4.64792	1	0.258964	0.225646
GOTERM_BP_FAT	GO:0043603~cellular amide metabolic process	16	9.35673	0.055502	P26012, P06702, P26651, Q16739, Q5TC82, P11532, P35354, A0A024R718, P13995, Q07352, Q6FG85, P15144, Q86U90, P05231, Q5STB3, Q15025	161	994	16650	1.66465	1	0.263186	0.229325
GOTERM_BP_FAT	GO:0071453~cellular response to oxygen levels	5	2.92398	0.0557584	Q9H4X1, P12931, P35354, Q07352, O14867	161	149	16650	3.47034	1	0.263186	0.229325
GOTERM_BP_FAT	GO:0043409~negative regulation of MAPK cascade	5	2.92398	0.0557584	P17706, Q8NC42, P11532, Q15025, P01584	161	149	16650	3.47034	1	0.263186	0.229325
GOTERM_BP_FAT	GO:0001676~long-chain fatty acid metabolic process	4	2.33918	0.055846	O60488, Q16678, P33121, P35354	161	90	16650	4.59627	1	0.263186	0.229325
GOTERM_BP_FAT	GO:0030282~bone mineralization	4	2.33918	0.055846	P05161, P10124, P10147, P35354	161	90	16650	4.59627	1	0.263186	0.229325
GOTERM_BP_FAT	GO:0033138~positive regulation of peptidyl-serine phosphorylation	4	2.33918	0.055846	P41221, P05231, A0A0S2Z4Z8, Q5STB3	161	90	16650	4.59627	1	0.263186	0.229325
GOTERM_BP_FAT	GO:0048010~vascular endothelial growth factor receptor signaling pathway	4	2.33918	0.055846	P05106, P12931, P13500, P01584	161	90	16650	4.59627	1	0.263186	0.229325
GOTERM_BP_FAT	GO:0060136~embryonic process involved in female pregnancy	2	1.16959	0.0562984	O60488, P17275	161	6	16650	34.472	1	0.263186	0.229325
GOTERM_BP_FAT	GO:0090270~regulation of fibroblast growth factor production	2	1.16959	0.0562984	Q9H4X1, P35354	161	6	16650	34.472	1	0.263186	0.229325
GOTERM_BP_FAT	GO:2000659~regulation of interleukin-1-mediated signaling pathway	2	1.16959	0.0562984	P05231, P18510	161	6	16650	34.472	1	0.263186	0.229325
GOTERM_BP_FAT	GO:0031086~nuclear-transcribed mRNA catabolic process, deadenylation-independent decay	2	1.16959	0.0562984	P26651, Q07352	161	6	16650	34.472	1	0.263186	0.229325
GOTERM_BP_FAT	GO:1902172~regulation of keratinocyte apoptotic process	2	1.16959	0.0562984	P26651, Q07352	161	6	16650	34.472	1	0.263186	0.229325
GOTERM_BP_FAT	GO:0060664~epithelial cell proliferation involved in salivary gland morphogenesis	2	1.16959	0.0562984	P05231, Q5STB3	161	6	16650	34.472	1	0.263186	0.229325
GOTERM_BP_FAT	GO:0032730~positive regulation of interleukin-1 alpha production	2	1.16959	0.0562984	P78556, Q96RD7	161	6	16650	34.472	1	0.263186	0.229325
GOTERM_BP_FAT	GO:0090269~fibroblast growth factor production	2	1.16959	0.0562984	Q9H4X1, P35354	161	6	16650	34.472	1	0.263186	0.229325
GOTERM_BP_FAT	GO:0051602~response to electrical stimulus	3	1.75439	0.0564348	P05231, P12931, A0A024R5Q7	161	40	16650	7.75621	1	0.263186	0.229325
GOTERM_BP_FAT	GO:0032480~negative regulation of type I interferon production	3	1.75439	0.0564348	A6NK06, A0A024QZ09, P05161	161	40	16650	7.75621	1	0.263186	0.229325
GOTERM_BP_FAT	GO:0045620~negative regulation of lymphocyte differentiation	3	1.75439	0.0564348	Q5TC82, P17706, A0A024R7M7	161	40	16650	7.75621	1	0.263186	0.229325
GOTERM_BP_FAT	GO:0098754~detoxification	4	2.33918	0.0573579	P06702, A0A140VJP8, P35354, Q5STB3	161	91	16650	4.54576	1	0.267176	0.232801
GOTERM_BP_FAT	GO:0007599~hemostasis	8	4.67836	0.0578257	Q03405, P06702, P05106, Q9ULX9, P05120, P05231, P12931, Q9H4M9	161	358	16650	2.31098	1	0.268723	0.23415
GOTERM_BP_FAT	GO:0050817~coagulation	8	4.67836	0.0578257	Q03405, P06702, P05106, Q9ULX9, P05120, P05231, P12931, Q9H4M9	161	358	16650	2.31098	1	0.268723	0.23415
GOTERM_BP_FAT	GO:0043406~positive regulation of MAP kinase activity	6	3.50877	0.0585397	O43187, P41221, P12931, A0A0S2Z4Z8, Q5STB3, P01584	161	217	16650	2.85943	1	0.271723	0.236764
GOTERM_BP_FAT	GO:0070727~cellular macromolecule localization	23	13.4503	0.0587645	Q9H3M7, P05412, P26651, Q16739, P49279, Q13625, Q8WXH0, A0A024R882, A0A024R7M7, P10124, P11532, P35354, P12931, P13500, P52789, Q07352, Q8N3F8, P41221, Q4ADV7, P05231, Q5STB3, Q9H4M9, P01584	161	1613	16650	1.47463	1	0.272447	0.237395
GOTERM_BP_FAT	GO:0000060~protein import into nucleus, translocation	3	1.75439	0.0589646	P49279, P05231, Q5STB3	161	41	16650	7.56704	1	0.273056	0.237925
GOTERM_BP_FAT	GO:0043487~regulation of RNA stability	5	2.92398	0.0591492	P26651, P49279, Q5TC82, Q07352, P20333	161	152	16650	3.40185	1	0.273591	0.238391
GOTERM_BP_FAT	GO:0032388~positive regulation of intracellular transport	7	4.09357	0.0597528	Q16739, A0A024R882, P05231, P35354, Q5STB3, P13500, P01584	161	288	16650	2.51359	1	0.276061	0.240543
GOTERM_BP_FAT	GO:1903507~negative regulation of nucleic acid-templated transcription	18	10.5263	0.0600899	Q9H3M7, P05412, P26651, P12931, P17535, P17676, Q01196, P15036, Q00653, Q04724, P41221, P28907, P17275, P17706, Q15583, Q5STB3, P49716, O14867	161	1177	16650	1.58156	1	0.277295	0.241619
GOTERM_BP_FAT	GO:0042594~response to starvation	5	2.92398	0.0602858	Q9H492, P05412, P26651, Q16831, A0A024R0W3	161	153	16650	3.37961	1	0.277876	0.242125
GOTERM_BP_FAT	GO:0001952~regulation of cell-matrix adhesion	4	2.33918	0.0604394	P50281, P11532, P12931, P32248	161	93	16650	4.44801	1	0.27826	0.24246
GOTERM_BP_FAT	GO:0016070~RNA metabolic process	55	32.1637	0.0607816	Q14765, Q9Y5Q3, P15408, A0A024R718, P12931, A0A0S2Z4Z8, Q07352, P17676, A6NK06, P17275, P17706, Q9BYK8, Q15583, Q5STB3, Q15025, O14867, P05412, P06702, Q16678, P55199, P12429, P11532, Q9NR30, P13236, Q9H4X1, Q9Y6Y0, Q16520, P49643, P01584, Q9H3M7, P01583, A0A024RDA5, Q9ULX9, P05109, Q96JC9, Q01196, Q00653, P15036, Q86U90, Q96AZ6, P05231, P49716, Q14872, O43187, P26651, P49279, Q5TC82, P10147, P17…	161	4648	16650	1.22373	1	0.279511	0.24355
GOTERM_BP_FAT	GO:0043086~negative regulation of catalytic activity	14	8.18713	0.0609159	Q9H3M7, P01033, Q9Y314, P26651, P50452, P55199, P12429, P12931, Q03405, P17706, P05120, P05231, Q5STB3, P01584	161	839	16650	1.72566	1	0.279804	0.243805
GOTERM_BP_FAT	GO:0030307~positive regulation of cell growth	5	2.92398	0.0614282	P06702, P28907, P50281, O60488, P05109	161	154	16650	3.35767	1	0.280686	0.244574
GOTERM_BP_FAT	GO:0031348~negative regulation of defense response	5	2.92398	0.0614282	A6NK06, P98066, P26651, P17706, P20333	161	154	16650	3.35767	1	0.280686	0.244574
GOTERM_BP_FAT	GO:0008347~glial cell migration	3	1.75439	0.0615329	P50281, P10147, P13500	161	42	16650	7.38687	1	0.280686	0.244574
GOTERM_BP_FAT	GO:0035338~long-chain fatty-acyl-CoA biosynthetic process	3	1.75439	0.0615329	O60488, P33121, A1L3X0	161	42	16650	7.38687	1	0.280686	0.244574
GOTERM_BP_FAT	GO:0006775~fat-soluble vitamin metabolic process	3	1.75439	0.0615329	O94788, Q5STB3, P01584	161	42	16650	7.38687	1	0.280686	0.244574
GOTERM_BP_FAT	GO:0050854~regulation of antigen receptor-mediated signaling pathway	3	1.75439	0.0615329	Q5TC82, P17706, P32248	161	42	16650	7.38687	1	0.280686	0.244574
GOTERM_BP_FAT	GO:0033002~muscle cell proliferation	5	2.92398	0.0626477	P05412, P05231, A0A024R718, P35354, Q5STB3	161	155	16650	3.336	1	0.285443	0.248719
GOTERM_BP_FAT	GO:0045599~negative regulation of fat cell differentiation	3	1.75439	0.0641388	P41221, P05231, Q5STB3	161	43	16650	7.21508	1	0.290567	0.253183
GOTERM_BP_FAT	GO:0050798~activated T cell proliferation	3	1.75439	0.0641388	Q13291, Q5TC82, Q9NZQ7	161	43	16650	7.21508	1	0.290567	0.253183
GOTERM_BP_FAT	GO:0042348~NF-kappaB import into nucleus	3	1.75439	0.0641388	P35354, Q5STB3, P01584	161	43	16650	7.21508	1	0.290567	0.253183
GOTERM_BP_FAT	GO:0046949~fatty-acyl-CoA biosynthetic process	3	1.75439	0.0641388	O60488, P33121, A1L3X0	161	43	16650	7.21508	1	0.290567	0.253183
GOTERM_BP_FAT	GO:0001960~negative regulation of cytokine-mediated signaling pathway	3	1.75439	0.0641388	P17706, P05231, P18510	161	43	16650	7.21508	1	0.290567	0.253183
GOTERM_BP_FAT	GO:2000116~regulation of cysteine-type endopeptidase activity	6	3.50877	0.0651915	Q03405, P06702, P05109, P05231, P12931, Q5STB3	161	224	16650	2.77008	1	0.292469	0.254841
GOTERM_BP_FAT	GO:0043200~response to amino acid	4	2.33918	0.0652042	P05231, Q5STB3, P13500, P17676	161	96	16650	4.30901	1	0.292469	0.254841
GOTERM_BP_FAT	GO:2000503~positive regulation of natural killer cell chemotaxis	2	1.16959	0.0653702	P10147, P13236	161	7	16650	29.5475	1	0.292469	0.254841
GOTERM_BP_FAT	GO:0045657~positive regulation of monocyte differentiation	2	1.16959	0.0653702	P05412, Q07352	161	7	16650	29.5475	1	0.292469	0.254841
GOTERM_BP_FAT	GO:0060137~maternal process involved in parturition	2	1.16959	0.0653702	P08174, P13500	161	7	16650	29.5475	1	0.292469	0.254841
GOTERM_BP_FAT	GO:0002606~positive regulation of dendritic cell antigen processing and presentation	2	1.16959	0.0653702	P49279, P32248	161	7	16650	29.5475	1	0.292469	0.254841
GOTERM_BP_FAT	GO:0006769~nicotinamide metabolic process	2	1.16959	0.0653702	A0A024R718, P35354	161	7	16650	29.5475	1	0.292469	0.254841
GOTERM_BP_FAT	GO:0071639~positive regulation of monocyte chemotactic protein-1 production	2	1.16959	0.0653702	P01583, P01584	161	7	16650	29.5475	1	0.292469	0.254841
GOTERM_BP_FAT	GO:0060558~regulation of calcidiol 1-monooxygenase activity	2	1.16959	0.0653702	Q5STB3, P01584	161	7	16650	29.5475	1	0.292469	0.254841
GOTERM_BP_FAT	GO:0032650~regulation of interleukin-1 alpha production	2	1.16959	0.0653702	P78556, Q96RD7	161	7	16650	29.5475	1	0.292469	0.254841
GOTERM_BP_FAT	GO:2000394~positive regulation of lamellipodium morphogenesis	2	1.16959	0.0653702	Q13822, P12931	161	7	16650	29.5475	1	0.292469	0.254841
GOTERM_BP_FAT	GO:0042176~regulation of protein catabolic process	8	4.67836	0.0665154	P01033, Q7Z419, P41221, Q4ADV7, Q6ZMZ0, Q5STB3, P01584, P20333	161	370	16650	2.23602	1	0.297257	0.259013
GOTERM_BP_FAT	GO:0032757~positive regulation of interleukin-8 production	3	1.75439	0.0667814	P41221, Q5STB3, P01584	161	44	16650	7.0511	1	0.297991	0.259652
GOTERM_BP_FAT	GO:0042307~positive regulation of protein import into nucleus	4	2.33918	0.0668299	P05231, P35354, Q5STB3, P01584	161	97	16650	4.26458	1	0.297991	0.259652
GOTERM_BP_FAT	GO:0045934~negative regulation of nucleobase-containing compound metabolic process	20	11.6959	0.0673652	Q9H3M7, P05412, P26651, P10147, P12931, P13236, P17535, P17676, Q01196, P15036, Q00653, Q04724, P41221, P28907, P17275, P17706, Q15583, Q5STB3, P49716, O14867	161	1371	16650	1.50862	1	0.299859	0.26128
GOTERM_BP_FAT	GO:0031669~cellular response to nutrient levels	5	2.92398	0.0674758	Q9H492, P05412, Q16831, P05231, A0A024R0W3	161	159	16650	3.25208	1	0.299859	0.26128
GOTERM_BP_FAT	GO:0002221~pattern recognition receptor signaling pathway	5	2.92398	0.0674758	A6NK06, O43187, Q96KP6, A0A0S2Z4Z8, Q15025	161	159	16650	3.25208	1	0.299859	0.26128
GOTERM_BP_FAT	GO:0060627~regulation of vesicle-mediated transport	9	5.26316	0.0684551	P41221, P49279, Q13291, P12931, Q5STB3, Q9H4M9, P13500, P08631, P01584	161	449	16650	2.07293	1	0.30387	0.264775
GOTERM_BP_FAT	GO:1901566~organonitrogen compound biosynthetic process	20	11.6959	0.0689138	P26651, Q9UL01, Q16739, Q16831, A0A024R642, Q5TC82, P11532, A0A024R718, P13995, Q07352, A0A024R5Q7, A1L3X0, Q6FG85, P13196, A0A024R9D1, Q86U90, P05231, Q5STB3, Q15025, P01584	161	1375	16650	1.50423	1	0.305564	0.266251
GOTERM_BP_FAT	GO:0045123~cellular extravasation	3	1.75439	0.0694597	P01583, Q5STB3, P13500	161	45	16650	6.89441	1	0.305592	0.266275
GOTERM_BP_FAT	GO:0045840~positive regulation of mitotic nuclear division	3	1.75439	0.0694597	P01583, Q9H4X1, P01584	161	45	16650	6.89441	1	0.305592	0.266275
GOTERM_BP_FAT	GO:0046626~regulation of insulin receptor signaling pathway	3	1.75439	0.0694597	P17706, P12931, P01584	161	45	16650	6.89441	1	0.305592	0.266275
GOTERM_BP_FAT	GO:0038083~peptidyl-tyrosine autophosphorylation	3	1.75439	0.0694597	A0A024R7M7, P12931, P08631	161	45	16650	6.89441	1	0.305592	0.266275
GOTERM_BP_FAT	GO:2000107~negative regulation of leukocyte apoptotic process	3	1.75439	0.0694597	P14902, A0A024R7M7, P32248	161	45	16650	6.89441	1	0.305592	0.266275
GOTERM_BP_FAT	GO:0032653~regulation of interleukin-10 production	3	1.75439	0.0694597	P14902, A0A024R7M7, Q9NZQ7	161	45	16650	6.89441	1	0.305592	0.266275
GOTERM_BP_FAT	GO:0006984~ER-nucleus signaling pathway	3	1.75439	0.0694597	A0A024RDA5, P17706, P13500	161	45	16650	6.89441	1	0.305592	0.266275
GOTERM_BP_FAT	GO:0034248~regulation of cellular amide metabolic process	8	4.67836	0.0695786	Q6FG85, P06702, P26651, Q5TC82, Q86U90, P05231, Q5STB3, Q07352	161	374	16650	2.21211	1	0.305776	0.266435
GOTERM_BP_FAT	GO:1903533~regulation of protein targeting	7	4.09357	0.0698381	Q16739, A0A024R882, P05231, P35354, Q5STB3, P13500, P01584	161	300	16650	2.41304	1	0.306576	0.267133
GOTERM_BP_FAT	GO:2001236~regulation of extrinsic apoptotic signaling pathway	5	2.92398	0.0699979	P01583, P12931, Q5STB3, Q13077, P01584	161	161	16650	3.21168	1	0.306599	0.267152
GOTERM_BP_FAT	GO:0050679~positive regulation of epithelial cell proliferation	5	2.92398	0.0699979	P05412, P05106, P41221, P05231, P13500	161	161	16650	3.21168	1	0.306599	0.267152
GOTERM_BP_FAT	GO:1904591~positive regulation of protein import	4	2.33918	0.0701366	P05231, P35354, Q5STB3, P01584	161	99	16650	4.17843	1	0.306867	0.267386
GOTERM_BP_FAT	GO:1902582~single-organism intracellular transport	12	7.01754	0.0719975	Q9H3M7, P05412, P49279, Q8WXH0, A0A024R882, A0A024R7M7, P05231, P35354, Q5STB3, P13500, Q8N3F8, P01584	161	695	16650	1.7856	1	0.314388	0.273939
GOTERM_BP_FAT	GO:0042345~regulation of NF-kappaB import into nucleus	3	1.75439	0.0721728	P35354, Q5STB3, P01584	161	46	16650	6.74453	1	0.314388	0.273939
GOTERM_BP_FAT	GO:0035336~long-chain fatty-acyl-CoA metabolic process	3	1.75439	0.0721728	O60488, P33121, A1L3X0	161	46	16650	6.74453	1	0.314388	0.273939
GOTERM_BP_FAT	GO:0045453~bone resorption	3	1.75439	0.0721728	P28907, P05231, P12931	161	46	16650	6.74453	1	0.314388	0.273939
GOTERM_BP_FAT	GO:0019318~hexose metabolic process	6	3.50877	0.0723005	Q16875, P17706, P05231, P12931, Q5STB3, P52789	161	231	16650	2.68613	1	0.314599	0.274123
GOTERM_BP_FAT	GO:0031346~positive regulation of cell projection organization	7	4.09357	0.0734066	P41221, Q13822, P11532, Q14162, P05231, P12931, P32248	161	304	16650	2.38129	1	0.319061	0.278011
GOTERM_BP_FAT	GO:0032640~tumor necrosis factor production	4	2.33918	0.0735161	Q13291, P10147, A0A0S2Z4Z8, P13500	161	101	16650	4.09569	1	0.319187	0.278121
GOTERM_BP_FAT	GO:0050731~positive regulation of peptidyl-tyrosine phosphorylation	5	2.92398	0.0737	P05106, Q13822, P05231, P12931, A0A0S2Z4Z8	161	164	16650	3.15293	1	0.319635	0.278512
GOTERM_BP_FAT	GO:0002468~dendritic cell antigen processing and presentation	2	1.16959	0.0743554	P49279, P32248	161	8	16650	25.854	1	0.320724	0.27946
GOTERM_BP_FAT	GO:0002604~regulation of dendritic cell antigen processing and presentation	2	1.16959	0.0743554	P49279, P32248	161	8	16650	25.854	1	0.320724	0.27946
GOTERM_BP_FAT	GO:0032610~interleukin-1 alpha production	2	1.16959	0.0743554	P78556, Q96RD7	161	8	16650	25.854	1	0.320724	0.27946
GOTERM_BP_FAT	GO:0035234~ectopic germ cell programmed cell death	2	1.16959	0.0743554	P01583, P01584	161	8	16650	25.854	1	0.320724	0.27946
GOTERM_BP_FAT	GO:0007262~STAT protein import into nucleus	2	1.16959	0.0743554	A0A024R7M7, P05231	161	8	16650	25.854	1	0.320724	0.27946
GOTERM_BP_FAT	GO:0019932~second-messenger-mediated signaling	6	3.50877	0.0747021	P78556, A0A024RDA5, A0A140VJP8, P10147, P11532, P13236	161	233	16650	2.66308	1	0.321757	0.280361
GOTERM_BP_FAT	GO:0032613~interleukin-10 production	3	1.75439	0.0749198	P14902, A0A024R7M7, Q9NZQ7	161	47	16650	6.60103	1	0.321757	0.280361
GOTERM_BP_FAT	GO:0048008~platelet-derived growth factor receptor signaling pathway	3	1.75439	0.0749198	Q9H3M7, P17706, P12931	161	47	16650	6.60103	1	0.321757	0.280361
GOTERM_BP_FAT	GO:0060761~negative regulation of response to cytokine stimulus	3	1.75439	0.0749198	P17706, P05231, P18510	161	47	16650	6.60103	1	0.321757	0.280361
GOTERM_BP_FAT	GO:0031589~cell-substrate adhesion	7	4.09357	0.0752295	P26012, B0I1T2, P05106, P50281, P11532, P12931, P32248	161	306	16650	2.36573	1	0.322738	0.281215
GOTERM_BP_FAT	GO:0006605~protein targeting	12	7.01754	0.0754745	Q9H3M7, P05412, Q16739, P49279, A0A024R882, A0A024R7M7, P05231, P35354, Q5STB3, P13500, Q8N3F8, P01584	161	701	16650	1.77032	1	0.323306	0.28171
GOTERM_BP_FAT	GO:0009790~embryo development	15	8.77193	0.0755251	A0A024RDA5, P05106, Q9Y5Q3, Q9ULX9, P50281, P55199, O94788, P18510, Q07352, P17676, P15036, P41221, O60488, P17275, Q5STB3	161	954	16650	1.62604	1	0.323306	0.28171
GOTERM_BP_FAT	GO:0034645~cellular macromolecule biosynthetic process	58	33.9181	0.0759276	Q14765, Q9Y5Q3, P15408, A0A024R718, P12931, A0A0S2Z4Z8, Q07352, P17676, A6NK06, P17275, P17706, Q9BYK8, Q15583, Q5STB3, Q15025, O14867, P05412, P06702, Q16678, P55199, P12429, A0A024R7M7, P11532, Q9NR30, Q9H4X1, Q9Y6Y0, Q16520, P49643, P01584, Q9H3M7, P01583, Q9ULX9, P05109, Q96JC9, P32248, Q01196, Q00653, P15036, Q6FG85, Q03405, Q86U90, P05231, P49716, Q14872, O43187, P26651, Q9UL01, P49279, Q5T…	161	5012	16650	1.19676	1	0.324678	0.282906
GOTERM_BP_FAT	GO:0051338~regulation of transferase activity	15	8.77193	0.076028	O43187, P05106, P26651, P49279, P33121, P12931, A0A0S2Z4Z8, P32248, Q9H4X1, P41221, Q8IWE4, P17706, P05231, Q5STB3, P01584	161	955	16650	1.62434	1	0.324758	0.282975
GOTERM_BP_FAT	GO:0010951~negative regulation of endopeptidase activity	6	3.50877	0.076554	P01033, Q03405, P50452, P05120, P05231, P12931	161	235	16650	2.64041	1	0.326652	0.284626
GOTERM_BP_FAT	GO:0043549~regulation of kinase activity	13	7.60234	0.077542	O43187, P05106, P49279, P33121, P12931, A0A0S2Z4Z8, P32248, Q9H4X1, P41221, P17706, P05231, Q5STB3, P01584	161	788	16650	1.7061	1	0.330474	0.287956
GOTERM_BP_FAT	GO:0051353~positive regulation of oxidoreductase activity	3	1.75439	0.0776998	A0A024R642, Q5STB3, P01584	161	48	16650	6.46351	1	0.330474	0.287956
GOTERM_BP_FAT	GO:0050999~regulation of nitric-oxide synthase activity	3	1.75439	0.0776998	Q9Y314, A0A024R642, P01584	161	48	16650	6.46351	1	0.330474	0.287956
GOTERM_BP_FAT	GO:0010563~negative regulation of phosphorus metabolic process	10	5.84795	0.0795635	P05412, P55199, P17706, Q8NC42, P11532, P05231, Q5STB3, Q9NSI8, Q15025, P01584	161	544	16650	1.90103	1	0.337676	0.294232
GOTERM_BP_FAT	GO:0045936~negative regulation of phosphate metabolic process	10	5.84795	0.0795635	P05412, P55199, P17706, Q8NC42, P11532, P05231, Q5STB3, Q9NSI8, Q15025, P01584	161	544	16650	1.90103	1	0.337676	0.294232
GOTERM_BP_FAT	GO:2001237~negative regulation of extrinsic apoptotic signaling pathway	4	2.33918	0.0804883	P01583, P12931, Q5STB3, P01584	161	105	16650	3.93966	1	0.340245	0.29647
GOTERM_BP_FAT	GO:0070231~T cell apoptotic process	3	1.75439	0.080512	P41221, P14902, A0A024R7M7	161	49	16650	6.3316	1	0.340245	0.29647
GOTERM_BP_FAT	GO:0035337~fatty-acyl-CoA metabolic process	3	1.75439	0.080512	O60488, P33121, A1L3X0	161	49	16650	6.3316	1	0.340245	0.29647
GOTERM_BP_FAT	GO:0045604~regulation of epidermal cell differentiation	3	1.75439	0.080512	P26651, Q9ULX9, Q07352	161	49	16650	6.3316	1	0.340245	0.29647
GOTERM_BP_FAT	GO:0048511~rhythmic process	7	4.09357	0.0808524	Q00653, P05412, P50281, P05231, A0A024R718, P17535, P17676	161	312	16650	2.32023	1	0.341319	0.297406
GOTERM_BP_FAT	GO:0032526~response to retinoic acid	4	2.33918	0.0822748	P41221, P28907, O94788, P13500	161	106	16650	3.9025	1	0.346586	0.301995
GOTERM_BP_FAT	GO:0007229~integrin-mediated signaling pathway	4	2.33918	0.0822748	P26012, P05106, P12931, P08631	161	106	16650	3.9025	1	0.346586	0.301995
GOTERM_BP_FAT	GO:0006820~anion transport	9	5.26316	0.0824351	Q6FGT0, P49279, O60488, Q96BD0, Q99541, P33121, Q01650, A0A024R0W3, P01584	161	468	16650	1.98877	1	0.346892	0.302262
GOTERM_BP_FAT	GO:0007584~response to nutrient	5	2.92398	0.0829187	O60488, O94788, P33121, P35354, P13500	161	171	16650	3.02386	1	0.347026	0.302379
GOTERM_BP_FAT	GO:0044702~single organism reproductive process	18	10.5263	0.083108	P01583, P01033, P26012, P98066, P50281, P35354, B5MC51, P12931, P13500, Q07352, P17676, A6NK06, P41221, P08174, O60488, P17275, Q92692, P01584	161	1231	16650	1.51218	1	0.347026	0.302379
GOTERM_BP_FAT	GO:0071383~cellular response to steroid hormone stimulus	6	3.50877	0.083209	A6NK06, P26651, P05231, P12931, P13500, Q07352	161	241	16650	2.57468	1	0.347026	0.302379
GOTERM_BP_FAT	GO:0070391~response to lipoteichoic acid	2	1.16959	0.0832548	P78556, A0A0S2Z4Z8	161	9	16650	22.9814	1	0.347026	0.302379
GOTERM_BP_FAT	GO:0070669~response to interleukin-2	2	1.16959	0.0832548	P17706, A0A024R7M7	161	9	16650	22.9814	1	0.347026	0.302379
GOTERM_BP_FAT	GO:2000392~regulation of lamellipodium morphogenesis	2	1.16959	0.0832548	Q13822, P12931	161	9	16650	22.9814	1	0.347026	0.302379
GOTERM_BP_FAT	GO:0060556~regulation of vitamin D biosynthetic process	2	1.16959	0.0832548	Q5STB3, P01584	161	9	16650	22.9814	1	0.347026	0.302379
GOTERM_BP_FAT	GO:0071223~cellular response to lipoteichoic acid	2	1.16959	0.0832548	P78556, A0A0S2Z4Z8	161	9	16650	22.9814	1	0.347026	0.302379
GOTERM_BP_FAT	GO:0046007~negative regulation of activated T cell proliferation	2	1.16959	0.0832548	Q5TC82, Q9NZQ7	161	9	16650	22.9814	1	0.347026	0.302379
GOTERM_BP_FAT	GO:0042993~positive regulation of transcription factor import into nucleus	3	1.75439	0.0833554	P35354, Q5STB3, P01584	161	50	16650	6.20497	1	0.347081	0.302426
GOTERM_BP_FAT	GO:0006986~response to unfolded protein	5	2.92398	0.0843182	A0A024RDA5, Q6FIF1, P17706, Q9NRD1, P13500	161	172	16650	3.00628	1	0.350354	0.305278
GOTERM_BP_FAT	GO:0007369~gastrulation	5	2.92398	0.0843182	P15036, P05106, P41221, P50281, P18510	161	172	16650	3.00628	1	0.350354	0.305278
GOTERM_BP_FAT	GO:0001933~negative regulation of protein phosphorylation	8	4.67836	0.0852697	P05412, P17706, Q8NC42, P11532, P05231, Q9NSI8, Q15025, P01584	161	393	16650	2.10516	1	0.353936	0.3084
GOTERM_BP_FAT	GO:0005996~monosaccharide metabolic process	6	3.50877	0.0855875	Q16875, P17706, P05231, P12931, Q5STB3, P52789	161	243	16650	2.55349	1	0.354513	0.308902
GOTERM_BP_FAT	GO:0045165~cell fate commitment	6	3.50877	0.0855875	P15036, O00458, P41221, Q16520, P05231, P17676	161	243	16650	2.55349	1	0.354513	0.308902
GOTERM_BP_FAT	GO:0045861~negative regulation of proteolysis	7	4.09357	0.085714	P01033, Q03405, P50452, P08174, P05120, P05231, P12931	161	317	16650	2.28364	1	0.354666	0.309036
GOTERM_BP_FAT	GO:1903313~positive regulation of mRNA metabolic process	3	1.75439	0.0862292	P26651, Q5TC82, Q07352	161	51	16650	6.0833	1	0.355684	0.309923
GOTERM_BP_FAT	GO:0010803~regulation of tumor necrosis factor-mediated signaling pathway	3	1.75439	0.0862292	P17706, Q5STB3, Q13077	161	51	16650	6.0833	1	0.355684	0.309923
GOTERM_BP_FAT	GO:2001239~regulation of extrinsic apoptotic signaling pathway in absence of ligand	3	1.75439	0.0862292	P01583, Q5STB3, P01584	161	51	16650	6.0833	1	0.355684	0.309923
GOTERM_BP_FAT	GO:0003006~developmental process involved in reproduction	11	6.43275	0.0867272	P26012, P01583, P41221, P50281, P17275, Q92692, P12931, P35354, Q07352, P01584, P17676	161	636	16650	1.78864	1	0.357367	0.311389
GOTERM_BP_FAT	GO:0006508~proteolysis	23	13.4503	0.0884706	P01033, Q7Z419, Q6FIF1, P06702, P50452, P50281, P05109, P49662, P10124, P12931, Q03405, P15144, P08174, A0A024QZ09, Q6ZMZ0, P05161, Q9NRD1, P05120, P05231, Q5STB3, Q15025, P01584, P20333	161	1693	16650	1.40494	1	0.364172	0.317318
GOTERM_BP_FAT	GO:0018105~peptidyl-serine phosphorylation	6	3.50877	0.0889471	P41221, P11532, P05231, P12931, A0A0S2Z4Z8, Q5STB3	161	246	16650	2.52235	1	0.365754	0.318696
GOTERM_BP_FAT	GO:0032963~collagen metabolic process	4	2.33918	0.0895901	Q9H4X1, P50281, P05231, P13500	161	110	16650	3.76059	1	0.368001	0.320655
GOTERM_BP_FAT	GO:0010466~negative regulation of peptidase activity	6	3.50877	0.0896795	P01033, Q03405, P50452, P05120, P05231, P12931	161	247	16650	2.51213	1	0.368001	0.320655
GOTERM_BP_FAT	GO:2001235~positive regulation of apoptotic signaling pathway	5	2.92398	0.0915571	Q03405, P06702, P05109, Q13625, P17706	161	177	16650	2.92136	1	0.373172	0.32516
GOTERM_BP_FAT	GO:0061138~morphogenesis of a branching epithelium	5	2.92398	0.0915571	P41221, P50281, P05231, P12931, Q5STB3	161	177	16650	2.92136	1	0.373172	0.32516
GOTERM_BP_FAT	GO:0009620~response to fungus	3	1.75439	0.0920648	P06702, P05109, P05231	161	53	16650	5.85374	1	0.373172	0.32516
GOTERM_BP_FAT	GO:0043124~negative regulation of I-kappaB kinase/NF-kappaB signaling	3	1.75439	0.0920648	Q04724, Q96KP6, Q15025	161	53	16650	5.85374	1	0.373172	0.32516
GOTERM_BP_FAT	GO:0002863~positive regulation of inflammatory response to antigenic stimulus	2	1.16959	0.0920691	Q5STB3, P32248	161	10	16650	20.6832	1	0.373172	0.32516
GOTERM_BP_FAT	GO:0072540~T-helper 17 cell lineage commitment	2	1.16959	0.0920691	Q16520, P05231	161	10	16650	20.6832	1	0.373172	0.32516
GOTERM_BP_FAT	GO:0045625~regulation of T-helper 1 cell differentiation	2	1.16959	0.0920691	A0A024R7M7, A0A0S2Z4Z8	161	10	16650	20.6832	1	0.373172	0.32516
GOTERM_BP_FAT	GO:0036005~response to macrophage colony-stimulating factor	2	1.16959	0.0920691	P17706, P13500	161	10	16650	20.6832	1	0.373172	0.32516
GOTERM_BP_FAT	GO:0032494~response to peptidoglycan	2	1.16959	0.0920691	P05231, A0A0S2Z4Z8	161	10	16650	20.6832	1	0.373172	0.32516
GOTERM_BP_FAT	GO:0002739~regulation of cytokine secretion involved in immune response	2	1.16959	0.0920691	P41221, Q5STB3	161	10	16650	20.6832	1	0.373172	0.32516
GOTERM_BP_FAT	GO:0071803~positive regulation of podosome assembly	2	1.16959	0.0920691	P12931, Q5STB3	161	10	16650	20.6832	1	0.373172	0.32516
GOTERM_BP_FAT	GO:0036006~cellular response to macrophage colony-stimulating factor stimulus	2	1.16959	0.0920691	P17706, P13500	161	10	16650	20.6832	1	0.373172	0.32516
GOTERM_BP_FAT	GO:0009913~epidermal cell differentiation	5	2.92398	0.0924332	Q9H3M7, P41221, P26651, P15408, Q07352	161	178	16650	2.90495	1	0.373902	0.325797
GOTERM_BP_FAT	GO:0051346~negative regulation of hydrolase activity	8	4.67836	0.092438	P01033, Q03405, P50452, P55199, P05120, P05231, P12931, Q5STB3	161	401	16650	2.06317	1	0.373902	0.325797
GOTERM_BP_FAT	GO:1903827~regulation of cellular protein localization	10	5.84795	0.0927579	P41221, Q16739, Q13625, A0A024R882, P05231, P12931, P35354, Q5STB3, P13500, P01584	161	562	16650	1.84015	1	0.374814	0.326591
GOTERM_BP_FAT	GO:0001558~regulation of cell growth	8	4.67836	0.0942817	O00458, P06702, P41221, Q8IWE4, P28907, P50281, O60488, P05109	161	403	16650	2.05293	1	0.380583	0.331618
GOTERM_BP_FAT	GO:0007399~nervous system development	28	16.3743	0.0943921	Q9Y5Q3, P05109, O94788, Q01650, P12931, P13500, Q07352, P17676, Q01196, A0A024R9D1, O60488, V9HWH2, P05231, A0A024R0W3, P05412, O00458, P06702, Q16875, P50281, P12429, P10147, P11532, Q8N3F8, P41221, P09341, A0A140VJP8, Q14162, Q9H4M9	161	2170	16650	1.3344	1	0.380641	0.331669
GOTERM_BP_FAT	GO:0050922~negative regulation of chemotaxis	3	1.75439	0.0950249	P41221, P17706, P13500	161	54	16650	5.74534	1	0.382803	0.333553
GOTERM_BP_FAT	GO:0008286~insulin receptor signaling pathway	4	2.33918	0.0952494	P17706, A0A024R718, P12931, P01584	161	113	16650	3.66075	1	0.383318	0.334002
GOTERM_BP_FAT	GO:0022604~regulation of cell morphogenesis	10	5.84795	0.0974273	Q9H4X1, O00458, P41221, A0A024R9D1, Q13822, P10147, P05231, P12931, P13500, P08631	161	568	16650	1.82071	1	0.391685	0.341292
GOTERM_BP_FAT	GO:0048146~positive regulation of fibroblast proliferation	3	1.75439	0.0980121	P05412, P41221, P15408	161	55	16650	5.64088	1	0.392841	0.342299
GOTERM_BP_FAT	GO:2001244~positive regulation of intrinsic apoptotic signaling pathway	3	1.75439	0.0980121	P06702, P05109, P17706	161	55	16650	5.64088	1	0.392841	0.342299
GOTERM_BP_FAT	GO:0050918~positive chemotaxis	3	1.75439	0.0980121	A0A024RDA5, P41221, P10147	161	55	16650	5.64088	1	0.392841	0.342299
GOTERM_BP_FAT	GO:0009267~cellular response to starvation	4	2.33918	0.099102	Q9H492, P05412, Q16831, A0A024R0W3	161	115	16650	3.59708	1	0.396009	0.345059
GOTERM_BP_FAT	GO:0033559~unsaturated fatty acid metabolic process	4	2.33918	0.099102	Q16678, P33121, P35354, A1L3X0	161	115	16650	3.59708	1	0.396009	0.345059
GOTERM_BP_FAT	GO:0044259~multicellular organismal macromolecule metabolic process	4	2.33918	0.099102	Q9H4X1, P50281, P05231, P13500	161	115	16650	3.59708	1	0.396009	0.345059

## Sheet: UP_GO_CC
Category	Term	Count	%	PValue	Genes	List Total	Pop Hits	Pop Total	Fold Enrichment	Bonferroni	Benjamini	FDR
GOTERM_CC_FAT	GO:0005615~extracellular space	29	16.9591	0.000959579	P01583, A0A024RDA5, P50452, Q9NZH8, P05109, Q6I9S7, A0A024R718, P13500, P19876, V9HWH2, P05231, Q5STB3, P98066, P78556, P01033, P06702, Q14213, Q13822, A0A024R882, P10124, P10147, P13236, P18510, P13995, P15144, P41221, P09341, P05120, P01584	153	1444	14527	1.90684	0.266621	0.203375	0.203375
GOTERM_CC_FAT	GO:0044421~extracellular region part	59	34.5029	0.00125929	P50452, Q8NC42, Q6I9S7, A0A024R718, P12931, Q01650, P13500, O60488, Q92692, P61587, Q5STB3, P27701, P01033, Q496F6, A0A024R229, P06702, Q14213, P12429, P10124, P13995, P13236, A0A024R5Q7, P15144, P08174, Q04941, P09341, Q13291, W4VSQ9, P01584, P01583, Q6GTX8, A0A024RDA5, P05106, O75923, P12318, Q9NZH8, P05109, Q96JC9, Q9BXX0, P19876, Q03405, V9HWH2, Q9NZQ7, P05231, Q15642, P98066, P78556, P26012,…	153	3878	14527	1.44454	0.33436	0.203375	0.203375
GOTERM_CC_FAT	GO:0005576~extracellular region	64	37.4269	0.00756051	P50452, P49662, Q8NC42, Q6I9S7, A0A024R718, P12931, Q01650, P13500, O60488, Q92692, P61587, Q5STB3, P27701, P01033, Q496F6, A0A024R229, P06702, Q14213, P12429, P10124, P13995, P13236, A0A024R5Q7, P15144, P08174, Q04941, P09341, Q13291, W4VSQ9, P01584, P01583, Q6GTX8, A0A024RDA5, P05106, O75923, P12318, Q9NZH8, P05109, Q96JC9, Q9BXX0, P19876, Q03405, Q99541, V9HWH2, Q9NZQ7, P05231, Q15642, P20333,…	153	4623	14527	1.31444	0.913821	0.53878	0.53878
GOTERM_CC_FAT	GO:0045121~membrane raft	9	5.26316	0.0087466	P08174, A0A024R882, P11532, P12931, P35354, P09326, Q5STB3, P08631, P20333	153	277	14527	3.08494	0.941433	0.53878	0.53878
GOTERM_CC_FAT	GO:0098857~membrane microdomain	9	5.26316	0.00892805	P08174, A0A024R882, P11532, P12931, P35354, P09326, Q5STB3, P08631, P20333	153	278	14527	3.07385	0.944796	0.53878	0.53878
GOTERM_CC_FAT	GO:0005829~cytosol	49	28.655	0.0125994	P50452, P49662, O94788, A0A024R718, P12931, A0A0S2Z4Z8, Q01650, Q07352, Q9NSI8, O14867, Q6FH49, P05412, Q9Y314, Q7Z419, P06702, Q16831, Q16875, A0A024R7M7, P11532, P13995, A0A024R5Q7, Q9H4X1, P15144, Q4ADV7, A0A024QZ09, W4VSQ9, Q9NRD1, P02795, P01584, Q9H3M7, P01583, P05109, A0A0S2Z4X9, Q00653, Q6ZMZ0, Q99541, V9HWH2, Q15642, Q15646, O43187, P26651, A0A024R642, P14902, P10147, P52789, Q9H492, Q04…	153	3399	14527	1.36877	0.983352	0.53878	0.53878
GOTERM_CC_FAT	GO:0031527~filopodium membrane	3	1.75439	0.0133442	P05106, Q8WXH0, P11532	153	17	14527	16.7555	0.986953	0.53878	0.53878
GOTERM_CC_FAT	GO:0009986~cell surface	16	9.35673	0.0142183	P26012, P05106, Q9NPY3, P11532, P32248, P15144, A0A024R9D1, P41221, P08174, P28907, Q13291, Q92692, Q9NZQ7, P05231, P09326, Q5STB3	153	765	14527	1.98583	0.990201	0.53878	0.53878
GOTERM_CC_FAT	GO:0001891~phagocytic cup	3	1.75439	0.0165511	B0I1T2, W4VSQ9, Q5STB3, Q15642	153	19	14527	14.9917	0.995441	0.53878	0.53878
GOTERM_CC_FAT	GO:0048471~perinuclear region of cytoplasm	14	8.18713	0.0166805	P04732, P04733, A0A024R6T4, Q13625, O94788, A0A024R882, P12931, P13500, Q8IWE4, A0A140VJP8, W4VSQ9, Q15642, Q9H4M9, P02795, P20333	153	639	14527	2.08023	0.995631	0.53878	0.53878
GOTERM_CC_FAT	GO:0030139~endocytic vesicle	8	4.67836	0.0192512	P41221, O75923, P49279, Q13291, P12429, Q14162, Q9H4M9, P13500	153	259	14527	2.93275	0.998124	0.565287	0.565287
GOTERM_CC_FAT	GO:0098589~membrane region	9	5.26316	0.0327578	P08174, A0A024R882, P11532, P12931, P35354, P09326, Q5STB3, P08631, P20333	153	354	14527	2.41392	0.999979	0.881732	0.881732
GOTERM_CC_FAT	GO:0098552~side of membrane	10	5.84795	0.043836	P15144, Q13291, A0A024R7M7, Q9NZQ7, P05231, P12931, P09326, Q5STB3, P32248, P08631	153	444	14527	2.13846	0.999999	0.964045	0.964045
GOTERM_CC_FAT	GO:0009897~external side of plasma membrane	7	4.09357	0.0447585	P15144, Q13291, Q9NZQ7, P05231, P09326, Q5STB3, P32248	153	246	14527	2.70176	1	0.964045	0.964045
GOTERM_CC_FAT	GO:0070062~extracellular exosome	39	22.807	0.0507527	Q6GTX8, P05106, P50452, O75923, P12318, P05109, Q8NC42, Q01650, A0A024R718, P12931, Q03405, O60488, Q92692, V9HWH2, P61587, Q9NZQ7, Q15642, P27701, P01033, Q496F6, P26012, A0A024R229, Q6FIF1, P06702, Q8WXH0, P12429, A0A024R882, P18510, A0A024R5Q7, B0I1T2, P15144, P41221, P08174, Q04941, P28907, Q13291, W4VSQ9, P09326, Q9H4M9, P01584	153	2811	14527	1.31731	1	0.964045	0.964045
GOTERM_CC_FAT	GO:1903561~extracellular vesicle	39	22.807	0.0540988	Q6GTX8, P05106, P50452, O75923, P12318, P05109, Q8NC42, Q01650, A0A024R718, P12931, Q03405, O60488, Q92692, V9HWH2, P61587, Q9NZQ7, Q15642, P27701, P01033, Q496F6, P26012, A0A024R229, Q6FIF1, P06702, Q8WXH0, P12429, A0A024R882, P18510, A0A024R5Q7, B0I1T2, P15144, P41221, P08174, Q04941, P28907, Q13291, W4VSQ9, P09326, Q9H4M9, P01584	153	2825	14527	1.31078	1	0.964045	0.964045
GOTERM_CC_FAT	GO:0043230~extracellular organelle	39	22.807	0.054344	Q6GTX8, P05106, P50452, O75923, P12318, P05109, Q8NC42, Q01650, A0A024R718, P12931, Q03405, O60488, Q92692, V9HWH2, P61587, Q9NZQ7, Q15642, P27701, P01033, Q496F6, P26012, A0A024R229, Q6FIF1, P06702, Q8WXH0, P12429, A0A024R882, P18510, A0A024R5Q7, B0I1T2, P15144, P41221, P08174, Q04941, P28907, Q13291, W4VSQ9, P09326, Q9H4M9, P01584	153	2826	14527	1.31032	1	0.964045	0.964045
GOTERM_CC_FAT	GO:0005887~integral component of plasma membrane	25	14.6199	0.0544634	P05106, A0A024R4P3, Q01650, Q9NQS5, Q03405, Q92692, P49019, P05231, Q5STB3, A0A024R0W3, P27701, P20333, P26012, Q9C0K1, P24071, P49279, P50281, Q13822, A0A024R882, Q6FGT0, P15144, P08174, Q96BD0, P09326, Q13571	153	1635	14527	1.4518	1	0.964045	0.964045
GOTERM_CC_FAT	GO:0005764~lysosome	11	6.43275	0.0596932	Q9H492, P15144, A0A024R9D1, P49279, Q6ZMZ0, P10124, W4VSQ9, P12931, Q15642, P08631, P01584, Q13571	153	544	14527	1.9199	1	0.964045	0.964045
GOTERM_CC_FAT	GO:0000323~lytic vacuole	11	6.43275	0.0596932	Q9H492, P15144, A0A024R9D1, P49279, Q6ZMZ0, P10124, W4VSQ9, P12931, Q15642, P08631, P01584, Q13571	153	544	14527	1.9199	1	0.964045	0.964045
GOTERM_CC_FAT	GO:0030175~filopodium	4	2.33918	0.0738536	B0I1T2, P05106, Q8WXH0, P11532	153	93	14527	4.08377	1	1	1
GOTERM_CC_FAT	GO:0031226~intrinsic component of plasma membrane	25	14.6199	0.0781692	P05106, A0A024R4P3, Q01650, Q9NQS5, Q03405, Q92692, P49019, P05231, Q5STB3, A0A024R0W3, P27701, P20333, P26012, Q9C0K1, P24071, P49279, P50281, Q13822, A0A024R882, Q6FGT0, P15144, P08174, Q96BD0, P09326, Q13571	153	1701	14527	1.39547	1	1	1

## Sheet: UP_GO_MF
Category	Term	Count	%	PValue	Genes	List Total	Pop Hits	Pop Total	Fold Enrichment	Bonferroni	Benjamini	FDR
GOTERM_MF_FAT	GO:0005125~cytokine activity	18	10.5263	4.99312e-11	P01583, P01033, P78556, A0A024RDA5, Q14213, Q9NZH8, P10147, Q6I9S7, A0A024R718, P18510, P13500, P13236, P19876, P41221, P09341, P05231, Q5STB3, P01584	151	222	15478	8.31108	3.15066e-08	3.15066e-08	3.07576e-08
GOTERM_MF_FAT	GO:0005126~cytokine receptor binding	17	9.94152	9.35487e-09	P01583, P78556, A0A024RDA5, P05106, Q14213, Q9NZH8, P10147, Q6I9S7, P18510, P13500, P13236, P19876, P09341, P05231, Q5STB3, P01584, Q13077	151	273	15478	6.38299	5.90291e-06	2.95146e-06	2.8813e-06
GOTERM_MF_FAT	GO:0005102~receptor binding	36	21.0526	3.59802e-07	P01583, A0A024RDA5, P05106, Q9NZH8, P05109, Q6I9S7, A0A024R718, P12931, A0A0S2Z4Z8, P13500, P17676, P19876, P15036, Q03405, Q92692, P17706, P05231, Q5STB3, P78556, P01033, P26012, Q15646, P06702, Q96RD7, Q14213, P50281, A0A024R7M7, P10147, P13236, P18510, P17535, P41221, P09341, P08631, Q13077, P01584	151	1462	15478	2.52402	0.000227009	6.72352e-05	6.56369e-05
GOTERM_MF_FAT	GO:0008009~chemokine activity	8	4.67836	4.26214e-07	P78556, A0A024RDA5, P09341, P10147, Q6I9S7, P13500, P13236, P19876	151	49	15478	16.7352	0.000268905	6.72352e-05	6.56369e-05
GOTERM_MF_FAT	GO:0042379~chemokine receptor binding	8	4.67836	2.45121e-06	P78556, A0A024RDA5, P09341, P10147, Q6I9S7, P13500, P13236, P19876	151	63	15478	13.0163	0.00154552	0.000309343	0.000301989
GOTERM_MF_FAT	GO:0005149~interleukin-1 receptor binding	4	2.33918	0.000372663	P01583, Q9NZH8, P18510, P01584	151	15	15478	27.3342	0.209583	0.0391918	0.0382601
GOTERM_MF_FAT	GO:0000982~transcription factor activity, RNA polymerase II core promoter proximal region sequence-specific binding	12	7.01754	0.000517813	P15036, Q00653, P05412, Q9Y5Q3, P17275, P15408, Q15583, Q16520, Q14872, P49716, O14867, P17676	151	343	15478	3.58612	0.27879	0.0433089	0.0422794
GOTERM_MF_FAT	GO:0045236~CXCR chemokine receptor binding	4	2.33918	0.000549083	A0A024RDA5, P09341, Q6I9S7, P19876	151	17	15478	24.1184	0.292888	0.0433089	0.0422794
GOTERM_MF_FAT	GO:0000978~RNA polymerase II core promoter proximal region sequence-specific DNA binding	12	7.01754	0.000704691	P15036, Q00653, P05412, Q9Y5Q3, P17275, P15408, Q15583, Q16520, Q14872, P49716, P17535, P17676	151	356	15478	3.45517	0.359058	0.0494067	0.0482322
GOTERM_MF_FAT	GO:0019956~chemokine binding	4	2.33918	0.00104386	P05106, P26651, Q04941, P32248	151	21	15478	19.5244	0.482643	0.060349	0.0589144
GOTERM_MF_FAT	GO:0000987~core promoter proximal region sequence-specific DNA binding	12	7.01754	0.00109972	P15036, Q00653, P05412, Q9Y5Q3, P17275, P15408, Q15583, Q16520, Q14872, P49716, P17535, P17676	151	376	15478	3.27138	0.500578	0.060349	0.0589144
GOTERM_MF_FAT	GO:0001159~core promoter proximal region DNA binding	12	7.01754	0.00114768	P15036, Q00653, P05412, Q9Y5Q3, P17275, P15408, Q15583, Q16520, Q14872, P49716, P17535, P17676	151	378	15478	3.25407	0.515484	0.060349	0.0589144
GOTERM_MF_FAT	GO:0001228~transcriptional activator activity, RNA polymerase II transcription regulatory region sequence-specific binding	11	6.43275	0.00129935	Q00653, P05412, Q9ULX9, Q9Y5Q3, P17275, Q16520, Q14872, P49716, O14867, P17676, Q01196	151	326	15478	3.4587	0.559755	0.0630685	0.0615693
GOTERM_MF_FAT	GO:0070851~growth factor receptor binding	7	4.09357	0.001541	P01583, P05106, Q9NZH8, P05231, P12931, P18510, P01584	151	128	15478	5.60565	0.622098	0.069455	0.0678039
GOTERM_MF_FAT	GO:0000977~RNA polymerase II regulatory region sequence-specific DNA binding	15	8.77193	0.00212754	P05412, Q14765, Q9Y5Q3, P15408, P17535, P17676, Q01196, P15036, Q00653, P17275, Q15583, Q16520, Q14872, P49716, O14867	151	601	15478	2.55832	0.739176	0.0878227	0.085735
GOTERM_MF_FAT	GO:0001012~RNA polymerase II regulatory region DNA binding	15	8.77193	0.00222688	P05412, Q14765, Q9Y5Q3, P15408, P17535, P17676, Q01196, P15036, Q00653, P17275, Q15583, Q16520, Q14872, P49716, O14867	151	604	15478	2.54561	0.755057	0.0878227	0.085735
GOTERM_MF_FAT	GO:0001664~G-protein coupled receptor binding	9	5.26316	0.00359847	P78556, A0A024RDA5, P41221, P09341, P10147, Q6I9S7, P13500, P13236, P19876	151	257	15478	3.58961	0.897175	0.127417	0.124388
GOTERM_MF_FAT	GO:0019899~enzyme binding	30	17.5439	0.00363472	Q9H3M7, P05106, P35354, P12931, P17676, Q03405, Q6ZMZ0, P17706, V9HWH2, Q5STB3, Q14872, Q15025, P20333, P05412, P01033, Q7Z419, Q96RD7, P26651, P55199, A0A024R882, A0A024R7M7, P11532, P17535, Q8N3F8, Q9H492, Q9H4X1, Q8IWE4, Q4ADV7, Q9H4M9, Q13077	151	1789	15478	1.71889	0.899509	0.127417	0.124388
GOTERM_MF_FAT	GO:0001618~virus receptor activity	5	2.92398	0.0047344	P15144, P05106, P08174, Q13291, Q92692	151	70	15478	7.32167	0.949938	0.157232	0.153494
GOTERM_MF_FAT	GO:0000981~RNA polymerase II transcription factor activity, sequence-specific DNA binding	15	8.77193	0.00504158	P05412, Q9Y5Q3, Q9ULX9, P15408, P17535, P17676, Q01196, P15036, Q00653, P17275, Q15583, Q16520, Q14872, P49716, O14867	151	662	15478	2.32258	0.958799	0.159062	0.155281
GOTERM_MF_FAT	GO:0048020~CCR chemokine receptor binding	4	2.33918	0.00678035	P78556, P10147, P13500, P13236	151	40	15478	10.2503	0.986336	0.203733	0.19889
GOTERM_MF_FAT	GO:0000976~transcription regulatory region sequence-specific DNA binding	15	8.77193	0.0073611	P05412, Q14765, Q9Y5Q3, P15408, P17535, P17676, Q01196, P15036, Q00653, P17275, Q15583, Q16520, Q14872, P49716, O14867	151	692	15478	2.22189	0.990553	0.21113	0.206111
GOTERM_MF_FAT	GO:0001077~transcriptional activator activity, RNA polymerase II core promoter proximal region sequence-specific binding	8	4.67836	0.00818784	Q00653, P05412, Q9Y5Q3, P17275, Q16520, Q14872, P49716, P17676	151	236	15478	3.47469	0.994416	0.217323	0.212157
GOTERM_MF_FAT	GO:0044212~transcription regulatory region DNA binding	17	9.94152	0.00858336	P05412, Q14765, Q9Y5Q3, P15408, P17535, P17676, Q01196, P15036, Q00653, P41221, P17275, Q15583, Q16520, Q14872, Q5STB3, P49716, O14867	151	853	15478	2.04286	0.995658	0.217323	0.212157
GOTERM_MF_FAT	GO:0000975~regulatory region DNA binding	17	9.94152	0.00886067	P05412, Q14765, Q9Y5Q3, P15408, P17535, P17676, Q01196, P15036, Q00653, P41221, P17275, Q15583, Q16520, Q14872, Q5STB3, P49716, O14867	151	856	15478	2.0357	0.996361	0.217323	0.212157
GOTERM_MF_FAT	GO:0001067~regulatory region nucleic acid binding	17	9.94152	0.00895469	P05412, Q14765, Q9Y5Q3, P15408, P17535, P17676, Q01196, P15036, Q00653, P41221, P17275, Q15583, Q16520, Q14872, Q5STB3, P49716, O14867	151	857	15478	2.03332	0.996572	0.217323	0.212157
GOTERM_MF_FAT	GO:0004715~non-membrane spanning protein tyrosine kinase activity	4	2.33918	0.00998766	A0A024R7M7, P12931, A0A0S2Z4Z8, P08631	151	46	15478	8.91333	0.998225	0.233415	0.227867
GOTERM_MF_FAT	GO:1990837~sequence-specific double-stranded DNA binding	15	8.77193	0.0108248	P05412, Q14765, Q9Y5Q3, P15408, P17535, P17676, Q01196, P15036, Q00653, P17275, Q15583, Q16520, Q14872, P49716, O14867	151	725	15478	2.12076	0.998959	0.243944	0.238145
GOTERM_MF_FAT	GO:0042802~identical protein binding	23	13.4503	0.0115508	P05412, O43187, P05106, P49279, A0A024R642, Q13625, A0A024R882, P10147, P35354, A0A024R718, A0A0S2Z4Z8, P13236, Q8N3F8, P17676, Q01196, Q04724, P13196, Q92692, W4VSQ9, Q15642, Q5STB3, P49716, Q15025, Q13077	151	1358	15478	1.73606	0.999345	0.25133	0.245355
GOTERM_MF_FAT	GO:0019955~cytokine binding	5	2.92398	0.0136597	P05106, P26651, Q04941, P18510, P32248	151	95	15478	5.39491	0.99983	0.287309	0.280479
GOTERM_MF_FAT	GO:0043168~anion binding	8	4.67836	0.020436	O15460, P13196, B0I1T2, P06702, P05109, P13995, A0A024R5Q7, Q8N3F8	151	283	15478	2.89762	0.999998	0.415971	0.406082
GOTERM_MF_FAT	GO:0003690~double-stranded DNA binding	15	8.77193	0.0245333	P05412, Q14765, Q9Y5Q3, P15408, P17535, P17676, Q01196, P15036, Q00653, P17275, Q15583, Q16520, Q14872, P49716, O14867	151	805	15478	1.91	1	0.483767	0.472267
GOTERM_MF_FAT	GO:0016702~oxidoreductase activity, acting on single donors with incorporation of molecular oxygen, incorporation of two atoms of oxygen	3	1.75439	0.0279498	O15460, P14902, P35354	151	27	15478	11.3893	1	0.534434	0.521729
GOTERM_MF_FAT	GO:0016701~oxidoreductase activity, acting on single donors with incorporation of molecular oxygen	3	1.75439	0.0299115	O15460, P14902, P35354	151	28	15478	10.9825	1	0.555123	0.541927
GOTERM_MF_FAT	GO:0008270~zinc ion binding	19	11.1111	0.0339254	Q7Z419, P06702, P04732, P04733, A0A024R6T4, P50281, P05109, A0A024R642, Q13822, Q5TC82, Q8NC42, P11532, B5MC51, Q8N3F8, P15144, Q6ZMZ0, A0A140VJP8, P02795, Q13077	151	1169	15478	1.66601	1	0.595278	0.581127
GOTERM_MF_FAT	GO:0046914~transition metal ion binding	22	12.8655	0.033962	P01583, Q7Z419, O15460, P06702, P04732, P04733, A0A024R6T4, P50281, P05109, Q16678, A0A024R642, Q13822, Q5TC82, Q8NC42, P11532, B5MC51, Q8N3F8, P15144, Q6ZMZ0, A0A140VJP8, P02795, Q13077	151	1423	15478	1.58473	1	0.595278	0.581127
GOTERM_MF_FAT	GO:0031624~ubiquitin conjugating enzyme binding	3	1.75439	0.0361111	Q7Z419, Q8IWE4, Q6ZMZ0	151	31	15478	9.91968	1	0.61584	0.601201
GOTERM_MF_FAT	GO:0035662~Toll-like receptor 4 binding	2	1.16959	0.0382085	P06702, P05109	151	4	15478	51.2517	1	0.634462	0.619379
GOTERM_MF_FAT	GO:0061630~ubiquitin protein ligase activity	6	3.50877	0.043687	Q9Y314, Q7Z419, Q6ZMZ0, Q5TC82, Q8NC42, Q9NRD1	151	198	15478	3.10616	1	0.677074	0.660979
GOTERM_MF_FAT	GO:0030246~carbohydrate binding	7	4.09357	0.0437306	Q9NPY3, Q13822, A0A0S2Z4X9, Q9NRD1, O15389, Q08ET2, P52789	151	264	15478	2.71789	1	0.677074	0.660979
GOTERM_MF_FAT	GO:0020037~heme binding	5	2.92398	0.0443086	Q16678, P14902, P12931, P35354, O14867	151	137	15478	3.741	1	0.677074	0.660979
GOTERM_MF_FAT	GO:0044390~ubiquitin-like protein conjugating enzyme binding	3	1.75439	0.0450667	Q7Z419, Q8IWE4, Q6ZMZ0	151	35	15478	8.786	1	0.677074	0.660979
GOTERM_MF_FAT	GO:0050544~arachidonic acid binding	2	1.16959	0.0475318	P06702, P05109	151	5	15478	41.0013	1	0.684412	0.668142
GOTERM_MF_FAT	GO:0061659~ubiquitin-like protein ligase activity	6	3.50877	0.0477244	Q9Y314, Q7Z419, Q6ZMZ0, Q5TC82, Q8NC42, Q9NRD1	151	203	15478	3.02965	1	0.684412	0.668142
GOTERM_MF_FAT	GO:0046906~tetrapyrrole binding	5	2.92398	0.0536847	Q16678, P14902, P12931, P35354, O14867	151	146	15478	3.51039	1	0.746227	0.728488
GOTERM_MF_FAT	GO:0050542~icosanoid binding	2	1.16959	0.0567653	P06702, P05109	151	6	15478	34.1678	1	0.746227	0.728488
[truncated: 13 more rows]

## Sheet: UP_Reactome
Category	Term	Count	%	PValue	Genes	List Total	Pop Hits	Pop Total	Fold Enrichment	Bonferroni	Benjamini	FDR
[truncated: 13 more rows]

[truncated: 7 more sheets: UP_Interpro, DOWN_FC|0.5|, DOWN_GO_BP, DOWN_GO_CC, DOWN_GO_MF, DOWN_Reactome, DOWN_Interpro]
