# Supplementary material for: Placental macrophage responses to viral and bacterial ligands and the influence of fetal sex
Source: iScience. 2022 Nov 22;25(12):105653. doi: 10.1016/j.isci.2022.105653 (PMC9732417; doi:10.1016/j.isci.2022.105653)
Supplement: Data S3. PIC-NT, related to Figure 3 [file mmc4.xlsx]

## Sheet: PICvsNT
Protein_ID	logFC	AveExpr	t	P.Value	adj.P.Val	B
A0A024R642	1.72154	12.1445	25.6021	2.78e-15	1.64e-11	25.0149
Q9NQ25	2.44918	11.5584	20.4747	1.22e-13	2.8e-10	21.484
Q92539	0.657195	9.78723	20.2829	1.42e-13	2.8e-10	21.333
P14902	3.37065	13.3505	19.2512	3.41e-13	3.29e-10	20.4927
O95786	1.72013	14.1907	19.151	3.72e-13	3.29e-10	20.4085
Q8NC42	1.07106	11.6033	19.1105	3.86e-13	3.29e-10	20.3744
P21730	-0.74012	11.7799	-19.0493	4.07e-13	3.29e-10	20.3226
P02778	5.10025	9.96697	18.8468	4.86e-13	3.29e-10	20.1501
Q96AZ6	4.04013	11.5833	18.8047	5.05e-13	3.29e-10	20.114
Q8TCG2	1.07385	11.209	18.6923	5.58e-13	3.29e-10	20.0171
Q0P6H9	0.713698	10.928	18.394	7.29e-13	3.61e-10	19.757
A0A494C0X7	-0.745775	14.549	-18.386	7.35e-13	3.61e-10	19.75
Q9Y4D7	-1.32788	11.9308	-17.9598	1.08e-12	4.77e-10	19.3705
P05161	2.90456	12.9709	17.9132	1.13e-12	4.77e-10	19.3284
P07333	-1.52338	10.303	-17.7039	1.38e-12	5.07e-10	19.138
Q07954	-0.934759	15.1236	-17.7032	1.38e-12	5.07e-10	19.1374
Q92896	-0.622226	13.6519	-17.3071	2e-12	6.94e-10	18.7708
C6KYL4	2.09978	8.78054	17.0669	2.52e-12	8.26e-10	18.5442
Q68BL8	-1.39197	9.42616	-16.7884	3.31e-12	1.03e-09	18.2774
Q5T765	3.25663	14.0388	16.5607	4.14e-12	1.22e-09	18.0559
P18510	2.00656	12.2074	16.5003	4.4e-12	1.23e-09	17.9967
Q8WXG1	3.58828	12.8174	16.3693	5.02e-12	1.34e-09	17.8674
P84101	-0.856372	10.0139	-16.1911	6e-12	1.54e-09	17.69
P05412	1.44718	9.06491	16.0682	6.8e-12	1.67e-09	17.5663
A0A024R6K8	1.28128	14.4837	15.953	7.65e-12	1.77e-09	17.4497
B3KTP4	1.63642	9.51019	15.9336	7.81e-12	1.77e-09	17.43
P98066	2.48431	11.5612	15.8684	8.35e-12	1.82e-09	17.3635
P28907	2.29824	12.6564	15.8065	8.9e-12	1.87e-09	17.3001
P22794	-1.59464	8.11395	-15.7596	9.35e-12	1.9e-09	17.252
Q9UEI6	1.57552	9.96626	15.6797	1.02e-11	1.99e-09	17.1696
P17947	-0.632267	9.87211	-15.4597	1.28e-11	2.43e-09	16.9405
A0A024R5X2	0.406905	14.7544	15.3281	1.47e-11	2.63e-09	16.8021
A0A024R3M5	-0.947281	9.7015	-15.3248	1.48e-11	2.63e-09	16.7986
Q5D1D5	2.54017	14.2605	15.2497	1.6e-11	2.75e-09	16.719
Q7Z6M3	-1.02092	11.0373	-15.2291	1.63e-11	2.75e-09	16.6971
A0A024R219	-0.668037	8.84549	-15.1613	1.76e-11	2.88e-09	16.6248
P12931	0.816655	12.3513	14.8975	2.34e-11	3.72e-09	16.3407
P13995	0.706652	12.383	14.6444	3.09e-11	4.79e-09	16.0636
P55210	0.7725	11.4808	14.5462	3.44e-11	5.13e-09	15.9548
A0A024QZ09	0.874377	8.91949	14.5278	3.51e-11	5.13e-09	15.9344
A0A024R0W3	0.800672	8.34434	14.5097	3.59e-11	5.13e-09	15.9142
O43187	1.41211	12.1653	14.4915	3.66e-11	5.13e-09	15.894
O43286	0.979856	9.56574	14.3823	4.13e-11	5.66e-09	15.7718
O43493	-1.06574	11.8458	-14.2208	4.96e-11	6.64e-09	15.5895
P09913	3.72488	13.9475	14.0098	6.31e-11	8.26e-09	15.3485
Q00653	0.567407	14.2517	13.9642	6.65e-11	8.52e-09	15.2958
Q9NRQ5	0.49122	9.80337	13.9014	7.15e-11	8.97e-09	15.2232
Q8WYP3	0.608369	10.5746	13.8073	7.98e-11	9.65e-09	15.1139
G3V3D1	-0.695686	12.962	-13.8022	8.02e-11	9.65e-09	15.1079
Q92692	0.94096	12.0792	13.7589	8.44e-11	9.81e-09	15.0573
Q15646	2.46225	12.1798	13.7533	8.49e-11	9.81e-09	15.0507
Q5EBM0	1.23296	13.0485	13.6829	9.22e-11	1.05e-08	14.9681
Q9BYK8	1.93304	13.9634	13.6457	9.63e-11	1.07e-08	14.9243
A0A024R1Y5	2.03843	12.7414	13.5537	1.07e-10	1.17e-08	14.8156
Q9NZQ7	2.90958	11.5582	13.5391	1.09e-10	1.17e-08	14.7982
Q8TCS8	0.857858	13.2898	13.5203	1.12e-10	1.18e-08	14.7759
A0A140VJQ4	-0.691102	11.5656	-13.3144	1.43e-10	1.44e-08	14.5295
Q9Y508	1.43724	11.0466	13.3063	1.44e-10	1.44e-08	14.5197
A0A024RA70	0.811805	10.1435	13.306	1.44e-10	1.44e-08	14.5193
C9J6P4	1.01663	13.4096	13.2637	1.52e-10	1.49e-08	14.4682
Q8N103	2.09098	7.40935	13.2404	1.56e-10	1.51e-08	14.44
Q96EI5	-0.478884	10.8688	-13.1342	1.77e-10	1.69e-08	14.3108
P15529	-0.873625	10.5696	-13.0951	1.86e-10	1.74e-08	14.2631
Q02318	-1.63057	12.5706	-13.0707	1.92e-10	1.76e-08	14.2333
O15294	-0.333891	12.9499	-13.0353	2e-10	1.81e-08	14.1897
O75787	-0.697663	10.5876	-13.0198	2.04e-10	1.82e-08	14.1707
Q6FGV9	-0.389995	11.0037	-12.9763	2.15e-10	1.89e-08	14.1172
P21580	1.34637	12.3472	12.9046	2.35e-10	2.01e-08	14.0285
Q8NHU6	0.994843	13.4507	12.9019	2.36e-10	2.01e-08	14.0252
Q07343	0.745946	11.1134	12.8403	2.54e-10	2.14e-08	13.9487
Q9NRL2	0.744107	12.9042	12.7302	2.91e-10	2.42e-08	13.811
P19474	0.701243	13.2699	12.7039	3.01e-10	2.46e-08	13.778
P50897	-0.458446	12.6452	-12.6633	3.17e-10	2.56e-08	13.7269
O60427	-1.35917	9.66989	-12.621	3.34e-10	2.66e-08	13.6735
Q9HB58	1.15824	12.5139	12.5913	3.47e-10	2.72e-08	13.636
P11215	-0.663059	13.731	-12.5038	3.87e-10	2.98e-08	13.5247
Q07820	1.0251	9.90784	12.4993	3.89e-10	2.98e-08	13.519
Q86TI2	-0.343576	12.4601	-12.4866	3.95e-10	2.99e-08	13.5028
Q6IA86	-0.718765	8.66821	-12.4518	4.13e-10	3.08e-08	13.4583
P31689	0.75746	13.35	12.4224	4.29e-10	3.16e-08	13.4207
Q8IWB1	0.850966	12.6897	12.3219	4.87e-10	3.52e-08	13.2915
A6NK06	2.81547	11.2646	12.3175	4.9e-10	3.52e-08	13.2857
P34910	-0.757163	10.6976	-12.235	5.45e-10	3.87e-08	13.1789
O60341	-0.347767	12.076	-12.2053	5.66e-10	3.97e-08	13.1403
Q8WVE6	1.09708	9.3001	12.1521	6.06e-10	4.2e-08	13.071
Q9NPI6	0.653638	11.6703	12.099	6.49e-10	4.45e-08	13.0014
P05455	0.523619	15.1846	12.0571	6.86e-10	4.64e-08	12.9464
A1L3X0	1.72482	8.5697	11.9507	7.88e-10	5.27e-08	12.806
P52789	0.98876	13.8578	11.8729	8.72e-10	5.77e-08	12.7026
Q6IQ26	0.47894	11.6028	11.8625	8.84e-10	5.79e-08	12.6888
P28039	-0.700357	11.7286	-11.8322	9.2e-10	5.96e-08	12.6483
Q8IV50	0.87648	10.1696	11.8113	9.46e-10	6.06e-08	12.6204
A0A024R084	-0.918459	10.8857	-11.7692	1e-09	6.3e-08	12.564
Q5VV42	-0.567181	9.62308	-11.765	1.01e-09	6.3e-08	12.5584
P08910	-1.16523	7.05499	-11.7464	1.03e-09	6.39e-08	12.5334
Q14149	0.394376	12.9584	11.7351	1.05e-09	6.42e-08	12.5181
Q9BV57	-0.915902	11.7135	-11.6756	1.13e-09	6.88e-08	12.438
O14672	-0.514086	12.8329	-11.6434	1.18e-09	7.11e-08	12.3944
Q04206	0.766287	12.4074	11.6271	1.21e-09	7.18e-08	12.3723
Q99933	0.443595	10.7166	11.6213	1.22e-09	7.18e-08	12.3645
A0A024RDV9	0.4041	13.2673	11.5763	1.29e-09	7.55e-08	12.3033
B7Z2P6	-0.575765	9.3365	-11.4918	1.45e-09	8.31e-08	12.188
A0A024R240	-0.324811	12.8489	-11.4854	1.46e-09	8.31e-08	12.1791
P20592	1.53896	14.0503	11.4828	1.47e-09	8.31e-08	12.1757
P08637	-1.7939	10.0241	-11.4757	1.48e-09	8.31e-08	12.1659
P15260	-0.674822	10.7691	-11.4662	1.5e-09	8.33e-08	12.1529
O43374	-0.902027	12.0856	-11.4599	1.51e-09	8.33e-08	12.1443
Q96CS7	-0.360104	10.4443	-11.4051	1.63e-09	8.89e-08	12.0689
A0A024R882	0.739271	13.6753	11.3838	1.68e-09	8.96e-08	12.0395
O43776	-0.335243	14.0848	-11.3756	1.7e-09	8.96e-08	12.0281
Q8WTS6	-0.522789	9.02914	-11.3659	1.72e-09	8.96e-08	12.0149
Q6WKZ4	-0.386893	12.2218	-11.3654	1.72e-09	8.96e-08	12.0142
O15085	0.389307	13.8023	11.3627	1.73e-09	8.96e-08	12.0104
R4GN18	-0.958401	9.40005	-11.3549	1.75e-09	8.96e-08	11.9996
Q9Y385	0.731775	10.9781	11.353	1.75e-09	8.96e-08	11.997
Q9UH65	-0.287608	13.5976	-11.3144	1.84e-09	9.37e-08	11.9435
Q9UKL0	-0.511689	10.274	-11.2969	1.89e-09	9.51e-08	11.9192
O00754	-0.455883	13.5918	-11.2628	1.98e-09	9.88e-08	11.8719
Q7Z419	0.513783	10.4946	11.1777	2.22e-09	1.1e-07	11.7531
Q9UQB8	-0.373002	11.1258	-11.1166	2.42e-09	1.18e-07	11.6673
O15553	1.08578	10.3446	11.1106	2.44e-09	1.18e-07	11.6588
O60449	-0.709756	10.5662	-11.1078	2.45e-09	1.18e-07	11.6549
O15031	-0.648379	13.6071	-11.072	2.58e-09	1.23e-07	11.6044
E9PGN7	1.80795	10.4398	11.0644	2.6e-09	1.24e-07	11.5937
Q8IVU3	1.37885	11.3408	11.0539	2.64e-09	1.24e-07	11.5789
Q15628	0.495645	11.4743	10.9565	3.03e-09	1.41e-07	11.4407
Q9BXK5	0.659496	12.2726	10.9329	3.13e-09	1.45e-07	11.407
A0A024R5X7	-0.287856	12.2549	-10.9076	3.24e-09	1.48e-07	11.371
P29728	1.34691	14.0447	10.9059	3.25e-09	1.48e-07	11.3685
Q96KC2	0.714924	10.0017	10.8999	3.28e-09	1.48e-07	11.3599
P13196	0.666388	11.1703	10.8177	3.68e-09	1.65e-07	11.2422
Q86VB7	-1.07297	14.1849	-10.7955	3.8e-09	1.69e-07	11.2102
O14545	1.34562	10.9711	10.7865	3.84e-09	1.7e-07	11.1972
A0A0S2Z4Z8	1.03423	12.9677	10.7428	4.09e-09	1.8e-07	11.1341
P49019	1.73087	7.60171	10.7105	4.28e-09	1.87e-07	11.0873
Q5K651	0.877037	13.2699	10.6649	4.57e-09	1.98e-07	11.0211
P09914	2.55063	13.5308	10.6495	4.67e-09	2.01e-07	10.9988
Q03169	0.787122	13.9809	10.6326	4.79e-09	2.04e-07	10.9742
Q6AI08	-0.508997	10.2286	-10.6261	4.83e-09	2.05e-07	10.9647
O94956	-2.10001	11.736	-10.6107	4.94e-09	2.08e-07	10.9422
Q92985	1.33438	11.2455	10.5224	5.61e-09	2.34e-07	10.8128
A0A0G2JPM8	-0.75388	11.6071	-10.5177	5.65e-09	2.34e-07	10.8059
Q6ZMZ0	2.17009	11.3777	10.4973	5.82e-09	2.4e-07	10.7759
Q8NFZ5	-0.338144	10.6859	-10.4878	5.9e-09	2.41e-07	10.762
V9HWI3	-0.616314	15.2762	-10.476	6e-09	2.43e-07	10.7446
A8K287	-0.361996	13.0177	-10.4739	6.02e-09	2.43e-07	10.7415
Q8N884	0.728259	10.8882	10.4381	6.34e-09	2.54e-07	10.6886
Q01151	1.39756	10.2825	10.4253	6.46e-09	2.57e-07	10.6696
Q9UJY4	-0.889615	10.6831	-10.3747	6.95e-09	2.75e-07	10.5946
P37837	-0.286726	15.3059	-10.3647	7.05e-09	2.77e-07	10.5797
A0A024RBH0	0.512492	10.8482	10.2913	7.85e-09	3.06e-07	10.4703
P49588	-0.44693	14.7751	-10.2851	7.92e-09	3.07e-07	10.4611
Q8IVM0	0.924166	12.4277	10.2203	8.72e-09	3.36e-07	10.3639
E5KNY5	-0.308525	14.9264	-10.1725	9.35e-09	3.58e-07	10.292
Q9NR09	-0.243849	12.5778	-10.1619	9.5e-09	3.61e-07	10.2759
Q13077	2.27037	12.1074	10.1565	9.58e-09	3.62e-07	10.2678
Q14DR2	-0.516647	11.347	-10.1264	1e-08	3.76e-07	10.2223
Q96A25	0.717299	10.7169	10.0987	1.04e-08	3.89e-07	10.1804
Q9UIB8	-1.2287	11.973	-10.0872	1.06e-08	3.93e-07	10.1629
P02649	-0.546288	12.0114	-10.0845	1.07e-08	3.93e-07	10.1587
P22304	-0.347298	9.71424	-10.0763	1.08e-08	3.93e-07	10.1463
P42574	0.359323	12.548	10.0747	1.08e-08	3.93e-07	10.1439
P35869	-0.804236	10.9039	-10.0607	1.1e-08	3.99e-07	10.1227
Q13546	0.400461	12.6726	10.029	1.16e-08	4.16e-07	10.0744
A8K6D4	0.685053	12.6627	9.98819	1.23e-08	4.38e-07	10.0121
Q8N4Z0	-0.817986	10.5044	-9.98708	1.23e-08	4.38e-07	10.0104
P04921	1.05363	7.10109	9.96331	1.28e-08	4.51e-07	9.97397
Q5JQI0	-0.675312	10.3296	-9.9495	1.3e-08	4.58e-07	9.9528
Q99523	-1.15296	9.37598	-9.93724	1.33e-08	4.63e-07	9.93398
Q6ICG6	-0.325018	11.8072	-9.92763	1.35e-08	4.63e-07	9.91923
Q96J88	2.13224	12.4357	9.92652	1.35e-08	4.63e-07	9.91753
Q01201	0.339506	12.4248	9.92502	1.35e-08	4.63e-07	9.91522
Q9BV40	-0.329065	11.516	-9.92284	1.36e-08	4.63e-07	9.91187
O14933	1.62676	12.3001	9.91497	1.37e-08	4.65e-07	9.89977
Q96PP8	2.47171	10.3462	9.90934	1.39e-08	4.67e-07	9.89111
A0A024R1U0	0.28027	13.5739	9.84681	1.52e-08	5.1e-07	9.7947
Q96RD7	0.851704	10.7006	9.83987	1.54e-08	5.1e-07	9.78397
Q9UBR2	-0.617141	12.7981	-9.83904	1.54e-08	5.1e-07	9.78268
Q8IZ21	0.835815	10.3349	9.81024	1.61e-08	5.27e-07	9.7381
Q9BZF9	-0.274847	13.6311	-9.8099	1.61e-08	5.27e-07	9.73757
P20591	2.38984	14.9325	9.80338	1.63e-08	5.28e-07	9.72747
Q8NCC3	-0.720794	11.6895	-9.80123	1.63e-08	5.28e-07	9.72414
O15397	-0.26046	11.5195	-9.79054	1.66e-08	5.34e-07	9.70755
Q00403	0.936957	12.1581	9.74583	1.78e-08	5.69e-07	9.63805
Q8IZH2	0.688523	13.5813	9.73273	1.81e-08	5.77e-07	9.61763
P49458	-0.328377	12.5795	-9.71271	1.87e-08	5.92e-07	9.58641
Q8IVG5	1.295	12.3206	9.69906	1.91e-08	6.01e-07	9.56508
P11717	-0.490296	14.9556	-9.68736	1.94e-08	6.08e-07	9.54679
Q00013	-0.259534	13.964	-9.68298	1.96e-08	6.08e-07	9.53994
Q9BYX2	-0.435238	13.3879	-9.68163	1.96e-08	6.08e-07	9.53782
Q9UMW8	2.63811	11.3808	9.67211	1.99e-08	6.13e-07	9.52292
Q9Y4E8	0.474729	14.2131	9.65584	2.04e-08	6.26e-07	9.49743
V9HWB7	-0.330748	14.0315	-9.64526	2.07e-08	6.33e-07	9.48083
Q6FIF0	-0.42189	9.44044	-9.60984	2.19e-08	6.63e-07	9.42518
Q8N1G2	0.860403	12.6352	9.60793	2.19e-08	6.63e-07	9.42217
Q03518	1.56435	12.7207	9.59432	2.24e-08	6.74e-07	9.40075
P32927	1.28227	10.6597	9.59049	2.25e-08	6.74e-07	9.39471
Q9BZV1	-0.315024	12.34	-9.57431	2.31e-08	6.84e-07	9.3692
Q9NQZ5	-0.367355	10.1195	-9.57425	2.31e-08	6.84e-07	9.36912
P01023	-1.06547	11.1654	-9.53683	2.45e-08	7.22e-07	9.30999
Q9Y5P4	-0.34612	13.0782	-9.52006	2.51e-08	7.35e-07	9.28344
P85299	0.448141	9.19826	9.51601	2.53e-08	7.35e-07	9.27703
Q13287	0.820927	13.2873	9.51399	2.54e-08	7.35e-07	9.27382
Q13443	-0.483573	13.01	-9.51213	2.55e-08	7.35e-07	9.27088
Q9UII4	2.48819	12.7758	9.5048	2.57e-08	7.4e-07	9.25927
B7ZBB8	0.428133	9.59311	9.49333	2.62e-08	7.5e-07	9.24107
Q9BRQ8	0.624767	11.4866	9.4773	2.69e-08	7.65e-07	9.21561
Q9Y6H1	-0.623949	8.97916	-9.47154	2.71e-08	7.68e-07	9.20645
O00418	-1.45489	10.5019	-9.45767	2.77e-08	7.81e-07	9.18438
P80217	0.956812	12.4824	9.44369	2.83e-08	7.94e-07	9.16213
P20701	-0.566899	11.079	-9.43594	2.87e-08	8e-07	9.14977
O14657	1.19691	12.2001	9.42033	2.94e-08	8.16e-07	9.12488
O75044	0.616293	13.5004	9.39707	3.05e-08	8.42e-07	9.08771
Q30201	-0.951825	7.83729	-9.37783	3.14e-08	8.64e-07	9.05694
P50749	-0.428283	12.1679	-9.35853	3.23e-08	8.87e-07	9.02602
P33121	0.483013	15.3613	9.34267	3.32e-08	9.05e-07	9.00056
P42224	1.31927	14.5314	9.31414	3.47e-08	9.42e-07	8.95471
P42356	-0.241052	13.019	-9.30028	3.55e-08	9.58e-07	8.9324
P13987	-0.532484	11.1588	-9.2935	3.58e-08	9.64e-07	8.92148
P49327	-0.834566	14.0393	-9.26832	3.73e-08	9.99e-07	8.88086
A0A4Y5UGE4	-0.807069	10.3489	-9.26473	3.75e-08	1e-06	8.87507
B4E0K4	-0.81561	8.3649	-9.24753	3.85e-08	1.02e-06	8.84728
Q9BX40	-0.886816	9.8396	-9.21962	4.03e-08	1.06e-06	8.8021
P10109	0.423858	11.5645	9.20133	4.15e-08	1.09e-06	8.77244
Q16875	1.25892	12.8176	9.19238	4.21e-08	1.1e-06	8.75791
Q8IWP9	-0.582296	9.66419	-9.18328	4.27e-08	1.11e-06	8.74312
Q53GL7	0.842755	11.9111	9.17758	4.31e-08	1.12e-06	8.73386
Q9C0B9	0.714726	10.0642	9.15985	4.43e-08	1.14e-06	8.70503
A0A024R4U4	-0.418501	12.2515	-9.15622	4.45e-08	1.15e-06	8.69911
Q53FJ5	-0.607543	15.2498	-9.13895	4.58e-08	1.17e-06	8.67097
Q7Z7A4	-0.411433	11.9708	-9.12798	4.66e-08	1.19e-06	8.65309
Q15007	0.248374	12.3017	9.10364	4.85e-08	1.23e-06	8.61333
D0EV57	1.71321	10.782	9.08856	4.96e-08	1.26e-06	8.58866
O75558	0.441811	12.7016	9.07211	5.1e-08	1.28e-06	8.56172
Q6ZVF9	-0.618077	9.0376	-9.04963	5.28e-08	1.32e-06	8.52485
Q6GPH4	0.683478	10.4723	9.04407	5.33e-08	1.33e-06	8.51573
P35613	-0.366029	11.8417	-9.01261	5.61e-08	1.39e-06	8.46399
Q8NB16	0.623936	12.7765	9.00441	5.68e-08	1.41e-06	8.4505
Q7L591	-0.416012	12.3328	-8.97977	5.91e-08	1.46e-06	8.40988
Q9H8W4	0.370444	11.7567	8.95945	6.11e-08	1.5e-06	8.37631
P01024	-0.652336	11.3085	-8.91635	6.55e-08	1.6e-06	8.30497
Q15418	-0.290146	12.8106	-8.89572	6.77e-08	1.65e-06	8.27073
Q9BQE4	0.39053	11.3427	8.86767	7.09e-08	1.72e-06	8.2241
Q9H788	0.432335	9.57495	8.81438	7.73e-08	1.86e-06	8.13522
Q8NHP8	-0.55509	12.3659	-8.81326	7.75e-08	1.86e-06	8.13336
P37268	-0.943216	12.3547	-8.81056	7.78e-08	1.86e-06	8.12884
P17275	1.04731	11.2077	8.79156	8.03e-08	1.92e-06	8.09706
Q13325	1.00863	12.9164	8.78507	8.11e-08	1.93e-06	8.0862
Q9NZA1	0.451236	11.514	8.76765	8.35e-08	1.97e-06	8.057
Q00978	1.02029	12.3761	8.7657	8.38e-08	1.97e-06	8.05374
Q8TDJ6	-0.478201	15.0103	-8.76275	8.42e-08	1.97e-06	8.04877
Q16739	0.952193	11.2216	8.76093	8.44e-08	1.97e-06	8.04572
P31941	3.12974	9.92612	8.75938	8.46e-08	1.97e-06	8.04312
Q9C0B1	-0.350556	11.7453	-8.72496	8.96e-08	2.08e-06	7.9853
Q9BRR6	0.388827	12.3045	8.71031	9.18e-08	2.11e-06	7.96063
P51808	-0.635371	9.27663	-8.70938	9.19e-08	2.11e-06	7.95907
Q02809	-0.311497	12.679	-8.6735	9.75e-08	2.24e-06	7.89854
O95759	-0.282465	9.10092	-8.67094	9.79e-08	2.24e-06	7.89422
Q9BYD1	-0.255118	10.6178	-8.65209	1.01e-07	2.3e-06	7.86234
Q8TBN0	-0.310701	12.6358	-8.62982	1.05e-07	2.37e-06	7.82464
O15438	-0.434036	10.193	-8.61322	1.08e-07	2.43e-06	7.7965
P37108	-0.23938	11.6023	-8.60586	1.09e-07	2.45e-06	7.784
P17900	-0.849744	12.5944	-8.60459	1.09e-07	2.45e-06	7.78185
Q9NRD1	1.51562	11.9029	8.60091	1.1e-07	2.45e-06	7.7756
Q9Y3B7	-0.266174	11.128	-8.59614	1.11e-07	2.46e-06	7.76749
Q03426	-0.624518	10.7496	-8.58724	1.12e-07	2.49e-06	7.75237
Q8NI08	0.931107	11.9956	8.56577	1.17e-07	2.57e-06	7.71583
Q14974	0.36394	14.327	8.55854	1.18e-07	2.59e-06	7.70352
P07686	-0.330058	14.506	-8.55403	1.19e-07	2.6e-06	7.69583
Q9HC16	1.37793	11.9039	8.52815	1.24e-07	2.7e-06	7.65168
Q9BZL6	0.732879	10.4961	8.52686	1.24e-07	2.7e-06	7.64948
P05362	0.624907	13.9664	8.51838	1.26e-07	2.73e-06	7.635
P14324	-0.471546	12.2901	-8.49118	1.32e-07	2.85e-06	7.58846
Q9NUL5	0.761961	11.7445	8.48781	1.33e-07	2.86e-06	7.58268
O00178	0.698054	12.0574	8.48444	1.34e-07	2.86e-06	7.57692
Q9Y450	-0.242921	11.9453	-8.47216	1.36e-07	2.91e-06	7.55587
A0A024R9N6	0.222421	14.7294	8.44061	1.44e-07	3.06e-06	7.50169
Q13685	-0.313874	10.5536	-8.42254	1.48e-07	3.14e-06	7.4706
Q15370	-0.340642	12.2493	-8.41416	1.5e-07	3.17e-06	7.45616
Q9NZD8	-0.273117	12.514	-8.41089	1.51e-07	3.18e-06	7.45054
P00973	1.15197	12.9382	8.40695	1.52e-07	3.19e-06	7.44375
Q9UHY1	0.280617	12.395	8.40475	1.53e-07	3.19e-06	7.43995
Q5TFE4	-0.392863	12.9242	-8.39971	1.54e-07	3.21e-06	7.43127
A0A024R7Y5	-0.271892	11.1243	-8.39141	1.56e-07	3.24e-06	7.41695
Q7Z5L9	-0.675722	11.1008	-8.3858	1.58e-07	3.26e-06	7.40727
Q5VUU6	0.392399	14.1176	8.38049	1.59e-07	3.28e-06	7.3981
O95864	-1.80485	7.23099	-8.37267	1.61e-07	3.3e-06	7.38459
Q8TDB6	0.538213	14.3177	8.3714	1.61e-07	3.3e-06	7.38239
P82673	-0.218377	11.0152	-8.35918	1.65e-07	3.36e-06	7.36126
Q9Y5A7	1.233	12.8875	8.3282	1.74e-07	3.53e-06	7.30762
Q14696	0.359119	12.6664	8.32068	1.76e-07	3.56e-06	7.29457
P36959	2.25434	10.4485	8.30783	1.8e-07	3.63e-06	7.27227
Q8N6R0	-0.281472	10.702	-8.29985	1.82e-07	3.67e-06	7.25841
P32456	1.29182	13.3267	8.28647	1.86e-07	3.74e-06	7.23514
Q2M385	-1.88727	11.5878	-8.2716	1.91e-07	3.82e-06	7.20927
P26447	-0.784283	12.3522	-8.263	1.94e-07	3.86e-06	7.19428
Q96S82	-0.41145	11.1368	-8.25203	1.98e-07	3.92e-06	7.17516
A7BI36	0.359803	16.2712	8.25115	1.98e-07	3.92e-06	7.17363
Q3YBM2	-1.49283	9.38293	-8.23674	2.03e-07	4e-06	7.14848
P85037	-0.345976	6.31838	-8.22822	2.06e-07	4.04e-06	7.1336
P28838	0.291209	15.8916	8.21255	2.12e-07	4.14e-06	7.10621
Q12899	0.673215	11.8637	8.20415	2.15e-07	4.19e-06	7.09152
Q9NU19	0.363669	9.62825	8.20066	2.16e-07	4.2e-06	7.08541
P19525	1.07019	13.4392	8.18026	2.24e-07	4.33e-06	7.04966
O75882	-0.601774	8.37302	-8.17816	2.24e-07	4.33e-06	7.04598
Q8N392	-0.262955	13.7136	-8.14902	2.36e-07	4.54e-06	6.99483
Q9Y6Y9	-0.837157	8.52284	-8.13699	2.41e-07	4.62e-06	6.97368
A0A024R0E2	-0.451366	14.1977	-8.13208	2.43e-07	4.64e-06	6.96505
A0A024R8Y2	-0.433483	10.5567	-8.1314	2.43e-07	4.64e-06	6.96385
P17813	-0.852073	11.8402	-8.11936	2.48e-07	4.72e-06	6.94264
P18847	1.01652	8.14972	8.11464	2.5e-07	4.74e-06	6.93432
Q08ET2	1.07922	8.02001	8.11139	2.52e-07	4.74e-06	6.92859
P20839	-0.195518	11.698	-8.11075	2.52e-07	4.74e-06	6.92748
Q9C035	1.0943	10.9832	8.10184	2.56e-07	4.8e-06	6.91177
Q8N128	0.738196	10.9306	8.10034	2.56e-07	4.8e-06	6.90912
P08571	-0.878933	13.1053	-8.08833	2.62e-07	4.88e-06	6.88792
Q10589	1.11306	10.6505	8.08473	2.63e-07	4.9e-06	6.88156
Q96S38	0.302276	11.7855	8.07274	2.69e-07	4.98e-06	6.86038
Q8N4C8	-0.551703	11.3415	-8.06054	2.75e-07	5.07e-06	6.83881
Q9H000	-0.265239	10.4995	-8.04477	2.82e-07	5.2e-06	6.81089
Q13438	-0.387226	13.4204	-8.03669	2.86e-07	5.25e-06	6.79657
Q8IY17	-0.395072	12.7222	-8.02452	2.92e-07	5.35e-06	6.77499
Q9NZI7	0.388959	10.9497	8.00669	3.02e-07	5.5e-06	6.74335
Q92854	1.62009	9.84203	8.00094	3.05e-07	5.53e-06	6.73312
Q9Y616	-0.429364	12.4796	-8.0003	3.05e-07	5.53e-06	6.73199
Q96CV9	0.80576	12.54	7.98115	3.15e-07	5.7e-06	6.69793
Q99836	0.410027	12.2068	7.97773	3.17e-07	5.71e-06	6.69184
P20702	-0.427116	13.8965	-7.9759	3.18e-07	5.72e-06	6.68858
Q9H832	0.27168	11.6769	7.96852	3.22e-07	5.77e-06	6.67544
Q6UWH4	-0.872897	10.8787	-7.96273	3.26e-07	5.81e-06	6.66512
Q9H4G4	0.405658	11.7938	7.95241	3.31e-07	5.9e-06	6.64671
A0A024R3V0	0.749511	12.5544	7.94202	3.38e-07	5.99e-06	6.62817
Q96RQ9	1.00571	13.2881	7.94019	3.39e-07	5.99e-06	6.62491
Q9GZT3	-0.352843	11.6713	-7.89678	3.65e-07	6.44e-06	6.54729
O75410	-0.216059	13.1978	-7.88988	3.7e-07	6.5e-06	6.53493
Q86UX7	-0.251484	14.5353	-7.88396	3.74e-07	6.55e-06	6.52432
Q96NA2	0.769533	10.0121	7.87191	3.82e-07	6.67e-06	6.5027
O00462	-0.599007	12.8242	-7.85764	3.91e-07	6.8e-06	6.47707
A0A024R6H1	0.415978	12.5947	7.85739	3.91e-07	6.8e-06	6.47663
O15533	0.605861	11.4787	7.83762	4.05e-07	7.02e-06	6.44109
Q9Y3I1	0.371456	10.7265	7.83354	4.08e-07	7.05e-06	6.43374
Q86YB8	0.315665	11.4671	7.83227	4.09e-07	7.05e-06	6.43145
Q9BTU6	-0.441189	13.5336	-7.82961	4.11e-07	7.06e-06	6.42667
O60551	-0.47462	10.7579	-7.80991	4.25e-07	7.29e-06	6.39118
P61769	0.925738	11.9127	7.78927	4.41e-07	7.54e-06	6.35394
A8K032	0.219038	10.6713	7.78496	4.45e-07	7.57e-06	6.34616
Q59EC0	0.345139	14.7055	7.74126	4.8e-07	8.16e-06	6.26709
Q9Y336	-0.613701	11.5042	-7.73687	4.84e-07	8.2e-06	6.25915
Q9H2Y7	0.841977	10.1942	7.73479	4.86e-07	8.2e-06	6.25537
Q12974	-0.281306	11.059	-7.73313	4.87e-07	8.2e-06	6.25236
Q13905	-0.398211	11.545	-7.72625	4.93e-07	8.27e-06	6.23989
Q7Z6L1	-0.333339	10.2072	-7.72562	4.94e-07	8.27e-06	6.23874
Q9UIL8	0.711513	9.76928	7.70092	5.16e-07	8.61e-06	6.19389
Q92484	-0.60337	10.3219	-7.69856	5.18e-07	8.62e-06	6.18961
P54920	0.390005	13.5692	7.67438	5.41e-07	8.98e-06	6.14561
Q13907	-0.417394	12.6866	-7.67217	5.43e-07	8.99e-06	6.14157
Q8TB03	0.283433	11.7184	7.67035	5.45e-07	8.99e-06	6.13826
Q9BPX1	-0.775036	9.74027	-7.66654	5.48e-07	9.02e-06	6.13133
Q99856	0.211331	12.3163	7.66526	5.5e-07	9.02e-06	6.129
P08575	-0.466911	14.8243	-7.66307	5.52e-07	9.03e-06	6.125
Q5VZ89	-0.227689	13.7103	-7.65412	5.61e-07	9.15e-06	6.10868
Q5KU26	-1.43399	10.6213	-7.62715	5.88e-07	9.57e-06	6.05944
O95714	-0.381466	9.32391	-7.62612	5.89e-07	9.57e-06	6.05755
P43353	-0.409215	11.7471	-7.61881	5.97e-07	9.67e-06	6.04419
O75503	-0.447207	10.8195	-7.61623	6e-07	9.69e-06	6.03947
A0A024R949	-0.330866	10.9903	-7.60529	6.12e-07	9.85e-06	6.01946
P13686	-1.48684	9.08439	-7.59769	6.2e-07	9.96e-06	6.00554
Q2M1Z3	0.200514	11.9509	7.58574	6.34e-07	1.01e-05	5.98364
P50591	2.88611	5.92511	7.57197	6.49e-07	1.04e-05	5.9584
O95976	-0.518965	10.3236	-7.56418	6.59e-07	1.05e-05	5.94409
Q13432	-0.367867	10.3674	-7.56202	6.61e-07	1.05e-05	5.94013
Q92769	-0.20034	11.8452	-7.55394	6.71e-07	1.06e-05	5.92529
A0A024R6A0	-0.762948	9.7996	-7.54874	6.77e-07	1.07e-05	5.91572
Q9Y2U5	-0.515984	9.94471	-7.54749	6.79e-07	1.07e-05	5.91342
Q16531	-0.194823	14.4091	-7.52541	7.06e-07	1.11e-05	5.8728
Q6PIU2	-0.36586	13.2858	-7.52293	7.09e-07	1.11e-05	5.86824
Q9UJJ9	-0.410564	9.16	-7.51589	7.18e-07	1.12e-05	5.85526
O75792	-0.197308	11.0139	-7.50464	7.33e-07	1.14e-05	5.83453
Q06830	-0.260866	14.8753	-7.50145	7.37e-07	1.15e-05	5.82866
Q96KC8	0.469768	11.926	7.49269	7.49e-07	1.16e-05	5.81248
O14613	0.980276	8.81302	7.48001	7.66e-07	1.19e-05	5.78907
P49716	0.788154	8.23391	7.44908	8.1e-07	1.25e-05	5.73186
Q9Y320	-0.351623	11.7855	-7.44514	8.16e-07	1.26e-05	5.72457
P10301	-0.389236	12.2453	-7.43639	8.29e-07	1.27e-05	5.70835
Q15149	-0.293683	17.1025	-7.4345	8.32e-07	1.27e-05	5.70484
Q92537	0.75388	7.01708	7.40682	8.75e-07	1.34e-05	5.65349
Q8TDZ2	-0.373522	13.1536	-7.39107	9e-07	1.37e-05	5.62421
P10619	-0.48541	12.9638	-7.38667	9.08e-07	1.38e-05	5.61604
A8K7F3	-0.5672	11.0621	-7.38407	9.12e-07	1.38e-05	5.61118
P29466	0.384216	14.0793	7.38322	9.13e-07	1.38e-05	5.60961
Q9Y371	0.262727	12.8566	7.38174	9.16e-07	1.38e-05	5.60686
P14598	0.919876	14.3684	7.38149	9.16e-07	1.38e-05	5.60639
Q9BRZ2	0.400839	12.0552	7.35832	9.56e-07	1.43e-05	5.56323
Q969Q5	0.409042	10.0248	7.35554	9.6e-07	1.44e-05	5.55805
A0A024R5F7	-0.711631	10.0149	-7.34199	9.84e-07	1.47e-05	5.53278
A0A024R4E5	-0.21882	15.0529	-7.29874	1.07e-06	1.59e-05	5.45193
Q9NR19	-0.246929	11.0905	-7.29489	1.07e-06	1.59e-05	5.44472
P50452	0.434808	12.7378	7.28556	1.09e-06	1.62e-05	5.42724
Q86UE8	0.390618	11.2099	7.28284	1.1e-06	1.62e-05	5.42214
P25942	1.37315	11.2854	7.24691	1.17e-06	1.73e-05	5.3547
Q8IXJ6	-0.245242	11.5862	-7.24082	1.18e-06	1.74e-05	5.34326
B0I1T2	0.753199	12.8902	7.2391	1.19e-06	1.74e-05	5.34004
Q9ULV3	-0.369257	8.24654	-7.23522	1.2e-06	1.75e-05	5.33274
P06280	-0.546318	12.6375	-7.23046	1.21e-06	1.76e-05	5.32378
Q9BW83	-0.30364	12.3528	-7.21312	1.25e-06	1.81e-05	5.29114
A0A024R565	-0.404027	10.7658	-7.21068	1.25e-06	1.82e-05	5.28653
Q8IV20	-0.437638	9.89703	-7.19453	1.29e-06	1.87e-05	5.25609
Q9Y5K6	0.218673	14.034	7.19188	1.3e-06	1.87e-05	5.25109
Q02556	-0.552413	10.3612	-7.17961	1.33e-06	1.91e-05	5.22793
Q9UFW8	0.352253	10.5528	7.16763	1.36e-06	1.95e-05	5.2053
V9HWH2	1.1086	12.1826	7.16397	1.37e-06	1.96e-05	5.19838
V9HWE9	-0.265925	13.5527	-7.15725	1.38e-06	1.98e-05	5.18567
P41226	0.424326	13.4336	7.15387	1.39e-06	1.98e-05	5.17927
Q14008	-0.239344	14.795	-7.14508	1.41e-06	2.01e-05	5.16264
Q5TEJ8	0.491512	12.973	7.13857	1.43e-06	2.03e-05	5.15031
E5KRG5	0.543517	14.4549	7.12458	1.47e-06	2.08e-05	5.1238
P42285	-0.176981	14.0547	-7.12052	1.48e-06	2.09e-05	5.11609
Q6FIF1	0.697567	9.82791	7.10835	1.51e-06	2.13e-05	5.09301
Q8NBN3	-0.464986	9.99594	-7.10251	1.53e-06	2.15e-05	5.08193
P25774	-0.455139	13.708	-7.10065	1.53e-06	2.15e-05	5.07839
V9HWB5	0.633377	12.1814	7.08946	1.57e-06	2.19e-05	5.05713
O75691	-0.416424	7.60206	-7.08769	1.57e-06	2.2e-05	5.05376
P26651	1.33172	6.5624	7.07879	1.6e-06	2.23e-05	5.03685
A8KAL2	0.236005	13.1829	7.075	1.61e-06	2.24e-05	5.02963
A0A0B7MGD3	1.25685	11.6644	7.06847	1.63e-06	2.26e-05	5.0172
O14908	-0.335692	10.5777	-7.06369	1.64e-06	2.27e-05	5.0081
O15427	-0.310635	11.5541	-7.05953	1.66e-06	2.29e-05	5.00018
E7EQL5	-0.596489	8.53499	-7.05538	1.67e-06	2.3e-05	4.99228
A8YXX4	-0.517531	12.9043	-7.0457	1.7e-06	2.34e-05	4.97383
Q6ZNJ1	-0.383646	13.125	-7.03135	1.75e-06	2.39e-05	4.94645
A8KA33	0.421694	12.432	7.01296	1.81e-06	2.47e-05	4.91132
Q9Y3A5	-0.191948	12.5984	-7.01071	1.81e-06	2.48e-05	4.90702
O43149	-0.240969	13.5881	-7.00729	1.83e-06	2.49e-05	4.90048
A0A024R7L6	-0.488911	10.4982	-7.00378	1.84e-06	2.5e-05	4.89378
Q08380	0.474946	13.4622	6.9978	1.86e-06	2.52e-05	4.88233
Q92622	0.761835	10.1274	6.98954	1.89e-06	2.55e-05	4.86653
P29401	-0.196423	15.0148	-6.98608	1.9e-06	2.56e-05	4.85991
Q9H4L7	-0.398832	10.0883	-6.9856	1.9e-06	2.56e-05	4.85899
Q9UDY4	0.27668	11.5098	6.96434	1.98e-06	2.65e-05	4.81825
Q9NVE7	-0.19625	12.1519	-6.96408	1.98e-06	2.65e-05	4.81775
Q8NBW4	-0.385499	9.18905	-6.95833	2e-06	2.67e-05	4.80672
Q6FI23	0.315213	12.9178	6.95538	2.01e-06	2.67e-05	4.80106
Q9C002	1.18687	12.2103	6.95512	2.01e-06	2.67e-05	4.80055
O60268	-0.745588	8.72719	-6.95495	2.01e-06	2.67e-05	4.80023
P15408	1.41412	9.557	6.95105	2.03e-06	2.69e-05	4.79274
P57764	0.496875	12.275	6.94173	2.07e-06	2.73e-05	4.77485
P16333	-0.274679	12.8807	-6.9259	2.13e-06	2.8e-05	4.74443
Q9BZZ2	1.25624	13.5207	6.92097	2.15e-06	2.82e-05	4.73494
Q8TCB0	1.31381	11.2546	6.90915	2.2e-06	2.88e-05	4.7122
O00635	0.231446	11.5818	6.89204	2.27e-06	2.97e-05	4.67923
Q9Y279	-1.66014	10.3266	-6.88931	2.28e-06	2.98e-05	4.67396
Q96EY8	-0.384338	10.4643	-6.88636	2.29e-06	2.98e-05	4.66828
Q86XS8	-0.785589	9.06346	-6.88596	2.29e-06	2.98e-05	4.6675
Q14790	0.286382	11.5389	6.88261	2.31e-06	3e-05	4.66104
P02786	-0.866089	14.7851	-6.87877	2.33e-06	3.01e-05	4.65365
J3KNA0	-0.413075	11.3861	-6.87592	2.34e-06	3.02e-05	4.64814
Q9NUQ8	-0.232757	12.1565	-6.87527	2.34e-06	3.02e-05	4.64688
Q9H3U5	-0.277008	11.3024	-6.86375	2.39e-06	3.07e-05	4.62464
P80075	2.03808	11.4507	6.86336	2.39e-06	3.07e-05	4.6239
O95498	-0.900041	10.4482	-6.8621	2.4e-06	3.07e-05	4.62146
P18583	-0.214539	13.6715	-6.85109	2.45e-06	3.13e-05	4.60018
O75911	-0.428324	7.50393	-6.83931	2.51e-06	3.19e-05	4.57741
Q8TEQ0	-0.249059	11.9502	-6.83866	2.51e-06	3.19e-05	4.57615
P51965	0.591227	11.4394	6.83495	2.53e-06	3.21e-05	4.56896
P32519	0.347071	10.454	6.8155	2.62e-06	3.32e-05	4.5313
Q15269	-0.325939	8.70703	-6.80479	2.67e-06	3.38e-05	4.51054
Q13459	-0.270083	14.2768	-6.7988	2.71e-06	3.41e-05	4.49891
A0A384MDY0	0.233691	13.426	6.79584	2.72e-06	3.42e-05	4.49317
O15455	0.372852	10.6202	6.79386	2.73e-06	3.43e-05	4.48934
O75976	-0.973196	7.09646	-6.78572	2.77e-06	3.48e-05	4.47352
O43567	-0.402895	12.6727	-6.78015	2.8e-06	3.51e-05	4.4627
Q5R3K3	2.43133	9.36124	6.76169	2.9e-06	3.62e-05	4.42682
O15091	-0.266541	8.82552	-6.75348	2.95e-06	3.67e-05	4.41085
Q96M96	-0.263563	10.9872	-6.74889	2.97e-06	3.7e-05	4.40191
Q01813	0.314881	12.6297	6.7425	3.01e-06	3.73e-05	4.38947
Q13263	-0.190036	14.1343	-6.7358	3.05e-06	3.77e-05	4.37641
Q96BJ3	0.225409	11.7498	6.72811	3.09e-06	3.82e-05	4.36143
Q9BXX0	-0.608814	12.4737	-6.72321	3.12e-06	3.85e-05	4.35188
Q9NR31	0.276753	13.4239	6.71947	3.15e-06	3.87e-05	4.34457
Q9H4A5	-0.230845	10.3216	-6.71843	3.15e-06	3.87e-05	4.34255
P40121	-0.446466	13.5105	-6.71758	3.16e-06	3.87e-05	4.34088
O95071	-0.235426	11.3963	-6.70749	3.22e-06	3.93e-05	4.32119
Q01970	-0.145359	12.3965	-6.69992	3.27e-06	3.98e-05	4.3064
B4E1Z4	0.736045	12.4996	6.69656	3.29e-06	4e-05	4.29985
A0A024R7M7	0.492138	10.8152	6.68979	3.33e-06	4.04e-05	4.2866
P55058	-0.672837	9.10868	-6.67674	3.41e-06	4.14e-05	4.26108
Q8NF50	0.346389	13.991	6.66582	3.49e-06	4.21e-05	4.23971
P60520	-0.393947	9.86924	-6.66562	3.49e-06	4.21e-05	4.23933
Q9Y4G2	-0.296758	10.2443	-6.65422	3.56e-06	4.29e-05	4.21699
Q86YS6	0.519395	9.94115	6.65024	3.59e-06	4.32e-05	4.2092
Q14643	-0.520686	9.97368	-6.63808	3.68e-06	4.4e-05	4.18534
Q8NCN4	-0.29506	9.43488	-6.63783	3.68e-06	4.4e-05	4.18485
U6BMB8	1.04682	8.03664	6.63096	3.73e-06	4.45e-05	4.17136
Q9BQ48	-0.435127	8.84265	-6.62362	3.78e-06	4.51e-05	4.15695
P11498	-0.239005	12.8266	-6.61562	3.84e-06	4.56e-05	4.14124
Q16581	0.495708	9.10124	6.6156	3.84e-06	4.56e-05	4.14121
A0A024R5A7	-0.241694	10.0164	-6.60534	3.92e-06	4.64e-05	4.12104
A0A024RDG6	0.432519	13.3174	6.60117	3.95e-06	4.67e-05	4.11284
F6IR49	1.60271	8.59832	6.58287	4.09e-06	4.83e-05	4.07682
A0A024R252	-0.306983	12.296	-6.57418	4.16e-06	4.9e-05	4.05971
Q9H7M9	-0.995346	9.37409	-6.57096	4.18e-06	4.92e-05	4.05336
P15509	-0.702702	10.6009	-6.56479	4.23e-06	4.97e-05	4.04119
O95453	-0.239388	11.7438	-6.5548	4.32e-06	5.05e-05	4.0215
Q16644	-0.25382	12.1225	-6.55317	4.33e-06	5.05e-05	4.01829
P36969	-0.255797	13.0311	-6.55303	4.33e-06	5.05e-05	4.018
A6NHR9	0.361918	13.5144	6.55164	4.34e-06	5.06e-05	4.01526
A0A6B7FVG0	1.44158	7.83375	6.5456	4.39e-06	5.1e-05	4.00333
Q96RS6	0.545567	12.1239	6.54559	4.39e-06	5.1e-05	4.00332
Q9H930	0.812848	10.394	6.54116	4.43e-06	5.13e-05	3.99458
Q96EY7	-0.1515	12.393	-6.53433	4.49e-06	5.19e-05	3.98108
Q9H939	0.531809	13.7007	6.52975	4.53e-06	5.22e-05	3.97203
P53602	-0.368216	12.4024	-6.52011	4.62e-06	5.3e-05	3.95298
P06702	-0.787941	12.9525	-6.51896	4.63e-06	5.3e-05	3.9507
A0A024QZU8	-0.319563	10.8197	-6.51862	4.63e-06	5.3e-05	3.95003
O94885	0.438885	13.2256	6.51855	4.63e-06	5.3e-05	3.94988
Q8WXI9	-0.245211	11.2042	-6.51179	4.69e-06	5.36e-05	3.93652
Q9P021	-0.416305	9.07531	-6.50656	4.74e-06	5.4e-05	3.92617
P11171	-0.596481	10.9276	-6.50479	4.75e-06	5.41e-05	3.92266
Q9BUL9	-0.358287	10.1268	-6.50335	4.77e-06	5.41e-05	3.91982
P08567	0.430973	13.831	6.50079	4.79e-06	5.43e-05	3.91473
P14207	-0.392362	12.6912	-6.49301	4.86e-06	5.5e-05	3.89932
O14874	-0.178161	11.3802	-6.49048	4.89e-06	5.52e-05	3.89433
P43235	-2.12689	9.76198	-6.48929	4.9e-06	5.52e-05	3.89196
Q12789	-0.167641	11.6335	-6.47748	5.01e-06	5.64e-05	3.86855
A0A024R9M9	-0.232034	11.2716	-6.47008	5.09e-06	5.71e-05	3.85387
Q8IWA4	0.422134	11.5679	6.45023	5.29e-06	5.91e-05	3.81445
Q9H7Z7	-0.193292	13.0623	-6.45013	5.29e-06	5.91e-05	3.81425
B4E321	-0.449777	10.2939	-6.44877	5.3e-06	5.91e-05	3.81155
Q5T447	-0.231355	12.0794	-6.44577	5.33e-06	5.94e-05	3.8056
P17706	0.325581	12.7354	6.43315	5.46e-06	6.07e-05	3.78049
Q9NUL3	-0.357099	9.29986	-6.42485	5.55e-06	6.16e-05	3.76398
Q13625	0.577761	11.6741	6.41792	5.63e-06	6.23e-05	3.75018
Q6LAF9	-0.28853	10.2288	-6.41405	5.67e-06	6.27e-05	3.74249
O00421	0.6125	9.20497	6.41198	5.69e-06	6.28e-05	3.73836
A0A024R704	-0.306556	11.5688	-6.411	5.71e-06	6.28e-05	3.73641
P61421	-0.198323	13.2591	-6.39709	5.86e-06	6.44e-05	3.70869
P22897	-0.747755	14.9709	-6.38234	6.03e-06	6.62e-05	3.67927
Q8TED4	-0.389651	10.8439	-6.37866	6.08e-06	6.65e-05	3.67191
O95834	-0.259327	12.076	-6.37791	6.09e-06	6.65e-05	3.67041
Q9BZE9	-0.237667	12.2385	-6.3494	6.43e-06	7.02e-05	3.61345
O00299	0.249708	13.8501	6.33444	6.63e-06	7.22e-05	3.58351
Q7Z7L1	0.447121	12.1339	6.33176	6.66e-06	7.24e-05	3.57816
A0A384NPN7	-0.499609	12.132	-6.31696	6.86e-06	7.44e-05	3.5485
A0A024RBX6	-0.349953	11.3885	-6.31536	6.88e-06	7.45e-05	3.54529
O95613	-0.299375	10.8501	-6.31443	6.89e-06	7.45e-05	3.54342
Q6IC98	-0.307678	12.2365	-6.31167	6.93e-06	7.48e-05	3.5379
Q5U0E6	0.194788	12.1739	6.30717	6.99e-06	7.53e-05	3.52888
A0A140VJZ1	-0.145495	14.2947	-6.30622	7e-06	7.53e-05	3.52697
Q9NX46	0.334153	12.328	6.30308	7.05e-06	7.56e-05	3.52066
Q9UPU7	-0.175044	13.1002	-6.30044	7.08e-06	7.58e-05	3.51537
A0A024R9D1	-0.9572	8.85762	-6.3002	7.09e-06	7.58e-05	3.51488
P32248	1.82139	7.75976	6.29335	7.18e-06	7.67e-05	3.50115
Q8IXI2	-0.188794	12.5484	-6.28836	7.25e-06	7.73e-05	3.49112
Q14690	-0.347472	11.74	-6.28655	7.28e-06	7.74e-05	3.48748
Q7L014	-0.189239	14.2903	-6.28071	7.36e-06	7.82e-05	3.47575
Q5H9U9	0.624062	13.2117	6.27985	7.38e-06	7.82e-05	3.47402
X5D963	-0.274202	10.4683	-6.27603	7.43e-06	7.86e-05	3.46635
P49459	0.464696	10.2346	6.26973	7.53e-06	7.95e-05	3.45368
Q9H5V9	-0.362374	9.4595	-6.26414	7.61e-06	8.01e-05	3.44244
Q53GL0	0.789125	11.5016	6.26355	7.62e-06	8.01e-05	3.44126
Q6FHQ0	-0.196332	12.9335	-6.25691	7.72e-06	8.11e-05	3.4279
Q96JJ3	0.1642	13.7345	6.24938	7.83e-06	8.21e-05	3.41275
P41208	-0.278516	11.3326	-6.24179	7.95e-06	8.32e-05	3.39747
Q16513	0.318434	11.8236	6.24063	7.97e-06	8.33e-05	3.39512
Q92982	0.268435	10.6598	6.23808	8.01e-06	8.35e-05	3.39
Q9UGV2	-0.197053	11.6941	-6.23402	8.07e-06	8.4e-05	3.38182
B2RE76	-0.296853	12.1191	-6.2302	8.14e-06	8.45e-05	3.37411
P27707	0.552655	11.7845	6.22951	8.15e-06	8.45e-05	3.37272
A0A024R5S7	-0.533503	10.7951	-6.21828	8.33e-06	8.62e-05	3.35008
P48449	-0.28207	12.4946	-6.2122	8.43e-06	8.71e-05	3.33781
P37840	-0.649325	11.3809	-6.21169	8.44e-06	8.71e-05	3.33678
O60331	-0.302616	11.0928	-6.21058	8.46e-06	8.71e-05	3.33453
P49662	0.316821	12.9567	6.19562	8.71e-06	8.96e-05	3.30433
Q9UL46	0.36255	14.314	6.19106	8.79e-06	9.02e-05	3.29514
Q96A46	1.04611	9.90771	6.18895	8.83e-06	9.04e-05	3.29087
P26012	1.12081	11.014	6.17463	9.08e-06	9.29e-05	3.26192
Q9Y5J9	-0.319845	10.6655	-6.16811	9.2e-06	9.39e-05	3.24871
Q14534	-0.467804	11.8413	-6.16574	9.24e-06	9.42e-05	3.24393
Q9BW92	-0.151133	12.6297	-6.16163	9.32e-06	9.47e-05	3.23561
Q8IXB1	-0.192644	12.5321	-6.16152	9.32e-06	9.47e-05	3.23538
P43250	-0.288307	9.16904	-6.16052	9.34e-06	9.47e-05	3.23336
Q92544	-0.412839	12.5618	-6.15739	9.4e-06	9.51e-05	3.22702
P56962	0.281201	10.4127	6.15095	9.52e-06	9.62e-05	3.21397
O15162	0.571711	10.465	6.14266	9.68e-06	9.76e-05	3.19717
Q5T1V6	0.25647	11.4061	6.14153	9.7e-06	9.77e-05	3.19489
P26951	0.756691	11.0779	6.14044	9.72e-06	9.77e-05	3.19267
P49815	-0.180525	11.8704	-6.12246	1.01e-05	0.000101095	3.1562
Q9H3N1	0.204793	12.9759	6.12154	1.01e-05	0.000101107	3.15434
Q5JRA6	0.173826	14.0096	6.11917	1.01e-05	0.000101412	3.14954
Q5K4L6	0.470227	12.0006	6.11393	1.02e-05	0.000102302	3.13889
Q15833	-0.185775	13.9922	-6.11292	1.03e-05	0.000102335	3.13684
Q9P278	0.553307	9.4584	6.10916	1.03e-05	0.000102928	3.12922
E9PN81	-0.232731	9.48944	-6.108	1.04e-05	0.000102992	3.12686
Q9GZU1	-0.162082	11.4981	-6.09788	1.06e-05	0.000104914	3.10629
Q9NUA8	-0.307097	8.81887	-6.09204	1.07e-05	0.000105962	3.09443
Q9H444	0.169282	13.3038	6.09081	1.07e-05	0.000106044	3.09192
Q8TEY7	0.427569	10.0666	6.08481	1.09e-05	0.000107141	3.07972
Q5STB3	1.29537	10.4735	6.08261	1.09e-05	0.000107302	3.07525
A0A024RDN9	-0.417369	8.38589	-6.08238	1.09e-05	0.000107302	3.07477
P42226	0.24285	13.0167	6.07694	1.1e-05	0.000108291	3.06371
O14841	-0.225509	12.7644	-6.06005	1.14e-05	0.00011182	3.02931
Q8WVX9	-0.655387	9.91251	-6.05808	1.15e-05	0.000112073	3.02531
V9HW90	-0.895845	12.5752	-6.05682	1.15e-05	0.000112169	3.02274
Q8TEB1	-0.270652	9.8918	-6.05315	1.16e-05	0.000112807	3.01526
A8KAM7	-0.536924	7.35046	-6.05047	1.16e-05	0.000113226	3.0098
A0A024R6T8	-0.22524	11.3985	-6.04817	1.17e-05	0.00011356	3.00511
Q9NX62	-0.569289	11.3118	-6.04241	1.18e-05	0.000114624	2.99336
O95497	-0.739019	10.6233	-6.04161	1.18e-05	0.000114624	2.99174
O75718	-0.315251	10.9184	-6.04085	1.19e-05	0.000114624	2.99018
Q9BQ70	-0.32475	11.7056	-6.04022	1.19e-05	0.000114624	2.98888
A0A0S2Z3Z5	0.492425	12.0638	6.0387	1.19e-05	0.000114785	2.98578
Q9UGR2	0.200544	11.0294	6.03486	1.2e-05	0.000115481	2.97796
A0A140VJT0	0.298295	13.0218	6.03113	1.21e-05	0.000116156	2.97034
Q9NPP4	-0.233891	12.7251	-6.02488	1.22e-05	0.000117425	2.9576
P27540	-0.334948	8.80183	-6.02164	1.23e-05	0.000117842	2.95098
Q15029	-0.163801	14.246	-6.02149	1.23e-05	0.000117842	2.95067
O75563	-0.234545	11.7713	-6.01869	1.24e-05	0.000118313	2.94495
Q01650	0.607397	10.6882	6.00206	1.28e-05	0.000121952	2.91097
O43182	-0.234586	10.8039	-6.00196	1.28e-05	0.000121952	2.91075
P07814	-0.16163	15.4029	-6.00078	1.28e-05	0.000122043	2.90835
O95166	-0.377322	12.1765	-5.99104	1.31e-05	0.000124251	2.88843
A0A0M4G3H8	-0.184193	13.1328	-5.99015	1.31e-05	0.000124271	2.88662
Q7Z4F1	0.462128	10.211	5.98587	1.32e-05	0.000125144	2.87784
Q6NUQ4	-0.198765	11.5627	-5.98259	1.33e-05	0.000125767	2.87115
O95671	-0.144369	13.2373	-5.97866	1.34e-05	0.000126562	2.86309
B7Z2R7	0.390388	12.5863	5.96647	1.38e-05	0.00012949	2.83814
Q9NX01	0.420517	8.923	5.96216	1.39e-05	0.000130409	2.8293
Q9NZB2	-0.184976	14.071	-5.95376	1.41e-05	0.000132344	2.81209
O60502	0.192387	12.2767	5.95325	1.41e-05	0.000132344	2.81104
A0A024R8L1	-0.362411	12.2537	-5.95182	1.42e-05	0.000132515	2.8081
P55039	-0.141618	12.5635	-5.94652	1.43e-05	0.000133669	2.79723
A0A0S2Z3W7	-0.150849	12.3019	-5.94594	1.43e-05	0.000133669	2.79604
A5YKK6	-0.16043	13.962	-5.91442	1.53e-05	0.000142147	2.73132
P51398	-0.181232	12.1469	-5.91384	1.53e-05	0.000142147	2.73013
P11387	0.24905	14.5871	5.91115	1.54e-05	0.000142695	2.7246
O95155	-0.339836	12.2381	-5.90728	1.55e-05	0.000143589	2.71663
Q9UH99	-0.211184	12.8349	-5.90253	1.56e-05	0.000144744	2.70687
A0A024QYR8	-0.45897	13.1204	-5.8996	1.57e-05	0.000145372	2.70086
P35658	-0.1871	14.0829	-5.89822	1.58e-05	0.00014555	2.69802
Q7Z6J4	0.549526	13.3133	5.88687	1.62e-05	0.000148692	2.67465
P25445	0.870363	10.7792	5.87121	1.67e-05	0.000153233	2.64241
Q8NI60	-0.478504	10.2649	-5.86765	1.68e-05	0.000154016	2.63507
Q06481	-0.217894	12.6316	-5.86715	1.68e-05	0.000154016	2.63404
A0A0K0K1L8	0.195443	14.337	5.85499	1.72e-05	0.000157607	2.60897
Q99707	-0.256289	10.4287	-5.85172	1.73e-05	0.000158409	2.60222
A0A024RD15	-0.252964	11.6828	-5.84448	1.76e-05	0.000160498	2.58729
Q09666	-0.759944	17.6555	-5.83664	1.79e-05	0.000162818	2.5711
P05787	-0.435099	12.71	-5.83164	1.81e-05	0.000164224	2.56076
A0A087WTJ2	0.359052	13.2518	5.82582	1.83e-05	0.000165681	2.54875
O95236	1.6564	11.1609	5.82576	1.83e-05	0.000165681	2.54862
Q9BYC9	-0.252779	9.79585	-5.82127	1.84e-05	0.000166938	2.53936
O94829	-0.204956	9.59848	-5.80803	1.89e-05	0.000171221	2.51198
Q5VTQ0	0.597119	6.98041	5.80519	1.91e-05	0.000171948	2.50611
P62253	-0.215241	11.2101	-5.80005	1.93e-05	0.000173486	2.49548
P52209	-0.245375	15.0675	-5.79792	1.93e-05	0.000173974	2.49106
Q10713	-0.167449	12.6602	-5.78636	1.98e-05	0.000177575	2.46714
Q9BZE1	-0.217605	11.3984	-5.78583	1.98e-05	0.000177575	2.46604
Q9H4A3	-0.152456	13.1076	-5.78559	1.98e-05	0.000177575	2.46554
Q13422	-0.365993	10.9042	-5.78451	1.99e-05	0.000177694	2.46331
Q9NP72	0.181319	12.9578	5.7805	2e-05	0.000178878	2.455
P15498	-0.145983	14.6078	-5.77769	2.02e-05	0.000179631	2.44918
P06703	-0.52238	12.0612	-5.77521	2.03e-05	0.000180266	2.44405
O60869	-0.284736	12.1788	-5.76842	2.05e-05	0.000182498	2.42998
O15111	-0.275104	11.8174	-5.76585	2.06e-05	0.000183182	2.42463
P43246	-0.164756	11.9589	-5.76416	2.07e-05	0.000183533	2.42115
Q9H0J9	0.437211	12.9363	5.76167	2.08e-05	0.00018419	2.41598
Q5U003	0.463313	10.5955	5.75828	2.1e-05	0.000184767	2.40894
A0A024R8F1	-0.317323	10.4558	-5.75811	2.1e-05	0.000184767	2.4086
Q6IB39	-0.339966	10.611	-5.75793	2.1e-05	0.000184767	2.40822
Q9Y485	-0.222371	13.1135	-5.74204	2.17e-05	0.000190563	2.37524
B3KW79	-0.240541	13.3954	-5.74044	2.17e-05	0.000190899	2.37193
Q9UHP3	0.701603	11.6375	5.72364	2.25e-05	0.000197259	2.33704
P08727	-0.513595	10.0236	-5.72192	2.26e-05	0.00019766	2.33347
P18887	-0.19094	11.5738	-5.71666	2.28e-05	0.0001995	2.32252
Q9BYM8	0.376776	11.1176	5.71416	2.29e-05	0.00020022	2.31734
Q4FZ45	-0.648161	7.0877	-5.71295	2.3e-05	0.00020042	2.31482
Q9NWT6	-0.194694	8.32916	-5.70746	2.33e-05	0.000202382	2.3034
A0A024RBU4	0.675879	10.8168	5.6964	2.38e-05	0.000206701	2.28039
A0A024RE14	0.307231	11.0598	5.68904	2.41e-05	0.000209528	2.26506
P05109	-0.627801	12.5014	-5.67984	2.46e-05	0.000213196	2.2459
P52630	1.04297	12.341	5.67467	2.49e-05	0.000215148	2.23513
Q9BTE6	-0.216452	9.97835	-5.66486	2.54e-05	0.000219188	2.2147
Q93100	-0.176369	11.1702	-5.664	2.54e-05	0.000219254	2.2129
P54803	-0.217595	12.349	-5.66204	2.55e-05	0.000219816	2.20881
Q9H1C4	0.590502	12.8889	5.65888	2.57e-05	0.000220919	2.20222
Q9BS40	-0.359588	9.90254	-5.65767	2.57e-05	0.000221145	2.1997
Q96IG2	-0.248248	10.824	-5.65565	2.59e-05	0.000221737	2.1955
Q9UL01	0.379993	10.0808	5.65386	2.59e-05	0.000222139	2.19175
Q08334	-0.558034	9.31362	-5.65335	2.6e-05	0.000222139	2.19069
P07948	0.292067	14.3731	5.64802	2.63e-05	0.000224253	2.17958
Q9UN19	0.855669	11.0613	5.62998	2.73e-05	0.000232375	2.1419
P51790	-0.171092	10.4695	-5.62799	2.74e-05	0.00023279	2.13774
Q9Y5J1	-0.551182	10.0136	-5.6277	2.74e-05	0.00023279	2.13714
Q13393	-0.217827	12.9812	-5.62597	2.75e-05	0.000233102	2.13354
P30876	-0.23355	13.1459	-5.62564	2.75e-05	0.000233102	2.13285
Q8N6H7	-0.154733	12.9968	-5.6131	2.82e-05	0.000238843	2.10663
O15357	-0.159131	13.0006	-5.61066	2.84e-05	0.000239699	2.10153
P49961	-0.261122	11.4937	-5.59476	2.93e-05	0.00024731	2.06827
A0A3G9HN97	0.509905	13.4902	5.5938	2.94e-05	0.000247443	2.06626
Q09472	-0.281331	10.5364	-5.5889	2.97e-05	0.000249591	2.05601
Q8NBJ7	-0.221908	11.9968	-5.57993	3.02e-05	0.00025388	2.03723
Q16850	-0.473712	11.0554	-5.56692	3.1e-05	0.000260405	2.00997
A0A0S2Z4Q2	-0.907846	12.9569	-5.56583	3.11e-05	0.000260618	2.00769
P15848	-0.186093	12.8876	-5.56395	3.12e-05	0.000261259	2.00374
Q11201	-0.336052	12.0218	-5.5457	3.24e-05	0.000270726	1.96547
Q8NF37	-0.333129	12.6846	-5.54531	3.24e-05	0.000270726	1.96465
Q8TAV0	-0.287688	9.37481	-5.54401	3.25e-05	0.000271067	1.96193
Q9H6S0	-0.254048	12.0794	-5.54044	3.28e-05	0.00027269	1.95443
B2R8G6	-0.299334	8.57824	-5.53791	3.29e-05	0.000273729	1.94912
A4D1B1	-1.09598	11.3056	-5.53716	3.3e-05	0.000273769	1.94754
Q8NBJ9	0.306642	8.7347	5.52951	3.35e-05	0.000277736	1.93148
F8WCT1	-0.423651	9.9278	-5.52776	3.36e-05	0.000278348	1.92781
A0A024RD30	0.528957	10.085	5.52622	3.37e-05	0.0002786	1.92458
Q9Y295	-0.206686	12.6593	-5.52596	3.38e-05	0.0002786	1.92404
Q9H6R4	-0.21256	9.68801	-5.51721	3.44e-05	0.000283285	1.90566
A0A140VJI7	-0.496711	10.4509	-5.51579	3.45e-05	0.000283724	1.90266
Q9ULX3	0.427649	9.33482	5.51369	3.46e-05	0.000284562	1.89824
Q9UJX2	-0.250271	11.4167	-5.51287	3.47e-05	0.000284643	1.89654
Q9UIA0	-0.551185	11.3722	-5.5068	3.51e-05	0.000287837	1.88377
Q99622	-0.578585	8.21433	-5.50476	3.53e-05	0.000288654	1.87948
Q9UEE9	-0.301502	11.3383	-5.50306	3.54e-05	0.00028927	1.8759
O75643	-0.169352	15.4604	-5.48834	3.65e-05	0.000297801	1.84494
Q6DKJ4	0.195214	10.642	5.48669	3.66e-05	0.000298408	1.84147
Q9BV29	0.623262	10.3476	5.48578	3.67e-05	0.000298557	1.83955
Q9P2M4	-0.462676	9.23974	-5.4835	3.69e-05	0.000299556	1.83475
Q9UJV9	-0.264902	11.8392	-5.48263	3.69e-05	0.00029968	1.83293
P51797	-0.287654	10.1194	-5.47043	3.79e-05	0.000306931	1.80723
Q63ZY3	-0.184135	12.4623	-5.45491	3.91e-05	0.000316527	1.77454
Q8TDY2	-0.220709	11.3644	-5.44337	4.01e-05	0.000323683	1.7502
O60674	0.738325	10.9935	5.44282	4.01e-05	0.000323683	1.74903
Q86U90	0.418202	9.58069	5.44124	4.02e-05	0.0003243	1.7457
P10124	0.884295	9.37014	5.43743	4.06e-05	0.000326424	1.73768
Q9H7E9	-0.461567	7.12139	-5.42692	4.14e-05	0.000333174	1.71549
Q5T0D9	-0.369198	9.90948	-5.42451	4.17e-05	0.000334393	1.7104
P11233	-0.252064	12.1342	-5.41387	4.26e-05	0.000341404	1.68793
Q15438	0.338271	12.5564	5.41263	4.27e-05	0.000341822	1.68531
P25815	-0.611105	7.56501	-5.41108	4.28e-05	0.000342453	1.68205
Q9C0C2	-0.179523	11.8865	-5.40817	4.31e-05	0.000344065	1.6759
Q96B23	0.204394	10.4429	5.39329	4.45e-05	0.000354402	1.64445
Q16537	-0.229035	10.9387	-5.38468	4.53e-05	0.000360096	1.62623
P53999	0.188993	13.4312	5.38434	4.53e-05	0.000360096	1.62551
Q96JC9	0.341857	8.88861	5.38167	4.55e-05	0.000361613	1.61988
P06132	-0.233189	11.7006	-5.37741	4.59e-05	0.000364349	1.61085
Q9Y2W6	-0.231605	12.986	-5.36228	4.74e-05	0.000375513	1.57883
A0A024R1Z6	-0.224624	14.5483	-5.35831	4.78e-05	0.000378129	1.57041
Q9UKA4	-0.321787	11.0044	-5.34931	4.87e-05	0.000384772	1.55136
Q86VZ5	0.43365	9.39076	5.34222	4.94e-05	0.00038999	1.53632
O95249	-0.280087	11.3931	-5.33828	4.99e-05	0.000392686	1.52797
Q9BX95	0.345679	11.3686	5.33268	5.04e-05	0.000396769	1.51611
Q8IX05	-0.539603	9.0677	-5.32979	5.07e-05	0.000398639	1.50998
O95347	-0.339843	7.1587	-5.32431	5.13e-05	0.000402468	1.49834
P32121	-0.182923	13.2634	-5.32394	5.14e-05	0.000402468	1.49757
P15121	-0.229818	14.6642	-5.32148	5.16e-05	0.000404009	1.49234
P49840	-0.161329	11.5101	-5.31949	5.18e-05	0.000405152	1.48812
Q6PJG6	-0.446391	10.0297	-5.31704	5.21e-05	0.00040648	1.48292
Q8IZ83	-0.123174	12.9061	-5.31666	5.22e-05	0.00040648	1.48211
P41214	-0.383887	8.79626	-5.31585	5.22e-05	0.000406626	1.4804
Q3V6T2	-0.168313	13.9475	-5.31438	5.24e-05	0.000407339	1.47728
Q8WUF8	-0.274485	9.91679	-5.31342	5.25e-05	0.000407622	1.47524
P08729	-0.808554	11.5676	-5.31149	5.27e-05	0.00040873	1.47115
Q9NVS2	-0.261441	7.59273	-5.31023	5.29e-05	0.000409273	1.46846
Q9P265	0.289395	13.7923	5.30521	5.34e-05	0.000412762	1.4578
A0A024R168	0.720381	11.0177	5.30491	5.35e-05	0.000412762	1.45718
Q9Y2R5	-0.212268	10.4504	-5.29982	5.4e-05	0.000416634	1.44637
P48060	-0.263788	9.99264	-5.29853	5.42e-05	0.000417214	1.44363
Q86Y37	-0.452876	10.7005	-5.29643	5.44e-05	0.00041851	1.43916
Q5EBL4	-0.327277	10.7241	-5.29478	5.46e-05	0.00041941	1.43565
O14625	2.66237	8.33433	5.28594	5.56e-05	0.000426685	1.41687
Q9UK41	-0.146293	11.4618	-5.28375	5.59e-05	0.000428088	1.41222
P14384	-0.437703	12.9633	-5.28203	5.61e-05	0.000429079	1.40856
Q14872	0.438074	10.8763	5.27957	5.64e-05	0.000430727	1.40335
Q9UBV2	-0.17058	12.84	-5.27767	5.66e-05	0.000431817	1.3993
O75925	-0.233532	9.55669	-5.27713	5.67e-05	0.000431817	1.39815
Q8NEB9	-0.129695	12.9021	-5.27296	5.71e-05	0.00043493	1.38929
Q15046	0.250835	13.6977	5.27247	5.72e-05	0.00043493	1.38824
Q96CW5	-0.128942	12.1576	-5.26858	5.77e-05	0.00043792	1.37998
Q9Y2J4	0.460448	8.02507	5.26484	5.81e-05	0.000440806	1.372
Q6Y7W6	-0.21301	12.7495	-5.24916	6.01e-05	0.000454955	1.33864
A0A678ZIC5	0.949362	9.71214	5.24331	6.08e-05	0.000459976	1.32619
Q13740	-0.342036	12.8139	-5.23198	6.23e-05	0.000470451	1.30204
Q8IWT0	-0.195262	9.10677	-5.22726	6.29e-05	0.000474522	1.292
Q13571	0.671579	11.2208	5.22623	6.3e-05	0.000474947	1.2898
Q9Y305	0.167136	14.2181	5.22222	6.36e-05	0.000478355	1.28125
A0A2X0SFF2	-0.241315	12.0635	-5.21651	6.43e-05	0.000483502	1.26909
Q9NSU2	0.357883	10.45	5.20726	6.56e-05	0.000492373	1.24936
A0A140VJF4	0.139228	13.8156	5.19836	6.68e-05	0.00050104	1.23037
Q9UNN5	-0.172491	11.0436	-5.19259	6.77e-05	0.00050635	1.21805
Q969F9	-0.212469	10.6945	-5.19214	6.77e-05	0.00050635	1.2171
P31629	0.577272	8.62388	5.18579	6.86e-05	0.00051251	1.20355
A0A024QYV5	0.200823	11.0204	5.18252	6.91e-05	0.000515397	1.19656
O43852	-0.224075	14.5333	-5.1818	6.92e-05	0.000515526	1.19503
Q13439	0.175883	13.9386	5.18113	6.93e-05	0.000515606	1.19359
P17535	0.815973	11.6402	5.17896	6.96e-05	0.000517304	1.18897
Q9H6U6	-0.146578	10.6411	-5.1755	7.01e-05	0.000520436	1.18158
A0A1P7ZSS3	1.45423	7.8567	5.1688	7.11e-05	0.000527174	1.16726
Q7L1V2	-0.208264	10.2255	-5.16711	7.14e-05	0.000528389	1.16365
P08758	0.180258	16.0176	5.14976	7.4e-05	0.000547378	1.12657
P05023	-0.178861	15.0633	-5.14781	7.43e-05	0.000548944	1.12241
P50453	0.241179	13.9224	5.14665	7.45e-05	0.000549608	1.11991
Q9BRT2	-0.145122	10.3801	-5.14361	7.5e-05	0.000552324	1.11341
A1L3Z9	-0.202728	11.1308	-5.14285	7.51e-05	0.000552324	1.1118
Q15796	-0.286145	11.4189	-5.14253	7.52e-05	0.000552324	1.11111
P09001	-0.167943	11.0016	-5.13952	7.57e-05	0.000555152	1.10467
Q96SW2	-0.34995	10.5725	-5.13689	7.61e-05	0.000557553	1.09904
Q6FGT0	1.46011	10.1376	5.13612	7.62e-05	0.000557759	1.0974
Q9UNE7	-0.291218	11.5796	-5.13483	7.64e-05	0.000558586	1.09464
Q9Y2H6	0.324968	13.3394	5.1321	7.69e-05	0.000560962	1.08879
P29992	-0.174946	11.2177	-5.13165	7.69e-05	0.000560962	1.08782
Q96J02	-0.243102	11.7738	-5.12967	7.72e-05	0.000562606	1.0836
Q86U38	-0.171862	10.8522	-5.12692	7.77e-05	0.000565193	1.0777
P17612	-0.161362	13.4919	-5.12518	7.8e-05	0.00056593	1.07399
P07858	-0.352902	14.391	-5.12513	7.8e-05	0.00056593	1.07388
Q9UIV1	-0.201762	10.8255	-5.12396	7.82e-05	0.000566627	1.07139
Q9BXV9	-0.11165	10.7149	-5.12277	7.84e-05	0.000567362	1.06883
A0A024R857	-0.341435	9.74267	-5.11577	7.96e-05	0.000575106	1.05384
Q8TCT8	0.194116	10.8774	5.11487	7.97e-05	0.000575491	1.05192
Q9BSD7	-0.187593	10.789	-5.11168	8.02e-05	0.000578681	1.04508
A9UHW6	-0.279073	9.61178	-5.11055	8.04e-05	0.000578905	1.04267
Q9Y6I4	-0.19079	10.6753	-5.11034	8.05e-05	0.000578905	1.04221
Q9NP58	-0.529277	6.74863	-5.10781	8.09e-05	0.000581293	1.0368
P26358	-0.278736	12.5714	-5.10722	8.1e-05	0.000581308	1.03554
Q15853	-0.25889	8.29849	-5.10145	8.2e-05	0.000587721	1.02318
Q6P1K2	-0.217901	10.5723	-5.07678	8.64e-05	0.000618467	0.970282
Q9Y2Q9	-0.199533	10.4266	-5.07534	8.67e-05	0.000619595	0.967204
P41221	0.90362	8.73561	5.07097	8.75e-05	0.000624599	0.957826
A0A384MR27	-0.377442	13.3966	-5.07023	8.76e-05	0.000624814	0.95625
Q9H147	-0.408205	11.1511	-5.05833	8.98e-05	0.000639987	0.930717
Q9HCE1	0.641182	11.2199	5.0563	9.02e-05	0.00064197	0.926359
Q9BPZ3	-0.385784	8.24822	-5.05401	9.07e-05	0.000644317	0.92144
Q8ND30	-0.256025	10.0211	-5.04225	9.29e-05	0.000659781	0.896195
P15036	1.83766	10.0139	5.04086	9.32e-05	0.00066094	0.893198
P42694	-0.316331	10.0212	-5.03318	9.47e-05	0.000670981	0.876709
P05783	-0.334398	13.1656	-5.03118	9.52e-05	0.000673034	0.872399
Q15257	0.171837	13.2276	5.02628	9.61e-05	0.000679248	0.861878
P61221	-0.208469	13.9357	-5.02116	9.72e-05	0.000685842	0.85088
P42338	-0.268306	11.2408	-5.02059	9.73e-05	0.000685857	0.849646
Q5TBB1	-0.214726	10.9539	-5.00852	9.98e-05	0.000702163	0.8237
P06400	0.290331	12.6831	5.0084	9.99e-05	0.000702163	0.823435
Q9UKG9	-0.199789	8.26923	-4.99235	0.000103328	0.000725639	0.788931
Q5W0V3	0.282726	12.1738	4.98855	0.000104168	0.000730665	0.780739
Q8IWB9	-0.202512	7.97893	-4.98722	0.000104462	0.000731854	0.777889
P42081	0.416244	11.84	4.98621	0.000104688	0.000732565	0.775702
O43148	-0.166687	13.2613	-4.97878	0.000106355	0.00074324	0.75971
Q8WUA2	-0.137893	12.561	-4.97829	0.000106466	0.00074324	0.758657
Q6ZUM4	0.30166	11.9869	4.97556	0.000107086	0.000746687	0.752776
Q92520	-0.19321	11.5423	-4.97419	0.000107398	0.000747978	0.74983
Q15054	-0.26278	9.25116	-4.97133	0.000108052	0.000751646	0.743683
Q6NXE6	-0.185485	10.6501	-4.96907	0.000108575	0.000754388	0.738803
Q9ULY5	0.779055	10.0746	4.96814	0.00010879	0.000754996	0.736795
O60934	0.201168	12.9729	4.96182	0.000110263	0.000763969	0.723187
Q13541	-0.408755	10.9401	-4.9611	0.000110431	0.000763969	0.721646
V9HW74	-0.324669	9.77809	-4.96093	0.000110472	0.000763969	0.721267
Q86TI0	0.480859	10.6119	4.96006	0.000110677	0.000764487	0.719394
A0A140VK27	-0.225676	14.0111	-4.95768	0.000111237	0.000767458	0.714283
A0A024RE01	-0.46153	7.81331	-4.95652	0.000111513	0.000767931	0.711775
Q8NF64	1.22004	7.19196	4.9563	0.000111566	0.000767931	0.711293
Q96J01	-0.150608	10.2851	-4.95421	0.000112064	0.000770457	0.706789
Q8IU85	-0.216909	11.0584	-4.94879	0.000113364	0.000778487	0.695117
Q9UBW7	-0.312334	8.0561	-4.94281	0.000114816	0.000787078	0.682236
Q53H26	-0.634238	14.7798	-4.94254	0.000114882	0.000787078	0.681656
Q5JSL3	-0.157009	14.5404	-4.94127	0.000115196	0.000788308	0.678899
Q8WUM0	-0.132304	13.8269	-4.92514	0.000119224	0.00081463	0.644128
Q9UIW2	-0.30834	12.4769	-4.92477	0.000119319	0.00081463	0.643322
P23458	-0.278385	12.7024	-4.92014	0.000120503	0.000821762	0.633333
Q96B54	-0.405254	7.31711	-4.91523	0.000121769	0.000829439	0.622757
Q9NV31	-0.30301	9.19119	-4.91453	0.000121953	0.000829733	0.621229
A9UGY9	-0.213662	11.6132	-4.91352	0.000122216	0.000830561	0.619053
Q8TAF3	-0.279498	10.3157	-4.90859	0.000123508	0.000838376	0.608414
O60315	-0.405847	12.6155	-4.90341	0.000124881	0.000846721	0.597232
Q9P032	-0.161551	11.3168	-4.8933	0.000127605	0.000864196	0.575409
O60264	0.216098	14.1038	4.89239	0.000127853	0.000864877	0.573451
Q9BZL1	-0.422266	10.2694	-4.89065	0.00012833	0.00086694	0.569679
Q6UW68	-0.207526	10.8116	-4.8902	0.000128452	0.00086694	0.568722
P78560	-0.413895	6.73576	-4.88727	0.000129259	0.00087139	0.562387
Q5JSH3	0.158886	13.7703	4.88642	0.000129493	0.000871969	0.560559
P17676	0.505691	12.5603	4.88457	0.000130006	0.000873779	0.556559
Q9Y4W2	-0.240906	11.4313	-4.88438	0.000130058	0.000873779	0.556153
Q8WYR1	0.263037	11.4651	4.88011	0.000131252	0.000880301	0.546914
Q9Y3I0	0.224609	14.0363	4.87984	0.000131328	0.000880301	0.546331
P56192	-0.129885	13.2728	-4.87414	0.000132936	0.000890069	0.534023
Q96K49	-0.267582	9.06832	-4.87313	0.000133224	0.00089098	0.531841
Q8IXH7	-0.150597	11.0004	-4.87136	0.000133728	0.00089334	0.528019
Q9Y5L4	-0.17288	10.9824	-4.86706	0.000134964	0.000900488	0.518716
P49754	-0.163837	13.222	-4.86657	0.000135104	0.000900488	0.517672
A0A384P5L6	0.898924	10.278	4.86389	0.00013588	0.000904641	0.511877
P26196	-0.170934	13.2459	-4.86125	0.000136649	0.000907814	0.506173
Q08AF3	0.378785	12.694	4.8612	0.000136665	0.000907814	0.506056
Q01469	-0.206168	14.1112	-4.85094	0.000139697	0.000926906	0.483878
Q9UIL1	-0.196682	8.61074	-4.84981	0.000140036	0.00092776	0.481424
Q8TF65	0.161721	12.4342	4.84946	0.00014014	0.00092776	0.480673
Q99615	0.230359	13.585	4.84772	0.000140662	0.00093017	0.476916
I3L4Y1	0.247586	11.8668	4.84228	0.000142309	0.000940005	0.465152
P21926	-0.717606	10.5925	-4.83723	0.000143857	0.000949167	0.454216
Q6P1J9	0.280769	13.0211	4.83555	0.000144376	0.000951528	0.450574
Q0VDF9	-0.141966	11.9	-4.82922	0.000146344	0.000963183	0.436893
Q7LBC6	-0.172372	12.3319	-4.82882	0.000146472	0.000963183	0.436013
Q9BZ67	-0.239968	11.5914	-4.82711	0.000147009	0.000965637	0.432313
P09104	-0.398285	10.0096	-4.82366	0.000148097	0.000971703	0.424859
Q5HYJ3	0.313305	10.7671	4.8189	0.000149614	0.000980565	0.414561
O95486	0.166629	12.6515	4.81451	0.00015103	0.000988744	0.405045
Q9BZ23	0.190733	11.9697	4.81259	0.000151652	0.000991716	0.400891
Q96LR5	0.25669	9.6949	4.81048	0.000152339	0.000994572	0.396326
O60443	-0.348294	12.9837	-4.81021	0.000152427	0.000994572	0.395744
Q96T51	-0.109884	13.8894	-4.80512	0.000154101	0.00100439	0.384705
Q96P47	-0.271116	11.7018	-4.78807	0.000159839	0.00104063	0.347775
P04066	-0.420896	13.7712	-4.78723	0.000160128	0.00104082	0.345953
Q9UBQ5	-0.191216	12.0595	-4.78696	0.000160221	0.00104082	0.345366
Q9BVJ6	-0.250385	11.2117	-4.78625	0.000160465	0.00104125	0.34383
Q9BUB5	-0.216033	12.0972	-4.77684	0.000163737	0.00106129	0.323444
Q9Y237	-0.19312	12.0371	-4.77574	0.000164124	0.00106129	0.321057
Q99496	-0.148132	9.94499	-4.77521	0.000164309	0.00106129	0.319917
Q14116	0.498724	11.9751	4.77486	0.000164435	0.00106129	0.319145
Q92574	-0.179952	11.4807	-4.77481	0.000164453	0.00106129	0.319037
O60496	-0.124596	12.1015	-4.77337	0.000164962	0.00106341	0.315913
Q8WUA4	-0.141353	10.7751	-4.76903	0.000166504	0.00107218	0.306519
Q96LT7	0.241724	11.6522	4.76322	0.000168594	0.00108445	0.29392
Q9P015	-0.225425	10.772	-4.76229	0.00016893	0.00108543	0.291908
Q96EB6	0.153022	10.0476	4.75712	0.00017082	0.00109637	0.28068
Q8NBJ5	-0.151514	14.3614	-4.7469	0.000174612	0.00111949	0.258511
Q9UJY5	-0.181989	12.5696	-4.74471	0.000175434	0.00112354	0.253767
Q9H9A5	-0.154756	11.7906	-4.73594	0.000178771	0.00114258	0.234746
O14773	-0.167258	13.3689	-4.73588	0.000178794	0.00114258	0.234616
P40692	-0.426016	9.58927	-4.7337	0.000179635	0.0011467	0.229881
Q9NX70	-0.318143	8.34988	-4.72974	0.000181173	0.00115527	0.221271
Q15293	0.175079	12.3336	4.72851	0.000181652	0.00115708	0.218608
B4E0X8	0.120485	13.91	4.72623	0.000182545	0.00116151	0.213659
Q53EL6	-0.612407	10.4514	-4.72124	0.000184515	0.00117172	0.202823
Q9Y4K1	-0.245119	13.6392	-4.72116	0.000184548	0.00117172	0.202646
Q9H2P0	-0.208247	10.5077	-4.71955	0.000185186	0.00117441	0.199163
P33897	0.169503	11.9403	4.71909	0.00018537	0.00117441	0.19816
A0A024R1T9	-0.136646	14.9461	-4.71378	0.0001875	0.00118663	0.186627
A6NDG6	-0.119852	11.6799	-4.71206	0.000188196	0.00118975	0.18289
Q13114	-0.180509	10.6028	-4.70803	0.000189836	0.00119883	0.174137
Q92889	-0.17603	10.1932	-4.6961	0.000194774	0.0012287	0.148222
O94855	0.26319	13.1092	4.69265	0.000196227	0.00123654	0.140726
Q13425	-0.233674	11.5893	-4.68721	0.000198539	0.00124978	0.128907
Q9Y5Q9	-0.31758	10.1718	-4.6863	0.000198926	0.00125038	0.126942
Q969G6	0.207571	10.6398	4.68599	0.00019906	0.00125038	0.126264
Q7Z3K3	0.142845	11.2985	4.68405	0.000199893	0.00125428	0.122052
Q5SRE5	-0.232014	12.6182	-4.68192	0.000200811	0.0012587	0.117428
A0A0S2Z4T1	-0.175008	9.60246	-4.67448	0.00020406	0.00127663	0.101236
V9HWH9	0.149809	13.7358	4.67437	0.000204105	0.00127663	0.101015
Q7Z6E9	0.162222	12.627	4.67348	0.000204499	0.00127774	0.0990691
Q12959	-0.195964	10.8508	-4.67214	0.000205092	0.00128009	0.0961516
P08631	0.222065	9.012	4.66854	0.000206688	0.00128869	0.0883301
Q6P996	-0.148064	12.2868	-4.66636	0.000207661	0.00129338	0.0835975
P57678	-0.187186	9.70187	-4.66138	0.000209901	0.00130595	0.0727736
O95352	-0.129657	13.7757	-4.66085	0.000210145	0.00130609	0.0716024
Q14738	-0.146049	12.6468	-4.65635	0.000212193	0.00131743	0.0618233
Q15365	-0.130612	14.3983	-4.65375	0.000213385	0.00132343	0.0561741
Q9NP77	-0.201878	9.76903	-4.64831	0.000215904	0.00133765	0.0443397
Q9BZQ8	0.187816	14.0631	4.64649	0.000216754	0.00134151	0.0403778
O15541	-0.133264	10.4535	-4.64099	0.000219342	0.0013561	0.0284104
P35249	-0.219626	11.4329	-4.63914	0.000220217	0.00136008	0.0243962
Q9ULX9	0.49758	9.22943	4.63718	0.000221153	0.00136443	0.0201207
Q13283	-0.261806	13.2102	-4.63469	0.000222343	0.00137034	0.0147101
Q9P0V8	-0.914173	9.05035	-4.63309	0.000223114	0.00137365	0.0112216
Q96BX8	-0.363073	10.8592	-4.6234	0.000227828	0.00140121	-0.00985707
P20936	-0.126279	12.6502	-4.61936	0.000229826	0.00141203	-0.0186596
A3KN83	-0.260571	9.53255	-4.61811	0.000230447	0.00141437	-0.0213772
P12004	-0.184416	12.9524	-4.61313	0.000232939	0.00142818	-0.0322187
A0A024QZM9	-0.370686	12.0422	-4.61219	0.000233414	0.0014296	-0.0342716
Q9H9T3	-0.61209	9.51826	-4.60055	0.000239356	0.00146447	-0.0596033
O00483	-0.509877	11.7077	-4.59974	0.000239778	0.00146553	-0.0613794
Q14257	-0.176366	11.4931	-4.59787	0.000240747	0.00146911	-0.0654423
Q13356	-0.209549	9.57693	-4.59723	0.000241083	0.00146911	-0.0668474
Q9Y3F4	-0.167688	13.2389	-4.59717	0.000241112	0.00146911	-0.0669713
Q6FIE9	-0.189163	12.5851	-4.59126	0.000244215	0.00148493	-0.079853
V9HWB8	-0.152226	15.9248	-4.59123	0.000244231	0.00148493	-0.0799209
P55061	-0.603407	10.4734	-4.59078	0.000244464	0.00148493	-0.080883
A0A024R277	-0.123859	12.3509	-4.58994	0.000244909	0.00148552	-0.0827155
Q9NW61	0.313878	6.03865	4.58965	0.000245065	0.00148552	-0.0833563
H7BZJ3	0.142236	10.1318	4.58908	0.000245365	0.00148581	-0.0845892
O75420	-0.235633	10.559	-4.58585	0.000247086	0.00149469	-0.0916305
Q96AT1	-0.326439	10.8253	-4.58512	0.000247474	0.0014955	-0.0932107
Q9Y4B6	-0.141795	11.1539	-4.58417	0.000247986	0.00149706	-0.0952932
Q6FG85	0.554261	10.78	4.58039	0.000250023	0.00150782	-0.103536
Q96PY5	0.203975	13.6833	4.57803	0.000251299	0.00151311	-0.108663
Q6NUM9	-0.226556	12.5827	-4.57782	0.000251415	0.00151311	-0.10913
A0A024R8L7	-0.315021	12.3767	-4.57099	0.000255158	0.00153407	-0.124013
Q96GS4	-0.179556	11.2324	-4.56988	0.000255768	0.00153617	-0.12642
Q8IXL6	-0.224772	8.90467	-4.56432	0.000258867	0.0015532	-0.138551
Q5TGL8	0.478411	10.0783	4.55853	0.000262131	0.00157119	-0.151171
Q8N3D4	-0.131154	14.158	-4.55563	0.000263778	0.00157905	-0.157476
Q96SB3	-0.192649	13.4989	-4.55509	0.000264089	0.00157905	-0.158664
A0A024RAJ1	-0.222029	12.3938	-4.55481	0.000264247	0.00157905	-0.159266
Q9NQ86	0.279454	13.1488	4.54962	0.000267237	0.0015953	-0.170597
O00244	-0.164169	12.6492	-4.54611	0.000269272	0.00160582	-0.178236
Q00535	-0.104985	12.1518	-4.54552	0.00026962	0.00160627	-0.179535
Q9GZT4	0.12272	11.2123	4.54503	0.000269904	0.00160634	-0.180598
Q86U06	0.302978	9.01747	4.53974	0.000273016	0.00162322	-0.19214
Q8NBX0	-0.150159	12.0158	-4.53886	0.000273537	0.00162468	-0.194061
A4VCI9	0.251215	12.3288	4.53209	0.000277577	0.00164701	-0.20882
Q8N2K0	-0.234981	12.7626	-4.52839	0.000279809	0.00165858	-0.216882
P46100	-0.16787	12.2378	-4.5272	0.000280534	0.00166121	-0.219488
O15530	-0.20822	11.808	-4.52408	0.000282438	0.00167081	-0.226295
A0A024RBC5	-0.193159	13.6213	-4.52081	0.000284442	0.00168098	-0.233414
Q5TC84	0.170669	12.2986	4.51638	0.000287185	0.00169549	-0.243075
Q9UBP0	-0.192706	11.6985	-4.51524	0.000287895	0.00169798	-0.245561
P54922	0.231693	11.3202	4.51158	0.000290189	0.00170972	-0.253549
P35610	0.305821	12.1462	4.51114	0.000290467	0.00170972	-0.25451
Q8TF42	-0.28081	11.5905	-4.5097	0.000291377	0.00171277	-0.257659
O75592	-0.16176	12.3709	-4.5094	0.000291566	0.00171277	-0.258311
Q8N3C0	-0.110386	12.094	-4.50519	0.000294239	0.00172675	-0.267497
Q9H981	0.163595	11.1819	4.5016	0.000296537	0.00173851	-0.275326
Q86W56	-0.213868	11.9315	-4.49857	0.000298494	0.00174824	-0.281945
O94830	-0.204471	8.65567	-4.49645	0.000299871	0.00175456	-0.286576
Q96A35	-0.209574	9.55739	-4.49547	0.000300507	0.00175654	-0.288708
Q68DQ2	-0.181509	11.0683	-4.49494	0.000300857	0.00175684	-0.289878
A0A024R4E1	-0.358631	11.8298	-4.49119	0.000303311	0.00176941	-0.298052
Q9NRN7	-0.159405	10.8583	-4.48717	0.000305968	0.00178315	-0.306828
F8W6C2	0.780124	8.83279	4.48585	0.000306844	0.00178649	-0.309704
P28065	0.703295	11.161	4.48499	0.000307419	0.00178807	-0.311588
Q9NR16	-0.302049	9.01682	-4.48256	0.000309047	0.00179501	-0.316901
Q15800	-0.985709	7.71156	-4.4823	0.000309222	0.00179501	-0.317469
Q8WV22	-0.274563	7.909	-4.48176	0.00030958	0.00179532	-0.318634
S4R2Z7	-0.302234	9.31558	-4.48093	0.00031014	0.00179626	-0.320452
Q9NUS5	0.319711	10.788	4.48061	0.000310351	0.00179626	-0.321138
Q6L8Q7	-0.122886	12.5084	-4.47496	0.000314183	0.00181631	-0.333481
Q96GI7	0.272901	8.82085	4.4746	0.000314433	0.00181631	-0.33428
O94915	-0.165896	11.7001	-4.47355	0.000315144	0.00181864	-0.336552
Q8IWV8	-0.223174	10.6511	-4.47166	0.000316445	0.00182433	-0.340699
A0A5H1ZRP4	-0.122753	12.5407	-4.47121	0.000316749	0.00182433	-0.341664
M0QY77	-0.1784	10.2568	-4.47038	0.000317326	0.00182586	-0.343494
P17931	-0.209895	12.9441	-4.46829	0.000318766	0.00183236	-0.348047
Q9UBS8	-0.229408	10.4706	-4.46557	0.000320651	0.0018414	-0.353979
Q7Z4H8	0.145998	13.5687	4.46442	0.000321456	0.00184423	-0.356501
P02795	1.06529	13.9621	4.46106	0.000323812	0.00185593	-0.363845
P21333	-0.134922	16.9364	-4.46007	0.000324506	0.0018581	-0.365997
Q99797	-0.217446	10.9176	-4.45917	0.000325143	0.00185995	-0.367971
A6NJG2	-0.22434	8.43462	-4.4543	0.000328601	0.0018779	-0.378609
A0A140VK64	-0.243698	11.8646	-4.44987	0.000331774	0.0018942	-0.388271
Q9Y2X9	-0.290599	10.4081	-4.43812	0.000340357	0.00194132	-0.413951
Q13895	-0.24378	9.37649	-4.43092	0.000345722	0.00197001	-0.429674
Q96HS1	-0.179141	10.9486	-4.42817	0.000347795	0.00197962	-0.435684
P49591	-0.103123	13.552	-4.42779	0.00034808	0.00197962	-0.436507
A0A024R2D3	-0.165829	10.2317	-4.42639	0.000349139	0.00198373	-0.439561
A0A024QYX5	-0.314221	8.3475	-4.4205	0.000353639	0.00200736	-0.452432
Q96EH8	1.30779	7.62178	4.41669	0.000356582	0.00202212	-0.460761
Q8WWW0	0.326066	11.0564	4.41558	0.000357448	0.00202508	-0.463199
Q53EP0	0.447661	12.0313	4.41444	0.00035833	0.00202775	-0.465676
Q13574	-0.276952	9.60408	-4.41407	0.000358623	0.00202775	-0.466499
Q9H0M0	-0.485879	10.0451	-4.41365	0.000358951	0.00202775	-0.467417
Q96JC1	-0.118517	13.4595	-4.40876	0.00036279	0.00204747	-0.478108
P38606	-0.149758	14.935	-4.40814	0.000363274	0.00204824	-0.479448
Q9BPZ7	-0.128504	9.56762	-4.40765	0.000363661	0.00204846	-0.480517
P07992	-0.229043	9.71968	-4.40466	0.000366038	0.00205988	-0.487065
Q9UHL4	-0.224068	12.9819	-4.40107	0.000368906	0.00207404	-0.494906
Q14320	-0.240493	13.2893	-4.39803	0.000371351	0.00208579	-0.501543
O00425	-0.239388	14.2202	-4.39736	0.000371899	0.00208688	-0.503025
O15117	-0.19345	12.9519	-4.39459	0.000374142	0.00209747	-0.509066
O15037	-0.250948	10.5324	-4.39188	0.000376358	0.00210789	-0.514998
O95816	-0.152906	10.4121	-4.38885	0.000378851	0.00211984	-0.521631
O43633	-0.220949	12.701	-4.38751	0.000379951	0.00212398	-0.524545
P17980	-0.115787	14.1151	-4.37788	0.000388003	0.00216693	-0.54561
Q9Y4C2	0.161219	10.593	4.37627	0.000389363	0.00217144	-0.549124
Q6P2Q9	-0.156896	15.3139	-4.37605	0.000389547	0.00217144	-0.549599
P49406	-0.198391	10.9168	-4.36659	0.000397655	0.0022131	-0.570287
O15519	0.416934	9.99667	4.36646	0.000397773	0.0022131	-0.570585
B4DVA7	-0.284315	14.2064	-4.36048	0.000402983	0.00223998	-0.583653
Q8NHH9	-0.262233	11.0116	-4.35809	0.000405092	0.00224958	-0.588895
P42345	-0.147733	13.4403	-4.35575	0.000407161	0.00225894	-0.59401
Q05DE9	-0.29579	10.1441	-4.35515	0.000407688	0.00225933	-0.595309
P25685	-0.163367	13.4075	-4.35475	0.000408045	0.00225933	-0.596187
A0A024R5K1	-0.133854	13.7422	-4.35437	0.000408382	0.00225933	-0.597015
O00534	-0.216637	12.9301	-4.35233	0.000410201	0.00226727	-0.601479
Q9UNP9	-0.175039	10.8974	-4.34677	0.000415203	0.00229276	-0.613647
Q15057	-0.161635	13.8732	-4.34001	0.000421359	0.00232458	-0.628421
P47712	0.173056	12.1973	4.33836	0.000422882	0.0023308	-0.632043
Q13217	-0.163496	14.0893	-4.33696	0.000424175	0.00233574	-0.635106
Q7Z4R8	-0.251449	7.24209	-4.33561	0.000425425	0.00234044	-0.638062
A0A024R1T1	-0.387618	9.09808	-4.3272	0.00043329	0.00238148	-0.656446
Q8TBP6	-0.219493	9.93686	-4.3267	0.000433769	0.00238189	-0.657556
Q96EL3	-0.216593	9.95022	-4.32571	0.000434705	0.00238481	-0.659719
Q9BY42	-0.222638	11.6146	-4.32122	0.000438981	0.00240602	-0.669541
Q8NCG7	-0.122155	13.0767	-4.31744	0.000442614	0.00242368	-0.677812
O94832	-0.234602	10.3536	-4.31648	0.00044354	0.0024265	-0.67991
Q9NUY8	-0.172086	11.587	-4.31422	0.000445733	0.00243623	-0.684858
Q8WW22	0.23355	12.349	4.31257	0.000447335	0.00244273	-0.688459
Q9Y3D3	-0.2307	9.56056	-4.30997	0.000449881	0.00245435	-0.694153
Q14865	0.304607	9.41831	4.3054	0.000454384	0.00247662	-0.704144
A0A024QZ55	0.351759	12.3348	4.2996	0.000460171	0.00250585	-0.71684
Q9BWD1	-0.322028	12.7064	-4.29893	0.000460844	0.00250719	-0.718306
P68366	-0.181799	11.932	-4.29812	0.000461664	0.00250934	-0.72009
E9PRG8	-0.402343	9.26552	-4.2934	0.000466443	0.00253298	-0.730421
Q92947	-0.111596	12.1201	-4.29221	0.000467651	0.00253639	-0.733013
Q9NZD2	-0.212996	11.6426	-4.29194	0.000467931	0.00253639	-0.733615
A0A087WWI0	-0.211632	10.7282	-4.29003	0.000469888	0.00254465	-0.737801
Q6ZUT6	-0.452273	7.75788	-4.28879	0.000471153	0.00254915	-0.740496
Q8ND71	0.383322	13.496	4.28797	0.000472004	0.00254915	-0.742307
P13236	2.59528	9.4103	4.28795	0.000472017	0.00254915	-0.742333
Q9NYB0	0.196841	10.7967	4.28352	0.000476602	0.002568	-0.752028
Q6P589	-0.228622	11.6162	-4.28348	0.000476648	0.002568	-0.752126
P38571	-0.736353	12.0991	-4.28332	0.000476815	0.002568	-0.752477
J3QLS3	-0.176228	11.0754	-4.27783	0.000482558	0.00259656	-0.764484
P35219	0.158204	10.3298	4.27681	0.000483641	0.00260001	-0.766732
Q8TDD1	-0.251355	8.56936	-4.27568	0.000484833	0.00260405	-0.7692
Q9Y3R5	-0.251375	11.8723	-4.27033	0.000490528	0.00263223	-0.780908
Q4V328	0.182828	13.9568	4.26871	0.000492264	0.00263914	-0.784451
A0A1V0E3K4	-0.323088	10.5758	-4.26166	0.0004999	0.00267742	-0.799883
Q8NBK3	-0.364356	10.9354	-4.26129	0.000500311	0.00267742	-0.800708
Q9Y613	-0.151524	12.5717	-4.26052	0.000501147	0.00267945	-0.802381
Q8TDI0	-0.192037	9.8215	-4.25988	0.000501852	0.00268079	-0.803791
Q9P2J5	-0.201819	14.4033	-4.24768	0.000515405	0.0027507	-0.830501
Q14849	-0.222548	9.81632	-4.24515	0.00051826	0.00276343	-0.836037
Q8WWY3	-0.147535	12.7368	-4.24058	0.000523461	0.00278864	-0.846044
Q9Y676	-0.185606	10.125	-4.23735	0.000527163	0.00280582	-0.853105
Q9UK61	-0.180968	10.129	-4.23518	0.000529669	0.00281662	-0.857859
P61962	-0.259565	10.6403	-4.23329	0.000531858	0.00282571	-0.861991
O95562	-0.339939	10.3633	-4.2312	0.000534295	0.00283609	-0.866571
P30519	-0.241478	12.0505	-4.22913	0.000536719	0.0028464	-0.871106
Q86VS8	-0.177519	12.8726	-4.22784	0.000538233	0.00285186	-0.873929
Q8NBN7	-0.210791	10.9162	-4.22692	0.000539317	0.00285504	-0.875945
A0A0S2Z392	-0.164159	12.8867	-4.2256	0.00054087	0.00286069	-0.878827
Q709C8	-0.167037	15.8212	-4.22454	0.00054213	0.00286478	-0.881157
Q5HYK3	-0.163777	12.0529	-4.21983	0.000547743	0.00289185	-0.891476
Q53H82	-0.292571	11.9231	-4.21595	0.000552406	0.00291385	-0.899967
O43399	-0.136351	13.2636	-4.21533	0.000553157	0.00291521	-0.901328
Q6ZRD3	0.436881	8.60733	4.20556	0.000565096	0.00297546	-0.922715
Q08722	0.329724	12.125	4.20324	0.000567966	0.00298791	-0.92779
P52701	-0.134401	11.289	-4.19534	0.000577862	0.00303699	-0.945086
Q6P2E9	-0.112891	12.5877	-4.19497	0.000578328	0.00303699	-0.945894
Q92783	-0.133802	13.0496	-4.1936	0.000580063	0.00304339	-0.948894
P36405	-0.181512	12.5883	-4.18852	0.000586546	0.00307467	-0.960022
A1L390	1.00221	9.19952	4.18569	0.000590194	0.00309083	-0.966229
P43304	0.130671	14.1875	4.18531	0.000590677	0.00309083	-0.967049
Q9NZQ3	-0.130203	10.3143	-4.18416	0.000592171	0.00309339	-0.969577
Q96GX5	1.60401	8.99347	4.18412	0.000592217	0.00309339	-0.969656
P24941	0.17497	11.3871	4.18323	0.000593379	0.00309671	-0.971617
Q9UKM7	-0.261732	10.3909	-4.17771	0.000600583	0.00313153	-0.983697
Q9UBB4	-0.161283	12.1491	-4.17383	0.000605704	0.00315545	-0.992197
Q9H3U1	-0.0813928	13.6021	-4.17322	0.000606508	0.00315684	-0.993524
Q9BYV8	-0.179824	8.20959	-4.1714	0.000608938	0.00316669	-0.997526
Q96Q11	0.094109	12.0555	4.16664	0.000615312	0.00319702	-1.00795
Q92597	0.173303	11.4384	4.16432	0.000618434	0.00320956	-1.01301
O43752	-0.196206	11.1202	-4.16404	0.000618815	0.00320956	-1.01363
Q7Z401	0.170019	10.2397	4.16252	0.000620884	0.00321746	-1.01697
P05026	-0.290838	12.1761	-4.15929	0.00062528	0.00323739	-1.02403
Q86UV5	-0.235748	8.72042	-4.15775	0.000627394	0.00324548	-1.02741
Q9NXR1	0.204994	11.2873	4.15386	0.000632759	0.00327037	-1.03593
Q9ULT8	-0.156153	13.4844	-4.15182	0.000635594	0.00328214	-1.0404
P62906	-0.133517	13.7371	-4.15038	0.0006376	0.00328961	-1.04355
Q9GZT9	-0.146985	11.2159	-4.14834	0.000640457	0.00330146	-1.04803
Q8TCU6	-0.143586	13.9092	-4.14721	0.000642044	0.00330675	-1.0505
P07996	-0.167566	11.3346	-4.14632	0.000643291	0.00331028	-1.05244
O14641	-0.304952	8.78838	-4.1458	0.000644027	0.00331118	-1.05359
Q86UW9	0.220309	11.4864	4.14449	0.000645869	0.00331775	-1.05644
O95302	-0.182302	10.8209	-4.13864	0.000654194	0.00335759	-1.06926
Q9C0H2	-0.375789	9.23713	-4.13625	0.000657632	0.00337229	-1.0745
P16278	-0.296758	12.7229	-4.13499	0.000659439	0.00337862	-1.07724
O60333	0.113305	13.9487	4.12341	0.000676378	0.0034624	-1.10261
O94842	0.200001	10.7089	4.12107	0.000679858	0.00347588	-1.10774
P53582	-0.0983658	11.3476	-4.12052	0.000680672	0.00347588	-1.10894
Q96P70	-0.140794	12.7603	-4.12045	0.000680782	0.00347588	-1.1091
Q9H492	0.340774	9.34069	4.11943	0.000682308	0.00348066	-1.11134
Q8IV48	-0.375429	9.29638	-4.116	0.000687441	0.00350381	-1.11883
Q5MNZ9	-0.229117	10.8095	-4.11492	0.000689079	0.00350912	-1.12121
P10644	-0.159248	13.209	-4.11256	0.000692646	0.00352424	-1.12637
P00387	0.145871	13.1582	4.11065	0.000695546	0.00353594	-1.13055
Q15545	0.140221	11.3193	4.10625	0.000702289	0.00356714	-1.14019
Q14571	-0.205097	14.7123	-4.10523	0.000703856	0.00357203	-1.14242
O15381	-0.232565	7.90428	-4.10302	0.000707269	0.00358625	-1.14726
A0A024R7E4	-0.447328	6.19936	-4.1023	0.000708391	0.00358885	-1.14884
P09668	-0.394468	12.4255	-4.10078	0.000710754	0.00359773	-1.15217
Q15061	-0.214827	10.9115	-4.09738	0.000716062	0.00362149	-1.15961
A0A024RAF0	0.12384	14.1934	4.0955	0.000719018	0.00363332	-1.16372
A0A384MDS4	-0.117457	12.8112	-4.09185	0.000724798	0.00365939	-1.17173
P61626	-1.69546	9.13197	-4.09029	0.000727278	0.00366877	-1.17514
Q02880	-0.245304	14.1022	-4.08919	0.000729026	0.00367444	-1.17754
O75554	0.268336	10.231	4.0885	0.000730131	0.00367687	-1.17905
P07108	-0.21044	12.6394	-4.0878	0.000731262	0.00367942	-1.1806
Q15437	0.219709	13.1224	4.08712	0.00073234	0.0036817	-1.18207
Q13136	-0.126245	13.268	-4.08663	0.000733137	0.00368232	-1.18316
P35626	-0.48786	11.0615	-4.08627	0.000733713	0.00368232	-1.18394
O43765	0.131382	12.5032	4.08329	0.000738523	0.0037033	-1.19047
P82650	-0.122578	12.3459	-4.08289	0.000739174	0.00370341	-1.19135
Q96BR5	-0.21601	8.29379	-4.0744	0.000753045	0.0037697	-1.20993
P10253	-0.182083	14.0002	-4.06722	0.000765002	0.00382631	-1.22567
Q8IYB7	-0.111547	11.3337	-4.06603	0.000766988	0.00383065	-1.22825
Q14011	0.143413	12.3575	4.06579	0.000767401	0.00383065	-1.22879
Q6UXN9	-0.118905	12.2301	-4.06528	0.000768249	0.00383065	-1.2299
O95183	1.6852	9.0643	4.06515	0.00076847	0.00383065	-1.23018
O94906	-0.120225	13.5417	-4.0634	0.000771426	0.00384213	-1.23402
P09326	0.977986	12.447	4.0625	0.000772944	0.00384644	-1.23598
Q8TBC4	-0.131699	12.3041	-4.06045	0.000776437	0.00386056	-1.24048
O95551	-0.296743	10.507	-4.05699	0.000782349	0.00388668	-1.24806
Q9Y5W9	0.226082	11.4264	4.05416	0.000787208	0.00390752	-1.25424
O60603	0.319273	13.656	4.05264	0.000789834	0.00391726	-1.25757
A0A0S2Z583	-0.182464	12.2856	-4.05196	0.000791021	0.00391984	-1.25907
P29372	-0.231429	8.84217	-4.04849	0.000797054	0.00394642	-1.26666
Q7Z7K0	-0.134515	10.3961	-4.04738	0.000798997	0.00395272	-1.26909
P29323	0.547154	8.75524	4.04686	0.000799911	0.00395392	-1.27023
Q13405	-0.171691	10.9337	-4.04232	0.000807925	0.00399019	-1.28018
O00159	-0.189438	13.9288	-4.03809	0.000815442	0.00402394	-1.28943
Q5VTE6	-0.239885	7.49112	-4.03708	0.00081726	0.00402953	-1.29165
Q03701	-0.163763	10.8899	-4.03395	0.000822889	0.0040539	-1.2985
Q15528	-0.178837	7.8363	-4.03167	0.000827008	0.00407079	-1.30349
Q86U86	-0.162234	12.1406	-4.03015	0.000829771	0.00408098	-1.30682
Q8TC07	-0.228364	12.5895	-4.02427	0.000840538	0.00413048	-1.31968
Q8IX01	-0.168475	10.9372	-4.02204	0.000844667	0.00414732	-1.32457
P43405	-0.102565	14.1015	-4.01767	0.000852803	0.00418378	-1.33414
P46379	-0.109817	13.1956	-4.01083	0.000865686	0.00424345	-1.3491
Q96EK4	-0.331525	8.80605	-4.00873	0.000869688	0.00425952	-1.3537
O60637	0.487516	8.96284	4.0081	0.000870885	0.0042614	-1.35508
Q9BYD3	-0.165732	10.8787	-4.00777	0.000871518	0.0042614	-1.3558
P15559	-0.350812	11.9278	-4.00658	0.000873806	0.00426904	-1.35842
A0A024R6M6	-0.103356	11.8976	-4.00565	0.000875588	0.00427421	-1.36045
Q9UIF9	0.328038	9.30502	4.0024	0.000881854	0.00430123	-1.36756
B2RDE8	-0.211251	9.00916	-4.00012	0.000886272	0.0043192	-1.37255
O00458	0.464076	8.86409	3.996	0.000894316	0.0043548	-1.38156
A0A140VK83	-0.143439	11.8972	-3.99224	0.000901721	0.00438723	-1.38978
Q8IXQ6	0.29358	13.5067	3.99148	0.000903241	0.00438994	-1.39146
Q9NZ63	-0.173006	11.2324	-3.99121	0.000903767	0.00438994	-1.39205
Q2VPB7	0.223676	11.7571	3.98621	0.000913744	0.00443475	-1.403
E1NZA1	-0.12153	15.2018	-3.98473	0.000916704	0.00444312	-1.40622
Q14289	0.379508	13.2018	3.9846	0.000916979	0.00444312	-1.40652
Q9UNN8	0.424671	10.4896	3.98311	0.000919971	0.00445396	-1.40977
Q9H1K1	-0.299947	10.7094	-3.98044	0.000925377	0.00447645	-1.41561
Q8N4Q0	-0.180797	11.5825	-3.97219	0.000942281	0.00455449	-1.43366
Q13451	0.123099	14.1988	3.96653	0.000954065	0.00460766	-1.44605
Q9ULX6	-0.11939	11.482	-3.96547	0.000956298	0.00461467	-1.44838
Q8IVD9	-0.208564	11.1785	-3.96419	0.000958971	0.00462378	-1.45116
A0A024RAG6	-0.60494	8.26489	-3.96098	0.000965768	0.00465274	-1.4582
Q8TDN6	-0.241466	10.017	-3.95843	0.000971171	0.00467495	-1.46376
A0A024RDC2	-0.174213	13.5025	-3.95752	0.000973126	0.00468054	-1.46576
Q5VW38	-0.267023	10.963	-3.95599	0.000976392	0.00469242	-1.4691
Q9H2K8	-0.206955	13.4382	-3.95177	0.000985485	0.00473226	-1.47834
Q9Y5A9	-0.128297	11.6527	-3.95104	0.000987067	0.00473599	-1.47994
Q7Z7F0	-0.228626	9.85139	-3.95064	0.000987924	0.00473625	-1.4808
Q15404	-0.147351	13.2346	-3.94231	0.00100617	0.0048198	-1.49904
Q99685	-0.368891	12.2139	-3.93952	0.00101234	0.0048454	-1.50513
Q9BU76	-0.252267	7.96734	-3.93415	0.00102435	0.0048989	-1.51688
Q9P013	-0.224298	11.2093	-3.93302	0.00102688	0.00490705	-1.51934
Q6PJ69	-0.160117	10.9266	-3.92682	0.00104097	0.00497034	-1.53291
P27694	-0.148236	14.1949	-3.92408	0.00104724	0.00499621	-1.53889
Q9UBU8	-0.226884	11.3169	-3.92217	0.00105164	0.00501317	-1.54307
Q99447	-0.241006	11.5917	-3.9215	0.0010532	0.00501655	-1.54455
P62333	-0.10869	13.5393	-3.92047	0.00105559	0.00502384	-1.5468
Q00688	-0.101972	13.2097	-3.91581	0.00106643	0.00507135	-1.55697
Q93050	-0.148554	13.9272	-3.91221	0.00107491	0.00510454	-1.56486
P08195	0.160508	13.3515	3.91211	0.00107514	0.00510454	-1.56507
P46109	-0.116752	12.6927	-3.91101	0.00107773	0.0051127	-1.56747
O75190	0.188393	11.0773	3.90979	0.00108062	0.00512229	-1.57013
Q9UIA9	-0.19321	13.6068	-3.90798	0.00108494	0.00513863	-1.5741
Q96T76	-0.12207	11.7779	-3.90659	0.00108826	0.0051502	-1.57714
B2RD09	-0.110788	10.8269	-3.90457	0.00109308	0.00516853	-1.58155
P30419	-0.132651	13.3581	-3.90376	0.00109502	0.00516853	-1.58332
P05556	-0.179984	13.967	-3.90337	0.00109596	0.00516853	-1.58417
Q7L576	-0.156237	14.9219	-3.9029	0.00109711	0.00516853	-1.58521
A0A024RC65	-0.0954035	16.4492	-3.90287	0.00109716	0.00516853	-1.58526
Q14C86	-0.126472	13.351	-3.90249	0.0010981	0.00516853	-1.58611
A0A024R8G6	-0.223912	10.1105	-3.90242	0.00109827	0.00516853	-1.58626
A0A024R8E4	-0.283106	9.86751	-3.89958	0.00110513	0.00519568	-1.59246
O14929	-0.171741	12.0333	-3.8993	0.0011058	0.00519568	-1.59307
Q9UK76	-0.187401	10.0725	-3.89595	0.00111398	0.00522619	-1.6004
Q9Y287	0.579093	11.0855	3.89591	0.00111407	0.00522619	-1.60048
Q9Y3E7	-0.0950052	11.8852	-3.89411	0.00111848	0.00524273	-1.60441
Q7Z478	-0.148373	12.2999	-3.89273	0.00112188	0.00525445	-1.60743
Q00722	-0.0843837	13.2675	-3.88341	0.00114507	0.00535884	-1.6278
Q9NYK5	-0.156114	10.5157	-3.88162	0.00114958	0.00537567	-1.63171
Q9H910	-0.16057	12.5306	-3.88045	0.00115255	0.00538529	-1.63427
Q9BYD6	-0.173359	10.1455	-3.87764	0.00115969	0.00541434	-1.64042
Q99571	0.242377	12.1761	3.87708	0.00116112	0.00541673	-1.64164
Q96K76	-0.132688	12.4488	-3.87642	0.00116281	0.0054203	-1.64308
Q9Y3Q8	0.220586	11.8672	3.87511	0.00116615	0.00543159	-1.64594
O60291	-0.487754	8.26105	-3.87388	0.0011693	0.00544195	-1.64862
P78314	-0.372557	11.6941	-3.87252	0.00117281	0.00545398	-1.65161
O94822	-0.130403	11.9716	-3.87192	0.00117435	0.00545682	-1.65291
Q92835	0.169719	14.5021	3.87031	0.00117851	0.00547184	-1.65643
O43314	-0.189697	13.0954	-3.8685	0.00118319	0.00548928	-1.66038
P07195	-0.0935529	14.056	-3.8675	0.0011858	0.00549703	-1.66256
Q6IT96	-0.118618	12.8859	-3.86698	0.00118716	0.00549901	-1.6637
Q96P48	-0.170715	14.2336	-3.86518	0.00119187	0.00551649	-1.66764
Q9Y5Q8	-0.11024	10.6825	-3.8631	0.00119731	0.00553733	-1.67217
Q15738	-0.155177	11.8338	-3.85102	0.00122952	0.00567874	-1.69857
Q9UBU9	0.141943	12.8301	3.8509	0.00122985	0.00567874	-1.69883
O75439	-0.125846	12.7259	-3.85055	0.00123078	0.00567874	-1.69959
Q5VW32	-0.119594	12.9883	-3.84619	0.00124263	0.00572895	-1.70911
A0A1C3PHH2	0.921036	6.68964	3.84191	0.00125436	0.00577848	-1.71845
P51784	0.441003	9.72147	3.84016	0.00125921	0.00579629	-1.72229
P63172	0.717703	9.45159	3.8398	0.0012602	0.00579635	-1.72307
A0A024R8N4	0.146021	12.1336	3.83844	0.00126398	0.00580918	-1.72605
Q96IZ7	-0.124886	10.9324	-3.83496	0.00127366	0.0058491	-1.73363
Q96B26	-0.135599	10.3673	-3.83117	0.00128433	0.00589351	-1.74192
Q96A57	-0.308224	8.29051	-3.82963	0.00128868	0.00590888	-1.74528
Q8N5I4	0.464518	10.2227	3.82314	0.00130717	0.00598899	-1.75944
P49792	-0.0962315	15.6582	-3.82228	0.00130966	0.00599573	-1.76133
Q8IXM3	-0.279876	9.87504	-3.82047	0.00131485	0.00601169	-1.76526
A0A0F7KYT8	-0.206485	12.4817	-3.82036	0.00131518	0.00601169	-1.76551
A0A024R4V5	-0.268357	6.6618	-3.81961	0.00131734	0.00601686	-1.76713
Q14258	0.146904	13.997	3.8169	0.00132522	0.00604816	-1.77306
Q71UM5	-0.18678	9.01978	-3.81237	0.00133847	0.00610067	-1.78294
Q8WXE0	-0.366259	9.07468	-3.81226	0.00133879	0.00610067	-1.78318
Q9NX40	-0.143435	12.2778	-3.80815	0.00135092	0.00615119	-1.79214
Q9NNW5	-0.328952	8.55555	-3.8074	0.00135318	0.00615669	-1.7938
Q6P4A8	-0.287131	12.0213	-3.80699	0.00135439	0.00615745	-1.79469
O14802	-0.186042	9.00667	-3.8045	0.0013618	0.00618638	-1.80011
P48200	-0.178265	12.1493	-3.80217	0.00136881	0.00621341	-1.8052
Q15642	0.229341	13.3478	3.80027	0.00137454	0.00623461	-1.80935
Q9P2D3	-0.151928	11.9576	-3.79836	0.00138029	0.00625592	-1.8135
Q96RU2	0.37749	8.19869	3.79352	0.00139507	0.00631801	-1.82407
Q6PCE3	-0.134325	12.8511	-3.79272	0.00139753	0.00632431	-1.82583
Q5T1M5	-0.152775	14.546	-3.79191	0.00140001	0.00633068	-1.82759
Q8IV53	-0.116455	11.1219	-3.79107	0.00140258	0.00633744	-1.82941
Q86XA9	-0.196825	11.757	-3.79065	0.00140388	0.00633845	-1.83033
Q53TN4	-0.340028	9.94433	-3.78783	0.0014126	0.00637291	-1.83647
P62879	-0.126135	12.0396	-3.78605	0.00141815	0.00639308	-1.84037
O00571	0.180591	14.5758	3.77953	0.00143862	0.00648037	-1.85459
Q7KZN9	-0.174593	10.3819	-3.77901	0.00144025	0.00648276	-1.85571
Q9BV23	-0.268456	11.2482	-3.77716	0.00144612	0.00650422	-1.85975
Q9P287	-0.301036	10.5447	-3.77308	0.00145915	0.00655783	-1.86866
Q9NS00	0.431943	10.4749	3.76793	0.00147573	0.00662728	-1.87987
Q96A73	0.173358	10.2327	3.76644	0.00148057	0.00664397	-1.88312
A1LT96	0.102143	14.5128	3.76557	0.00148341	0.00665164	-1.88502
P20132	0.436173	7.92016	3.7641	0.0014882	0.00666803	-1.88822
Q8TDQ0	-0.768777	9.92141	-3.76249	0.00149349	0.00668665	-1.89174
A0MZ66	-0.125696	14.2607	-3.76123	0.00149762	0.00670008	-1.89448
P56557	-0.36521	6.82229	-3.76046	0.00150016	0.00670635	-1.89616
Q86TB9	0.258207	12.4289	3.75515	0.00151776	0.00677988	-1.90773
Q9Y230	-0.117798	13.4547	-3.75076	0.00153247	0.00683981	-1.9173
Q7Z2H8	-0.521242	8.50658	-3.7503	0.00153403	0.00683981	-1.91831
P23396	-0.146563	14.4509	-3.75011	0.00153466	0.00683981	-1.91871
A0A0S2Z4R1	-0.120749	14.5995	-3.7434	0.00155745	0.00693612	-1.93333
Q13042	-0.13515	11.6456	-3.74268	0.00155992	0.00694188	-1.9349
P48163	-0.160705	13.2861	-3.74132	0.00156458	0.00695736	-1.93786
Q9H4A6	0.110571	12.0911	3.73824	0.00157521	0.00699934	-1.94457
Q9Y3D9	-0.167994	12.0012	-3.73677	0.0015803	0.00701668	-1.94777
O43592	-0.122958	13.0913	-3.73214	0.00159645	0.00708303	-1.95785
O00461	-0.191443	11.6581	-3.72862	0.00160886	0.00713275	-1.96553
Q7L5Y9	-0.141204	9.83707	-3.72627	0.00161717	0.0071642	-1.97064
Q99460	-0.138551	14.4605	-3.72417	0.00162467	0.00719201	-1.97522
Q5T4S7	-0.114638	15.2829	-3.72347	0.00162717	0.00719741	-1.97675
A6NHL2	-0.311264	7.24337	-3.72314	0.00162834	0.00719741	-1.97746
Q9NV96	-0.135922	10.4987	-3.7227	0.00162991	0.00719896	-1.97841
Q12830	-0.210705	9.82858	-3.72154	0.00163408	0.00721199	-1.98095
Q9BQG0	-0.193725	12.7461	-3.71734	0.00164923	0.00726899	-1.9901
P04035	-0.716675	8.52273	-3.71727	0.00164946	0.00726899	-1.99023
Q6PL24	-0.157755	10.7939	-3.71673	0.00165144	0.00727225	-1.99142
Q9NU22	-0.250173	10.8352	-3.71619	0.0016534	0.00727546	-1.9926
Q9P0N9	-0.252532	8.50458	-3.71525	0.00165679	0.00728495	-1.99463
A0A024R3G4	-0.361087	8.92721	-3.71454	0.0016594	0.00729098	-1.99619
Q5VYK3	0.162062	14.8022	3.71158	0.00167022	0.00733305	-2.00263
Q8NBZ7	0.263295	11.4003	3.70743	0.0016855	0.00739461	-2.01165
A0A024RBB7	-0.151789	12.7421	-3.70633	0.00168959	0.00740591	-2.01405
Q9BZK7	-0.279098	12.0876	-3.70606	0.00169059	0.00740591	-2.01464
Q96DU3	-0.492894	7.2835	-3.70303	0.00170187	0.00744978	-2.02122
P05413	-0.331846	12.3902	-3.70152	0.00170754	0.00746908	-2.02452
V9HVX9	0.312943	10.7509	3.69345	0.00173809	0.00759707	-2.04208
Q9H1P3	-0.173048	10.8299	-3.69033	0.00175001	0.00764349	-2.04885
O15264	-0.157147	12.5829	-3.68677	0.00176378	0.00769235	-2.05661
Q68D38	0.151277	10.3875	3.68676	0.00176381	0.00769235	-2.05663
Q00765	0.118507	12.9475	3.68483	0.00177131	0.00771935	-2.06083
P46531	0.220471	9.6932	3.68446	0.00177273	0.00771982	-2.06162
H9E8V6	0.47015	10.0205	3.68224	0.00178142	0.00775194	-2.06647
Q8IWS0	-0.224827	9.94331	-3.68001	0.00179014	0.00778413	-2.0713
P49916	-0.0994436	11.8602	-3.67913	0.00179361	0.00779348	-2.07322
Q3KQV9	-0.191563	12.7732	-3.67862	0.00179562	0.00779646	-2.07433
P14868	-0.0919112	14.0446	-3.67624	0.00180503	0.00783153	-2.0795
V9HWF0	-0.146989	13.4483	-3.67427	0.00181285	0.00785968	-2.08378
P61619	0.0879578	12.5432	3.66788	0.00183848	0.00796275	-2.09767
Q9Y262	-0.143761	13.8353	-3.66767	0.00183932	0.00796275	-2.09813
P56937	-0.314598	7.40511	-3.66324	0.00185729	0.00803463	-2.10775
Q9P000	-0.209209	12.4833	-3.66242	0.00186066	0.00804329	-2.10954
O95163	-0.222177	11.2129	-3.66116	0.0018658	0.0080596	-2.11227
Q9UL03	-0.281551	9.10951	-3.6606	0.00186809	0.0080636	-2.11349
W5ZR30	-0.242394	9.5341	-3.65931	0.00187341	0.00807546	-2.1163
Q562E7	-0.129934	14.0902	-3.65927	0.00187358	0.00807546	-2.11639
Q8N5C6	-0.188754	11.3227	-3.65714	0.00188234	0.00810728	-2.12101
Q9UDR5	0.102498	13.3415	3.65404	0.0018952	0.00815671	-2.12774
Q9Y2J2	-0.115802	15.0176	-3.65028	0.00191092	0.00821707	-2.13591
Q53YD8	-0.218654	10.4544	-3.65002	0.00191202	0.00821707	-2.13648
Q6FGY1	-0.253413	12.7297	-3.64823	0.00191954	0.00824338	-2.14037
P35250	-0.174503	10.3161	-3.64221	0.00194509	0.00834704	-2.15345
Q5VT52	-0.232731	11.9888	-3.6387	0.00196013	0.00840544	-2.16106
Q9P2R3	0.147238	14.8076	3.63748	0.0019654	0.00842193	-2.16372
Q96EQ0	-0.222151	12.2377	-3.63401	0.00198042	0.00848012	-2.17125
Q9GZS3	-0.146799	11.8493	-3.63275	0.0019859	0.00849738	-2.17398
Q9H2J4	-0.162004	11.8198	-3.63102	0.00199349	0.00852368	-2.17775
O95379	0.211325	12.3811	3.63067	0.00199502	0.00852403	-2.17851
P11117	-0.16237	12.621	-3.62817	0.00200597	0.00856462	-2.18392
Q6PD74	-0.214543	10.9322	-3.62652	0.00201329	0.00858275	-2.18752
Q14684	-0.207523	10.7317	-3.62629	0.00201426	0.00858275	-2.188
P60981	-0.194442	13.1142	-3.62599	0.00201561	0.00858275	-2.18866
P42566	0.112667	14.9902	3.62589	0.00201604	0.00858275	-2.18887
Q99538	-0.355206	14.0901	-3.62135	0.00203627	0.00866259	-2.19874
Q96D31	-0.331648	10.2077	-3.61914	0.00204617	0.00869844	-2.20354
P27361	-0.149447	12.5072	-3.61863	0.00204843	0.00870175	-2.20462
Q9BXD5	-0.186102	13.6425	-3.61563	0.002062	0.00875309	-2.21115
P17050	-0.137549	13.0981	-3.61252	0.00207609	0.00880658	-2.21788
P01583	1.79422	12.0603	3.61121	0.00208209	0.00882565	-2.22073
P55160	-0.171892	14.407	-3.60793	0.00209713	0.00888302	-2.22785
Q96EB1	-0.15855	9.366	-3.60612	0.00210546	0.00891188	-2.23176
B4DZC9	-0.174149	7.81367	-3.60544	0.00210863	0.00891893	-2.23325
Q6P1M0	-0.0955147	11.5865	-3.60101	0.00212921	0.00899952	-2.24285
Q96RU3	-0.0978074	13.4384	-3.59945	0.00213653	0.00902396	-2.24623
Q70E73	-0.199819	13.023	-3.59878	0.00213969	0.00903084	-2.24769
P10147	2.09322	10.1049	3.59756	0.00214539	0.00904708	-2.25032
Q6NXT6	-0.125015	10.0735	-3.59731	0.00214661	0.00904708	-2.25088
Q9NNX6	-0.670954	11.8718	-3.59516	0.00215674	0.0090833	-2.25554
P19387	-0.21721	11.501	-3.59186	0.00217241	0.00913421	-2.26268
O75064	0.133689	12.6847	3.59178	0.00217278	0.00913421	-2.26285
A8K0B6	-0.276522	14.9954	-3.59164	0.00217348	0.00913421	-2.26317
Q9Y266	-0.124286	13.8429	-3.59055	0.00217866	0.00914945	-2.26552
Q14139	-0.13339	12.5205	-3.58973	0.00218258	0.00915939	-2.2673
A0A384N6G7	0.144682	14.0485	3.58885	0.0021868	0.00917054	-2.2692
Q96G28	-0.224198	8.96001	-3.58646	0.0021983	0.00921224	-2.27439
P27986	-0.0838986	13.5353	-3.58153	0.00222223	0.0093059	-2.28508
A0A0S2Z381	-0.293069	13.1375	-3.58093	0.00222518	0.00930758	-2.28638
O60783	-0.136064	8.34	-3.5808	0.00222579	0.00930758	-2.28666
Q8IY33	-0.374296	7.78363	-3.58039	0.00222781	0.0093094	-2.28755
O94817	-0.174102	11.2802	-3.57604	0.00224917	0.00939202	-2.29697
O15160	-0.137137	11.4082	-3.57484	0.00225511	0.00941014	-2.29958
P02790	0.276997	8.39791	3.57352	0.00226162	0.00943063	-2.30242
A0A024RDQ8	-0.174291	9.07314	-3.57106	0.00227386	0.00947494	-2.30775
Q9H7B2	-0.198939	9.31888	-3.57012	0.00227858	0.00948186	-2.30979
Q8WU90	-0.20995	13.1674	-3.57009	0.00227874	0.00948186	-2.30986
Q13637	-0.154661	12.9572	-3.56832	0.00228759	0.009512	-2.31369
H7C1N3	0.186683	9.29224	3.56426	0.00230805	0.0095903	-2.32248
A0A024R9B8	-0.172844	12.3706	-3.56006	0.00232939	0.00967214	-2.33156
P19397	-0.324985	8.33898	-3.55914	0.00233413	0.00968275	-2.33357
Q8IWA0	-0.267679	9.96337	-3.55892	0.00233523	0.00968275	-2.33403
Q9BWF3	-0.181594	11.7299	-3.55609	0.00234981	0.00973634	-2.34017
Q6FIC5	0.222681	13.4185	3.55096	0.0023764	0.00983959	-2.35127
P82675	-0.128017	12.186	-3.54619	0.00240139	0.0099361	-2.36159
Q9UKF6	-0.137634	11.7502	-3.54545	0.00240528	0.00994131	-2.36319
Q92917	-0.11177	11.341	-3.54531	0.00240603	0.00994131	-2.36349
P82664	-0.180961	10.5961	-3.54487	0.00240834	0.00994388	-2.36444
Q8WZ73	0.223196	9.62811	3.54069	0.0024305	0.0100284	-2.37347
Q8NEY1	-0.327584	9.27964	-3.53987	0.00243488	0.0100394	-2.37525
Q15554	0.134516	11.0077	3.53856	0.00244189	0.0100613	-2.37809
A8K586	-0.116308	14.6851	-3.53629	0.0024541	0.0101045	-2.383
E5KT65	-0.188301	11.5475	-3.53124	0.00248142	0.0102099	-2.39392
Q7Z739	-0.0945484	12.7752	-3.53076	0.00248402	0.0102134	-2.39495
X5DRB1	-0.278945	8.62605	-3.52888	0.00249431	0.0102478	-2.39903
A0A024R8M4	-0.119483	11.0511	-3.52859	0.00249586	0.0102478	-2.39964
P30044	-0.111378	13.2731	-3.52603	0.00250995	0.0102985	-2.40519
Q9NRG9	-0.103215	11.5817	-3.52148	0.00253509	0.0103944	-2.41501
Q8IZ69	-0.104761	10.3537	-3.51951	0.00254609	0.0104306	-2.41928
Q8IYU8	-0.174755	11.2592	-3.51926	0.00254745	0.0104306	-2.4198
Q9NRY4	-0.174318	12.1351	-3.51851	0.00255166	0.0104406	-2.42143
Q2Q9H2	-0.320396	8.22606	-3.5142	0.00257588	0.0105323	-2.43074
Q14213	0.503299	6.28697	3.50948	0.00260264	0.0106344	-2.44093
Q9NP66	-0.191264	8.70266	-3.50845	0.00260857	0.0106481	-2.44317
P42858	-0.114814	14.5986	-3.50826	0.00260961	0.0106481	-2.44356
Q96LD4	-0.217302	12.6686	-3.50778	0.00261241	0.0106521	-2.44462
A0A0B4J1R7	-0.151967	10.0981	-3.50251	0.00264271	0.0107682	-2.45598
O95721	-0.112696	12.5367	-3.50032	0.00265546	0.0108072	-2.46072
Q15172	-0.107081	11.8305	-3.50023	0.00265595	0.0108072	-2.4609
Q99704	-0.104487	11.6502	-3.49748	0.00267204	0.0108652	-2.46685
Q68CZ2	-0.123433	14.5915	-3.49535	0.00268452	0.0109084	-2.47144
Q8NHG8	0.331153	10.4566	3.49496	0.00268684	0.0109103	-2.47229
P00488	0.0791799	17.9727	3.49423	0.00269112	0.0109202	-2.47386
Q0ZGT2	0.395241	11.0908	3.49363	0.00269465	0.010927	-2.47515
O14653	0.0963032	11.3986	3.48802	0.00272801	0.0110546	-2.48726
Q04721	-0.227582	11.6905	-3.48653	0.00273691	0.0110831	-2.49047
P49321	0.134713	13.1372	3.48228	0.00276253	0.0111791	-2.49964
A0A024QYZ6	-0.110125	12.8639	-3.4725	0.00282234	0.0114133	-2.52072
O43615	-0.0831846	13.3962	-3.46812	0.00284955	0.0115155	-2.53017
Q9NQC3	0.115677	14.0563	3.46741	0.00285401	0.0115256	-2.5317
P06733	-0.150672	15.744	-3.46493	0.00286954	0.0115804	-2.53704
Q9NVT9	-0.191789	11.8806	-3.46404	0.00287513	0.011595	-2.53896
Q96G46	0.0891062	11.6305	3.46301	0.00288166	0.0116134	-2.54119
A0A024R5L8	-0.216858	9.13377	-3.46189	0.0028887	0.0116338	-2.54359
Q96BY6	-0.217758	12.5843	-3.45809	0.00291287	0.0117231	-2.55179
Q6IQ49	0.091301	11.1471	3.45675	0.00292143	0.0117495	-2.55467
A0A384MTY2	-0.167572	13.8279	-3.45616	0.00292517	0.0117566	-2.55593
P31641	-0.325008	10.257	-3.45553	0.0029292	0.0117647	-2.55729
L0R6Q1	0.142802	12.3681	3.45486	0.00293356	0.0117742	-2.55875
H0Y6K2	0.286117	9.14768	3.45348	0.00294244	0.0118018	-2.56172
Q70IA8	0.528662	8.65991	3.45251	0.00294867	0.0118187	-2.5638
Q9NX57	0.346419	10.8616	3.44935	0.00296914	0.0118927	-2.57061
O75843	-0.101108	11.5808	-3.44757	0.00298072	0.011931	-2.57443
Q53HW7	0.286328	10.6453	3.44436	0.00300179	0.0120044	-2.58136
Q9NQZ2	-0.364681	9.99491	-3.44415	0.00300314	0.0120044	-2.5818
Q96S19	-0.154882	9.25588	-3.44227	0.00301554	0.0120458	-2.58585
Q9UL18	-0.0928816	12.6407	-3.44016	0.00302951	0.0120934	-2.5904
Q9NPL8	-0.10962	11.4417	-3.43692	0.00305106	0.012169	-2.59736
Q16555	-0.0888039	14.7039	-3.43669	0.00305257	0.012169	-2.59785
A3RJH1	-0.0826243	14.0368	-3.43533	0.00306169	0.0121909	-2.60079
Q96PE3	-0.125591	11.6791	-3.43525	0.0030622	0.0121909	-2.60095
U4PSC4	-0.125117	10.2242	-3.42989	0.00309834	0.0123229	-2.61248
Q9UHQ9	-0.0999912	13.5223	-3.42972	0.00309954	0.0123229	-2.61286
Q8TDF6	-0.1972	10.8993	-3.42851	0.0031077	0.012347	-2.61545
Q4ZIN3	-0.20903	7.89992	-3.42793	0.00311166	0.0123544	-2.6167
P15289	-0.163585	11.8134	-3.42704	0.00311777	0.0123703	-2.61862
P42785	-0.288218	11.1448	-3.4249	0.00313238	0.0124199	-2.62322
P62834	-0.143642	13.5555	-3.42403	0.00313837	0.0124353	-2.6251
Q9Y3Z3	0.0887437	15.7024	3.42227	0.00315046	0.0124748	-2.62887
Q6PJI9	-0.137192	9.95302	-3.42091	0.00315987	0.0125036	-2.6318
P14735	-0.169393	14.0264	-3.4199	0.00316684	0.0125228	-2.63397
Q8NDA8	-0.18642	13.0317	-3.41409	0.00320734	0.0126745	-2.64645
Q9NP92	-0.178493	8.17724	-3.4128	0.00321642	0.0127018	-2.64923
Q9Y2G8	-0.112911	11.1851	-3.41248	0.0032187	0.0127023	-2.64992
A0A0A6YYL4	0.0833972	14.2659	3.41118	0.00322784	0.0127299	-2.65271
Q8N357	-0.283735	9.20296	-3.40967	0.0032385	0.0127634	-2.65595
Q15596	0.196943	10.8962	3.40618	0.00326335	0.0128527	-2.66345
Q16626	-0.345571	8.783	-3.40576	0.00326631	0.0128558	-2.66435
P49585	-0.0820484	12.604	-3.40411	0.00327813	0.0128937	-2.66789
Q6BDS2	0.15591	12.4691	3.39838	0.00331951	0.0130477	-2.68021
P82933	-0.111557	12.1441	-3.39751	0.00332583	0.0130638	-2.68208
O75663	0.130921	12.2003	3.39698	0.00332968	0.0130703	-2.68321
P18084	-0.296031	12.886	-3.39331	0.00335652	0.0131669	-2.69109
Q9UKY7	0.108638	13.9913	3.39159	0.00336915	0.0132076	-2.69478
Q9BZG1	-0.163403	11.3784	-3.39063	0.00337619	0.0132264	-2.69683
Q96A65	-0.140282	13.8249	-3.39032	0.00337852	0.0132267	-2.69751
P49848	-0.0853314	11.1482	-3.38886	0.0033893	0.0132601	-2.70063
Q9NZH8	1.90214	11.0295	3.38435	0.00342291	0.0133827	-2.71032
Q93073	-0.160139	10.3463	-3.38216	0.00343935	0.0134381	-2.71502
Q9UJX3	-0.118806	11.8521	-3.38135	0.00344546	0.0134446	-2.71676
A0A024RAE6	0.145805	6.9189	3.38121	0.00344648	0.0134446	-2.71705
Q99567	-0.0953872	12.9283	-3.38095	0.00344845	0.0134446	-2.71761
Q96QR8	-0.0855872	11.8701	-3.38073	0.00345013	0.0134446	-2.71809
Q1HBJ4	-0.0983719	13.6903	-3.37816	0.00346951	0.0135112	-2.72359
Q9UMS0	-0.227661	10.2686	-3.37558	0.00348915	0.0135786	-2.72912
O43681	-0.105418	12.9667	-3.37301	0.0035088	0.0136461	-2.73463
P63173	-0.108852	12.8054	-3.37204	0.00351624	0.013666	-2.73671
Q9NWT1	-0.180096	11.3437	-3.37004	0.00353163	0.0137168	-2.74099
Q6IAN0	-0.133812	11.7678	-3.36928	0.00353751	0.0137236	-2.74262
Q9NVZ3	0.0825936	12.7953	3.36921	0.00353805	0.0137236	-2.74278
H7C1M2	-0.244026	9.18184	-3.36821	0.00354582	0.0137447	-2.74493
Q9NQ55	-0.286859	9.57943	-3.36646	0.00355939	0.0137882	-2.74867
B7Z4Q0	0.157095	13.2128	3.36495	0.00357118	0.0138248	-2.75192
Q9NUT2	-0.116227	11.1593	-3.36268	0.00358892	0.0138806	-2.75678
Q8TBC3	-0.140013	8.7989	-3.36221	0.00359258	0.0138806	-2.75777
O95793	0.298053	12.6425	3.3622	0.00359266	0.0138806	-2.7578
A0A384NPU5	0.0834155	14.437	3.36146	0.00359852	0.0138941	-2.75939
O75937	-0.0721794	12.8829	-3.36114	0.00360099	0.0138946	-2.76007
Q9HC98	-0.442265	7.9018	-3.36016	0.00360871	0.0139081	-2.76217
Q9NW97	-0.307325	9.74271	-3.3601	0.00360921	0.0139081	-2.7623
Q96DT6	-0.203917	10.9514	-3.35372	0.00365982	0.0140903	-2.77596
Q9BQ67	-0.106276	11.0685	-3.35354	0.00366129	0.0140903	-2.77635
A0A024R0F6	0.170286	12.4752	3.35255	0.00366923	0.0141117	-2.77847
Q8IUI8	0.132081	11.0743	3.351	0.00368169	0.0141504	-2.7818
Q13464	-0.111879	13.1184	-3.34867	0.00370043	0.0142131	-2.78677
Q13155	-0.14972	11.9515	-3.34742	0.00371058	0.0142428	-2.78946
Q14160	-0.200444	11.677	-3.34604	0.00372179	0.0142742	-2.79241
O75962	-0.108286	12.5134	-3.34581	0.0037236	0.0142742	-2.79289
B7TZ90	-0.545481	8.48817	-3.34343	0.00374308	0.0143395	-2.798
P21397	-0.287703	11.5583	-3.33715	0.00379475	0.0145281	-2.81144
P38432	-0.191603	10.3811	-3.3359	0.00380511	0.0145579	-2.81411
Q9Y2D4	-0.102208	12.9754	-3.33561	0.0038075	0.0145579	-2.81472
Q01804	0.246172	12.0116	3.33434	0.00381809	0.0145877	-2.81744
P14550	-0.115652	14.8687	-3.33408	0.00382023	0.0145877	-2.81799
Q9H2K0	-0.146497	10.0594	-3.33328	0.00382687	0.0146036	-2.81969
P08237	-0.23319	9.82536	-3.32658	0.00388326	0.014791	-2.83402
P51668	0.190686	9.78163	3.32658	0.00388327	0.014791	-2.83402
Q29RF7	-0.0763228	13.2888	-3.32655	0.00388352	0.014791	-2.83409
P41091	-0.0925194	13.6313	-3.32525	0.00389461	0.0148237	-2.83688
Q53G44	0.983987	8.56805	3.32281	0.0039154	0.0148859	-2.84209
P02511	-0.181995	11.4141	-3.32274	0.00391602	0.0148859	-2.84225
P51809	-0.129553	12.029	-3.31778	0.00395859	0.0150354	-2.85284
A0A024R6L5	-0.133945	10.5774	-3.31757	0.00396044	0.0150354	-2.85329
Q92619	0.111285	13.8213	3.31554	0.00397803	0.0150924	-2.85763
Q5VUA4	-0.17964	10.6926	-3.3152	0.00398091	0.0150936	-2.85834
Q4G0X4	-0.250015	7.48751	-3.31392	0.00399206	0.0151262	-2.86108
A0A024R1K7	0.129754	14.2292	3.31314	0.00399886	0.0151422	-2.86274
P82663	-0.150757	10.6429	-3.31197	0.00400912	0.0151713	-2.86525
Q68DK2	-0.161822	13.4166	-3.3114	0.00401408	0.0151803	-2.86646
Q9UNK0	-0.170046	11.3386	-3.31009	0.00402555	0.0152139	-2.86925
Q53YK7	-0.360083	10.7759	-3.30825	0.00404174	0.0152565	-2.87318
O60244	-0.122354	10.5562	-3.30804	0.00404359	0.0152565	-2.87363
Q96Q42	-0.225407	8.73342	-3.30793	0.00404457	0.0152565	-2.87387
P08648	0.181349	12.7741	3.30747	0.0040486	0.0152619	-2.87484
Q15334	0.13949	8.82108	3.30716	0.00405136	0.0152625	-2.87551
O43395	0.149937	13.19	3.30565	0.00406476	0.0153033	-2.87874
Q92599	-0.120701	11.3344	-3.30089	0.00410715	0.015453	-2.8889
Q9NSD9	-0.109621	13.2815	-3.29967	0.00411813	0.0154844	-2.89151
Q9Y618	-0.158412	11.2506	-3.29819	0.00413146	0.0155246	-2.89467
A0A024R0A8	-0.145674	13.6087	-3.29647	0.00414695	0.0155729	-2.89833
Q8IWV7	-0.12382	11.3247	-3.29559	0.0041549	0.0155859	-2.9002
Q9H2G9	0.516516	7.21312	3.2955	0.0041557	0.0155859	-2.90039
P40306	0.38403	11.2731	3.29496	0.00416062	0.0155944	-2.90155
Q9BZZ5	-0.0994791	13.5094	-3.2937	0.00417205	0.0156273	-2.90423
Q9H4M9	0.208058	14.8987	3.29324	0.00417629	0.0156332	-2.90523
D3DV11	-0.445413	6.09217	-3.29212	0.00418647	0.0156614	-2.90761
O15229	-0.311286	11.9787	-3.29143	0.00419274	0.0156749	-2.90907
Q9BTW9	-0.0995226	12.4663	-3.284	0.00426119	0.0159116	-2.92491
Q8N653	0.182672	10.0705	3.28398	0.00426145	0.0159116	-2.92497
C9JLW8	-0.14106	10.3502	-3.28171	0.00428255	0.0159715	-2.9298
A0A024R3V7	-0.129069	10.9717	-3.28167	0.00428291	0.0159715	-2.92988
Q9UKN8	-0.155516	11.1639	-3.281	0.00428915	0.0159846	-2.93131
A0A024R165	0.330852	11.2991	3.28039	0.00429489	0.0159959	-2.93261
Q9NPF4	-0.0861646	11.9175	-3.27912	0.00430679	0.0160301	-2.93532
O94916	0.280275	9.901	3.27659	0.00433059	0.0161085	-2.94071
P54136	-0.0716964	14.3885	-3.27559	0.00434001	0.0161333	-2.94283
A8K5J1	-0.108698	12.4833	-3.27396	0.00435549	0.0161807	-2.94631
Q86Y07	0.170996	11.0784	3.27125	0.00438132	0.0162664	-2.95209
Q9H081	-0.286661	10.0882	-3.26971	0.00439602	0.0163107	-2.95537
Q96A26	-0.123565	11.8088	-3.26942	0.00439882	0.0163108	-2.95599
Q8NEC7	-0.201529	9.11936	-3.26864	0.0044063	0.0163282	-2.95765
Q6PGP7	-0.125147	13.8663	-3.26718	0.00442031	0.0163699	-2.96075
Q9NUN5	-0.19017	9.78791	-3.26391	0.00445187	0.0164764	-2.9677
P26038	0.117158	16.0842	3.26316	0.00445913	0.0164929	-2.96929
Q92922	-0.263312	11.1072	-3.26073	0.00448282	0.016565	-2.97447
Q8NBL1	0.21658	11.5938	3.26059	0.00448424	0.016565	-2.97478
Q5JRX3	-0.0859498	13.9192	-3.25874	0.00450226	0.0166211	-2.9787
O75140	-0.151947	10.4486	-3.25672	0.00452211	0.0166839	-2.983
Q8WVM7	-0.132891	11.8538	-3.25072	0.00458165	0.0168893	-2.99577
P10599	0.0994736	13.4421	3.25053	0.00458349	0.0168893	-2.99617
P62256	0.167909	11.8129	3.24984	0.0045904	0.0169042	-2.99764
Q8N183	-0.15786	11.3921	-3.24752	0.00461366	0.0169792	-3.00257
O95248	0.136238	11.32	3.24564	0.00463254	0.017038	-3.00656
O75396	-0.12111	12.7537	-3.24444	0.00464467	0.017067	-3.00912
P17028	-0.240577	10.1032	-3.24429	0.00464621	0.017067	-3.00944
Q5TDH0	-0.168908	12.2712	-3.24293	0.00466002	0.017107	-3.01234
B5MC51	0.37755	11.8248	3.24198	0.00466957	0.0171315	-3.01434
Q9H299	-0.132156	12.7985	-3.24135	0.00467607	0.0171446	-3.01569
P28067	-0.437522	9.22024	-3.23825	0.0047077	0.0172499	-3.02228
O75369	-0.130726	15.1999	-3.23748	0.00471555	0.0172603	-3.0239
Q92522	-0.256654	12.5079	-3.2374	0.00471642	0.0172603	-3.02408
D9IAI1	-0.0950654	13.5033	-3.2352	0.00473903	0.0173323	-3.02875
A0A024R6H0	-0.134126	12.2203	-3.2348	0.00474318	0.0173367	-3.0296
A0A384MR07	0.120558	11.8522	3.23446	0.00474661	0.0173385	-3.03031
Q8NC96	0.142363	11.0252	3.23267	0.00476513	0.0173954	-3.03411
Q96D71	-0.153974	12.1182	-3.23223	0.00476973	0.017401	-3.03505
P53794	-0.461366	10.466	-3.23196	0.00477256	0.017401	-3.03563
A0A087WXL6	-0.112191	14.363	-3.23089	0.00478366	0.0174306	-3.0379
Q9Y5K8	-0.131848	13.0001	-3.23043	0.00478851	0.0174375	-3.03889
P51812	-0.0965455	13.9101	-3.22841	0.00480954	0.0175033	-3.04316
Q9H814	-0.110922	10.2785	-3.22717	0.00482249	0.0175396	-3.04579
P30041	-0.0658407	13.4853	-3.22509	0.00484442	0.0176085	-3.05022
P68543	-0.304842	8.35493	-3.22353	0.00486082	0.0176572	-3.05351
Q9BTY2	-0.192282	13.0602	-3.22034	0.00489466	0.0177692	-3.06028
A0AV58	0.151029	10.8162	3.22001	0.00489818	0.017771	-3.06098
Q86WJ1	-0.197943	9.86896	-3.21562	0.00494524	0.0179307	-3.07031
Q13505	-0.123983	11.2358	-3.21131	0.0049918	0.0180884	-3.07945
Q9NVA2	-0.0833412	13.6675	-3.20961	0.00501019	0.0181438	-3.08304
Q9UQC2	0.191489	12.0002	3.20794	0.0050284	0.0181926	-3.08657
Q10469	0.222609	10.7058	3.20781	0.00502984	0.0181926	-3.08685
P15880	-0.0999597	14.7145	-3.20732	0.00503523	0.018201	-3.0879
A0A024RD24	0.414521	11.5137	3.20422	0.0050693	0.0183129	-3.09447
Q9C0D2	0.373167	9.35114	3.19958	0.00512059	0.0184781	-3.10429
Q15654	0.18127	10.8834	3.19927	0.00512408	0.0184781	-3.10495
P50502	-0.11023	13.6534	-3.19924	0.00512445	0.0184781	-3.10502
Q969X5	-0.122461	12.3962	-3.19833	0.00513453	0.0184956	-3.10694
Q15477	-0.0918567	13.0347	-3.19796	0.00513871	0.0184956	-3.10773
Q5T160	-0.147308	8.75879	-3.19796	0.00513872	0.0184956	-3.10773
Q9BUL8	0.0904405	11.8669	3.19587	0.00516203	0.0185682	-3.11214
Q86SF2	-0.117299	11.9833	-3.19517	0.00516997	0.0185854	-3.11364
Q8N2F6	-0.103206	10.9716	-3.19068	0.00522062	0.018756	-3.12314
P30043	-0.0722431	14.2493	-3.18783	0.00525301	0.0188609	-3.12917
A0A140VJC9	-0.111065	11.5651	-3.1865	0.00526821	0.0189039	-3.13198
P19838	0.121511	14.1507	3.18506	0.00528466	0.0189514	-3.13502
X5D7M1	0.417629	13.3193	3.18255	0.00531354	0.0190434	-3.14033
O60508	-0.171645	11.9184	-3.18028	0.00533985	0.0191234	-3.14514
Q8IY81	-0.183049	11.2021	-3.17991	0.00534415	0.0191234	-3.14592
Q9NQS5	0.357854	12.2315	3.17978	0.0053456	0.0191234	-3.14619
Q9NQR4	-0.0987833	13.324	-3.17789	0.00536759	0.0191904	-3.15019
Q8IY95	-0.211367	11.1478	-3.17645	0.00538446	0.0192391	-3.15324
Q9BW91	-0.142028	11.4682	-3.17586	0.00539129	0.0192518	-3.15448
A1NY77	0.252101	10.8306	3.17546	0.005396	0.019254	-3.15533
Q6IBS0	-0.110408	14.2089	-3.17525	0.00539843	0.019254	-3.15577
O00303	-0.131359	12.4657	-3.17287	0.00542647	0.0193423	-3.16081
O15446	-0.16236	9.99295	-3.16662	0.00550048	0.0195877	-3.174
O00459	-0.186114	7.66384	-3.16649	0.00550207	0.0195877	-3.17428
P49795	-0.153373	11.8917	-3.16622	0.00550529	0.0195877	-3.17485
Q8WUM4	-0.0898526	14.8906	-3.16285	0.00554574	0.0197197	-3.18198
A0A0S2Z3G4	0.210141	10.8852	3.16092	0.00556894	0.0197902	-3.18604
P11802	-0.186283	8.72853	-3.15915	0.00559041	0.0198361	-3.18979
Q9Y5J6	-0.113665	9.36203	-3.15897	0.00559263	0.0198361	-3.19017
P54727	-0.113869	13.5016	-3.15882	0.00559444	0.0198361	-3.19049
P16284	-0.448143	12.3827	-3.15874	0.00559533	0.0198361	-3.19064
Q5T0F9	0.0974735	12.5127	3.15813	0.00560272	0.0198504	-3.19193
Q96K12	0.202814	9.51415	3.15768	0.00560824	0.019858	-3.19289
Q5GLZ8	-0.0976736	13.1228	-3.15576	0.0056316	0.0199288	-3.19693
Q9UPY3	-0.0974379	13.2505	-3.15502	0.00564071	0.019949	-3.1985
Q9BT40	-0.126211	11.0169	-3.14961	0.00570727	0.0201723	-3.20992
O75157	0.348525	10.3622	3.14788	0.00572869	0.0202359	-3.21356
Q9HCE0	-0.0897781	11.7226	-3.14663	0.00574418	0.0202784	-3.21619
O75821	-0.191268	12.8116	-3.14517	0.00576246	0.0203308	-3.21928
A0A024RB17	-0.193804	14.5222	-3.14372	0.00578059	0.0203826	-3.22233
P50281	0.236121	13.0751	3.14233	0.00579803	0.0204318	-3.22526
Q96EY1	-0.0864348	12.2338	-3.14052	0.00582078	0.0204997	-3.22907
O75935	-0.109818	12.864	-3.13986	0.00582911	0.0205168	-3.23046
O43426	0.107526	13.2214	3.13711	0.00586405	0.0206274	-3.23627
P47897	-0.0743755	13.9265	-3.13287	0.00591813	0.0208053	-3.2452
P55957	-0.122225	11.0638	-3.12991	0.00595615	0.0209264	-3.25142
Q86XL3	0.156544	12.4082	3.12873	0.00597137	0.0209674	-3.2539
K7EM18	0.19484	12.787	3.12819	0.00597846	0.0209798	-3.25506
Q9BVQ7	-0.126074	9.467	-3.12129	0.00606843	0.0212828	-3.26957
Q5JVF3	-0.139578	11.1854	-3.11983	0.00608761	0.0213374	-3.27264
Q5IRN4	-0.17142	7.98354	-3.11938	0.00609359	0.0213457	-3.2736
A0A384NY14	-0.146633	11.2897	-3.11839	0.0061066	0.0213785	-3.27567
Q15813	-0.0813209	11.7467	-3.11538	0.00614658	0.0215057	-3.28201
Q4KMQ2	-0.171672	12.6925	-3.11361	0.00617014	0.0215753	-3.28572
P27448	0.123177	12.5764	3.11221	0.00618889	0.0216281	-3.28867
Q92696	0.120421	13.2843	3.11089	0.00620661	0.0216772	-3.29145
Q03113	-0.30136	10.6709	-3.10935	0.00622734	0.0217367	-3.29469
Q8WXV6	-0.196009	7.04567	-3.10901	0.00623186	0.0217396	-3.29539
O75884	0.0991411	11.3459	3.10585	0.00627465	0.0218759	-3.30204
A0A024R8B8	0.233827	9.91925	3.10539	0.0062809	0.0218847	-3.303
P55036	-0.151078	8.98544	-3.10479	0.00628907	0.0219002	-3.30427
A4D1P6	-0.134705	14.1418	-3.10394	0.00630061	0.0219275	-3.30605
A0A494C1N0	0.0805159	12.473	3.09716	0.00639372	0.0222384	-3.32029
Q9Y4E6	-0.0986412	13.0606	-3.09606	0.00640893	0.0222781	-3.32259
P30533	-0.190686	13.204	-3.09474	0.00642722	0.0223285	-3.32536
Q9BXF6	-0.184127	10.8226	-3.09442	0.00643165	0.0223307	-3.32603
B4E106	-0.263372	10.2004	-3.09406	0.00643677	0.0223354	-3.3268
A0A024QZ03	-0.0728712	13.7591	-3.09369	0.00644191	0.0223401	-3.32758
Q3ZCQ8	-0.118211	11.6925	-3.09256	0.00645763	0.0223814	-3.32994
Q5JU69	-0.200155	9.75487	-3.0915	0.00647242	0.0224194	-3.33216
Q9NQS1	-0.166342	8.26301	-3.09063	0.00648459	0.0224484	-3.33399
Q9Y263	0.0973613	13.6063	3.09011	0.00649195	0.0224607	-3.33509
V9HW83	-0.100739	14.7533	-3.08927	0.00650372	0.0224756	-3.33684
Q6FI27	-0.0821783	12.3117	-3.08926	0.00650389	0.0224756	-3.33687
O95881	-0.092328	11.8278	-3.08777	0.00652481	0.0225126	-3.33999
O43447	-0.127233	12.1949	-3.08772	0.00652548	0.0225126	-3.34009
O00255	-0.0978897	10.7175	-3.08739	0.00653016	0.0225126	-3.34078
A0A024RBV5	0.187282	11.7811	3.08718	0.00653316	0.0225126	-3.34123
Q5TC82	0.343597	9.71117	3.08714	0.0065337	0.0225126	-3.34131
Q15648	-0.139814	9.70176	-3.0845	0.00657117	0.0226285	-3.34686
B3KS98	-0.103949	13.1475	-3.08375	0.00658174	0.0226515	-3.34841
P34897	-0.0918213	13.4122	-3.08349	0.00658554	0.0226515	-3.34897
A0A024R0H6	-0.0964325	12.1745	-3.07999	0.00663545	0.0228098	-3.3563
H7C1U3	0.155654	9.57469	3.07794	0.00666492	0.0228978	-3.3606
Q6P4E1	-0.204588	10.7005	-3.07681	0.00668116	0.0229402	-3.36296
Q9UKZ1	-0.103435	11.3986	-3.07513	0.00670555	0.0230105	-3.36649
Q59HE3	0.105693	15.4443	3.07472	0.00671148	0.0230175	-3.36735
Q7L3B6	-0.186247	10.1438	-3.074	0.00672191	0.0230398	-3.36886
Q92973	0.112378	13.7806	3.07318	0.00673381	0.0230672	-3.37057
P61244	0.151254	10.8364	3.06684	0.00682673	0.0233719	-3.38386
E5KNL5	-0.275178	7.22308	-3.06632	0.00683435	0.0233844	-3.38494
Q32P28	-0.121638	10.7838	-3.06352	0.00687574	0.0235124	-3.39079
Q9HBU6	0.313724	10.8682	3.0631	0.00688201	0.0235202	-3.39168
Q5TZN6	-0.15843	7.97305	-3.06185	0.00690056	0.0235699	-3.39428
Q9H4L4	-0.163735	10.8459	-3.06051	0.00692066	0.0236249	-3.3971
Q6JBY9	0.111941	13.3876	3.05764	0.00696353	0.0237575	-3.40309
O60825	-0.133406	13.3216	-3.05728	0.00696904	0.0237625	-3.40386
Q9NW68	0.160079	10.6277	3.05656	0.00697979	0.0237854	-3.40535
Q13765	-0.142336	12.0967	-3.05613	0.0069864	0.0237941	-3.40627
A0A024QZI2	-0.383955	11.7598	-3.0553	0.00699881	0.023822	-3.40799
Q8IZQ5	-0.13161	12.4946	-3.05505	0.00700267	0.023822	-3.40852
P39023	-0.080707	14.3399	-3.05465	0.00700873	0.0238289	-3.40936
Q9GZZ1	-0.0828549	12.1046	-3.05006	0.00707848	0.0240521	-3.41895
O43396	-0.176783	12.0353	-3.0484	0.00710389	0.0241246	-3.42242
Q01459	-0.196466	12.5989	-3.04682	0.00712812	0.0241929	-3.42572
Q8NCW5	-0.0959611	12.7064	-3.04459	0.00716248	0.0242955	-3.43038
P56211	-0.130027	11.468	-3.04141	0.00721176	0.0244369	-3.43702
A0A024RBA9	0.109799	12.9702	3.04136	0.00721246	0.0244369	-3.43711
Q9BYJ9	-0.112311	9.99229	-3.04014	0.00723159	0.0244877	-3.43968
Q9H269	-0.0800057	13.5395	-3.03083	0.00737818	0.0249697	-3.45911
Q9NPF2	-0.173244	10.5233	-3.0299	0.00739291	0.0250052	-3.46104
Q9NPJ3	-0.159599	11.6089	-3.02774	0.00742749	0.0251077	-3.46555
P29353	0.0936812	11.3485	3.02718	0.00743636	0.0251233	-3.46671
Q00534	-0.165269	9.84173	-3.02496	0.00747202	0.0252293	-3.47134
P40937	-0.239734	10.7898	-3.02105	0.00753516	0.0254158	-3.47948
Q14CS0	-0.34657	10.3905	-3.02101	0.00753587	0.0254158	-3.47957
Q9Y5Q3	-0.282725	10.6553	-3.02039	0.00754601	0.0254354	-3.48087
Q9UKV8	-0.100327	11.7368	-3.01952	0.00756012	0.0254684	-3.48268
Q9Y3D8	-0.131148	8.95258	-3.01788	0.00758692	0.0255441	-3.4861
P04150	0.193444	13.1303	3.01612	0.00761565	0.0256262	-3.48976
Q14BD4	0.11697	8.98986	3.01547	0.00762634	0.0256475	-3.49112
Q2TU34	-0.126236	12.9655	-3.01455	0.00764151	0.0256839	-3.49304
P55786	-0.0700052	14.9263	-3.00902	0.00773305	0.0259767	-3.50455
A0A140VK74	-0.104887	11.2359	-3.00543	0.00779295	0.026163	-3.51201
Q5ST30	-0.174902	9.39413	-3.00363	0.00782318	0.0262495	-3.51576
B2RTS4	0.191236	10.4082	3.00329	0.00782893	0.0262506	-3.51647
P04839	-0.146318	14.113	-3.00299	0.00783405	0.0262506	-3.5171
A0A140VK09	-0.448883	10.8647	-3.00282	0.00783686	0.0262506	-3.51745
A0A140VJT2	0.244366	11.0591	3.00186	0.007853	0.0262736	-3.51944
Q9P0V9	-0.0874627	10.6324	-3.00169	0.007856	0.0262736	-3.5198
Q8N5M1	-0.111945	9.95133	-3.00162	0.00785712	0.0262736	-3.51994
Q9Y4P8	-0.230865	11.3131	-3.0013	0.00786259	0.026277	-3.52061
O43293	-0.139884	11.8467	-2.99603	0.00795221	0.0265615	-3.53157
P61224	-0.127351	13.1074	-2.99463	0.00797612	0.0266262	-3.53447
Q59GL1	-0.249322	8.14882	-2.99369	0.00799226	0.026665	-3.53642
Q92665	-0.0895697	11.85	-2.99306	0.00800319	0.0266864	-3.53774
Q9H4L5	-0.14544	12.2639	-2.99198	0.00802173	0.026733	-3.53998
O60711	-0.192107	11.4129	-2.99145	0.0080309	0.0267485	-3.54108
Q8TAE8	-0.230978	10.4406	-2.99005	0.00805505	0.0268138	-3.54398
A4D177	-0.119681	13.2327	-2.98836	0.00808438	0.0268962	-3.5475
Q9Y3L5	-0.0720631	12.2358	-2.98801	0.0080904	0.026901	-3.54821
Q0VDG4	-0.113158	11.0932	-2.98572	0.00813042	0.0270189	-3.55298
P15311	0.0938365	13.9586	2.9851	0.00814122	0.0270395	-3.55426
P07942	0.207084	11.8477	2.98473	0.00814771	0.0270458	-3.55503
P14316	0.166402	11.1072	2.98253	0.00818631	0.0271586	-3.5596
Q96N67	-0.0742803	13.4432	-2.98096	0.00821405	0.0272353	-3.56287
O15389	0.490804	10.4205	2.97899	0.00824877	0.0273351	-3.56694
Q9BYT8	-0.138286	14.2976	-2.97595	0.00830292	0.0274991	-3.57326
P43251	-0.20507	11.5202	-2.97303	0.00835512	0.0276564	-3.57931
A0A140VJS3	-0.0956719	13.7025	-2.97049	0.00840093	0.0277924	-3.58458
A0A0S2Z5P3	-0.17947	12.1796	-2.96845	0.00843765	0.0278982	-3.58879
P49137	-0.117667	10.3729	-2.96782	0.00844908	0.0279204	-3.5901
P68371	-0.111868	12.8215	-2.9672	0.00846039	0.027934	-3.59139
P12109	-0.223994	9.79329	-2.96707	0.00846269	0.027934	-3.59165
Q9BRQ6	-0.130856	8.41944	-2.96504	0.00849969	0.0280404	-3.59586
Q5VUM1	-0.210796	9.62766	-2.96423	0.00851455	0.0280737	-3.59755
Q5U0F4	-0.170637	13.162	-2.9631	0.00853525	0.0281262	-3.59989
Q8IZA0	0.17254	8.16655	2.95778	0.00863329	0.0284334	-3.61091
Q6IA69	-0.0886808	11.792	-2.95728	0.00864249	0.0284438	-3.61194
Q96MG7	-0.309111	9.23961	-2.95699	0.00864791	0.0284438	-3.61254
A0A384N6C2	-0.182068	13.3566	-2.95682	0.00865092	0.0284438	-3.61288
P05120	0.330979	12.5071	2.95624	0.00866175	0.0284635	-3.61409
P82094	0.124172	12.9438	2.95431	0.00869778	0.028566	-3.61809
P54802	-0.156224	13.4443	-2.95402	0.0087032	0.0285678	-3.61869
P29350	-0.106925	14.556	-2.95228	0.00873568	0.0286585	-3.62228
P23258	-0.0802129	11.3917	-2.95081	0.00876325	0.0287198	-3.62532
A0A024RB23	-0.100166	11.0922	-2.95076	0.00876413	0.0287198	-3.62542
O60925	-0.117392	11.5334	-2.9492	0.00879354	0.0288002	-3.62865
A0A024R534	-0.173071	13.1155	-2.94754	0.00882486	0.0288867	-3.63208
P07711	-0.136705	13.2417	-2.94707	0.00883374	0.0288997	-3.63305
Q6I9V6	-0.160388	11.2546	-2.9458	0.00885791	0.0289627	-3.63568
Q9Y4G6	-0.0629877	12.2461	-2.94521	0.00886914	0.0289833	-3.6369
Q9BSJ2	-0.0992087	12.036	-2.94396	0.008893	0.029041	-3.63949
V9HWE1	0.231251	16.7946	2.94374	0.00889721	0.029041	-3.63995
Q9UGQ3	0.153811	11.0465	2.94351	0.00890156	0.029041	-3.64042
A1NYL2	-0.175385	9.20074	-2.94291	0.00891293	0.029062	-3.64165
Q8IZL2	0.389106	8.55356	2.94222	0.00892612	0.0290889	-3.64308
Q15555	-0.137218	12.1515	-2.94016	0.00896559	0.0292014	-3.64733
Q5TB52	-0.0983446	13.4573	-2.93717	0.00902334	0.0293732	-3.65352
Q15056	-0.104786	12.9158	-2.93641	0.00903803	0.0294048	-3.65508
O95602	-0.119509	10.2634	-2.93459	0.00907338	0.0295035	-3.65884
P56545	-0.126522	10.8187	-2.93431	0.00907871	0.0295045	-3.65941
P62829	-0.114001	12.6286	-2.93309	0.00910263	0.0295551	-3.66195
A0A024RAN2	0.127427	10.1397	2.933	0.0091043	0.0295551	-3.66212
Q96MT1	-0.389145	9.81102	-2.93212	0.00912156	0.0295873	-3.66395
Q6ZVM7	-0.170551	10.4153	-2.93198	0.00912425	0.0295873	-3.66423
P52294	0.0921588	11.003	2.93146	0.00913442	0.029604	-3.66531
Q04760	-0.159153	12.8063	-2.92987	0.00916548	0.0296883	-3.66858
P32969	-0.0946937	13.22	-2.92807	0.00920089	0.0297866	-3.67229
Q08752	-0.0905142	12.9086	-2.92774	0.00920746	0.0297915	-3.67298
Q13563	-0.167998	9.97401	-2.92598	0.00924216	0.0298874	-3.6766
Q2M2I8	-0.15556	12.6653	-2.92462	0.0092691	0.0299581	-3.6794
P48059	-0.191925	12.5305	-2.92232	0.00931485	0.0300894	-3.68415
Q04724	0.241345	6.94345	2.92176	0.00932609	0.0301071	-3.68531
Q8NEZ2	0.139035	12.0093	2.92154	0.00933054	0.0301071	-3.68577
Q7LBR1	-0.177222	11.581	-2.92024	0.00935646	0.0301742	-3.68844
Q9UJ41	0.112371	13.1769	2.91836	0.00939424	0.0302744	-3.69232
A0A024RDT6	-0.157282	11.0329	-2.91818	0.0093978	0.0302744	-3.69268
Q86W42	-0.106686	11.8168	-2.91395	0.00948322	0.0305328	-3.70139
Q7Z417	0.272177	13.0168	2.9131	0.00950062	0.0305722	-3.70316
Q8N1F8	-0.129876	12.1873	-2.91084	0.00954651	0.0307031	-3.7078
Q70IA6	-0.15222	9.00778	-2.91025	0.00955868	0.0307254	-3.70902
O60701	-0.100663	13.1585	-2.90838	0.00959688	0.0308314	-3.71286
Q9NP81	-0.068504	12.4962	-2.90771	0.00961069	0.030859	-3.71424
Q9UBP9	-0.167051	8.65748	-2.90601	0.00964584	0.0309401	-3.71776
Q9Y3T9	-0.10958	9.78047	-2.90598	0.00964645	0.0309401	-3.71782
Q9H446	-0.0967038	10.4173	-2.9047	0.00967275	0.0310075	-3.72044
Q9H4X1	-0.222793	10.1921	-2.9006	0.00975797	0.0312637	-3.72888
Q9HA65	-0.373835	9.89933	-2.89964	0.009778	0.0313109	-3.73085
Q8N108	0.212772	9.469	2.89462	0.00988358	0.0316318	-3.74118
Q8ND76	-0.257345	11.002	-2.89292	0.00991951	0.0317249	-3.74467
P54886	-0.172921	9.55576	-2.89273	0.00992346	0.0317249	-3.74505
Q969U7	-0.0948647	10.6839	-2.88944	0.00999353	0.0319316	-3.75181
Q96FS4	0.109132	12.356	2.88766	0.0100316	0.0320358	-3.75547
P28715	-0.166348	10.7892	-2.88593	0.0100687	0.032137	-3.75902
A0A140VJT8	-0.102119	14.211	-2.88477	0.0100937	0.0321992	-3.7614
O43709	-0.312344	9.50911	-2.88448	0.0100999	0.0322015	-3.76199
B1AK66	0.197404	10.2421	2.88279	0.0101364	0.0323004	-3.76545
O95619	-0.199122	10.3954	-2.87939	0.0102102	0.0325181	-3.77243
Q8IUW5	-0.215157	11.0359	-2.87808	0.0102387	0.0325914	-3.77511
Q9NVC3	-0.129077	10.0599	-2.87694	0.0102637	0.0326381	-3.77745
P06744	-0.108612	14.1776	-2.87691	0.0102645	0.0326381	-3.77753
B4DUQ1	0.188575	14.7602	2.87603	0.0102836	0.0326813	-3.77932
A0A024R7Z5	-0.133491	13.0232	-2.87508	0.0103045	0.0327216	-3.78126
Q9GZS1	-0.214544	9.59407	-2.87495	0.0103074	0.0327216	-3.78154
O60504	-0.230996	12.4754	-2.87461	0.0103149	0.0327277	-3.78223
A0A024R1S8	-0.0888274	14.617	-2.87418	0.0103244	0.0327317	-3.78312
P19623	-0.120506	10.3875	-2.87405	0.0103272	0.0327317	-3.78338
Q96QD9	0.302367	9.72652	2.87087	0.0103976	0.0329369	-3.7899
Q9H0Q0	0.161129	11.6812	2.87041	0.0104077	0.0329513	-3.79084
Q9HBI1	-0.133135	11.1665	-2.8699	0.010419	0.0329563	-3.79188
Q9H1C0	-0.28927	7.54324	-2.86984	0.0104205	0.0329563	-3.79202
P35659	0.0972157	14.1605	2.86569	0.0105131	0.0332314	-3.80051
O43861	-0.252817	7.01792	-2.86491	0.0105307	0.033269	-3.80211
O60307	-0.253369	10.8762	-2.86463	0.0105369	0.0332707	-3.80268
Q546G0	-0.23952	7.37285	-2.8616	0.0106051	0.0334683	-3.80888
Q59E90	-0.603707	9.10247	-2.86087	0.0106218	0.0335029	-3.81039
O43504	-0.11598	11.6623	-2.85565	0.0107405	0.0338593	-3.82106
Q9GZQ3	-0.0620351	11.6429	-2.8552	0.0107508	0.0338737	-3.82198
Q9Y6W5	-0.135576	12.916	-2.85095	0.0108485	0.0341632	-3.83066
P50151	-0.270634	11.0345	-2.85055	0.0108578	0.0341744	-3.83148
Q9H6T3	0.131556	12.5713	2.85022	0.0108656	0.0341804	-3.83216
Q92878	-0.0620375	14.97	-2.84963	0.0108791	0.0341932	-3.83336
A0A0A6YYH1	-0.0987582	12.5039	-2.84954	0.0108812	0.0341932	-3.83355
O14524	-0.150082	9.67792	-2.84918	0.0108895	0.0342008	-3.83427
A2BEK1	-0.143467	10.1117	-2.84724	0.0109347	0.0343245	-3.83825
Q0VD83	-0.195536	12.5954	-2.84592	0.0109654	0.0344025	-3.84094
P13861	-0.0884299	13.59	-2.84506	0.0109856	0.0344477	-3.84271
P49915	-0.0761475	13.5222	-2.84386	0.0110136	0.0345171	-3.84515
Q01780	-0.165686	11.92	-2.84297	0.0110346	0.0345634	-3.84698
Q9UDY8	0.158058	9.73934	2.84273	0.0110401	0.0345634	-3.84745
Q12872	-0.0764411	10.9771	-2.84174	0.0110636	0.0346179	-3.84949
O75864	-0.171949	9.92918	-2.84145	0.0110703	0.0346179	-3.85007
Q03405	0.326054	12.6199	2.84125	0.0110751	0.0346179	-3.85049
A0A024R7M8	-0.269424	12.9612	-2.8409	0.0110832	0.0346246	-3.85118
P60228	-0.100015	13.1251	-2.83909	0.0111261	0.0347404	-3.8549
Q99973	-0.128436	10.8377	-2.83864	0.0111368	0.0347553	-3.85581
Q92503	0.14905	10.7483	2.83823	0.0111465	0.0347671	-3.85665
O00160	-0.119997	14.7013	-2.83739	0.0111664	0.0348109	-3.85836
Q14678	0.252736	10.4631	2.83651	0.0111873	0.0348542	-3.86015
Q8WUX9	0.0823555	11.4242	2.83631	0.0111921	0.0348542	-3.86057
A0A6B7IBY9	0.68164	8.99958	2.83595	0.0112006	0.034862	-3.86129
E7DVW4	-0.15101	10.2242	-2.83552	0.0112109	0.0348758	-3.86217
Q96S55	-0.138839	10.1649	-2.83486	0.0112266	0.0349061	-3.86351
P23497	0.163812	14.527	2.83367	0.011255	0.0349761	-3.86594
Q8IVS2	-0.132489	8.53308	-2.83221	0.01129	0.0350663	-3.86891
Q9BSR8	-0.155108	10.2802	-2.83148	0.0113077	0.0351028	-3.87042
Q99816	-0.0863927	13.2566	-2.83013	0.0113403	0.0351834	-3.87317
Q9BQ24	-0.132128	12.4032	-2.8299	0.0113456	0.0351834	-3.87362
Q96RT1	0.0725683	13.5022	2.82805	0.0113905	0.0353041	-3.87741
Q8N3P4	-0.120408	13.9934	-2.82659	0.011426	0.0353953	-3.88039
P16152	0.141747	13.7674	2.82608	0.0114383	0.0354148	-3.88142
O60499	-0.24545	10.9118	-2.82556	0.0114508	0.035435	-3.88247
P42768	-0.109409	13.2801	-2.82408	0.0114871	0.0355285	-3.8855
Q9UPR0	0.101412	10.2152	2.82331	0.0115058	0.0355679	-3.88706
Q8IWJ2	-0.105534	13.1085	-2.82182	0.0115424	0.0356623	-3.8901
Q9UJX4	-0.129049	10.5464	-2.82136	0.0115537	0.0356783	-3.89103
M0R2B7	-0.124329	11.111	-2.82095	0.0115638	0.0356909	-3.89187
P51688	-0.130627	9.6707	-2.8178	0.0116412	0.035896	-3.89827
A0A024R832	-0.137409	9.92568	-2.81776	0.0116424	0.035896	-3.89836
Q9Y303	-0.213686	12.4506	-2.81726	0.0116548	0.0359154	-3.89938
Q04727	0.149078	12.0995	2.81665	0.0116699	0.0359392	-3.90062
A0A0S2Z3Y7	0.17048	12.138	2.81645	0.0116747	0.0359392	-3.90102
P49770	-0.0848249	10.633	-2.81544	0.0116998	0.0359974	-3.90307
P02768	0.125814	14.5295	2.8127	0.0117681	0.0361886	-3.90864
Q9BW27	-0.102618	12.3928	-2.81191	0.0117878	0.0362304	-3.91025
Q99759	-0.218391	8.26248	-2.81129	0.0118035	0.0362557	-3.91152
Q9UQR0	-0.175468	7.21599	-2.8111	0.0118083	0.0362557	-3.91192
B4DRE5	-0.116211	9.97338	-2.80945	0.0118498	0.0363559	-3.91527
Q13094	0.399344	13.9209	2.80931	0.0118533	0.0363559	-3.91555
P61225	-0.104862	12.5036	-2.8087	0.0118685	0.0363837	-3.91678
A2ABF9	-0.182228	9.48554	-2.80783	0.0118904	0.0364194	-3.91855
P78346	-0.168531	10.3156	-2.80775	0.0118925	0.0364194	-3.91872
Q15121	-0.135373	12.5293	-2.80594	0.0119382	0.0365403	-3.92239
Q8TD55	-0.0826028	14.1913	-2.80518	0.0119577	0.036562	-3.92394
Q02790	-0.156376	14.1607	-2.80517	0.0119577	0.036562	-3.92395
Q9GZN7	-0.148668	10.3421	-2.80437	0.0119781	0.0366054	-3.92558
A0A024R3T8	-0.0783774	15.5205	-2.80197	0.0120394	0.0367736	-3.93047
O75874	-0.100086	15.5863	-2.79953	0.0121019	0.0369453	-3.93542
P06737	0.0569492	15.8095	2.79913	0.012112	0.036957	-3.93622
A0A140VK53	-0.0812325	13.5213	-2.79886	0.0121189	0.036959	-3.93677
P45973	-0.152457	11.7139	-2.79823	0.0121351	0.0369892	-3.93804
Q9Y6R9	-0.307173	9.58991	-2.79351	0.0122574	0.0373425	-3.94763
Q15283	0.110167	12.4888	2.79181	0.0123016	0.0374577	-3.95107
Q13084	-0.157694	10.2637	-2.79046	0.0123368	0.0375455	-3.95381
P30740	0.106386	13.8802	2.79015	0.0123449	0.0375455	-3.95444
Q53T59	-0.116065	12.6408	-2.78985	0.0123528	0.0375455	-3.95505
Q86Y79	-0.160981	9.29212	-2.78973	0.0123559	0.0375455	-3.95529
A0A5H2UII4	1.33167	7.40778	2.78806	0.0123997	0.0376594	-3.95867
Q9BZD2	-0.265665	11.1771	-2.78761	0.0124118	0.0376766	-3.9596
P63302	-0.190608	10.8798	-2.78493	0.0124825	0.0378716	-3.96503
A0A024RAM2	-0.112333	12.6445	-2.7792	0.0126349	0.0383143	-3.97663
P54709	-0.172641	12.1332	-2.77891	0.0126426	0.038318	-3.97722
Q93034	-0.11231	13.5584	-2.77754	0.0126794	0.0383911	-3.98
A0A0B4J2A0	-0.124432	11.5256	-2.77752	0.0126797	0.0383911	-3.98002
Q9NW64	0.196286	13.2007	2.77548	0.0127349	0.0385383	-3.98417
P21283	-0.114316	14.4384	-2.77482	0.0127526	0.0385719	-3.98549
Q86SQ7	-0.209498	11.2839	-2.77355	0.012787	0.0386561	-3.98807
Q8IYS2	-0.0673767	11.3673	-2.77102	0.0128556	0.0388438	-3.99319
Q8IX04	-0.124923	12.3043	-2.76961	0.0128939	0.0389395	-3.99603
D7RF68	-0.167928	11.6892	-2.76915	0.0129066	0.0389579	-3.99697
P51606	-0.178879	12.7157	-2.76886	0.0129146	0.0389621	-3.99756
Q9H6S1	0.213621	8.50408	2.76796	0.0129391	0.039016	-3.99937
Q9BSH4	-0.0887231	10.4135	-2.76714	0.0129617	0.0390565	-4.00103
Q8TBF2	-0.350078	10.5246	-2.76682	0.0129704	0.0390565	-4.00167
P18615	-0.123986	11.517	-2.76675	0.0129724	0.0390565	-4.00182
Q9NQT5	-0.106137	10.9405	-2.76622	0.0129869	0.0390637	-4.00289
O60749	0.0727977	15.1289	2.76618	0.0129881	0.0390637	-4.00298
Q3B726	-0.155751	8.67091	-2.76559	0.0130041	0.0390919	-4.00415
Q9HBF4	-0.156901	10.4442	-2.76448	0.0130349	0.0391645	-4.00641
Q96S44	-0.0599898	11.1904	-2.76336	0.0130656	0.0392175	-4.00866
Q9Y376	-0.173451	14.0332	-2.76318	0.0130705	0.0392175	-4.00902
P51956	0.10935	10.8046	2.76311	0.0130725	0.0392175	-4.00916
Q8N8R7	-0.170557	9.2759	-2.76259	0.013087	0.0392261	-4.01022
Q8WUK0	-0.129574	10.656	-2.76253	0.0130887	0.0392261	-4.01034
Q92581	-0.166007	8.79727	-2.76118	0.013126	0.039318	-4.01306
Q9HD33	-0.16958	11.5584	-2.76029	0.0131507	0.0393719	-4.01486
Q15036	-0.0980186	12.7972	-2.75768	0.0132235	0.0395697	-4.02013
P63208	0.109446	13.1712	2.75722	0.0132365	0.0395884	-4.02106
Q01415	-0.0848973	12.0507	-2.7558	0.0132763	0.0396875	-4.02393
Q96DV4	-0.177837	9.03869	-2.75542	0.0132868	0.0396988	-4.02469
V9HWN7	-0.0677957	14.9093	-2.75133	0.0134023	0.0400236	-4.03295
Q9Y587	-0.123916	7.07277	-2.74775	0.0135041	0.040307	-4.04016
E9PLY5	0.24749	7.6122	2.74612	0.0135507	0.0404257	-4.04345
Q8TAT6	0.069806	13.5008	2.74362	0.0136225	0.0405603	-4.0485
Q13671	0.329372	8.20506	2.74334	0.0136305	0.0405603	-4.04906
A6NDU8	-0.0880198	11.289	-2.74304	0.0136392	0.0405603	-4.04966
O94919	0.322193	9.83532	2.74303	0.0136394	0.0405603	-4.04968
Q9Y496	-0.228481	8.99196	-2.74293	0.0136422	0.0405603	-4.04987
Q9BWU0	-0.0785154	12.4695	-2.74283	0.0136453	0.0405603	-4.05009
A0A0A0MRI2	0.0970668	15.4536	2.74265	0.0136503	0.0405603	-4.05044
Q69YN2	-0.0822625	11.9837	-2.74263	0.0136509	0.0405603	-4.05048
Q8N0Z6	-0.194055	7.50462	-2.74018	0.0137216	0.0407383	-4.05541
Q8N0W3	-0.098463	9.69774	-2.74	0.0137271	0.0407383	-4.05579
Q96JI7	-0.0883117	13.6356	-2.73984	0.0137315	0.0407383	-4.0561
Q04323	-0.120883	11.4817	-2.7394	0.0137443	0.0407555	-4.05698
Q7Z4V5	-0.074824	12.164	-2.7386	0.0137676	0.0408043	-4.0586
P24928	-0.124335	13.7485	-2.73691	0.0138169	0.0409296	-4.062
Q9H0R6	-0.151361	9.79116	-2.73661	0.0138256	0.0409327	-4.06261
O60841	-0.118334	14.3267	-2.73639	0.0138318	0.0409327	-4.06304
Q9H410	-0.0791864	10.7248	-2.73261	0.0139427	0.0412403	-4.07065
Q14181	0.475599	6.89945	2.73233	0.0139508	0.0412435	-4.0712
Q86VM9	0.139655	13.1107	2.73064	0.0140009	0.0413708	-4.07462
Q9UNX3	-0.362949	9.62452	-2.72969	0.0140289	0.041419	-4.07652
Q8N9N7	-0.0884406	12.3728	-2.72961	0.0140313	0.041419	-4.07668
Q13370	-0.139761	7.75822	-2.72926	0.0140416	0.0414286	-4.07738
C9JA93	-0.11371	8.81796	-2.72884	0.0140542	0.0414451	-4.07824
Q8NCE2	-0.181749	12.163	-2.72698	0.0141094	0.041578	-4.08197
[truncated: 3,893 more rows]

## Sheet: UP_FC|0.5|
Protein_ID	logFC	AveExpr	t	P.Value	adj.P.Val	B
A0A024R642	1.72154	12.1445	25.6021	2.78e-15	1.64e-11	25.0149
Q9NQ25	2.44918	11.5584	20.4747	1.22e-13	2.8e-10	21.484
Q92539	0.657195	9.78723	20.2829	1.42e-13	2.8e-10	21.333
P14902	3.37065	13.3505	19.2512	3.41e-13	3.29e-10	20.4927
O95786	1.72013	14.1907	19.151	3.72e-13	3.29e-10	20.4085
Q8NC42	1.07106	11.6033	19.1105	3.86e-13	3.29e-10	20.3744
P02778	5.10025	9.96697	18.8468	4.86e-13	3.29e-10	20.1501
Q96AZ6	4.04013	11.5833	18.8047	5.05e-13	3.29e-10	20.114
Q8TCG2	1.07385	11.209	18.6923	5.58e-13	3.29e-10	20.0171
Q0P6H9	0.713698	10.928	18.394	7.29e-13	3.61e-10	19.757
P05161	2.90456	12.9709	17.9132	1.13e-12	4.77e-10	19.3284
C6KYL4	2.09978	8.78054	17.0669	2.52e-12	8.26e-10	18.5442
Q5T765	3.25663	14.0388	16.5607	4.14e-12	1.22e-09	18.0559
P18510	2.00656	12.2074	16.5003	4.4e-12	1.23e-09	17.9967
Q8WXG1	3.58828	12.8174	16.3693	5.02e-12	1.34e-09	17.8674
P05412	1.44718	9.06491	16.0682	6.8e-12	1.67e-09	17.5663
A0A024R6K8	1.28128	14.4837	15.953	7.65e-12	1.77e-09	17.4497
B3KTP4	1.63642	9.51019	15.9336	7.81e-12	1.77e-09	17.43
P98066	2.48431	11.5612	15.8684	8.35e-12	1.82e-09	17.3635
P28907	2.29824	12.6564	15.8065	8.9e-12	1.87e-09	17.3001
Q9UEI6	1.57552	9.96626	15.6797	1.02e-11	1.99e-09	17.1696
Q5D1D5	2.54017	14.2605	15.2497	1.6e-11	2.75e-09	16.719
P12931	0.816655	12.3513	14.8975	2.34e-11	3.72e-09	16.3407
P13995	0.706652	12.383	14.6444	3.09e-11	4.79e-09	16.0636
P55210	0.7725	11.4808	14.5462	3.44e-11	5.13e-09	15.9548
A0A024QZ09	0.874377	8.91949	14.5278	3.51e-11	5.13e-09	15.9344
A0A024R0W3	0.800672	8.34434	14.5097	3.59e-11	5.13e-09	15.9142
O43187	1.41211	12.1653	14.4915	3.66e-11	5.13e-09	15.894
O43286	0.979856	9.56574	14.3823	4.13e-11	5.66e-09	15.7718
P09913	3.72488	13.9475	14.0098	6.31e-11	8.26e-09	15.3485
Q00653	0.567407	14.2517	13.9642	6.65e-11	8.52e-09	15.2958
Q8WYP3	0.608369	10.5746	13.8073	7.98e-11	9.65e-09	15.1139
Q92692	0.94096	12.0792	13.7589	8.44e-11	9.81e-09	15.0573
Q15646	2.46225	12.1798	13.7533	8.49e-11	9.81e-09	15.0507
Q5EBM0	1.23296	13.0485	13.6829	9.22e-11	1.05e-08	14.9681
Q9BYK8	1.93304	13.9634	13.6457	9.63e-11	1.07e-08	14.9243
A0A024R1Y5	2.03843	12.7414	13.5537	1.07e-10	1.17e-08	14.8156
Q9NZQ7	2.90958	11.5582	13.5391	1.09e-10	1.17e-08	14.7982
Q8TCS8	0.857858	13.2898	13.5203	1.12e-10	1.18e-08	14.7759
Q9Y508	1.43724	11.0466	13.3063	1.44e-10	1.44e-08	14.5197
A0A024RA70	0.811805	10.1435	13.306	1.44e-10	1.44e-08	14.5193
C9J6P4	1.01663	13.4096	13.2637	1.52e-10	1.49e-08	14.4682
Q8N103	2.09098	7.40935	13.2404	1.56e-10	1.51e-08	14.44
P21580	1.34637	12.3472	12.9046	2.35e-10	2.01e-08	14.0285
Q8NHU6	0.994843	13.4507	12.9019	2.36e-10	2.01e-08	14.0252
Q07343	0.745946	11.1134	12.8403	2.54e-10	2.14e-08	13.9487
Q9NRL2	0.744107	12.9042	12.7302	2.91e-10	2.42e-08	13.811
P19474	0.701243	13.2699	12.7039	3.01e-10	2.46e-08	13.778
Q9HB58	1.15824	12.5139	12.5913	3.47e-10	2.72e-08	13.636
Q07820	1.0251	9.90784	12.4993	3.89e-10	2.98e-08	13.519
P31689	0.75746	13.35	12.4224	4.29e-10	3.16e-08	13.4207
Q8IWB1	0.850966	12.6897	12.3219	4.87e-10	3.52e-08	13.2915
A6NK06	2.81547	11.2646	12.3175	4.9e-10	3.52e-08	13.2857
Q8WVE6	1.09708	9.3001	12.1521	6.06e-10	4.2e-08	13.071
Q9NPI6	0.653638	11.6703	12.099	6.49e-10	4.45e-08	13.0014
P05455	0.523619	15.1846	12.0571	6.86e-10	4.64e-08	12.9464
A1L3X0	1.72482	8.5697	11.9507	7.88e-10	5.27e-08	12.806
P52789	0.98876	13.8578	11.8729	8.72e-10	5.77e-08	12.7026
Q8IV50	0.87648	10.1696	11.8113	9.46e-10	6.06e-08	12.6204
Q04206	0.766287	12.4074	11.6271	1.21e-09	7.18e-08	12.3723
P20592	1.53896	14.0503	11.4828	1.47e-09	8.31e-08	12.1757
A0A024R882	0.739271	13.6753	11.3838	1.68e-09	8.96e-08	12.0395
Q9Y385	0.731775	10.9781	11.353	1.75e-09	8.96e-08	11.997
Q7Z419	0.513783	10.4946	11.1777	2.22e-09	1.1e-07	11.7531
O15553	1.08578	10.3446	11.1106	2.44e-09	1.18e-07	11.6588
E9PGN7	1.80795	10.4398	11.0644	2.6e-09	1.24e-07	11.5937
Q8IVU3	1.37885	11.3408	11.0539	2.64e-09	1.24e-07	11.5789
Q9BXK5	0.659496	12.2726	10.9329	3.13e-09	1.45e-07	11.407
P29728	1.34691	14.0447	10.9059	3.25e-09	1.48e-07	11.3685
Q96KC2	0.714924	10.0017	10.8999	3.28e-09	1.48e-07	11.3599
P13196	0.666388	11.1703	10.8177	3.68e-09	1.65e-07	11.2422
O14545	1.34562	10.9711	10.7865	3.84e-09	1.7e-07	11.1972
A0A0S2Z4Z8	1.03423	12.9677	10.7428	4.09e-09	1.8e-07	11.1341
P49019	1.73087	7.60171	10.7105	4.28e-09	1.87e-07	11.0873
Q5K651	0.877037	13.2699	10.6649	4.57e-09	1.98e-07	11.0211
P09914	2.55063	13.5308	10.6495	4.67e-09	2.01e-07	10.9988
Q03169	0.787122	13.9809	10.6326	4.79e-09	2.04e-07	10.9742
Q92985	1.33438	11.2455	10.5224	5.61e-09	2.34e-07	10.8128
Q6ZMZ0	2.17009	11.3777	10.4973	5.82e-09	2.4e-07	10.7759
Q8N884	0.728259	10.8882	10.4381	6.34e-09	2.54e-07	10.6886
Q01151	1.39756	10.2825	10.4253	6.46e-09	2.57e-07	10.6696
A0A024RBH0	0.512492	10.8482	10.2913	7.85e-09	3.06e-07	10.4703
Q8IVM0	0.924166	12.4277	10.2203	8.72e-09	3.36e-07	10.3639
Q13077	2.27037	12.1074	10.1565	9.58e-09	3.62e-07	10.2678
Q96A25	0.717299	10.7169	10.0987	1.04e-08	3.89e-07	10.1804
A8K6D4	0.685053	12.6627	9.98819	1.23e-08	4.38e-07	10.0121
P04921	1.05363	7.10109	9.96331	1.28e-08	4.51e-07	9.97397
Q96J88	2.13224	12.4357	9.92652	1.35e-08	4.63e-07	9.91753
O14933	1.62676	12.3001	9.91497	1.37e-08	4.65e-07	9.89977
Q96PP8	2.47171	10.3462	9.90934	1.39e-08	4.67e-07	9.89111
Q96RD7	0.851704	10.7006	9.83987	1.54e-08	5.1e-07	9.78397
Q8IZ21	0.835815	10.3349	9.81024	1.61e-08	5.27e-07	9.7381
P20591	2.38984	14.9325	9.80338	1.63e-08	5.28e-07	9.72747
Q00403	0.936957	12.1581	9.74583	1.78e-08	5.69e-07	9.63805
Q8IZH2	0.688523	13.5813	9.73273	1.81e-08	5.77e-07	9.61763
Q8IVG5	1.295	12.3206	9.69906	1.91e-08	6.01e-07	9.56508
Q9UMW8	2.63811	11.3808	9.67211	1.99e-08	6.13e-07	9.52292
Q8N1G2	0.860403	12.6352	9.60793	2.19e-08	6.63e-07	9.42217
Q03518	1.56435	12.7207	9.59432	2.24e-08	6.74e-07	9.40075
P32927	1.28227	10.6597	9.59049	2.25e-08	6.74e-07	9.39471
Q13287	0.820927	13.2873	9.51399	2.54e-08	7.35e-07	9.27382
Q9UII4	2.48819	12.7758	9.5048	2.57e-08	7.4e-07	9.25927
Q9BRQ8	0.624767	11.4866	9.4773	2.69e-08	7.65e-07	9.21561
P80217	0.956812	12.4824	9.44369	2.83e-08	7.94e-07	9.16213
O14657	1.19691	12.2001	9.42033	2.94e-08	8.16e-07	9.12488
O75044	0.616293	13.5004	9.39707	3.05e-08	8.42e-07	9.08771
P42224	1.31927	14.5314	9.31414	3.47e-08	9.42e-07	8.95471
Q16875	1.25892	12.8176	9.19238	4.21e-08	1.1e-06	8.75791
Q53GL7	0.842755	11.9111	9.17758	4.31e-08	1.12e-06	8.73386
Q9C0B9	0.714726	10.0642	9.15985	4.43e-08	1.14e-06	8.70503
D0EV57	1.71321	10.782	9.08856	4.96e-08	1.26e-06	8.58866
Q6GPH4	0.683478	10.4723	9.04407	5.33e-08	1.33e-06	8.51573
Q8NB16	0.623936	12.7765	9.00441	5.68e-08	1.41e-06	8.4505
P17275	1.04731	11.2077	8.79156	8.03e-08	1.92e-06	8.09706
Q13325	1.00863	12.9164	8.78507	8.11e-08	1.93e-06	8.0862
Q00978	1.02029	12.3761	8.7657	8.38e-08	1.97e-06	8.05374
Q16739	0.952193	11.2216	8.76093	8.44e-08	1.97e-06	8.04572
P31941	3.12974	9.92612	8.75938	8.46e-08	1.97e-06	8.04312
Q9NRD1	1.51562	11.9029	8.60091	1.1e-07	2.45e-06	7.7756
Q8NI08	0.931107	11.9956	8.56577	1.17e-07	2.57e-06	7.71583
Q9HC16	1.37793	11.9039	8.52815	1.24e-07	2.7e-06	7.65168
Q9BZL6	0.732879	10.4961	8.52686	1.24e-07	2.7e-06	7.64948
P05362	0.624907	13.9664	8.51838	1.26e-07	2.73e-06	7.635
Q9NUL5	0.761961	11.7445	8.48781	1.33e-07	2.86e-06	7.58268
O00178	0.698054	12.0574	8.48444	1.34e-07	2.86e-06	7.57692
P00973	1.15197	12.9382	8.40695	1.52e-07	3.19e-06	7.44375
Q8TDB6	0.538213	14.3177	8.3714	1.61e-07	3.3e-06	7.38239
Q9Y5A7	1.233	12.8875	8.3282	1.74e-07	3.53e-06	7.30762
P36959	2.25434	10.4485	8.30783	1.8e-07	3.63e-06	7.27227
P32456	1.29182	13.3267	8.28647	1.86e-07	3.74e-06	7.23514
Q12899	0.673215	11.8637	8.20415	2.15e-07	4.19e-06	7.09152
P19525	1.07019	13.4392	8.18026	2.24e-07	4.33e-06	7.04966
P18847	1.01652	8.14972	8.11464	2.5e-07	4.74e-06	6.93432
Q08ET2	1.07922	8.02001	8.11139	2.52e-07	4.74e-06	6.92859
Q9C035	1.0943	10.9832	8.10184	2.56e-07	4.8e-06	6.91177
Q8N128	0.738196	10.9306	8.10034	2.56e-07	4.8e-06	6.90912
Q10589	1.11306	10.6505	8.08473	2.63e-07	4.9e-06	6.88156
Q92854	1.62009	9.84203	8.00094	3.05e-07	5.53e-06	6.73312
Q96CV9	0.80576	12.54	7.98115	3.15e-07	5.7e-06	6.69793
A0A024R3V0	0.749511	12.5544	7.94202	3.38e-07	5.99e-06	6.62817
Q96RQ9	1.00571	13.2881	7.94019	3.39e-07	5.99e-06	6.62491
Q96NA2	0.769533	10.0121	7.87191	3.82e-07	6.67e-06	6.5027
O15533	0.605861	11.4787	7.83762	4.05e-07	7.02e-06	6.44109
P61769	0.925738	11.9127	7.78927	4.41e-07	7.54e-06	6.35394
Q9H2Y7	0.841977	10.1942	7.73479	4.86e-07	8.2e-06	6.25537
Q9UIL8	0.711513	9.76928	7.70092	5.16e-07	8.61e-06	6.19389
P50591	2.88611	5.92511	7.57197	6.49e-07	1.04e-05	5.9584
O14613	0.980276	8.81302	7.48001	7.66e-07	1.19e-05	5.78907
P49716	0.788154	8.23391	7.44908	8.1e-07	1.25e-05	5.73186
Q92537	0.75388	7.01708	7.40682	8.75e-07	1.34e-05	5.65349
P14598	0.919876	14.3684	7.38149	9.16e-07	1.38e-05	5.60639
P25942	1.37315	11.2854	7.24691	1.17e-06	1.73e-05	5.3547
B0I1T2	0.753199	12.8902	7.2391	1.19e-06	1.74e-05	5.34004
V9HWH2	1.1086	12.1826	7.16397	1.37e-06	1.96e-05	5.19838
E5KRG5	0.543517	14.4549	7.12458	1.47e-06	2.08e-05	5.1238
Q6FIF1	0.697567	9.82791	7.10835	1.51e-06	2.13e-05	5.09301
V9HWB5	0.633377	12.1814	7.08946	1.57e-06	2.19e-05	5.05713
P26651	1.33172	6.5624	7.07879	1.6e-06	2.23e-05	5.03685
A0A0B7MGD3	1.25685	11.6644	7.06847	1.63e-06	2.26e-05	5.0172
Q92622	0.761835	10.1274	6.98954	1.89e-06	2.55e-05	4.86653
Q9C002	1.18687	12.2103	6.95512	2.01e-06	2.67e-05	4.80055
P15408	1.41412	9.557	6.95105	2.03e-06	2.69e-05	4.79274
Q9BZZ2	1.25624	13.5207	6.92097	2.15e-06	2.82e-05	4.73494
Q8TCB0	1.31381	11.2546	6.90915	2.2e-06	2.88e-05	4.7122
P80075	2.03808	11.4507	6.86336	2.39e-06	3.07e-05	4.6239
P51965	0.591227	11.4394	6.83495	2.53e-06	3.21e-05	4.56896
Q5R3K3	2.43133	9.36124	6.76169	2.9e-06	3.62e-05	4.42682
B4E1Z4	0.736045	12.4996	6.69656	3.29e-06	4e-05	4.29985
Q86YS6	0.519395	9.94115	6.65024	3.59e-06	4.32e-05	4.2092
U6BMB8	1.04682	8.03664	6.63096	3.73e-06	4.45e-05	4.17136
F6IR49	1.60271	8.59832	6.58287	4.09e-06	4.83e-05	4.07682
A0A6B7FVG0	1.44158	7.83375	6.5456	4.39e-06	5.1e-05	4.00333
Q96RS6	0.545567	12.1239	6.54559	4.39e-06	5.1e-05	4.00332
Q9H930	0.812848	10.394	6.54116	4.43e-06	5.13e-05	3.99458
Q9H939	0.531809	13.7007	6.52975	4.53e-06	5.22e-05	3.97203
Q13625	0.577761	11.6741	6.41792	5.63e-06	6.23e-05	3.75018
O00421	0.6125	9.20497	6.41198	5.69e-06	6.28e-05	3.73836
P32248	1.82139	7.75976	6.29335	7.18e-06	7.67e-05	3.50115
Q5H9U9	0.624062	13.2117	6.27985	7.38e-06	7.82e-05	3.47402
Q53GL0	0.789125	11.5016	6.26355	7.62e-06	8.01e-05	3.44126
P27707	0.552655	11.7845	6.22951	8.15e-06	8.45e-05	3.37272
Q96A46	1.04611	9.90771	6.18895	8.83e-06	9.04e-05	3.29087
P26012	1.12081	11.014	6.17463	9.08e-06	9.29e-05	3.26192
O15162	0.571711	10.465	6.14266	9.68e-06	9.76e-05	3.19717
P26951	0.756691	11.0779	6.14044	9.72e-06	9.77e-05	3.19267
Q9P278	0.553307	9.4584	6.10916	1.03e-05	0.000102928	3.12922
Q5STB3	1.29537	10.4735	6.08261	1.09e-05	0.000107302	3.07525
Q01650	0.607397	10.6882	6.00206	1.28e-05	0.000121952	2.91097
Q7Z6J4	0.549526	13.3133	5.88687	1.62e-05	0.000148692	2.67465
P25445	0.870363	10.7792	5.87121	1.67e-05	0.000153233	2.64241
O95236	1.6564	11.1609	5.82576	1.83e-05	0.000165681	2.54862
Q5VTQ0	0.597119	6.98041	5.80519	1.91e-05	0.000171948	2.50611
Q9UHP3	0.701603	11.6375	5.72364	2.25e-05	0.000197259	2.33704
A0A024RBU4	0.675879	10.8168	5.6964	2.38e-05	0.000206701	2.28039
P52630	1.04297	12.341	5.67467	2.49e-05	0.000215148	2.23513
Q9H1C4	0.590502	12.8889	5.65888	2.57e-05	0.000220919	2.20222
Q9UN19	0.855669	11.0613	5.62998	2.73e-05	0.000232375	2.1419
A0A3G9HN97	0.509905	13.4902	5.5938	2.94e-05	0.000247443	2.06626
A0A024RD30	0.528957	10.085	5.52622	3.37e-05	0.0002786	1.92458
Q9BV29	0.623262	10.3476	5.48578	3.67e-05	0.000298557	1.83955
O60674	0.738325	10.9935	5.44282	4.01e-05	0.000323683	1.74903
P10124	0.884295	9.37014	5.43743	4.06e-05	0.000326424	1.73768
A0A024R168	0.720381	11.0177	5.30491	5.35e-05	0.000412762	1.45718
O14625	2.66237	8.33433	5.28594	5.56e-05	0.000426685	1.41687
A0A678ZIC5	0.949362	9.71214	5.24331	6.08e-05	0.000459976	1.32619
Q13571	0.671579	11.2208	5.22623	6.3e-05	0.000474947	1.2898
P31629	0.577272	8.62388	5.18579	6.86e-05	0.00051251	1.20355
P17535	0.815973	11.6402	5.17896	6.96e-05	0.000517304	1.18897
A0A1P7ZSS3	1.45423	7.8567	5.1688	7.11e-05	0.000527174	1.16726
Q6FGT0	1.46011	10.1376	5.13612	7.62e-05	0.000557759	1.0974
P41221	0.90362	8.73561	5.07097	8.75e-05	0.000624599	0.957826
Q9HCE1	0.641182	11.2199	5.0563	9.02e-05	0.00064197	0.926359
P15036	1.83766	10.0139	5.04086	9.32e-05	0.00066094	0.893198
Q9ULY5	0.779055	10.0746	4.96814	0.00010879	0.000754996	0.736795
Q8NF64	1.22004	7.19196	4.9563	0.000111566	0.000767931	0.711293
P17676	0.505691	12.5603	4.88457	0.000130006	0.000873779	0.556559
A0A384P5L6	0.898924	10.278	4.86389	0.00013588	0.000904641	0.511877
Q6FG85	0.554261	10.78	4.58039	0.000250023	0.00150782	-0.103536
F8W6C2	0.780124	8.83279	4.48585	0.000306844	0.00178649	-0.309704
P28065	0.703295	11.161	4.48499	0.000307419	0.00178807	-0.311588
P02795	1.06529	13.9621	4.46106	0.000323812	0.00185593	-0.363845
Q96EH8	1.30779	7.62178	4.41669	0.000356582	0.00202212	-0.460761
P13236	2.59528	9.4103	4.28795	0.000472017	0.00254915	-0.742333
A1L390	1.00221	9.19952	4.18569	0.000590194	0.00309083	-0.966229
Q96GX5	1.60401	8.99347	4.18412	0.000592217	0.00309339	-0.969656
O95183	1.6852	9.0643	4.06515	0.00076847	0.00383065	-1.23018
P09326	0.977986	12.447	4.0625	0.000772944	0.00384644	-1.23598
P29323	0.547154	8.75524	4.04686	0.000799911	0.00395392	-1.27023
Q9Y287	0.579093	11.0855	3.89591	0.00111407	0.00522619	-1.60048
A0A1C3PHH2	0.921036	6.68964	3.84191	0.00125436	0.00577848	-1.71845
P63172	0.717703	9.45159	3.8398	0.0012602	0.00579635	-1.72307
P01583	1.79422	12.0603	3.61121	0.00208209	0.00882565	-2.22073
P10147	2.09322	10.1049	3.59756	0.00214539	0.00904708	-2.25032
Q14213	0.503299	6.28697	3.50948	0.00260264	0.0106344	-2.44093
Q70IA8	0.528662	8.65991	3.45251	0.00294867	0.0118187	-2.5638
Q9NZH8	1.90214	11.0295	3.38435	0.00342291	0.0133827	-2.71032
Q53G44	0.983987	8.56805	3.32281	0.0039154	0.0148859	-2.84209
Q9H2G9	0.516516	7.21312	3.2955	0.0041557	0.0155859	-2.90039
A0A6B7IBY9	0.68164	8.99958	2.83595	0.0112006	0.034862	-3.86129
A0A5H2UII4	1.33167	7.40778	2.78806	0.0123997	0.0376594	-3.95867

## Sheet: UP_GO_BP
Category	Term	Count	%	PValue	Genes	List Total	Pop Hits	Pop Total	Fold Enrichment	Bonferroni	Benjamini	FDR
GOTERM_BP_FAT	GO:0034097~response to cytokine	74	32.5991	1.24872e-43	O15162, P52630, A0A0B7MGD3, Q8WXG1, P12931, A0A0S2Z4Z8, O00421, Q9C035, Q8TCS8, P17676, A6NK06, F6IR49, P19525, P42224, P17275, P29728, O15553, P20592, Q13287, Q5STB3, O14625, Q9Y5A7, P25445, P05412, Q14213, P21580, Q07820, Q5T765, P13236, P32456, D0EV57, P00973, P02795, Q96PP8, P80217, P01583, Q9NZH8, P32927, Q10589, P28065, Q6GPH4, P19474, P32248, A0A1C3PHH2, Q00653, A0A1P7ZSS3, P25942, Q00978,…	209	802	16650	7.35064	5.03734e-40	5.03734e-40	4.56032e-40
GOTERM_BP_FAT	GO:0006955~immune response	96	42.2907	2.50992e-43	P12931, A0A0S2Z4Z8, Q9C035, P17676, A6NK06, P42224, Q9HC16, Q92692, Q5STB3, O14545, Q92854, P25445, Q14213, Q9UII4, Q07343, Q5T765, P13236, Q6FGT0, P02795, Q96PP8, P80217, Q9NZH8, Q6GPH4, P32248, A0A1C3PHH2, Q00653, Q6ZMZ0, Q9ULY5, C6KYL4, O15533, P25942, Q9NZQ7, Q96AZ6, A0A024R1Y5, Q08ET2, P09913, P09914, P31941, A0A024R168, P80075, O00178, P18510, P41221, E9PGN7, O60674, Q04206, P05161, Q03518,…	209	1551	16650	4.93091	1.0125e-39	5.06251e-40	4.58311e-40
GOTERM_BP_FAT	GO:0006952~defense response	89	39.207	1.0361e-37	O95236, O15162, P52630, A0A0B7MGD3, Q9BZZ2, Q8WXG1, P12931, A0A0S2Z4Z8, O00421, Q9C035, P17676, P14598, A6NK06, F6IR49, P19525, P42224, Q9HC16, Q92692, P29728, O15553, P20592, Q13287, Q5STB3, O14545, O14625, Q9Y5A7, P25445, Q13325, Q9UII4, P21580, Q5T765, P13236, P32456, D0EV57, P00973, P02795, Q96PP8, P80217, P01583, Q53G44, Q9NZH8, Q10589, P28065, Q6GPH4, Q01151, P19474, Q96CV9, P32248, Q9NQ25,…	209	1518	16650	4.67075	4.17963e-34	1.39321e-34	1.26128e-34
GOTERM_BP_FAT	GO:0045087~innate immune response	69	30.3965	2.88159e-37	O15162, P52630, A0A0B7MGD3, Q8WXG1, P12931, A0A0S2Z4Z8, Q9C035, P14598, A6NK06, F6IR49, P19525, P42224, Q9HC16, Q92692, P29728, O15553, P20592, Q13287, O14545, Q9Y5A7, Q13325, Q9UII4, P21580, Q5T765, P13236, P32456, D0EV57, P00973, P02795, Q96PP8, P80217, Q9NZH8, Q10589, P28065, Q6GPH4, P19474, Q9NQ25, A0A1C3PHH2, Q00653, A0A1P7ZSS3, Q9ULY5, C6KYL4, Q00978, Q96AZ6, A0A024R1Y5, P61769, Q8N884, Q08…	209	836	16650	6.57523	1.16244e-33	2.90609e-34	2.6309e-34
GOTERM_BP_FAT	GO:0051707~response to other organism	66	29.0749	1.54e-34	O15162, P52630, A0A0B7MGD3, Q8WXG1, P12931, A0A0S2Z4Z8, Q9C035, P17676, A6NK06, F6IR49, Q8TCB0, P19525, P42224, P17275, Q9HC16, P29728, P20592, Q5STB3, O14625, P25445, P05412, Q13325, Q9UII4, P21580, Q5EBM0, Q07343, Q5T765, P13236, A0A024QZ09, P00973, Q53G44, P32927, Q10589, Q96CV9, P32248, A0A1C3PHH2, Q00653, Q9ULY5, P25942, Q00978, Q96AZ6, A0A024R1Y5, P61769, Q8N884, Q15646, P09913, O95786, O43…	209	829	16650	6.34245	6.21238e-31	1.0354e-31	9.3735e-32
GOTERM_BP_FAT	GO:0043207~response to external biotic stimulus	66	29.0749	1.54e-34	O15162, P52630, A0A0B7MGD3, Q8WXG1, P12931, A0A0S2Z4Z8, Q9C035, P17676, A6NK06, F6IR49, Q8TCB0, P19525, P42224, P17275, Q9HC16, P29728, P20592, Q5STB3, O14625, P25445, P05412, Q13325, Q9UII4, P21580, Q5EBM0, Q07343, Q5T765, P13236, A0A024QZ09, P00973, Q53G44, P32927, Q10589, Q96CV9, P32248, A0A1C3PHH2, Q00653, Q9ULY5, P25942, Q00978, Q96AZ6, A0A024R1Y5, P61769, Q8N884, Q15646, P09913, O95786, O43…	209	829	16650	6.34245	6.21238e-31	1.0354e-31	9.3735e-32
GOTERM_BP_FAT	GO:0009607~response to biotic stimulus	67	29.5154	3.80744e-34	O15162, P52630, A0A0B7MGD3, Q8WXG1, P12931, A0A0S2Z4Z8, Q9C035, P17676, A6NK06, F6IR49, Q8TCB0, P19525, P42224, P17275, Q9HC16, Q92692, P29728, P20592, Q5STB3, O14625, P25445, P05412, Q13325, Q9UII4, P21580, Q5EBM0, Q07343, Q5T765, P13236, A0A024QZ09, P00973, Q53G44, P32927, Q10589, Q96CV9, P32248, A0A1C3PHH2, Q00653, Q9ULY5, P25942, Q00978, Q96AZ6, A0A024R1Y5, P61769, Q8N884, Q15646, P09913, O95…	209	873	16650	6.11404	1.53592e-30	2.19417e-31	1.9864e-31
GOTERM_BP_FAT	GO:0019221~cytokine-mediated signaling pathway	55	24.2291	3.50058e-33	P52630, A0A0B7MGD3, Q8WXG1, A0A0S2Z4Z8, O00421, Q9C035, F6IR49, P42224, P29728, P20592, Q13287, Q5STB3, O14625, P25445, Q14213, P21580, Q5T765, P13236, P32456, D0EV57, P00973, P02795, P80217, P01583, Q9NZH8, P32927, Q10589, P28065, Q6GPH4, P19474, P32248, A0A1C3PHH2, A0A1P7ZSS3, P25942, Q00978, Q96AZ6, P61769, P26951, Q15646, P09913, O43187, P09914, Q9UMW8, Q12899, P20591, U6BMB8, P10147, P80075,…	209	554	16650	7.90899	1.41213e-29	1.76517e-30	1.59801e-30
GOTERM_BP_FAT	GO:0071345~cellular response to cytokine stimulus	60	26.4317	1.12578e-32	P52630, A0A0B7MGD3, Q8WXG1, A0A0S2Z4Z8, O00421, Q9C035, Q8TCS8, P17676, A6NK06, F6IR49, P42224, P29728, P20592, Q13287, Q5STB3, O14625, P25445, Q14213, P21580, Q5T765, P13236, P32456, D0EV57, P00973, P02795, Q96PP8, P80217, P01583, Q9NZH8, P32927, Q10589, P28065, Q6GPH4, P19474, P32248, A0A1C3PHH2, A0A1P7ZSS3, P25942, Q00978, Q96AZ6, P61769, P26951, Q15646, P09913, O43187, P09914, Q9UMW8, P26651,…	209	706	16650	6.7704	4.54139e-29	5.04599e-30	4.56816e-30
GOTERM_BP_FAT	GO:0009615~response to virus	41	18.0617	3.958e-29	O15162, P52630, Q53G44, Q8WXG1, Q10589, P12931, Q9C035, Q8TCB0, A0A1C3PHH2, F6IR49, P19525, P42224, Q9HC16, P29728, P25942, Q00978, Q96AZ6, P20592, Q5STB3, A0A024R1Y5, P61769, Q8N884, P09913, Q15646, Q13325, O95786, P09914, P31941, Q9UII4, P21580, P20591, P80075, Q5T765, P13236, Q04206, P05161, Q9NUL5, P02778, P00973, C9J6P4, Q92985, Q9H1C4	209	311	16650	10.5025	1.59666e-25	1.59666e-26	1.44546e-26
GOTERM_BP_FAT	GO:0051607~defense response to virus	36	15.859	3.83778e-28	O15162, P52630, Q53G44, Q8WXG1, Q10589, Q9C035, A0A1C3PHH2, F6IR49, P19525, P42224, Q9HC16, P29728, P25942, Q00978, Q96AZ6, P20592, A0A024R1Y5, P61769, Q8N884, P09913, Q15646, Q13325, O95786, P09914, P31941, Q9UII4, P21580, P20591, Q5T765, Q04206, P05161, Q9NUL5, P02778, P00973, C9J6P4, Q92985, Q9H1C4	209	229	16650	12.5238	1.54816e-24	1.40742e-25	1.27414e-25
GOTERM_BP_FAT	GO:0034340~response to type I interferon	25	11.0132	2.31242e-27	P52630, A0A0B7MGD3, Q8WXG1, Q10589, Q6GPH4, A0A1C3PHH2, F6IR49, P42224, A0A1P7ZSS3, P29728, Q00978, Q96AZ6, P20592, P09913, Q15646, P09914, P20591, U6BMB8, Q5T765, P32456, D0EV57, P41221, P05161, Q9NUL5, P00973, Q92985, P80217	209	78	16650	25.5337	9.32829e-24	7.77357e-25	7.03746e-25
GOTERM_BP_FAT	GO:0060337~type I interferon signaling pathway	24	10.5727	2.23534e-26	P52630, A0A0B7MGD3, Q8WXG1, Q10589, Q6GPH4, A0A1C3PHH2, F6IR49, P42224, A0A1P7ZSS3, P29728, Q00978, Q96AZ6, P20592, P09913, Q15646, P09914, P20591, U6BMB8, Q5T765, P32456, D0EV57, P41221, P05161, P00973, P80217, Q92985	209	74	16650	25.8373	9.01736e-23	6.44097e-24	5.83104e-24
GOTERM_BP_FAT	GO:0071357~cellular response to type I interferon	24	10.5727	2.23534e-26	P52630, A0A0B7MGD3, Q8WXG1, Q10589, Q6GPH4, A0A1C3PHH2, F6IR49, P42224, A0A1P7ZSS3, P29728, Q00978, Q96AZ6, P20592, P09913, Q15646, P09914, P20591, U6BMB8, Q5T765, P32456, D0EV57, P41221, P05161, P00973, P80217, Q92985	209	74	16650	25.8373	9.01736e-23	6.44097e-24	5.83104e-24
GOTERM_BP_FAT	GO:0050792~regulation of viral process	36	15.859	4.32064e-26	O15162, Q8WXG1, Q10589, P19474, P63172, Q9C035, A0A1C3PHH2, F6IR49, P19525, P42224, Q9HC16, Q92692, Q53GL7, Q96AZ6, Q5STB3, A0A024R1Y5, P61769, Q8N884, P05412, Q15646, O95786, P09914, P31941, P26651, Q12899, Q9UII4, P21580, P20591, A0A024R882, P10147, P13236, Q00403, P05161, Q9NUL5, P00973, Q03518, C9J6P4	209	262	16650	10.9463	1.74295e-22	1.16196e-23	1.05193e-23
GOTERM_BP_FAT	GO:0034341~response to interferon-gamma	30	13.2159	1.53498e-25	A0A0B7MGD3, Q10589, P19474, Q9C035, A6NK06, A0A1C3PHH2, F6IR49, P42224, A0A1P7ZSS3, P29728, Q00978, O15553, Q13287, P61769, Q9Y5A7, Q15646, Q12899, A0A024R642, U6BMB8, P10147, P80075, P13236, P32456, D0EV57, P41221, O60674, Q9NUL5, P05362, P00973, P02795, Q92985, Q96PP8	209	161	16650	14.8444	6.19211e-22	3.87007e-23	3.50359e-23
GOTERM_BP_FAT	GO:0043903~regulation of symbiosis, encompassing mutualism through parasitism	36	15.859	7.86144e-25	O15162, Q8WXG1, Q10589, P19474, P63172, Q9C035, A0A1C3PHH2, F6IR49, P19525, P42224, Q9HC16, Q92692, Q53GL7, Q96AZ6, Q5STB3, A0A024R1Y5, P61769, Q8N884, P05412, Q15646, O95786, P09914, P31941, P26651, Q12899, Q9UII4, P21580, P20591, A0A024R882, P10147, P13236, Q00403, P05161, Q9NUL5, P00973, Q03518, C9J6P4	209	285	16650	10.063	3.1713e-21	1.86547e-22	1.68882e-22
GOTERM_BP_FAT	GO:0016032~viral process	59	25.9912	1.38766e-24	O15162, P52630, A0A0B7MGD3, Q8WXG1, Q86YS6, P12931, P63172, Q9C035, F6IR49, Q8TCB0, P19525, P42224, Q9HC16, Q92692, P29728, P20592, Q5STB3, P05455, P05412, Q13325, Q9UII4, P21580, Q5T765, P13236, P00973, Q53G44, Q10589, P28065, P19474, A0A1C3PHH2, A0A1P7ZSS3, Q53GL7, Q9HB58, P25942, Q00978, Q96AZ6, A0A024R1Y5, P61769, Q8N884, Q15646, P09913, O95786, P09914, P31941, P26651, Q12899, P20591, U6BMB8,…	209	966	16650	4.86567	5.59783e-21	3.10991e-22	2.81541e-22
GOTERM_BP_FAT	GO:0044764~multi-organism cellular process	59	25.9912	1.99757e-24	O15162, P52630, A0A0B7MGD3, Q8WXG1, Q86YS6, P12931, P63172, Q9C035, F6IR49, Q8TCB0, P19525, P42224, Q9HC16, Q92692, P29728, P20592, Q5STB3, P05455, P05412, Q13325, Q9UII4, P21580, Q5T765, P13236, P00973, Q53G44, Q10589, P28065, P19474, A0A1C3PHH2, A0A1P7ZSS3, Q53GL7, Q9HB58, P25942, Q00978, Q96AZ6, A0A024R1Y5, P61769, Q8N884, Q15646, P09913, O95786, P09914, P31941, P26651, Q12899, P20591, U6BMB8,…	209	973	16650	4.83067	8.05821e-21	4.24116e-22	3.83955e-22
GOTERM_BP_FAT	GO:0002252~immune effector process	52	22.9075	3.77606e-24	O15162, P52630, A0A0B7MGD3, Q8WXG1, P12931, A0A0S2Z4Z8, Q9C035, P17676, F6IR49, P19525, P42224, Q9HC16, Q92692, P29728, P20592, Q5STB3, P25445, Q13325, Q9UII4, P21580, Q5T765, P00973, Q53G44, Q10589, Q9NQ25, A0A1C3PHH2, Q9ULY5, C6KYL4, P25942, Q00978, Q96AZ6, A0A024R1Y5, P61769, Q8N884, Q15646, P09913, O95786, P09914, P31941, P20591, U6BMB8, A0A024R168, P10147, B0I1T2, P41221, E9PGN7, Q04206, P05…	209	742	16650	5.583	1.52326e-20	7.61631e-22	6.89508e-22
GOTERM_BP_FAT	GO:0044403~symbiosis, encompassing mutualism through parasitism	59	25.9912	7.14987e-24	O15162, P52630, A0A0B7MGD3, Q8WXG1, Q86YS6, P12931, P63172, Q9C035, F6IR49, Q8TCB0, P19525, P42224, Q9HC16, Q92692, P29728, P20592, Q5STB3, P05455, P05412, Q13325, Q9UII4, P21580, Q5T765, P13236, P00973, Q53G44, Q10589, P28065, P19474, A0A1C3PHH2, A0A1P7ZSS3, Q53GL7, Q9HB58, P25942, Q00978, Q96AZ6, A0A024R1Y5, P61769, Q8N884, Q15646, P09913, O95786, P09914, P31941, P26651, Q12899, P20591, U6BMB8,…	209	998	16650	4.70966	2.88426e-20	1.31103e-21	1.18688e-21
GOTERM_BP_FAT	GO:0044419~interspecies interaction between organisms	59	25.9912	7.14987e-24	O15162, P52630, A0A0B7MGD3, Q8WXG1, Q86YS6, P12931, P63172, Q9C035, F6IR49, Q8TCB0, P19525, P42224, Q9HC16, Q92692, P29728, P20592, Q5STB3, P05455, P05412, Q13325, Q9UII4, P21580, Q5T765, P13236, P00973, Q53G44, Q10589, P28065, P19474, A0A1C3PHH2, A0A1P7ZSS3, Q53GL7, Q9HB58, P25942, Q00978, Q96AZ6, A0A024R1Y5, P61769, Q8N884, Q15646, P09913, O95786, P09914, P31941, P26651, Q12899, P20591, U6BMB8,…	209	998	16650	4.70966	2.88426e-20	1.31103e-21	1.18688e-21
GOTERM_BP_FAT	GO:0048525~negative regulation of viral process	25	11.0132	1.34738e-23	O15162, Q8WXG1, Q10589, P19474, Q9C035, P19525, P42224, Q9HC16, Q53GL7, Q96AZ6, Q5STB3, A0A024R1Y5, P05412, Q15646, P09914, P31941, P26651, Q12899, P20591, P10147, P13236, P05161, Q9NUL5, P00973, C9J6P4	209	108	16650	18.441	5.43534e-20	2.36319e-21	2.13941e-21
GOTERM_BP_FAT	GO:0001817~regulation of cytokine production	46	20.2643	1.72114e-23	P01583, A0A0B7MGD3, Q8WXG1, Q10589, Q01151, P19474, P12931, A0A0S2Z4Z8, P32248, P17676, A6NK06, A0A1C3PHH2, F6IR49, P19525, Q00653, Q9ULY5, C6KYL4, P25942, Q9NZQ7, O15553, Q5STB3, Q13287, A0A024R1Y5, P61769, Q8N884, O95786, Q96RD7, Q14213, P26651, Q9UII4, P21580, A0A024R168, U6BMB8, P14902, P10124, P10147, Q07343, Q9BZL6, P41221, O60674, A0A024QZ09, Q04206, P05161, Q9Y385, C9J6P4, O14933, Q92985,…	209	577	16650	6.35111	6.94306e-20	2.89294e-21	2.61899e-21
GOTERM_BP_FAT	GO:1903901~negative regulation of viral life cycle	23	10.1322	8.1182e-23	P05412, O15162, Q15646, P09914, P31941, P26651, Q12899, Q8WXG1, P20591, Q10589, P10147, P19474, P13236, Q9C035, P19525, Q9HC16, P05161, Q9NUL5, Q53GL7, Q96AZ6, P00973, Q5STB3, C9J6P4	209	89	16650	20.5876	3.27488e-19	1.30995e-20	1.18591e-20
GOTERM_BP_FAT	GO:0043900~regulation of multi-organism process	38	16.7401	9.1726e-23	O15162, Q8WXG1, Q10589, P19474, P63172, A0A0S2Z4Z8, Q9C035, A6NK06, A0A1C3PHH2, F6IR49, P19525, P42224, Q9HC16, Q92692, Q53GL7, Q96AZ6, Q5STB3, A0A024R1Y5, P61769, Q8N884, P05412, Q15646, O95786, P09914, P31941, P26651, Q12899, Q9UII4, P21580, P20591, A0A024R882, P10147, P13236, Q00403, P05161, Q9NUL5, P00973, Q03518, C9J6P4	209	377	16650	8.0299	3.70023e-19	1.42316e-20	1.2884e-20
GOTERM_BP_FAT	GO:0010033~response to organic substance	96	42.2907	2.20694e-22	P12931, A0A0S2Z4Z8, Q9H2Y7, O00421, Q9C035, Q8TCS8, P17676, A6NK06, P42224, P17275, Q5STB3, P25445, P31689, Q96RD7, Q14213, Q07343, Q5T765, P13236, Q6FGT0, A0A024QZ09, Q9UHP3, P02795, Q96PP8, P80217, Q9NZH8, P32927, Q6GPH4, P32248, A0A1C3PHH2, Q00653, C6KYL4, P25942, Q9NZQ7, Q96AZ6, P09913, Q6FIF1, P09914, P26651, A0A024R168, P80075, P18510, P17535, P41221, O60674, Q04206, P05161, O15162, P52630,…	209	2822	16650	2.71008	8.90282e-19	3.29734e-20	2.9851e-20
GOTERM_BP_FAT	GO:0043901~negative regulation of multi-organism process	27	11.8943	5.2497e-22	O15162, Q8WXG1, Q10589, P19474, Q9C035, A6NK06, P19525, P42224, Q9HC16, Q53GL7, Q96AZ6, Q5STB3, A0A024R1Y5, P05412, Q15646, P09914, P31941, P26651, Q12899, P21580, P20591, P10147, P13236, P05161, Q9NUL5, P00973, C9J6P4	209	157	16650	13.7004	2.11773e-18	7.56331e-20	6.8471e-20
GOTERM_BP_FAT	GO:0001816~cytokine production	46	20.2643	6.48447e-22	P01583, A0A0B7MGD3, Q8WXG1, Q10589, Q01151, P19474, P12931, A0A0S2Z4Z8, P32248, P17676, A6NK06, A0A1C3PHH2, F6IR49, P19525, Q00653, Q9ULY5, C6KYL4, P25942, Q9NZQ7, O15553, Q5STB3, Q13287, A0A024R1Y5, P61769, Q8N884, O95786, Q96RD7, Q14213, P26651, Q9UII4, P21580, A0A024R168, U6BMB8, P14902, P10124, P10147, Q07343, Q9BZL6, P41221, O60674, A0A024QZ09, Q04206, P05161, Q9Y385, C9J6P4, O14933, Q92985,…	209	631	16650	5.8076	2.61583e-18	9.02012e-20	8.16596e-20
GOTERM_BP_FAT	GO:0098542~defense response to other organism	41	18.0617	1.75321e-21	O15162, P52630, Q53G44, Q8WXG1, Q10589, A0A0S2Z4Z8, Q96CV9, Q9C035, P17676, A0A1C3PHH2, F6IR49, P19525, P42224, Q9HC16, Q9ULY5, P29728, P25942, Q00978, Q96AZ6, P20592, Q5STB3, A0A024R1Y5, P61769, Q8N884, P09913, Q15646, Q13325, O95786, P09914, P31941, Q9UII4, P21580, P20591, Q5T765, Q04206, P05161, Q9NUL5, P02778, P00973, C9J6P4, Q92985, Q9H1C4	209	494	16650	6.61188	7.07243e-18	2.35748e-19	2.13423e-19
GOTERM_BP_FAT	GO:0002682~regulation of immune system process	65	28.6344	3.14841e-21	O15162, P52630, A0A0B7MGD3, Q8WXG1, P12931, A0A0S2Z4Z8, Q9C035, P17676, A6NK06, F6IR49, P19525, P42224, Q9HC16, Q92692, Q13287, Q5STB3, O14545, O14625, P25445, P05412, Q14213, Q9UII4, P21580, Q07343, P13236, Q9BZL6, D0EV57, Q96PP8, P01583, Q10589, P28065, Q01151, P32248, Q9NQ25, A0A1C3PHH2, A0A1P7ZSS3, Q9ULY5, C6KYL4, P25942, Q9NZQ7, A0A024R1Y5, P61769, Q8N884, O95786, O43187, P09914, Q9UMW8, P26…	209	1378	16650	3.75779	1.27007e-17	4.097e-19	3.70903e-19
GOTERM_BP_FAT	GO:0071346~cellular response to interferon-gamma	25	11.0132	3.80277e-21	A0A0B7MGD3, P19474, Q9C035, A6NK06, A0A1C3PHH2, F6IR49, P42224, A0A1P7ZSS3, P29728, Q00978, Q13287, P61769, Q15646, Q12899, U6BMB8, P10147, P80075, P13236, P32456, D0EV57, P41221, O60674, P05362, P00973, P02795, Q92985, Q96PP8	209	135	16650	14.7528	1.53404e-17	4.79386e-19	4.33991e-19
GOTERM_BP_FAT	GO:0009605~response to external stimulus	79	34.8018	1.29169e-20	O15162, P52630, A0A0B7MGD3, Q8WXG1, P12931, A0A0S2Z4Z8, O00421, Q9C035, P17676, A6NK06, F6IR49, Q8TCB0, P19525, P42224, P17275, Q9HC16, P29728, O15553, P20592, Q5STB3, Q92854, O14625, P25445, P05412, Q13325, Q9UII4, P21580, Q5EBM0, Q07343, Q5T765, P13236, Q9BZL6, P18847, A0A024QZ09, P00973, Q96PP8, Q53G44, P32927, Q10589, E5KRG5, Q96CV9, P32248, A0A1C3PHH2, Q00653, Q9ULY5, C6KYL4, P25942, Q00978,…	209	2073	16650	3.03596	5.21066e-17	1.57899e-18	1.42947e-18
GOTERM_BP_FAT	GO:1903900~regulation of viral life cycle	26	11.4537	1.87742e-19	O15162, Q8WXG1, Q10589, P19474, Q9C035, P19525, Q9HC16, Q92692, Q53GL7, Q96AZ6, Q5STB3, P05412, Q15646, P09914, P31941, P26651, Q12899, P20591, A0A024R882, P10147, P13236, Q00403, P05161, Q9NUL5, P00973, C9J6P4	209	177	16650	11.7022	7.57351e-16	2.2275e-17	2.01657e-17
GOTERM_BP_FAT	GO:0031347~regulation of defense response	44	19.3833	4.63061e-19	O15162, P52630, A0A0B7MGD3, Q8WXG1, P28065, P12931, A0A0S2Z4Z8, Q9C035, P32248, A6NK06, A0A1C3PHH2, F6IR49, P19525, P42224, Q9HC16, Q92692, Q9ULY5, C6KYL4, O15553, Q5STB3, Q13287, A0A024R1Y5, P61769, Q8N884, O14545, P98066, O43187, O95786, P09914, Q9UMW8, P26651, Q9UII4, P21580, U6BMB8, P14902, P10147, P80075, P13236, E9PGN7, P41221, O60674, Q04206, C9J6P4, Q92985, Q9H1C4, Q96PP8	209	676	16650	5.1853	1.86799e-15	5.3371e-17	4.83171e-17
GOTERM_BP_FAT	GO:0060333~interferon-gamma-mediated signaling pathway	19	8.37004	4.52285e-18	Q15646, A0A0B7MGD3, Q12899, U6BMB8, P19474, Q9C035, P32456, A0A1C3PHH2, F6IR49, P42224, D0EV57, A0A1P7ZSS3, O60674, P29728, Q00978, P05362, P00973, P61769, Q13287, P02795, Q92985	209	80	16650	18.9205	1.82452e-14	5.0681e-16	4.58818e-16
GOTERM_BP_FAT	GO:0071310~cellular response to organic substance	77	33.9207	5.08409e-18	P52630, A0A0B7MGD3, Q8WXG1, P12931, A0A0S2Z4Z8, Q9H2Y7, O00421, Q9C035, Q8TCS8, P17676, A6NK06, F6IR49, P19525, P42224, P17275, P29728, P20592, Q13287, Q5STB3, O14625, P25445, P05412, P31689, Q14213, P21580, Q5EBM0, Q07343, Q5T765, P13236, P32456, Q6FGT0, Q9BZL6, D0EV57, P18847, P00973, P02795, Q96PP8, P80217, P01583, Q9NZH8, P32927, Q10589, P28065, Q6GPH4, P19474, P32248, A0A1C3PHH2, A0A1P7ZSS3,…	209	2186	16650	2.80613	2.05092e-14	5.54303e-16	5.01813e-16
GOTERM_BP_FAT	GO:0045071~negative regulation of viral genome replication	16	7.04846	3.53936e-17	O15162, Q15646, P09914, P31941, Q8WXG1, P20591, Q10589, P19525, Q9HC16, P05161, Q9NUL5, Q53GL7, Q96AZ6, P00973, Q5STB3, C9J6P4	209	51	16650	24.993	1.42778e-13	3.75731e-15	3.40151e-15
GOTERM_BP_FAT	GO:0032496~response to lipopolysaccharide	29	12.7753	9.51089e-17	P32927, P12931, A0A0S2Z4Z8, P32248, P17676, A6NK06, Q00653, P17275, P25942, Q5STB3, P61769, O14625, P25445, P05412, O43187, P26651, A0A024R642, P21580, P14902, Q5EBM0, P10147, Q07343, P17535, P41221, O60674, A0A024QZ09, Q04206, P02778, P05362	209	302	16650	7.64996	4.47864e-13	9.83767e-15	8.90609e-15
GOTERM_BP_FAT	GO:0001819~positive regulation of cytokine production	32	14.0969	1.11936e-16	P01583, Q8WXG1, Q01151, P12931, A0A0S2Z4Z8, P32248, P17676, A0A1C3PHH2, F6IR49, P19525, Q00653, Q9ULY5, C6KYL4, P25942, Q9NZQ7, Q5STB3, A0A024R1Y5, P61769, Q8N884, O95786, Q96RD7, Q14213, A0A024R168, P14902, P10147, Q07343, Q9BZL6, P41221, O60674, Q04206, C9J6P4, Q92985, Q96PP8	209	386	16650	6.60436	4.47864e-13	1.12888e-14	1.02198e-14
GOTERM_BP_FAT	GO:0050776~regulation of immune response	47	20.7048	1.83981e-16	O15162, P52630, A0A0B7MGD3, Q8WXG1, P12931, A0A0S2Z4Z8, Q9C035, A6NK06, F6IR49, P42224, Q92692, Q5STB3, Q13287, O14545, P05412, P21580, Q07343, Q9BZL6, D0EV57, Q96PP8, P28065, Q10589, P32248, Q9NQ25, A0A1C3PHH2, A0A1P7ZSS3, Q9ULY5, C6KYL4, P25942, A0A024R1Y5, P61769, Q8N884, O43187, O95786, Q9UMW8, A0A024R168, U6BMB8, P14902, B0I1T2, E9PGN7, P41221, O60674, P28907, Q04206, P05362, P09326, C9J6P4,…	209	912	16650	4.10555	8.95728e-13	1.8102e-14	1.63878e-14
GOTERM_BP_FAT	GO:0002237~response to molecule of bacterial origin	29	12.7753	3.07282e-16	P32927, P12931, A0A0S2Z4Z8, P32248, P17676, A6NK06, Q00653, P17275, P25942, Q5STB3, P61769, O14625, P25445, P05412, O43187, P26651, A0A024R642, P21580, P14902, Q5EBM0, P10147, Q07343, P17535, P41221, O60674, A0A024QZ09, Q04206, P02778, P05362	209	316	16650	7.31104	1.34359e-12	2.95137e-14	2.67189e-14
GOTERM_BP_FAT	GO:0045088~regulation of innate immune response	30	13.2159	1.19447e-15	O15162, P52630, A0A0B7MGD3, Q8WXG1, P28065, P12931, A0A0S2Z4Z8, Q9C035, A6NK06, A0A1C3PHH2, F6IR49, P42224, Q92692, Q9ULY5, C6KYL4, Q13287, A0A024R1Y5, Q8N884, O14545, O43187, O95786, Q9UMW8, P21580, U6BMB8, E9PGN7, P41221, O60674, Q04206, C9J6P4, Q92985, Q9H1C4, Q96PP8	209	360	16650	6.63876	4.9265e-12	1.12058e-13	1.01447e-13
GOTERM_BP_FAT	GO:0002684~positive regulation of immune system process	47	20.7048	1.58893e-15	O15162, A0A0B7MGD3, Q8WXG1, P12931, A0A0S2Z4Z8, Q9C035, A6NK06, F6IR49, Q92692, Q5STB3, O14625, P05412, Q14213, P21580, Q07343, P13236, Q9BZL6, Q96PP8, P01583, P28065, Q01151, P32248, A0A1C3PHH2, Q9ULY5, C6KYL4, P25942, Q9NZQ7, A0A024R1Y5, P61769, Q8N884, O43187, O95786, A0A024R168, U6BMB8, P14902, P10147, P80075, B0I1T2, E9PGN7, P41221, P28907, Q04206, P05161, P02778, P05362, Q03518, C9J6P4, Q92…	209	960	16650	3.90027	6.2701e-12	1.45676e-13	1.31881e-13
GOTERM_BP_FAT	GO:0070887~cellular response to chemical stimulus	81	35.6828	2.32729e-15	P52630, A0A0B7MGD3, Q8WXG1, Q8NC42, P12931, A0A0S2Z4Z8, Q9H2Y7, O00421, Q9C035, Q8TCS8, P17676, A6NK06, F6IR49, P19525, P42224, P17275, P29728, P20592, Q13287, Q5STB3, O14625, P25445, P05412, P31689, Q14213, P21580, Q5EBM0, Q07820, Q07343, Q5T765, P13236, P32456, Q6FGT0, Q9BZL6, D0EV57, P18847, P00973, P02795, Q96PP8, P80217, P01583, Q9NZH8, P32927, Q10589, P28065, Q6GPH4, P19474, P32248, A0A1C3P…	209	2648	16650	2.43688	9.40514e-12	2.08628e-13	1.88872e-13
GOTERM_BP_FAT	GO:0045069~regulation of viral genome replication	17	7.48899	3.20409e-15	O15162, Q15646, P09914, P31941, Q8WXG1, P20591, Q10589, A0A024R882, P19525, Q9HC16, P05161, Q9NUL5, Q53GL7, Q96AZ6, P00973, Q5STB3, C9J6P4	209	81	16650	16.7198	1.29881e-11	2.80985e-13	2.54377e-13
GOTERM_BP_FAT	GO:0080134~regulation of response to stress	54	23.7885	3.7358e-15	O15162, P52630, A0A0B7MGD3, Q8WXG1, P12931, A0A0S2Z4Z8, Q9C035, Q8TCS8, A6NK06, F6IR49, P19525, P42224, Q9HC16, Q92692, O15553, Q13287, Q5STB3, O14545, P31689, Q9UII4, Q7Z6J4, P21580, Q07820, P13236, Q9UHP3, Q96PP8, P01583, P28065, P32248, A0A1C3PHH2, Q9ULY5, C6KYL4, A0A024R1Y5, P61769, Q8N884, P98066, O95786, O43187, P09914, Q9UMW8, P26651, A0A024R642, U6BMB8, P14902, A0A024R168, P10147, P80075,…	209	1285	16650	3.34779	1.52274e-11	3.20643e-13	2.9028e-13
GOTERM_BP_FAT	GO:0009617~response to bacterium	34	14.978	4.32226e-14	A0A0B7MGD3, P32927, P12931, A0A0S2Z4Z8, Q96CV9, P32248, P17676, A6NK06, A0A1C3PHH2, F6IR49, Q00653, P17275, Q9ULY5, P25942, Q5STB3, P61769, O14625, P25445, P05412, O43187, P26651, A0A024R642, P21580, U6BMB8, P14902, Q5EBM0, P10147, Q07343, P17535, P41221, O60674, A0A024QZ09, Q04206, P05161, P02778, P05362	209	544	16650	4.97907	1.74219e-10	3.6325e-12	3.28852e-12
GOTERM_BP_FAT	GO:0019058~viral life cycle	31	13.6564	8.01761e-14	O15162, Q8WXG1, Q10589, P19474, Q86YS6, P63172, Q9C035, P19525, Q9HC16, Q92692, Q53GL7, Q96AZ6, Q5STB3, P05455, P05412, Q15646, P09914, P31941, P26651, Q12899, P20591, A0A024R882, P10147, P13236, Q00403, P05161, Q9NUL5, P05362, P00973, Q03518, C9J6P4	209	455	16650	5.42773	3.23358e-10	6.60062e-12	5.97558e-12
GOTERM_BP_FAT	GO:0019079~viral genome replication	17	7.48899	2.70406e-13	O15162, Q15646, P09914, P31941, Q8WXG1, P20591, Q10589, A0A024R882, P19525, Q9HC16, P05161, Q9NUL5, Q53GL7, Q96AZ6, P00973, Q5STB3, C9J6P4	209	106	16650	12.7765	1.091e-09	2.18164e-11	1.97505e-11
GOTERM_BP_FAT	GO:0031349~positive regulation of defense response	28	12.3348	1.02051e-12	O15162, Q8WXG1, P28065, P12931, A0A0S2Z4Z8, Q9C035, P32248, A6NK06, Q92692, Q9ULY5, C6KYL4, Q5STB3, A0A024R1Y5, Q8N884, O43187, O95786, P21580, P14902, P10147, P80075, P13236, P41221, O60674, Q04206, C9J6P4, Q92985, Q9H1C4, Q96PP8	209	402	16650	5.54881	4.11677e-09	8.07201e-11	7.30763e-11
GOTERM_BP_FAT	GO:0007166~cell surface receptor signaling pathway	76	33.4802	1.2553e-12	P52630, A0A0B7MGD3, Q8WXG1, P12931, A0A0S2Z4Z8, Q9H2Y7, O00421, Q9C035, P14598, A6NK06, F6IR49, P42224, P29728, P20592, Q13287, Q5STB3, Q92854, O14625, P25445, P05412, Q14213, P21580, Q07820, Q07343, Q5T765, P13236, P32456, Q9BZL6, D0EV57, Q9HCE1, P18847, P00973, P02795, P80217, P01583, Q9NZH8, P32927, P50591, Q10589, Q8IZ21, P28065, Q6GPH4, P19474, P32248, A0A1C3PHH2, A0A1P7ZSS3, Q9ULY5, C6KYL4,…	209	2669	16650	2.26847	5.064e-09	9.73824e-11	8.81608e-11
GOTERM_BP_FAT	GO:0006954~inflammatory response	34	14.978	3.42721e-12	O95236, P01583, O15162, Q9BZZ2, Q9NZH8, A0A0S2Z4Z8, O00421, P32248, P17676, A6NK06, Q00653, C6KYL4, P25942, O15553, Q5STB3, Q13287, O14625, P25445, P98066, O43187, P26651, P21580, P14902, P10147, P80075, P13236, P18510, E9PGN7, P41221, O60674, Q04206, P02778, P05362, Q96PP8	209	637	16650	4.25214	1.38256e-08	2.60856e-10	2.36154e-10
GOTERM_BP_FAT	GO:0032479~regulation of type I interferon production	16	7.04846	9.17914e-12	O95786, Q9UII4, P21580, P19474, A0A0S2Z4Z8, A6NK06, Q00653, A0A024QZ09, Q04206, P05161, Q13287, A0A024R1Y5, Q8N884, C9J6P4, O14933, Q92985	209	112	16650	11.3807	3.70285e-08	6.85716e-10	6.20782e-10
GOTERM_BP_FAT	GO:0050778~positive regulation of immune response	34	14.978	2.31544e-11	O15162, A0A0B7MGD3, Q8WXG1, P28065, P12931, A0A0S2Z4Z8, Q9C035, P32248, A6NK06, A0A1C3PHH2, F6IR49, Q92692, Q9ULY5, C6KYL4, P25942, Q5STB3, A0A024R1Y5, P61769, Q8N884, O43187, O95786, P21580, A0A024R168, U6BMB8, P14902, Q07343, Q9BZL6, B0I1T2, E9PGN7, P41221, P28907, Q04206, C9J6P4, Q92985, Q9H1C4, Q96PP8	209	684	16650	3.95996	9.34047e-08	1.69827e-09	1.53745e-09
GOTERM_BP_FAT	GO:0071222~cellular response to lipopolysaccharide	17	7.48899	5.60623e-11	O43187, P26651, P21580, Q5EBM0, P10147, P12931, A0A0S2Z4Z8, Q07343, P17676, A6NK06, P41221, Q04206, P02778, P25942, P05362, Q5STB3, P61769	209	149	16650	9.0893	2.26155e-07	4.03849e-09	3.65606e-09
GOTERM_BP_FAT	GO:0032606~type I interferon production	15	6.60793	7.23864e-11	O95786, Q9UII4, P21580, A0A0S2Z4Z8, A6NK06, Q00653, A0A024QZ09, Q04206, P05161, Q13287, A0A024R1Y5, Q8N884, C9J6P4, O14933, Q92985	209	108	16650	11.0646	2.92006e-07	5.12292e-09	4.63781e-09
GOTERM_BP_FAT	GO:0071219~cellular response to molecule of bacterial origin	17	7.48899	1.02093e-10	O43187, P26651, P21580, Q5EBM0, P10147, P12931, A0A0S2Z4Z8, Q07343, P17676, A6NK06, P41221, Q04206, P02778, P25942, P05362, Q5STB3, P61769	209	155	16650	8.73746	4.11844e-07	7.10076e-09	6.42835e-09
GOTERM_BP_FAT	GO:0032101~regulation of response to external stimulus	33	14.5374	4.0154e-10	A0A0S2Z4Z8, Q9C035, P32248, A6NK06, A0A1C3PHH2, F6IR49, P19525, Q9HC16, C6KYL4, O15553, Q5STB3, A0A024R1Y5, P61769, Q8N884, Q92854, O14625, P98066, O95786, P09914, P26651, Q9UII4, P21580, P14902, P10147, P80075, P13236, Q9BZL6, E9PGN7, P41221, O60674, Q04206, P02778, C9J6P4, Q96PP8	209	721	16650	3.64625	1.61981e-06	2.74545e-08	2.48547e-08
GOTERM_BP_FAT	GO:0071216~cellular response to biotic stimulus	17	7.48899	6.27998e-10	O43187, P26651, P21580, Q5EBM0, P10147, P12931, A0A0S2Z4Z8, Q07343, P17676, A6NK06, P41221, Q04206, P02778, P25942, P05362, Q5STB3, P61769	209	175	16650	7.73889	2.53334e-06	4.22224e-08	3.82241e-08
GOTERM_BP_FAT	GO:0045089~positive regulation of innate immune response	21	9.2511	7.53574e-10	O15162, O95786, O43187, Q8WXG1, P21580, P28065, P12931, A0A0S2Z4Z8, Q9C035, A6NK06, P41221, Q04206, Q92692, Q9ULY5, C6KYL4, A0A024R1Y5, Q8N884, C9J6P4, Q96PP8, Q92985, Q9H1C4	209	292	16650	5.72934	3.03991e-06	4.98347e-08	4.51156e-08
GOTERM_BP_FAT	GO:0002697~regulation of immune effector process	22	9.69163	8.02884e-10	O95786, A0A0B7MGD3, P09914, Q8WXG1, Q9UII4, P21580, U6BMB8, A0A024R168, Q10589, A0A0S2Z4Z8, A0A1C3PHH2, F6IR49, P19525, E9PGN7, P41221, Q9HC16, Q92692, C6KYL4, P25942, Q5STB3, P61769, A0A024R1Y5, Q8N884, C9J6P4	209	325	16650	5.39271	3.23883e-06	5.22392e-08	4.72924e-08
GOTERM_BP_FAT	GO:0002831~regulation of response to biotic stimulus	15	6.60793	1.62046e-09	O95786, P09914, Q9UII4, P21580, A0A0S2Z4Z8, Q9C035, A0A1C3PHH2, F6IR49, A6NK06, P19525, Q9HC16, Q92692, P61769, A0A024R1Y5, Q8N884, C9J6P4	209	136	16650	8.78659	6.5369e-06	1.03761e-07	9.39351e-08
GOTERM_BP_FAT	GO:0033993~response to lipid	34	14.978	8.00643e-09	P32927, P12931, A0A0S2Z4Z8, P32248, P17676, A6NK06, Q00653, P17275, C6KYL4, P25942, Q5STB3, P61769, O14625, P25445, P05412, P31689, O43187, P26651, A0A024R642, P21580, A0A024R168, P14902, Q5EBM0, P10147, Q07343, P18510, P17535, P41221, O60674, P28907, A0A024QZ09, Q04206, P02778, P05362	209	860	16650	3.14955	3.22974e-05	5.04655e-07	4.56867e-07
GOTERM_BP_FAT	GO:0070555~response to interleukin-1	13	5.72687	1.90222e-08	P01583, O43187, P10147, P80075, P12931, A0A0S2Z4Z8, P18510, P13236, P17676, A6NK06, P28907, Q04206, P05362	209	114	16650	9.08461	7.67326e-05	1.18055e-06	1.06876e-06
GOTERM_BP_FAT	GO:0001818~negative regulation of cytokine production	17	7.48899	2.09765e-08	O95786, P26651, Q9UII4, P21580, P14902, Q10589, P10124, Q01151, A6NK06, A0A024QZ09, P05161, Q9NZQ7, O15553, Q5STB3, Q13287, A0A024R1Y5, O14933	209	223	16650	6.07312	8.46155e-05	1.28211e-06	1.1607e-06
GOTERM_BP_FAT	GO:0032480~negative regulation of type I interferon production	9	3.96476	2.82901e-08	A6NK06, O95786, Q9UII4, P21580, A0A024QZ09, P05161, Q13287, A0A024R1Y5, O14933	209	40	16650	17.9246	0.000114116	1.70332e-06	1.54202e-06
GOTERM_BP_FAT	GO:0002250~adaptive immune response	22	9.69163	7.21027e-08	A0A0B7MGD3, Q14213, Q8WXG1, P21580, U6BMB8, A0A0S2Z4Z8, Q9NQ25, A0A1C3PHH2, F6IR49, Q00653, Q9BZL6, B0I1T2, E9PGN7, O60674, Q6ZMZ0, Q92692, P25942, P05362, Q03518, Q5STB3, P61769, P25445, Q92985, Q9H1C4	209	420	16650	4.17293	0.00029082	4.27738e-06	3.87234e-06
GOTERM_BP_FAT	GO:0048584~positive regulation of response to stimulus	54	23.7885	1.00877e-07	O95236, O15162, A0A0B7MGD3, Q8WXG1, P12931, A0A0S2Z4Z8, Q9C035, A6NK06, F6IR49, P19525, Q92692, Q5STB3, Q92854, O14625, P25445, P05412, Q7Z6J4, P21580, Q07820, Q07343, P13236, Q9BZL6, P18847, Q96PP8, P01583, P50591, Q10589, P28065, P32248, A0A1C3PHH2, Q9ULY5, C6KYL4, P25942, A0A024R1Y5, P61769, Q8N884, O95786, O43187, Q13625, U6BMB8, P14902, A0A024R168, P10147, P80075, P52789, B0I1T2, P41221, E9P…	209	2030	16650	2.11917	0.000406856	5.89767e-06	5.33919e-06
GOTERM_BP_FAT	GO:0002218~activation of innate immune response	17	7.48899	1.03284e-07	O95786, O43187, Q8WXG1, P21580, P28065, P12931, A0A0S2Z4Z8, Q9C035, A6NK06, Q04206, Q9ULY5, C6KYL4, A0A024R1Y5, Q8N884, C9J6P4, Q92985, Q9H1C4	209	250	16650	5.41722	0.000416561	5.95211e-06	5.38848e-06
GOTERM_BP_FAT	GO:0050688~regulation of defense response to virus	11	4.84581	1.29192e-07	A0A1C3PHH2, F6IR49, P19525, O95786, P09914, Q9UII4, P21580, Q9HC16, P61769, A0A024R1Y5, Q8N884, C9J6P4	209	87	16650	10.0726	0.000521024	7.34028e-06	6.64519e-06
GOTERM_BP_FAT	GO:0002764~immune response-regulating signaling pathway	24	10.5727	2.23406e-07	P05412, O95786, O43187, Q8WXG1, P21580, A0A024R168, P28065, P12931, A0A0S2Z4Z8, Q07343, Q9C035, P32248, A6NK06, Q9BZL6, B0I1T2, P28907, Q04206, Q9ULY5, C6KYL4, P25942, A0A024R1Y5, C9J6P4, Q92985, Q9H1C4	209	531	16650	3.60068	0.000900814	1.25169e-05	1.13317e-05
GOTERM_BP_FAT	GO:0051090~regulation of sequence-specific DNA binding transcription factor activity	20	8.81057	2.33579e-07	P05412, O95786, O43187, Q12899, P21580, P19474, A0A0S2Z4Z8, Q9C035, A6NK06, P19525, Q00653, Q9BZL6, P41221, O60674, Q04206, Q53GL7, P25942, P05362, Q5STB3, Q13077	209	373	16650	4.27159	0.000941816	1.29077e-05	1.16854e-05
GOTERM_BP_FAT	GO:0051091~positive regulation of sequence-specific DNA binding transcription factor activity	16	7.04846	2.43318e-07	O95786, O43187, Q12899, P19474, A0A0S2Z4Z8, Q9C035, P19525, Q00653, Q9BZL6, P41221, O60674, Q04206, P25942, P05362, Q5STB3, Q13077	209	233	16650	5.47056	0.000981062	1.32641e-05	1.20081e-05
GOTERM_BP_FAT	GO:0032103~positive regulation of response to external stimulus	17	7.48899	2.53609e-07	P14902, P10147, P80075, A0A0S2Z4Z8, P13236, P32248, A6NK06, Q9BZL6, P41221, O60674, C6KYL4, P02778, Q5STB3, A0A024R1Y5, C9J6P4, O14625, Q96PP8	209	267	16650	5.07231	0.00102254	1.36408e-05	1.23491e-05
GOTERM_BP_FAT	GO:0045824~negative regulation of innate immune response	8	3.52423	3.90012e-07	A0A1C3PHH2, F6IR49, A6NK06, A0A0B7MGD3, E9PGN7, P21580, U6BMB8, Q13287, A0A024R1Y5, O14545	209	38	16650	16.7716	0.00157207	2.07014e-05	1.87411e-05
GOTERM_BP_FAT	GO:0002253~activation of immune response	24	10.5727	4.12155e-07	O95786, O43187, Q8WXG1, P21580, A0A024R168, P28065, P12931, A0A0S2Z4Z8, Q07343, Q9C035, P32248, A6NK06, Q9BZL6, B0I1T2, E9PGN7, P28907, Q04206, Q9ULY5, C6KYL4, A0A024R1Y5, Q8N884, C9J6P4, Q92985, Q9H1C4	209	550	16650	3.47629	0.00166125	2.15801e-05	1.95365e-05
GOTERM_BP_FAT	GO:0002758~innate immune response-activating signal transduction	16	7.04846	4.17265e-07	O95786, O43187, Q8WXG1, P21580, P28065, P12931, A0A0S2Z4Z8, Q9C035, A6NK06, Q04206, Q9ULY5, C6KYL4, A0A024R1Y5, C9J6P4, Q92985, Q9H1C4	209	243	16650	5.24544	0.00168183	2.15801e-05	1.95365e-05
GOTERM_BP_FAT	GO:0019885~antigen processing and presentation of endogenous peptide antigen via MHC class I	6	2.64317	5.29725e-07	A0A1C3PHH2, F6IR49, A0A0B7MGD3, A0A1P7ZSS3, U6BMB8, O15533, P61769, Q03518	209	14	16650	34.1422	0.00213463	2.68628e-05	2.4319e-05
GOTERM_BP_FAT	GO:0031348~negative regulation of defense response	13	5.72687	5.32728e-07	P98066, A0A0B7MGD3, P09914, P26651, P21580, U6BMB8, A0A1C3PHH2, F6IR49, A6NK06, P19525, E9PGN7, O15553, Q13287, A0A024R1Y5, O14545	209	154	16650	6.72497	0.00214672	2.68628e-05	2.4319e-05
GOTERM_BP_FAT	GO:0002221~pattern recognition receptor signaling pathway	13	5.72687	7.50754e-07	O95786, O43187, Q8WXG1, P21580, A0A0S2Z4Z8, Q9C035, A6NK06, Q04206, C6KYL4, A0A024R1Y5, C9J6P4, Q92985, Q9H1C4	209	159	16650	6.5135	0.00302396	3.73894e-05	3.38488e-05
GOTERM_BP_FAT	GO:0002483~antigen processing and presentation of endogenous peptide antigen	6	2.64317	7.86529e-07	A0A1C3PHH2, F6IR49, A0A0B7MGD3, A0A1P7ZSS3, U6BMB8, O15533, P61769, Q03518	209	15	16650	31.866	0.00316783	3.86934e-05	3.50293e-05
GOTERM_BP_FAT	GO:0007249~I-kappaB kinase/NF-kappaB signaling	16	7.04846	8.51431e-07	O95236, P01583, O43187, P21580, P50591, Q10589, A0A0S2Z4Z8, Q9C035, Q96CV9, P32248, Q00653, P42224, Q04206, P25942, Q5STB3, C9J6P4	209	257	16650	4.95969	0.00342878	4.13816e-05	3.74629e-05
GOTERM_BP_FAT	GO:0051092~positive regulation of NF-kappaB transcription factor activity	12	5.28634	8.85545e-07	Q00653, P19525, O43187, Q9BZL6, P41221, Q04206, P25942, P05362, A0A0S2Z4Z8, Q5STB3, Q9C035, Q13077	209	133	16650	7.18783	0.00356592	4.25273e-05	3.85001e-05
GOTERM_BP_FAT	GO:0051240~positive regulation of multicellular organismal process	41	18.0617	1.01332e-06	P01583, Q8WXG1, Q01151, P12931, A0A0S2Z4Z8, P32248, P17676, A0A1C3PHH2, F6IR49, P19525, Q00653, Q9ULY5, C6KYL4, P25942, Q9NZQ7, Q5STB3, P49716, A0A024R1Y5, P61769, Q8N884, Q92854, P05412, O95786, Q96RD7, P29323, Q14213, P21580, A0A024R168, P14902, P10147, Q07343, P17535, Q9BZL6, P41221, O60674, P28907, Q04206, P05161, P05362, C9J6P4, Q92985, Q96PP8	209	1431	16650	2.28251	0.0040794	4.80911e-05	4.35371e-05
GOTERM_BP_FAT	GO:0002699~positive regulation of immune effector process	13	5.72687	1.04462e-06	A0A0B7MGD3, Q8WXG1, U6BMB8, A0A024R168, A0A0S2Z4Z8, A0A1C3PHH2, F6IR49, P41221, Q92692, C6KYL4, P25942, Q5STB3, P61769, A0A024R1Y5, C9J6P4	209	164	16650	6.31491	0.00420513	4.9e-05	4.43599e-05
GOTERM_BP_FAT	GO:0002757~immune response-activating signal transduction	22	9.69163	1.19467e-06	O95786, O43187, Q8WXG1, P21580, A0A024R168, P28065, P12931, A0A0S2Z4Z8, Q07343, Q9C035, P32248, A6NK06, Q9BZL6, B0I1T2, P28907, Q04206, Q9ULY5, C6KYL4, A0A024R1Y5, C9J6P4, Q92985, Q9H1C4	209	498	16650	3.51934	0.00480773	5.53944e-05	5.01489e-05
GOTERM_BP_FAT	GO:0008219~cell death	50	22.0264	1.25015e-06	O15162, P15408, P12931, A0A0S2Z4Z8, P17676, P14598, P19525, P42224, Q8NB16, Q92537, Q5STB3, Q92854, P25445, P05412, P31689, Q7Z419, Q9BRQ8, Q7Z6J4, P21580, P10124, Q07820, Q5T765, Q9BZL6, P18847, P01583, P50591, Q6GPH4, Q9P278, Q96CV9, O75044, P32248, Q9BXK5, P25942, Q9NZQ7, P09913, P26651, Q13625, P20591, P14902, P55210, A0A024R168, P10147, P52789, P41221, O60674, P28907, Q04206, P05362, Q13077,…	209	1958	16650	2.03435	0.00503042	5.73081e-05	5.18813e-05
GOTERM_BP_FAT	GO:0071347~cellular response to interleukin-1	10	4.40529	1.5174e-06	P01583, A6NK06, O43187, Q04206, P80075, P10147, P05362, P18510, P13236, P17676	209	88	16650	9.05285	0.00610249	6.87773e-05	6.22645e-05
GOTERM_BP_FAT	GO:0019883~antigen processing and presentation of endogenous antigen	6	2.64317	1.58803e-06	A0A1C3PHH2, F6IR49, A0A0B7MGD3, A0A1P7ZSS3, U6BMB8, O15533, P61769, Q03518	209	17	16650	28.1171	0.00638566	7.11792e-05	6.44389e-05
GOTERM_BP_FAT	GO:0001959~regulation of cytokine-mediated signaling pathway	12	5.28634	1.81788e-06	P52630, P42224, O43187, Q9UMW8, P41221, O60674, P21580, A0A0S2Z4Z8, Q5STB3, P18510, Q13077, Q92985	209	143	16650	6.68518	0.00730649	8.05858e-05	7.29547e-05
GOTERM_BP_FAT	GO:0050727~regulation of inflammatory response	17	7.48899	2.17263e-06	P98066, P26651, P21580, P14902, P10147, P80075, P13236, P32248, A6NK06, E9PGN7, P41221, O60674, Q04206, C6KYL4, O15553, Q5STB3, Q96PP8	209	314	16650	4.31308	0.00872609	9.52649e-05	8.62438e-05
GOTERM_BP_FAT	GO:0060759~regulation of response to cytokine stimulus	12	5.28634	2.72061e-06	P52630, P42224, O43187, Q9UMW8, P41221, O60674, P21580, A0A0S2Z4Z8, Q5STB3, P18510, Q13077, Q92985	209	149	16650	6.41598	0.010915	0.00011801	0.000106835
GOTERM_BP_FAT	GO:0002480~antigen processing and presentation of exogenous peptide antigen via MHC class I, TAP-independent	5	2.20264	2.83887e-06	A0A1C3PHH2, F6IR49, A0A0B7MGD3, D0EV57, A0A1P7ZSS3, U6BMB8, P61769	209	9	16650	44.2584	0.0113867	0.00012183	0.000110293
GOTERM_BP_FAT	GO:0035455~response to interferon-alpha	6	2.64317	2.92394e-06	P09913, P19525, Q10589, P20592, P00973, Q5T765	209	19	16650	25.1574	0.0117259	0.00012416	0.000112403
GOTERM_BP_FAT	GO:0002460~adaptive immune response based on somatic recombination of immune receptors built from immunoglobulin superfamily domains	16	7.04846	3.20674e-06	A0A0B7MGD3, Q14213, Q8WXG1, P21580, U6BMB8, A0A0S2Z4Z8, A0A1C3PHH2, F6IR49, Q00653, B0I1T2, E9PGN7, Q92692, P25942, P05362, Q5STB3, P61769, P25445, Q92985	209	286	16650	4.45679	0.0128527	0.00013475	0.00012199
GOTERM_BP_FAT	GO:0002520~immune system development	28	12.3348	4.12109e-06	A0A0B7MGD3, Q8IVU3, Q8WXG1, Q01151, P12931, A0A0S2Z4Z8, P32248, P17676, A0A024RA70, A6NK06, P19525, Q00653, P17275, Q9ULY5, P25942, Q5STB3, P49716, P61769, P25445, P05412, P26651, P21580, U6BMB8, P14902, P10147, P41221, O60674, P05161, Q92985	209	821	16650	2.71696	0.0164871	0.000171386	0.000155157
GOTERM_BP_FAT	GO:0065009~regulation of molecular function	63	27.7533	4.56176e-06	O15162, Q96GX5, P12931, A0A0S2Z4Z8, P63172, Q9C035, A1L390, P14598, A6NK06, P19525, O15553, Q8N103, Q5STB3, Q92854, P25445, P05412, P31689, Q9UII4, Q7Z6J4, P21580, Q07343, P13236, Q9BZL6, Q8WYP3, P00973, P32927, P50591, Q10589, Q8IZ21, P28065, P51965, P19474, Q9P278, O75044, P32248, Q00653, Q9BXK5, Q9NPI6, Q53GL7, P25942, P61769, P26951, P09913, O95786, O43187, P09914, P26651, Q12899, A0A024R642,…	209	2863	16650	1.75302	0.0182339	0.000187777	0.000169995
GOTERM_BP_FAT	GO:0002753~cytoplasmic pattern recognition receptor signaling pathway	8	3.52423	4.62126e-06	O95786, O43187, P21580, Q04206, A0A0S2Z4Z8, A0A024R1Y5, C9J6P4, Q92985	209	54	16650	11.8022	0.0184695	0.000188305	0.000170473
GOTERM_BP_FAT	GO:0002819~regulation of adaptive immune response	11	4.84581	4.69896e-06	A0A0B7MGD3, Q8WXG1, P21580, U6BMB8, A0A0S2Z4Z8, A0A1C3PHH2, F6IR49, Q92692, P25942, P09326, Q5STB3, P61769, Q92985	209	128	16650	6.84622	0.0187771	0.000189556	0.000171606
GOTERM_BP_FAT	GO:0042089~cytokine biosynthetic process	10	4.40529	5.67182e-06	P01583, P41221, P26651, Q14213, Q04206, Q9Y385, Q5STB3, Q13287, Q92985, P17676	209	103	16650	7.73447	0.0226204	0.000226536	0.000205084
GOTERM_BP_FAT	GO:0034612~response to tumor necrosis factor	15	6.60793	5.80906e-06	P26651, A0A024R642, P28065, P10147, P80075, P13236, A6NK06, P42224, O60674, Q04206, P25942, P05362, Q5STB3, P25445, Q9Y5A7	209	263	16650	4.54364	0.0231614	0.000229743	0.000207987
GOTERM_BP_FAT	GO:0071396~cellular response to lipid	21	9.2511	6.2732e-06	P31689, O43187, P26651, P21580, A0A024R168, Q5EBM0, P10147, P12931, A0A0S2Z4Z8, Q07343, P17676, A6NK06, P41221, O60674, Q04206, C6KYL4, P02778, P25942, P05362, Q5STB3, P61769	209	509	16650	3.28677	0.0249886	0.00024569	0.000222424
GOTERM_BP_FAT	GO:0042107~cytokine metabolic process	10	4.40529	6.64675e-06	P01583, P41221, P26651, Q14213, Q04206, Q9Y385, Q5STB3, Q13287, Q92985, P17676	209	105	16650	7.58715	0.0264568	0.000256783	0.000232467
GOTERM_BP_FAT	GO:0032611~interleukin-1 beta production	8	3.52423	6.68375e-06	Q96RD7, P41221, O60674, P21580, P10147, O15553, P32248, Q96PP8	209	57	16650	11.1811	0.0266021	0.000256783	0.000232467
GOTERM_BP_FAT	GO:0045321~leukocyte activation	26	11.4537	7.15365e-06	O15162, Q8WXG1, Q10589, Q01151, P12931, A0A0S2Z4Z8, P32248, Q9NQ25, P17676, A0A1C3PHH2, F6IR49, Q92692, Q9ULY5, P25942, Q9NZQ7, P61769, P25445, P05412, Q14213, P21580, A0A024R168, P14902, P10147, P41221, P28907, P05362, P09326	209	747	16650	2.77281	0.0284455	0.000272244	0.000246464
GOTERM_BP_FAT	GO:0031325~positive regulation of cellular metabolic process	62	27.3128	7.28713e-06	O15162, Q92539, Q96GX5, P15408, Q9Y508, P12931, A0A0S2Z4Z8, Q9C035, Q8TCS8, P17676, Q8NF64, A6NK06, P19525, P42224, P17275, Q9BYK8, O15553, Q13287, Q5STB3, Q92854, O14625, Q9Y5A7, P25445, P05412, Q7Z419, Q14213, Q7Z6J4, P21580, P13236, Q9BZL6, P18847, P01583, P50591, P28065, P51965, Q9P278, P32248, Q00653, P15036, Q9BXK5, Q6ZMZ0, P25942, P49716, O95786, O43187, P26651, P55210, A0A024R168, P10147,…	209	2839	16650	1.73978	0.0289685	0.000273176	0.000247308
GOTERM_BP_FAT	GO:0050663~cytokine secretion	12	5.28634	7.3136e-06	P01583, Q96RD7, P41221, P10124, C6KYL4, Q9ULY5, P10147, Q9NZQ7, P12931, Q5STB3, P32248, Q96PP8	209	165	16650	5.79382	0.0290722	0.000273176	0.000247308
GOTERM_BP_FAT	GO:0002683~negative regulation of immune system process	18	7.92952	7.88361e-06	A0A0B7MGD3, P09914, P26651, P21580, U6BMB8, P14902, Q10589, P10147, P17676, A0A1C3PHH2, F6IR49, A6NK06, P19525, E9PGN7, Q9NZQ7, Q5STB3, Q13287, A0A024R1Y5, O14545, P25445	209	388	16650	3.6958	0.0313022	0.000291766	0.000264137
GOTERM_BP_FAT	GO:0002718~regulation of cytokine production involved in immune response	8	3.52423	8.44419e-06	A0A1C3PHH2, F6IR49, P41221, Q8WXG1, A0A024R168, Q10589, C6KYL4, Q5STB3, P61769	209	59	16650	10.802	0.0334903	0.000309671	0.000280347
GOTERM_BP_FAT	GO:0009893~positive regulation of metabolic process	65	28.6344	8.81187e-06	O15162, Q92539, Q96GX5, Q96NA2, P15408, Q9Y508, P12931, A0A0S2Z4Z8, Q9C035, Q8TCS8, P17676, Q8NF64, A6NK06, P19525, P42224, P17275, Q9BYK8, O15553, Q13287, Q5STB3, Q92854, O14625, Q9Y5A7, P25445, P05412, Q7Z419, Q14213, Q7Z6J4, P21580, P13236, Q9BZL6, P18847, P01583, P50591, P28065, P51965, Q9P278, P32248, Q00653, P15036, Q9BXK5, Q6ZMZ0, P25942, P49716, P26012, O95786, O43187, P26651, A0A024R642,…	209	3052	16650	1.69667	0.0349229	0.000318169	0.00028804
GOTERM_BP_FAT	GO:0010604~positive regulation of macromolecule metabolic process	62	27.3128	8.83363e-06	O15162, Q92539, Q96GX5, Q96NA2, P15408, Q9Y508, P12931, A0A0S2Z4Z8, Q9C035, Q8TCS8, P17676, Q8NF64, P19525, P42224, P17275, Q9BYK8, O15553, Q13287, Q5STB3, Q92854, Q9Y5A7, P25445, P05412, Q7Z419, Q14213, Q7Z6J4, P21580, P13236, Q9BZL6, P18847, P01583, P50591, P28065, P51965, Q9P278, P32248, Q00653, P15036, Q9BXK5, Q6ZMZ0, P25942, P49716, P26012, O95786, O43187, P26651, P55210, A0A024R168, P10147,…	209	2856	16650	1.72942	0.0350076	0.000318169	0.00028804
GOTERM_BP_FAT	GO:0002687~positive regulation of leukocyte migration	10	4.40529	9.03317e-06	P01583, P41221, P80075, P02778, P10147, P05362, Q5STB3, P13236, P32248, O14625	209	109	16650	7.30872	0.035784	0.000322476	0.000291939
GOTERM_BP_FAT	GO:0001775~cell activation	29	12.7753	9.41978e-06	O15162, Q8WXG1, Q10589, Q01151, P12931, A0A0S2Z4Z8, P32248, Q9NQ25, P17676, A0A1C3PHH2, F6IR49, Q00653, Q92692, Q9ULY5, P25942, Q9NZQ7, P61769, P25445, P05412, Q14213, P21580, A0A024R168, P14902, P10147, P41221, O60674, P28907, P02778, P05362, P09326	209	910	16650	2.53878	0.0372867	0.000333328	0.000301764
GOTERM_BP_FAT	GO:0043122~regulation of I-kappaB kinase/NF-kappaB signaling	14	6.1674	9.55229e-06	O95236, P01583, P21580, P50591, Q10589, A0A0S2Z4Z8, Q9C035, Q96CV9, P32248, P42224, Q04206, P25942, Q5STB3, C9J6P4	209	238	16650	4.68618	0.0378011	0.000335078	0.000303347
GOTERM_BP_FAT	GO:0006915~apoptotic process	44	19.3833	1.00786e-05	P01583, O15162, P50591, Q6GPH4, Q9P278, P12931, A0A0S2Z4Z8, P32248, P17676, P14598, P19525, P42224, Q9BXK5, P25942, Q9NZQ7, Q5STB3, Q92854, P25445, P05412, P31689, P09913, Q7Z419, P26651, Q9BRQ8, P21580, Q7Z6J4, Q13625, P20591, P55210, A0A024R168, P14902, Q07820, P10124, P10147, Q5T765, P52789, P41221, O60674, P18847, P28907, Q04206, P05362, Q13077, Q92985	209	1747	16650	2.00645	0.0398417	0.000350227	0.000317063
GOTERM_BP_FAT	GO:0035456~response to interferon-beta	6	2.64317	1.01578e-05	A6NK06, O15162, P42224, Q10589, Q6GPH4, Q8TCS8	209	24	16650	19.9163	0.0401486	0.000350227	0.000317063
GOTERM_BP_FAT	GO:0043065~positive regulation of apoptotic process	22	9.69163	1.03106e-05	P31689, P09913, P05412, Q9BRQ8, Q7Z6J4, Q13625, P14902, P55210, A0A024R168, P50591, Q07820, P10147, P12931, A0A0S2Z4Z8, Q9BXK5, P41221, O60674, P18847, P25942, P05362, Q5STB3, P25445	209	572	16650	3.06404	0.0407401	0.000352483	0.000319105
GOTERM_BP_FAT	GO:1902533~positive regulation of intracellular signal transduction	29	12.7753	1.0424e-05	O95236, P01583, P50591, Q10589, P12931, A0A0S2Z4Z8, Q9C035, P32248, P19525, P25942, Q5STB3, A0A024R1Y5, Q92854, O14625, P25445, P05412, O43187, Q7Z6J4, Q07820, P10147, P80075, P13236, Q9BZL6, P41221, O60674, Q04206, P02778, P05362, C9J6P4	209	915	16650	2.5249	0.0411787	0.000353364	0.000319902
GOTERM_BP_FAT	GO:0043068~positive regulation of programmed cell death	22	9.69163	1.17366e-05	P31689, P09913, P05412, Q9BRQ8, Q7Z6J4, Q13625, P14902, P55210, A0A024R168, P50591, Q07820, P10147, P12931, A0A0S2Z4Z8, Q9BXK5, P41221, O60674, P18847, P25942, P05362, Q5STB3, P25445	209	577	16650	3.03749	0.0462423	0.000394545	0.000357183
GOTERM_BP_FAT	GO:0044093~positive regulation of molecular function	45	19.8238	1.60339e-05	O15162, Q96GX5, P32927, P28065, P50591, Q8IZ21, P19474, P51965, P12931, A0A0S2Z4Z8, O75044, Q9C035, P32248, A1L390, P14598, P19525, Q00653, Q9BXK5, Q9NPI6, P25942, O15553, Q5STB3, Q8N103, P26951, P61769, Q92854, P25445, P05412, O43187, O95786, Q12899, A0A024R642, Q7Z6J4, P55210, P10147, P80075, P13236, Q9BZL6, P41221, O60674, Q04206, Q8WYP3, P05362, O14613, Q13077	209	1840	16650	1.94833	0.0626337	0.000530939	0.000480662
GOTERM_BP_FAT	GO:0050729~positive regulation of inflammatory response	10	4.40529	1.60572e-05	P41221, O60674, P14902, C6KYL4, P80075, P10147, Q5STB3, P13236, P32248, Q96PP8	209	117	16650	6.80898	0.0627218	0.000530939	0.000480662
GOTERM_BP_FAT	GO:0000209~protein polyubiquitination	14	6.1674	1.75659e-05	Q7Z419, Q8IVU3, Q9UII4, P21580, P28065, Q9Y508, P19474, P51965, Q9C035, Q6ZMZ0, Q53GL7, Q9NRD1, Q13287, Q8TDB6	209	252	16650	4.42584	0.0684091	0.000576105	0.000521551
GOTERM_BP_FAT	GO:0012501~programmed cell death	45	19.8238	1.88422e-05	P01583, O15162, P50591, Q6GPH4, Q9P278, P12931, A0A0S2Z4Z8, P32248, P17676, P14598, P19525, P42224, Q8NB16, Q9BXK5, P25942, Q9NZQ7, Q5STB3, Q92854, P25445, P05412, P31689, P09913, Q7Z419, P26651, Q9BRQ8, P21580, Q7Z6J4, Q13625, P20591, P55210, A0A024R168, P14902, Q07820, P10124, P10147, Q5T765, P52789, P41221, O60674, P18847, P28907, Q04206, P05362, Q13077, Q92985	209	1852	16650	1.93571	0.0731932	0.000612979	0.000554933
GOTERM_BP_FAT	GO:0050707~regulation of cytokine secretion	11	4.84581	1.90989e-05	P01583, Q96RD7, P41221, P10124, C6KYL4, Q9ULY5, P10147, Q9NZQ7, P12931, Q5STB3, P32248	209	150	16650	5.84211	0.0741524	0.00061636	0.000557993
GOTERM_BP_FAT	GO:0002474~antigen processing and presentation of peptide antigen via MHC class I	9	3.96476	1.9645e-05	A0A1C3PHH2, F6IR49, A0A0B7MGD3, D0EV57, A0A1P7ZSS3, U6BMB8, P28065, O15533, P61769, Q03518, P14598	209	92	16650	7.79332	0.0761899	0.000628952	0.000569393
GOTERM_BP_FAT	GO:0010941~regulation of cell death	39	17.1806	2.22554e-05	P01583, P50591, P12931, A0A0S2Z4Z8, O75044, P32248, P17676, P19525, P42224, Q9BXK5, P17275, P25942, Q9NZQ7, Q5STB3, Q92854, P25445, P05412, P31689, P09913, P26651, Q9BRQ8, P21580, Q7Z6J4, Q13625, P55210, A0A024R168, P14902, Q07820, P10147, Q5T765, P17535, P41221, O60674, P18847, P28907, Q04206, P05362, Q13077, Q92985	209	1509	16650	2.05894	0.085867	0.000706915	0.000639974
GOTERM_BP_FAT	GO:0050777~negative regulation of immune response	10	4.40529	2.39883e-05	A0A1C3PHH2, F6IR49, A6NK06, A0A0B7MGD3, E9PGN7, P21580, U6BMB8, Q10589, Q5STB3, Q13287, A0A024R1Y5, O14545	209	123	16650	6.47684	0.0922353	0.000756008	0.000684417
GOTERM_BP_FAT	GO:0014070~response to organic cyclic compound	28	12.3348	2.42978e-05	Q01151, P12931, A0A0S2Z4Z8, P17676, A6NK06, P42224, P17275, Q5STB3, Q8N884, P25445, P05412, P31689, O95786, P09914, Q96RD7, P26651, A0A024R168, P10147, Q07343, P18510, P17535, Q6FGT0, O60674, P28907, Q04206, P02778, P05362, C9J6P4	209	906	16650	2.46206	0.0933679	0.000759825	0.000687873
GOTERM_BP_FAT	GO:0010942~positive regulation of cell death	22	9.69163	2.49713e-05	P31689, P09913, P05412, Q9BRQ8, Q7Z6J4, Q13625, P14902, P55210, A0A024R168, P50591, Q07820, P10147, P12931, A0A0S2Z4Z8, Q9BXK5, P41221, O60674, P18847, P25942, P05362, Q5STB3, P25445	209	607	16650	2.88737	0.0958279	0.000774879	0.000701502
GOTERM_BP_FAT	GO:0051241~negative regulation of multicellular organismal process	30	13.2159	2.67401e-05	Q10589, Q01151, P63172, O75044, A6NK06, P42224, Q9NZQ7, O15553, Q5STB3, Q13287, A0A024R1Y5, P61769, Q92854, O95786, P29323, P26651, Q9UII4, P21580, P14902, P10124, P10147, Q07343, E9PGN7, P41221, O60674, P28907, A0A024QZ09, P05161, P02778, O14933	209	1017	16650	2.35	0.102256	0.000823431	0.000745456
GOTERM_BP_FAT	GO:0050715~positive regulation of cytokine secretion	9	3.96476	2.89192e-05	P01583, Q96RD7, P41221, C6KYL4, Q9ULY5, P10147, Q9NZQ7, P12931, Q5STB3	209	97	16650	7.3916	0.110114	0.000873171	0.000790486
GOTERM_BP_FAT	GO:0032649~regulation of interferon-gamma production	9	3.96476	2.89192e-05	A0A1C3PHH2, F6IR49, P41221, Q14213, P05161, Q9NZQ7, A0A0S2Z4Z8, Q5STB3, Q07343, P32248	209	97	16650	7.3916	0.110114	0.000873171	0.000790486
GOTERM_BP_FAT	GO:0032481~positive regulation of type I interferon production	8	3.52423	2.90047e-05	Q00653, O95786, Q04206, A0A0S2Z4Z8, A0A024R1Y5, Q8N884, C9J6P4, Q92985	209	71	16650	8.97635	0.110421	0.000873171	0.000790486
GOTERM_BP_FAT	GO:0051246~regulation of protein metabolic process	55	24.2291	2.96769e-05	P52630, Q96GX5, Q96NA2, Q8NC42, Q9Y508, P12931, A0A0S2Z4Z8, Q9C035, P17676, P19525, O15553, Q13287, Q5STB3, Q92854, Q9Y5A7, P25445, P05412, P31689, Q7Z419, Q14213, Q9UII4, Q7Z6J4, P21580, P13236, Q9BZL6, Q9HCE1, P18847, Q9UHP3, P01583, Q9Y287, P50591, Q10589, P28065, P51965, P19474, Q9P278, P32248, Q6FG85, Q9BXK5, Q6ZMZ0, Q53GL7, P25942, O43187, P26651, P55210, P10147, P80075, P41221, E9PGN7, O60…	209	2512	16650	1.74426	0.11283	0.000886791	0.000802816
GOTERM_BP_FAT	GO:0042035~regulation of cytokine biosynthetic process	9	3.96476	3.11562e-05	P01583, P41221, P26651, Q14213, Q04206, Q9Y385, Q5STB3, Q13287, P17676	209	98	16650	7.31618	0.118108	0.000924147	0.000836635
GOTERM_BP_FAT	GO:0032612~interleukin-1 production	8	3.52423	3.17915e-05	Q96RD7, P41221, O60674, P21580, P10147, O15553, P32248, Q96PP8	209	72	16650	8.85167	0.120366	0.00093611	0.000847465
GOTERM_BP_FAT	GO:0002367~cytokine production involved in immune response	8	3.52423	3.47949e-05	A0A1C3PHH2, F6IR49, P41221, Q8WXG1, A0A024R168, Q10589, C6KYL4, Q5STB3, P61769	209	73	16650	8.73042	0.130959	0.00101688	0.000920586
GOTERM_BP_FAT	GO:2001236~regulation of extrinsic apoptotic signaling pathway	11	4.84581	3.516e-05	P01583, P18847, P21580, Q04206, P50591, Q07820, P05362, P12931, Q5STB3, Q13077, P25445	209	161	16650	5.44296	0.132238	0.00101688	0.000920586
GOTERM_BP_FAT	GO:0035556~intracellular signal transduction	57	25.1101	3.5349e-05	O95236, P52630, Q96GX5, Q8NC42, Q86YS6, P12931, A0A0S2Z4Z8, Q9C035, A1L390, P17676, P19525, P42224, Q96KC2, Q13287, Q8N103, Q5STB3, Q92854, O14625, P25445, P05412, P31689, Q7Z6J4, P21580, Q07820, P13236, Q9BZL6, Q9HCE1, P18847, Q8WYP3, P01583, P32927, P50591, Q10589, Q8IZ21, P28065, Q9P278, Q96CV9, O75044, P32248, Q00653, P25942, A0A024R1Y5, P26951, O95786, O43187, P26651, Q13625, P10147, P80075,…	209	2657	16650	1.70904	0.1329	0.00101688	0.000920586
GOTERM_BP_FAT	GO:0032651~regulation of interleukin-1 beta production	7	3.0837	3.55429e-05	Q96RD7, P41221, O60674, P21580, P10147, O15553, P32248	209	50	16650	11.1531	0.133577	0.00101688	0.000920586
GOTERM_BP_FAT	GO:0032020~ISG15-protein conjugation	4	1.76211	3.73839e-05	Q9UII4, P05161, P51965, O14933	209	6	16650	53.11	0.139988	0.00106202	0.00096145
GOTERM_BP_FAT	GO:0030335~positive regulation of cell migration	17	7.48899	3.82392e-05	P01583, P05412, P98066, P10147, P80075, P12931, P13236, P32248, Q9BZL6, P41221, O60674, P02778, Q9NZQ7, P05362, Q5STB3, O14625, Q92854	209	395	16650	3.42862	0.142951	0.00107872	0.00097657
GOTERM_BP_FAT	GO:0043410~positive regulation of MAPK cascade	19	8.37004	3.97263e-05	P01583, P05412, O43187, Q7Z6J4, P10147, P80075, P12931, A0A0S2Z4Z8, P13236, Q9C035, P32248, P19525, Q9BZL6, P41221, O60674, P25942, P05362, Q5STB3, P25445	209	485	16650	3.1209	0.148077	0.0011091	0.00100408
GOTERM_BP_FAT	GO:0032655~regulation of interleukin-12 production	7	3.0837	3.98661e-05	A0A0B7MGD3, U6BMB8, Q04206, P14902, P25942, O15553, A0A0S2Z4Z8, P32248	209	51	16650	10.9344	0.148557	0.0011091	0.00100408
GOTERM_BP_FAT	GO:0002824~positive regulation of adaptive immune response based on somatic recombination of immune receptors built from immunoglobulin superfamily domains	8	3.52423	4.15027e-05	A0A1C3PHH2, F6IR49, A0A0B7MGD3, Q8WXG1, U6BMB8, Q92692, P25942, A0A0S2Z4Z8, Q5STB3, P61769	209	75	16650	8.49761	0.15416	0.00114672	0.00103814
GOTERM_BP_FAT	GO:0002443~leukocyte mediated immunity	16	7.04846	4.29753e-05	A0A0B7MGD3, Q8WXG1, U6BMB8, A0A024R168, Q10589, P10147, Q9NQ25, A0A1C3PHH2, F6IR49, B0I1T2, E9PGN7, Q92692, P25942, P05362, Q5STB3, P61769, P25445, Q92985	209	356	16650	3.58045	0.15917	0.00117934	0.00106766
GOTERM_BP_FAT	GO:0032663~regulation of interleukin-2 production	7	3.0837	4.4601e-05	P01583, Q9BZL6, P26651, P21580, Q01151, A0A0S2Z4Z8, Q07343	209	52	16650	10.7241	0.164667	0.00121568	0.00110056
GOTERM_BP_FAT	GO:2001237~negative regulation of extrinsic apoptotic signaling pathway	9	3.96476	5.12379e-05	P01583, P21580, Q04206, P50591, Q07820, P05362, P12931, Q5STB3, P25445	209	105	16650	6.82843	0.186736	0.0013862	0.00125493
GOTERM_BP_FAT	GO:0002720~positive regulation of cytokine production involved in immune response	6	2.64317	5.1765e-05	A0A1C3PHH2, F6IR49, P41221, Q8WXG1, A0A024R168, C6KYL4, P61769	209	33	16650	14.4846	0.188463	0.0013862	0.00125493
GOTERM_BP_FAT	GO:0000165~MAPK cascade	26	11.4537	5.18879e-05	P01583, P32927, P28065, Q8NC42, P12931, A0A0S2Z4Z8, Q9C035, P32248, P19525, P25942, Q5STB3, P26951, P25445, P05412, P31689, O43187, P26651, Q7Z6J4, P10147, P80075, P13236, Q9BZL6, P41221, O60674, P18847, P05362	209	841	16650	2.46289	0.188865	0.0013862	0.00125493
GOTERM_BP_FAT	GO:0042981~regulation of apoptotic process	36	15.859	5.74711e-05	P01583, P50591, P12931, A0A0S2Z4Z8, P32248, P17676, P19525, P42224, Q9BXK5, P25942, Q9NZQ7, Q5STB3, Q92854, P25445, P05412, P31689, P09913, P26651, Q9BRQ8, P21580, Q7Z6J4, Q13625, P55210, A0A024R168, P14902, Q07820, P10147, Q5T765, P41221, O60674, P18847, P28907, Q04206, P05362, Q13077, Q92985	209	1400	16650	2.04853	0.206931	0.00152226	0.00137811
GOTERM_BP_FAT	GO:2000147~positive regulation of cell motility	17	7.48899	5.77687e-05	P01583, P05412, P98066, P10147, P80075, P12931, P13236, P32248, Q9BZL6, P41221, O60674, P02778, Q9NZQ7, P05362, Q5STB3, O14625, Q92854	209	409	16650	3.31126	0.207883	0.00152226	0.00137811
GOTERM_BP_FAT	GO:0002821~positive regulation of adaptive immune response	8	3.52423	5.81132e-05	A0A1C3PHH2, F6IR49, A0A0B7MGD3, Q8WXG1, U6BMB8, Q92692, P25942, A0A0S2Z4Z8, Q5STB3, P61769	209	79	16650	8.06735	0.208983	0.00152226	0.00137811
GOTERM_BP_FAT	GO:0002700~regulation of production of molecular mediator of immune response	9	3.96476	5.86378e-05	A0A1C3PHH2, F6IR49, P41221, Q8WXG1, A0A024R168, Q10589, C6KYL4, P25942, Q5STB3, P61769	209	107	16650	6.7008	0.210655	0.00152461	0.00138024
GOTERM_BP_FAT	GO:0071356~cellular response to tumor necrosis factor	13	5.72687	5.89588e-05	P26651, P28065, P10147, P80075, P13236, A6NK06, P42224, O60674, Q04206, P25942, P05362, Q5STB3, P25445	209	244	16650	4.24445	0.211677	0.00152461	0.00138024
GOTERM_BP_FAT	GO:0072676~lymphocyte migration	8	3.52423	6.3019e-05	B0I1T2, P41221, P80075, P02778, P10147, P13236, P32248, O14625	209	80	16650	7.96651	0.224484	0.00161923	0.00146589
GOTERM_BP_FAT	GO:1901700~response to oxygen-containing compound	37	16.2996	6.41222e-05	P32927, P50591, P12931, A0A0S2Z4Z8, Q9H2Y7, P32248, P17676, A6NK06, Q00653, P42224, P17275, C6KYL4, P25942, Q5STB3, P61769, O14625, P25445, P05412, O43187, Q96RD7, P26651, A0A024R642, P21580, A0A024R168, P14902, Q5EBM0, P10147, Q07343, P17535, Q6FGT0, P41221, O60674, P28907, A0A024QZ09, Q04206, P02778, P05362	209	1466	16650	2.01065	0.227928	0.00163714	0.00148211
GOTERM_BP_FAT	GO:0043067~regulation of programmed cell death	36	15.859	6.92561e-05	P01583, P50591, P12931, A0A0S2Z4Z8, P32248, P17676, P19525, P42224, Q9BXK5, P25942, Q9NZQ7, Q5STB3, Q92854, P25445, P05412, P31689, P09913, P26651, Q9BRQ8, P21580, Q7Z6J4, Q13625, P55210, A0A024R168, P14902, Q07820, P10147, Q5T765, P41221, O60674, P18847, P28907, Q04206, P05362, Q13077, Q92985	209	1413	16650	2.02968	0.243754	0.0017571	0.00159071
GOTERM_BP_FAT	GO:0051272~positive regulation of cellular component movement	17	7.48899	7.88226e-05	P01583, P05412, P98066, P10147, P80075, P12931, P13236, P32248, Q9BZL6, P41221, O60674, P02778, Q9NZQ7, P05362, Q5STB3, O14625, Q92854	209	420	16650	3.22454	0.272385	0.00198726	0.00179908
GOTERM_BP_FAT	GO:0050900~leukocyte migration	16	7.04846	7.9488e-05	P01583, P10147, P80075, Q01650, P12931, Q07343, P13236, P32248, B0I1T2, P41221, C6KYL4, P02778, P05362, P09326, Q5STB3, O14625	209	376	16650	3.39	0.274335	0.00198726	0.00179908
GOTERM_BP_FAT	GO:2000106~regulation of leukocyte apoptotic process	8	3.52423	7.98057e-05	P41221, P14902, A0A024R168, Q9NZQ7, P05362, P32248, Q92985, P25445	209	83	16650	7.67856	0.275265	0.00198726	0.00179908
GOTERM_BP_FAT	GO:0040017~positive regulation of locomotion	17	7.48899	8.35155e-05	P01583, P05412, P98066, P10147, P80075, P12931, P13236, P32248, Q9BZL6, P41221, O60674, P02778, Q9NZQ7, P05362, Q5STB3, O14625, Q92854	209	422	16650	3.20926	0.286031	0.00206688	0.00187116
GOTERM_BP_FAT	GO:0048585~negative regulation of response to stimulus	35	15.4185	8.48014e-05	P01583, A0A0B7MGD3, P28065, P50591, Q10589, Q8IZ21, Q8NC42, P12931, Q96CV9, A6NK06, A0A1C3PHH2, F6IR49, P19525, P42224, O15553, Q5STB3, Q13287, A0A024R1Y5, O14545, Q92854, P25445, P98066, P31689, P09914, P26651, P21580, A0A024R168, U6BMB8, Q07820, P18510, E9PGN7, P41221, P18847, Q04206, Q9Y385, P05362, Q9UHP3	209	1369	16650	2.03673	0.289725	0.00208591	0.00188838
GOTERM_BP_FAT	GO:0032623~interleukin-2 production	7	3.0837	9.18024e-05	P01583, Q9BZL6, P26651, P21580, Q01151, A0A0S2Z4Z8, Q07343	209	59	16650	9.45179	0.309506	0.00224443	0.00203189
GOTERM_BP_FAT	GO:0032647~regulation of interferon-alpha production	5	2.20264	9.79885e-05	O95786, A0A0S2Z4Z8, Q13287, C9J6P4, Q92985	209	20	16650	19.9163	0.326525	0.00238124	0.00215575
GOTERM_BP_FAT	GO:0043123~positive regulation of I-kappaB kinase/NF-kappaB signaling	11	4.84581	9.87723e-05	O95236, P01583, Q04206, P50591, Q10589, P25942, A0A0S2Z4Z8, Q5STB3, C9J6P4, Q9C035, P32248	209	182	16650	4.81492	0.328652	0.00238591	0.00215998
GOTERM_BP_FAT	GO:0023014~signal transduction by protein phosphorylation	26	11.4537	0.000101269	P01583, P32927, P28065, Q8NC42, P12931, A0A0S2Z4Z8, Q9C035, P32248, P19525, P25942, Q5STB3, P26951, P25445, P05412, P31689, O43187, P26651, Q7Z6J4, P10147, P80075, P13236, Q9BZL6, P41221, O60674, P18847, P05362	209	877	16650	2.36179	0.33538	0.00243166	0.00220139
GOTERM_BP_FAT	GO:0002822~regulation of adaptive immune response based on somatic recombination of immune receptors built from immunoglobulin superfamily domains	9	3.96476	0.000110303	A0A1C3PHH2, F6IR49, A0A0B7MGD3, Q8WXG1, P21580, U6BMB8, Q92692, P25942, A0A0S2Z4Z8, Q5STB3, P61769	209	117	16650	6.12808	0.359167	0.00263291	0.00238358
GOTERM_BP_FAT	GO:0051247~positive regulation of protein metabolic process	37	16.2996	0.00011382	P01583, Q96GX5, Q96NA2, P28065, P50591, P51965, Q9Y508, Q9P278, P12931, A0A0S2Z4Z8, Q9C035, P32248, P19525, Q9BXK5, Q6ZMZ0, P25942, O15553, Q5STB3, Q13287, Q92854, Q9Y5A7, P25445, P05412, Q7Z419, O43187, Q14213, P21580, Q7Z6J4, P55210, P10147, P80075, P13236, Q9BZL6, P41221, O60674, Q04206, P05362	209	1508	16650	1.95465	0.368197	0.00270001	0.00244433
GOTERM_BP_FAT	GO:0048534~hematopoietic or lymphoid organ development	24	10.5727	0.000114453	A0A0B7MGD3, Q8IVU3, Q8WXG1, Q01151, P12931, A0A0S2Z4Z8, P32248, P17676, A0A024RA70, P19525, Q00653, P17275, Q9ULY5, Q5STB3, P61769, P49716, P25445, P05412, P26651, U6BMB8, P10147, P41221, O60674, P05161, Q92985	209	778	16650	2.45753	0.369806	0.00270001	0.00244433
GOTERM_BP_FAT	GO:0032607~interferon-alpha production	5	2.20264	0.000119865	O95786, A0A0S2Z4Z8, Q13287, C9J6P4, Q92985	209	21	16650	18.9679	0.383418	0.00281125	0.00254504
GOTERM_BP_FAT	GO:0043408~regulation of MAPK cascade	22	9.69163	0.000121415	P01583, P31689, P05412, O43187, Q7Z6J4, Q8NC42, P10147, P80075, P12931, A0A0S2Z4Z8, P13236, Q9C035, P32248, P19525, Q9BZL6, P41221, O60674, P18847, P25942, P05362, Q5STB3, P25445	209	678	16650	2.585	0.387262	0.00283115	0.00256305
GOTERM_BP_FAT	GO:0051336~regulation of hydrolase activity	34	14.978	0.00012297	O15162, Q96GX5, P32927, P28065, P50591, Q10589, P63172, P12931, O75044, P32248, A1L390, Q9BXK5, P25942, O15553, Q5STB3, Q8N103, P26951, Q92854, P25445, P05412, P09914, Q7Z6J4, P55210, P10147, P80075, P13236, Q9BZL6, E9PGN7, P41221, O60674, Q8WYP3, P05362, P00973, O14613	209	1337	16650	2.02589	0.391093	0.00285091	0.00258095
GOTERM_BP_FAT	GO:0002479~antigen processing and presentation of exogenous peptide antigen via MHC class I, TAP-dependent	7	3.0837	0.000132819	A0A1C3PHH2, F6IR49, A0A0B7MGD3, D0EV57, A0A1P7ZSS3, U6BMB8, P28065, P61769, P14598	209	63	16650	8.85167	0.414816	0.00304428	0.002756
GOTERM_BP_FAT	GO:0032652~regulation of interleukin-1 production	7	3.0837	0.000132819	Q96RD7, P41221, O60674, P21580, P10147, O15553, P32248	209	63	16650	8.85167	0.414816	0.00304428	0.002756
GOTERM_BP_FAT	GO:0097190~apoptotic signaling pathway	20	8.81057	0.000135043	P01583, P31689, P05412, Q13625, P21580, P50591, Q07820, P10124, Q9P278, P12931, P17676, O60674, P18847, P28907, Q04206, P25942, P05362, Q5STB3, P25445, Q13077	209	583	16650	2.73294	0.420042	0.00307776	0.00278631
GOTERM_BP_FAT	GO:0019882~antigen processing and presentation	12	5.28634	0.000136699	A0A0B7MGD3, Q96NA2, U6BMB8, P28065, P32248, P14598, A0A1C3PHH2, F6IR49, D0EV57, A0A1P7ZSS3, O15533, P05362, P61769, Q03518	209	227	16650	4.21137	0.423904	0.00309799	0.00280463
GOTERM_BP_FAT	GO:0030097~hemopoiesis	23	10.1322	0.000146997	P05412, A0A0B7MGD3, Q8IVU3, P26651, Q8WXG1, U6BMB8, Q01151, P10147, P12931, A0A0S2Z4Z8, P32248, P17676, A0A024RA70, P19525, P41221, O60674, P17275, P05161, Q9ULY5, Q5STB3, P61769, P49716, P25445, Q92985	209	739	16650	2.47943	0.44735	0.00331278	0.00299908
GOTERM_BP_FAT	GO:0007159~leukocyte cell-cell adhesion	18	7.92952	0.000151001	Q14213, Q8WXG1, P14902, A0A024R168, Q01151, P12931, A0A0S2Z4Z8, P32248, P17676, A0A1C3PHH2, F6IR49, Q9ULY5, Q9NZQ7, P05362, P09326, Q5STB3, P61769, Q92854, P25445	209	491	16650	2.92051	0.456205	0.00338409	0.00306363
GOTERM_BP_FAT	GO:0002685~regulation of leukocyte migration	10	4.40529	0.000152535	P01583, P41221, P80075, P02778, P10147, P05362, Q5STB3, P13236, P32248, O14625	209	156	16650	5.10674	0.45956	0.00338483	0.0030643
GOTERM_BP_FAT	GO:0002484~antigen processing and presentation of endogenous peptide antigen via MHC class I via ER pathway	4	1.76211	0.000152712	A0A1C3PHH2, F6IR49, A0A0B7MGD3, A0A1P7ZSS3, U6BMB8, Q03518	209	9	16650	35.4067	0.459946	0.00338483	0.0030643
GOTERM_BP_FAT	GO:0051701~interaction with host	10	4.40529	0.000167961	P19525, P09914, Q12899, Q92692, P19474, P05362, P63172, Q03518, C9J6P4, Q9C035	209	158	16650	5.04209	0.492172	0.00370249	0.00335188
GOTERM_BP_FAT	GO:0042590~antigen processing and presentation of exogenous peptide antigen via MHC class I	7	3.0837	0.000172181	A0A1C3PHH2, F6IR49, A0A0B7MGD3, D0EV57, A0A1P7ZSS3, U6BMB8, P28065, P61769, P14598	209	66	16650	8.44933	0.500746	0.00377489	0.00341743
GOTERM_BP_FAT	GO:0050865~regulation of cell activation	18	7.92952	0.000192728	O15162, Q14213, P21580, P14902, A0A024R168, Q01151, P12931, A0A0S2Z4Z8, P32248, P17676, A0A1C3PHH2, F6IR49, P41221, O60674, P28907, Q92692, P25942, Q9NZQ7, P25445	209	501	16650	2.86222	0.540465	0.00419515	0.00379789
GOTERM_BP_FAT	GO:0070486~leukocyte aggregation	17	7.48899	0.00019343	Q14213, Q8WXG1, P14902, A0A024R168, Q01151, P12931, A0A0S2Z4Z8, P32248, P17676, A0A1C3PHH2, F6IR49, Q9ULY5, Q9NZQ7, P05362, P09326, P61769, Q92854, P25445	209	454	16650	2.98305	0.541765	0.00419515	0.00379789
GOTERM_BP_FAT	GO:0051345~positive regulation of hydrolase activity	26	11.4537	0.000202297	O15162, P32927, P50591, O75044, P32248, A1L390, Q9BXK5, P25942, O15553, Q5STB3, Q8N103, P26951, Q92854, P25445, P05412, Q7Z6J4, P55210, P10147, P80075, P13236, Q9BZL6, P41221, O60674, Q8WYP3, P05362, O14613	209	917	16650	2.25877	0.557869	0.00436399	0.00395074
GOTERM_BP_FAT	GO:0043085~positive regulation of catalytic activity	37	16.2996	0.000219678	O15162, Q96GX5, P32927, P28065, P50591, Q8IZ21, P51965, P12931, A0A0S2Z4Z8, O75044, P32248, A1L390, P14598, P19525, Q9BXK5, Q9NPI6, P25942, O15553, Q5STB3, Q8N103, P26951, Q92854, P25445, P05412, O43187, A0A024R642, Q7Z6J4, P55210, P10147, P80075, P13236, Q9BZL6, P41221, O60674, Q8WYP3, P05362, O14613	209	1559	16650	1.8907	0.587814	0.00471374	0.00426737
GOTERM_BP_FAT	GO:0002449~lymphocyte mediated immunity	13	5.72687	0.000253669	A0A0B7MGD3, Q8WXG1, U6BMB8, Q9NQ25, A0A1C3PHH2, F6IR49, B0I1T2, E9PGN7, Q92692, P25942, P05362, Q5STB3, P61769, P25445, Q92985	209	285	16650	3.63385	0.64064	0.00538702	0.0048769
GOTERM_BP_FAT	GO:0002440~production of molecular mediator of immune response	10	4.40529	0.000254339	A0A1C3PHH2, F6IR49, P41221, Q8WXG1, A0A024R168, Q10589, C6KYL4, P25942, Q5STB3, P61769, P25445	209	167	16650	4.77036	0.641611	0.00538702	0.0048769
GOTERM_BP_FAT	GO:0002698~negative regulation of immune effector process	8	3.52423	0.000257364	A0A1C3PHH2, F6IR49, P19525, A0A0B7MGD3, P09914, E9PGN7, U6BMB8, Q10589, Q5STB3, A0A024R1Y5	209	100	16650	6.37321	0.645959	0.00538702	0.0048769
GOTERM_BP_FAT	GO:0032642~regulation of chemokine production	7	3.0837	0.000257733	P01583, P19525, P41221, C6KYL4, O15553, A0A0S2Z4Z8, Q5STB3	209	71	16650	7.8543	0.646485	0.00538702	0.0048769
GOTERM_BP_FAT	GO:0002702~positive regulation of production of molecular mediator of immune response	7	3.0837	0.000257733	A0A1C3PHH2, F6IR49, P41221, Q8WXG1, A0A024R168, C6KYL4, P25942, P61769	209	71	16650	7.8543	0.646485	0.00538702	0.0048769
GOTERM_BP_FAT	GO:0016567~protein ubiquitination	23	10.1322	0.000261696	P31689, Q7Z419, Q8IVU3, Q96GX5, Q9UII4, P21580, P28065, Q8NC42, Q9Y508, P19474, P51965, A0A0S2Z4Z8, Q9C035, Q96EH8, Q6ZMZ0, P05161, Q53GL7, Q9NRD1, Q9Y385, Q13287, O14933, Q9Y5A7, Q8TDB6	209	770	16650	2.37961	0.652093	0.00544165	0.00492636
GOTERM_BP_FAT	GO:0002694~regulation of leukocyte activation	17	7.48899	0.000271864	O15162, Q14213, P21580, P14902, A0A024R168, Q01151, P12931, A0A0S2Z4Z8, P32248, P17676, A0A1C3PHH2, F6IR49, P41221, P28907, Q92692, P25942, Q9NZQ7, P25445	209	468	16650	2.89382	0.666078	0.0056241	0.00509152
GOTERM_BP_FAT	GO:0009306~protein secretion	17	7.48899	0.000278338	P01583, Q96RD7, Q8WXG1, P10124, P10147, P12931, P18510, P32248, P41221, O60674, P28907, Q9ULY5, C6KYL4, P25942, Q9NZQ7, Q5STB3, Q96PP8	209	469	16650	2.88765	0.674688	0.00569957	0.00515985
GOTERM_BP_FAT	GO:0010035~response to inorganic substance	17	7.48899	0.000278338	P01583, P05412, P21580, A0A024R168, P12931, P17535, P32248, Q6FGT0, P42224, P41221, P17275, Q04206, P05362, Q5STB3, P61769, P02795, P25445	209	469	16650	2.88765	0.674688	0.00569957	0.00515985
GOTERM_BP_FAT	GO:0032897~negative regulation of viral transcription	5	2.20264	0.000285119	P05412, P26651, P19474, P10147, P13236	209	26	16650	15.3202	0.683469	0.00580894	0.00525886
GOTERM_BP_FAT	GO:0071887~leukocyte apoptotic process	8	3.52423	0.000290741	P41221, P14902, A0A024R168, Q9NZQ7, P05362, P32248, Q92985, P25445	209	102	16650	6.24824	0.690569	0.00589372	0.00533562
GOTERM_BP_FAT	GO:0046719~regulation by virus of viral protein levels in host cell	4	1.76211	0.000294475	P42224, P09914, P63172, Q03518	209	11	16650	28.9691	0.695196	0.00591818	0.00535776
GOTERM_BP_FAT	GO:0009896~positive regulation of catabolic process	14	6.1674	0.000294882	Q7Z419, P26651, Q96NA2, P21580, P28065, Q9Y508, P51965, O00178, Q8TCS8, P41221, Q6ZMZ0, Q5STB3, C9J6P4, Q9Y5A7	209	333	16650	3.34928	0.695697	0.00591818	0.00535776
GOTERM_BP_FAT	GO:0016337~single organismal cell-cell adhesion	22	9.69163	0.000302335	Q14213, Q9BZZ2, Q8WXG1, P14902, A0A024R168, Q01151, P12931, A0A0S2Z4Z8, P18510, P32248, P17676, A0A1C3PHH2, F6IR49, P41221, O60674, Q9ULY5, Q9NZQ7, P05362, P09326, Q5STB3, P61769, Q92854, P25445	209	725	16650	2.41742	0.704711	0.00603771	0.00546597
GOTERM_BP_FAT	GO:0098602~single organism cell adhesion	23	10.1322	0.000307233	Q14213, Q9BZZ2, Q8WXG1, P14902, A0A024R168, Q01151, P12931, A0A0S2Z4Z8, P18510, O75044, P32248, P17676, A0A1C3PHH2, F6IR49, P41221, O60674, Q9ULY5, Q9NZQ7, P05362, P09326, Q5STB3, P61769, Q92854, P25445	209	779	16650	2.35211	0.710491	0.00610531	0.00552717
GOTERM_BP_FAT	GO:0002708~positive regulation of lymphocyte mediated immunity	7	3.0837	0.000323199	A0A1C3PHH2, F6IR49, A0A0B7MGD3, Q8WXG1, U6BMB8, Q92692, P25942, Q5STB3, P61769	209	74	16650	7.53589	0.728555	0.00638821	0.00578328
GOTERM_BP_FAT	GO:1902531~regulation of intracellular signal transduction	39	17.1806	0.000324636	O95236, P01583, P50591, Q10589, Q8NC42, P12931, A0A0S2Z4Z8, O75044, Q96CV9, Q9C035, P32248, A1L390, P19525, P42224, P25942, Q5STB3, A0A024R1Y5, Q8N103, Q92854, O14625, P25445, P05412, P31689, O43187, P21580, Q7Z6J4, Q13625, Q07820, P10147, P80075, P13236, Q9BZL6, P41221, O60674, P18847, Q04206, P02778, P05362, C9J6P4	209	1714	16650	1.81268	0.730125	0.00638821	0.00578328
GOTERM_BP_FAT	GO:0002526~acute inflammatory response	9	3.96476	0.000343401	P01583, O15162, E9PGN7, C6KYL4, P05362, Q5STB3, P18510, P32248, P17676	209	138	16650	5.19555	0.749805	0.00672465	0.00608786
GOTERM_BP_FAT	GO:0050790~regulation of catalytic activity	49	21.5859	0.000345582	O15162, Q96GX5, P12931, A0A0S2Z4Z8, P63172, A1L390, P14598, P19525, O15553, Q8N103, Q5STB3, Q92854, P25445, P05412, P31689, Q9UII4, Q7Z6J4, P21580, P13236, Q9BZL6, Q8WYP3, P00973, P32927, P50591, Q10589, Q8IZ21, P28065, P51965, Q9P278, O75044, P32248, Q9BXK5, Q9NPI6, P25942, P26951, O43187, P09914, P26651, A0A024R642, P55210, P10147, P80075, P41221, E9PGN7, O60674, P02778, P05362, O14613, Q92622	209	2357	16650	1.65617	0.751998	0.00673467	0.00609693
GOTERM_BP_FAT	GO:0031663~lipopolysaccharide-mediated signaling pathway	6	2.64317	0.000353719	A6NK06, O43187, P21580, P10147, A0A0S2Z4Z8, Q5STB3	209	49	16650	9.75491	0.760009	0.0068601	0.00621049
GOTERM_BP_FAT	GO:0050714~positive regulation of protein secretion	11	4.84581	0.000367169	P01583, Q96RD7, P41221, O60674, P28907, C6KYL4, Q9ULY5, P10147, Q9NZQ7, P12931, Q5STB3	209	214	16650	4.09493	0.772688	0.00706757	0.0063983
GOTERM_BP_FAT	GO:0032675~regulation of interleukin-6 production	8	3.52423	0.00036792	P01583, O95786, A0A0B7MGD3, P41221, P21580, U6BMB8, A0A0S2Z4Z8, Q5STB3, P17676	209	106	16650	6.01246	0.773376	0.00706757	0.0063983
GOTERM_BP_FAT	GO:0032270~positive regulation of cellular protein metabolic process	34	14.978	0.000371801	P01583, Q96GX5, P28065, P50591, P51965, Q9Y508, Q9P278, P12931, A0A0S2Z4Z8, Q9C035, P32248, P19525, Q9BXK5, Q6ZMZ0, P25942, O15553, Q5STB3, Q13287, Q92854, Q9Y5A7, P25445, P05412, Q7Z419, O43187, P21580, Q7Z6J4, P55210, P10147, P80075, P13236, Q9BZL6, P41221, O60674, P05362	209	1420	16650	1.90747	0.776897	0.00710827	0.00643515
GOTERM_BP_FAT	GO:0032602~chemokine production	7	3.0837	0.00037362	P01583, P19525, P41221, C6KYL4, O15553, A0A0S2Z4Z8, Q5STB3	209	76	16650	7.33757	0.778529	0.00710935	0.00643613
GOTERM_BP_FAT	GO:0070374~positive regulation of ERK1 and ERK2 cascade	10	4.40529	0.000390643	P05412, Q9BZL6, P80075, P10147, P05362, P12931, A0A0S2Z4Z8, Q5STB3, P13236, P32248	209	177	16650	4.50085	0.793233	0.00739837	0.00669778
GOTERM_BP_FAT	GO:0009967~positive regulation of signal transduction	34	14.978	0.000410984	O95236, P01583, Q8WXG1, P28065, P50591, Q10589, P12931, A0A0S2Z4Z8, Q9C035, P32248, P19525, P25942, Q5STB3, A0A024R1Y5, Q92854, O14625, P25445, P05412, O43187, Q7Z6J4, Q13625, Q07820, P10147, P80075, P13236, Q9BZL6, P41221, O60674, P18847, Q04206, P02778, P05362, C9J6P4, Q92985	209	1428	16650	1.89679	0.809528	0.00774723	0.00701361
GOTERM_BP_FAT	GO:0048002~antigen processing and presentation of peptide antigen	10	4.40529	0.000423921	A0A1C3PHH2, F6IR49, A0A0B7MGD3, D0EV57, A0A1P7ZSS3, Q96NA2, U6BMB8, P28065, O15533, P61769, Q03518, P14598	209	179	16650	4.45056	0.819217	0.00794578	0.00719336
GOTERM_BP_FAT	GO:0050708~regulation of protein secretion	15	6.60793	0.000425456	P01583, Q96RD7, Q8WXG1, P10124, P10147, P12931, P32248, P41221, O60674, P28907, Q9ULY5, C6KYL4, P25942, Q9NZQ7, Q5STB3	209	392	16650	3.04841	0.820334	0.00794578	0.00719336
GOTERM_BP_FAT	GO:0030522~intracellular receptor signaling pathway	12	5.28634	0.0004539	P31689, O95786, O43187, O60674, P21580, Q04206, A0A024R168, P12931, A0A0S2Z4Z8, A0A024R1Y5, C9J6P4, Q92985	209	261	16650	3.66276	0.839818	0.00843793	0.0076389
GOTERM_BP_FAT	GO:0002456~T cell mediated immunity	7	3.0837	0.000460557	A0A1C3PHH2, F6IR49, A0A0B7MGD3, B0I1T2, Q8WXG1, U6BMB8, Q92692, P05362, P61769	209	79	16650	7.05893	0.844065	0.00847977	0.00767678
GOTERM_BP_FAT	GO:0002486~antigen processing and presentation of endogenous peptide antigen via MHC class I via ER pathway, TAP-independent	3	1.32159	0.00046212	A0A1C3PHH2, F6IR49, A0A0B7MGD3, A0A1P7ZSS3, U6BMB8	209	3	16650	79.6651	0.845046	0.00847977	0.00767678
GOTERM_BP_FAT	GO:0046649~lymphocyte activation	20	8.81057	0.000462456	Q14213, Q8WXG1, P21580, P14902, Q10589, Q01151, P12931, A0A0S2Z4Z8, P32248, Q9NQ25, P17676, A0A1C3PHH2, F6IR49, P28907, Q9ULY5, P25942, Q9NZQ7, P05362, P09326, P61769, P25445	209	643	16650	2.47792	0.845256	0.00847977	0.00767678
GOTERM_BP_FAT	GO:0032722~positive regulation of chemokine production	6	2.64317	0.000467713	P01583, P19525, P41221, C6KYL4, A0A0S2Z4Z8, Q5STB3	209	52	16650	9.19212	0.848504	0.00849889	0.00769408
GOTERM_BP_FAT	GO:0032615~interleukin-12 production	6	2.64317	0.000467713	Q04206, P14902, P25942, O15553, A0A0S2Z4Z8, P32248	209	52	16650	9.19212	0.848504	0.00849889	0.00769408
GOTERM_BP_FAT	GO:2000108~positive regulation of leukocyte apoptotic process	5	2.20264	0.000502632	P41221, P14902, A0A024R168, P05362, P25445	209	30	16650	13.2775	0.868418	0.00909246	0.00823145
GOTERM_BP_FAT	GO:0097191~extrinsic apoptotic signaling pathway	11	4.84581	0.000543346	P01583, P18847, O60674, P21580, Q04206, P50591, Q07820, P05362, P12931, Q5STB3, P25445	209	225	16650	3.89474	0.888358	0.00978508	0.00885848
GOTERM_BP_FAT	GO:0070098~chemokine-mediated signaling pathway	7	3.0837	0.000562507	P80075, P02778, P10147, O00421, P13236, P32248, O14625	209	82	16650	6.80068	0.896666	0.0100851	0.00913012
GOTERM_BP_FAT	GO:0050691~regulation of defense response to virus by host	5	2.20264	0.000571494	O95786, P09914, P21580, Q9HC16, Q8N884	209	31	16650	12.8492	0.900347	0.0102009	0.00923493
GOTERM_BP_FAT	GO:0045862~positive regulation of proteolysis	14	6.1674	0.000584128	Q7Z419, P55210, P28065, P50591, Q9Y508, P51965, P12931, Q9BXK5, O60674, Q6ZMZ0, O15553, Q5STB3, P25445, Q9Y5A7	209	358	16650	3.11539	0.905302	0.0103472	0.00936738
GOTERM_BP_FAT	GO:0032268~regulation of cellular protein metabolic process	48	21.1454	0.00058482	P01583, P52630, Q96GX5, P28065, P50591, Q10589, Q8NC42, P19474, P51965, Q9Y508, Q9P278, P12931, A0A0S2Z4Z8, Q9C035, P32248, P19525, Q6FG85, Q9BXK5, Q6ZMZ0, Q53GL7, P25942, O15553, Q5STB3, Q13287, Q92854, Q9Y5A7, P25445, P05412, P31689, Q7Z419, O43187, P26651, Q9UII4, P21580, Q7Z6J4, P55210, P10147, P80075, P13236, Q9BZL6, Q9HCE1, E9PGN7, P41221, O60674, P18847, P05161, P02778, P05362	209	2346	16650	1.62998	0.905566	0.0103472	0.00936738
GOTERM_BP_FAT	GO:0043066~negative regulation of apoptotic process	23	10.1322	0.000595071	P01583, P31689, P05412, P21580, P14902, A0A024R168, P50591, Q07820, P12931, A0A0S2Z4Z8, Q5T765, P32248, P17676, P19525, P41221, O60674, P28907, Q04206, P05362, Q5STB3, Q92854, P25445, Q92985	209	818	16650	2.23997	0.909394	0.0104826	0.00948995
GOTERM_BP_FAT	GO:0031331~positive regulation of cellular catabolic process	12	5.28634	0.000639983	Q7Z419, P26651, P21580, Q6ZMZ0, P28065, Q9Y508, P51965, O00178, Q5STB3, C9J6P4, Q9Y5A7, Q8TCS8	209	272	16650	3.51464	0.924417	0.0111982	0.0101378
GOTERM_BP_FAT	GO:0032743~positive regulation of interleukin-2 production	5	2.20264	0.000646797	P01583, Q9BZL6, Q01151, A0A0S2Z4Z8, Q07343	209	32	16650	12.4477	0.926467	0.0111982	0.0101378
GOTERM_BP_FAT	GO:0002832~negative regulation of response to biotic stimulus	5	2.20264	0.000646797	A6NK06, P19525, P09914, P21580, A0A024R1Y5	209	32	16650	12.4477	0.926467	0.0111982	0.0101378
GOTERM_BP_FAT	GO:0032735~positive regulation of interleukin-12 production	5	2.20264	0.000646797	Q04206, P14902, P25942, A0A0S2Z4Z8, P32248	209	32	16650	12.4477	0.926467	0.0111982	0.0101378
GOTERM_BP_FAT	GO:0048247~lymphocyte chemotaxis	6	2.64317	0.000660237	P41221, P80075, P02778, P10147, P13236, O14625	209	56	16650	8.53554	0.93035	0.011382	0.0103042
GOTERM_BP_FAT	GO:0009894~regulation of catabolic process	17	7.48899	0.000679064	Q7Z419, P26651, Q96NA2, P21580, P28065, Q9Y508, P51965, O00178, Q8TCS8, P41221, Q6ZMZ0, Q04206, Q9Y385, Q5STB3, C9J6P4, Q9UHP3, Q9Y5A7	209	509	16650	2.66072	0.935447	0.0116568	0.0105529
GOTERM_BP_FAT	GO:0043069~negative regulation of programmed cell death	23	10.1322	0.000710245	P01583, P31689, P05412, P21580, P14902, A0A024R168, P50591, Q07820, P12931, A0A0S2Z4Z8, Q5T765, P32248, P17676, P19525, P41221, O60674, P28907, Q04206, P05362, Q5STB3, Q92854, P25445, Q92985	209	829	16650	2.21025	0.943082	0.0121404	0.0109907
GOTERM_BP_FAT	GO:0050867~positive regulation of cell activation	13	5.72687	0.0007141	Q14213, A0A024R168, Q01151, P12931, A0A0S2Z4Z8, P32248, A0A1C3PHH2, F6IR49, P41221, O60674, P28907, Q92692, P25942, Q9NZQ7	209	320	16650	3.23639	0.943961	0.0121548	0.0110038
GOTERM_BP_FAT	GO:0002711~positive regulation of T cell mediated immunity	5	2.20264	0.00072887	A0A1C3PHH2, F6IR49, A0A0B7MGD3, Q8WXG1, U6BMB8, Q92692, P61769	209	33	16650	12.0705	0.947205	0.012354	0.0111842
GOTERM_BP_FAT	GO:0051254~positive regulation of RNA metabolic process	33	14.5374	0.000734268	P01583, O15162, Q92539, P15408, P12931, A0A0S2Z4Z8, Q8TCS8, P17676, Q8NF64, P15036, Q00653, P42224, P17275, Q9BYK8, P25942, Q5STB3, P49716, P05412, O95786, P26651, A0A024R168, O00178, P17535, Q9BZL6, P41221, P18847, P28907, Q00403, Q04206, Q8NI08, P02778, C9J6P4, Q92985	209	1415	16650	1.85791	0.948343	0.0123935	0.0112199
GOTERM_BP_FAT	GO:0060548~negative regulation of cell death	24	10.5727	0.000855717	P01583, P31689, P05412, P21580, P14902, A0A024R168, P50591, Q07820, P12931, A0A0S2Z4Z8, Q5T765, O75044, P32248, P17676, P19525, P41221, O60674, P28907, Q04206, P05362, Q5STB3, Q92854, P25445, Q92985	209	897	16650	2.13151	0.968363	0.0143832	0.0130212
GOTERM_BP_FAT	GO:0002705~positive regulation of leukocyte mediated immunity	7	3.0837	0.000868551	A0A1C3PHH2, F6IR49, A0A0B7MGD3, Q8WXG1, U6BMB8, Q92692, P25942, Q5STB3, P61769	209	89	16650	6.26579	0.969961	0.0145383	0.0131616
GOTERM_BP_FAT	GO:0043902~positive regulation of multi-organism process	9	3.96476	0.000877918	A6NK06, P05412, P09914, Q00403, A0A024R882, P19474, A0A0S2Z4Z8, A0A024R1Y5, C9J6P4	209	159	16650	4.50934	0.971076	0.0146344	0.0132486
GOTERM_BP_FAT	GO:0010647~positive regulation of cell communication	35	15.4185	0.000893152	O95236, P01583, Q8WXG1, P28065, P50591, Q10589, P12931, A0A0S2Z4Z8, Q9C035, P32248, P19525, P25942, Q5STB3, A0A024R1Y5, Q92854, O14625, P25445, P05412, O43187, Q7Z6J4, Q13625, Q07820, P10147, P80075, P13236, Q9BZL6, P41221, O60674, P18847, P28907, Q04206, P02778, P05362, C9J6P4, Q92985	209	1555	16650	1.7931	0.972801	0.0148271	0.013423
GOTERM_BP_FAT	GO:0002521~leukocyte differentiation	16	7.04846	0.000932678	P05412, A0A0B7MGD3, Q8WXG1, U6BMB8, Q01151, P10147, P12931, A0A0S2Z4Z8, P32248, P17676, A0A024RA70, P17275, Q9ULY5, Q5STB3, P61769, P25445, Q92985	209	474	16650	2.68912	0.976813	0.0154198	0.0139596
GOTERM_BP_FAT	GO:0001916~positive regulation of T cell mediated cytotoxicity	4	1.76211	0.000954379	A0A1C3PHH2, F6IR49, A0A0B7MGD3, U6BMB8, Q92692, P61769	209	16	16650	19.9163	0.978759	0.0157141	0.0142261
GOTERM_BP_FAT	GO:0023056~positive regulation of signaling	35	15.4185	0.000976193	O95236, P01583, Q8WXG1, P28065, P50591, Q10589, P12931, A0A0S2Z4Z8, Q9C035, P32248, P19525, P25942, Q5STB3, A0A024R1Y5, Q92854, O14625, P25445, P05412, O43187, Q7Z6J4, Q13625, Q07820, P10147, P80075, P13236, Q9BZL6, P41221, O60674, P18847, P28907, Q04206, P02778, P05362, C9J6P4, Q92985	209	1563	16650	1.78393	0.98055	0.0159913	0.014477
GOTERM_BP_FAT	GO:0009612~response to mechanical stimulus	10	4.40529	0.000980219	P05412, P42224, P17275, Q04206, P02778, P25942, P12931, A0A024R0W3, P17535, P25445	209	201	16650	3.96344	0.980863	0.0159913	0.014477
GOTERM_BP_FAT	GO:0070371~ERK1 and ERK2 cascade	11	4.84581	0.000984985	P05412, Q9BZL6, P18847, P80075, P10147, P05362, P12931, A0A0S2Z4Z8, Q5STB3, P13236, P32248	209	243	16650	3.60624	0.981228	0.0159913	0.014477
GOTERM_BP_FAT	GO:0030334~regulation of cell migration	20	8.81057	0.000987065	P01583, P05412, P98066, O95786, Q10589, P10147, P80075, P12931, P13236, O75044, P32248, Q9BZL6, P41221, O60674, P02778, Q9NZQ7, P05362, Q5STB3, O14625, Q92854	209	685	16650	2.32599	0.981385	0.0159913	0.014477
GOTERM_BP_FAT	GO:0002478~antigen processing and presentation of exogenous peptide antigen	9	3.96476	0.000991031	A0A1C3PHH2, F6IR49, A0A0B7MGD3, D0EV57, A0A1P7ZSS3, Q96NA2, U6BMB8, P28065, P61769, Q03518, P14598	209	162	16650	4.42584	0.981681	0.0159913	0.014477
GOTERM_BP_FAT	GO:2001233~regulation of apoptotic signaling pathway	14	6.1674	0.00101081	P01583, P31689, Q13625, P21580, P50591, Q07820, P12931, O60674, P18847, Q04206, P05362, Q5STB3, P25445, Q13077	209	380	16650	2.93503	0.983087	0.0162454	0.014707
GOTERM_BP_FAT	GO:0051223~regulation of protein transport	21	9.2511	0.0011011	P01583, P31689, O95786, Q96RD7, Q16739, Q8WXG1, A0A024R882, P10124, P10147, P12931, P32248, P41221, O60674, P28907, Q53GL7, Q9ULY5, C6KYL4, P25942, Q9NZQ7, Q9Y385, Q5STB3	209	746	16650	2.24258	0.988254	0.0176263	0.0159571
GOTERM_BP_FAT	GO:0072678~T cell migration	5	2.20264	0.00113145	B0I1T2, P41221, P02778, P10147, O14625	209	37	16650	10.7656	0.98961	0.0180407	0.0163323
GOTERM_BP_FAT	GO:0070647~protein modification by small protein conjugation or removal	26	11.4537	0.00114001	Q8IVU3, Q96GX5, P28065, Q8NC42, P19474, P51965, Q9Y508, A0A0S2Z4Z8, Q9C035, Q6ZMZ0, Q53GL7, Q13287, Q9Y5A7, Q8TDB6, P31689, Q7Z419, Q9UMW8, Q9UII4, P21580, Q96EH8, A0A024QZ09, P05161, Q9NRD1, Q9Y385, Q9UHP3, O14933	209	1032	16650	2.00707	0.989962	0.0181055	0.016391
GOTERM_BP_FAT	GO:0032727~positive regulation of interferon-alpha production	4	1.76211	0.00114827	O95786, A0A0S2Z4Z8, C9J6P4, Q92985	209	17	16650	18.7447	0.990292	0.0181651	0.016445
GOTERM_BP_FAT	GO:0022407~regulation of cell-cell adhesion	14	6.1674	0.00116241	Q14213, P14902, A0A024R168, Q01151, P12931, A0A0S2Z4Z8, P18510, P32248, P17676, A0A1C3PHH2, F6IR49, P41221, O60674, Q9NZQ7, Q5STB3	209	386	16650	2.88941	0.990831	0.0183171	0.0165825
GOTERM_BP_FAT	GO:0070372~regulation of ERK1 and ERK2 cascade	11	4.84581	0.00118312	P05412, Q9BZL6, P18847, P80075, P10147, P05362, P12931, A0A0S2Z4Z8, Q5STB3, P13236, P32248	209	249	16650	3.51934	0.991566	0.0185708	0.0168122
GOTERM_BP_FAT	GO:0033554~cellular response to stress	38	16.7401	0.00121818	P01583, Q96GX5, Q9P278, P12931, A0A0S2Z4Z8, Q96CV9, P32248, Q8TCS8, P17676, P19525, Q5STB3, Q92537, A0A024R0W3, Q8TDB6, P25445, P05412, P31689, O43187, Q6FIF1, P26651, A0A024R642, P21580, Q7Z6J4, A0A024R168, Q07820, P52789, P41221, O60674, P18847, Q04206, P05161, Q9NRD1, P02778, Q9Y385, P05362, Q9UHP3, O14933, Q92985	209	1773	16650	1.70743	0.99268	0.019047	0.0172433
GOTERM_BP_FAT	GO:0070663~regulation of leukocyte proliferation	10	4.40529	0.00123741	A0A1C3PHH2, F6IR49, Q14213, P28907, P21580, P14902, P80075, P25942, Q9NZQ7, A0A0S2Z4Z8, P17676	209	208	16650	3.83005	0.993227	0.019273	0.0174479
GOTERM_BP_FAT	GO:0045944~positive regulation of transcription from RNA polymerase II promoter	26	11.4537	0.00128638	P01583, O15162, Q92539, P15408, A0A0S2Z4Z8, P17676, Q8NF64, P15036, Q00653, P42224, P17275, Q9BYK8, P25942, Q5STB3, P49716, P05412, O95786, A0A024R168, P17535, Q9BZL6, P41221, P18847, Q04206, Q8NI08, P02778, Q92985	209	1041	16650	1.98971	0.994443	0.0199587	0.0180687
GOTERM_BP_FAT	GO:0019884~antigen processing and presentation of exogenous antigen	9	3.96476	0.0013	A0A1C3PHH2, F6IR49, A0A0B7MGD3, D0EV57, A0A1P7ZSS3, Q96NA2, U6BMB8, P28065, P61769, Q03518, P14598	209	169	16650	4.24252	0.99474	0.0200777	0.0181765
GOTERM_BP_FAT	GO:0032729~positive regulation of interferon-gamma production	6	2.64317	0.00130401	A0A1C3PHH2, F6IR49, P41221, Q14213, A0A0S2Z4Z8, Q5STB3, Q07343	209	65	16650	7.3537	0.994824	0.0200777	0.0181765
GOTERM_BP_FAT	GO:2001234~negative regulation of apoptotic signaling pathway	10	4.40529	0.0013133	P01583, P31689, P21580, Q04206, P50591, Q07820, P05362, P12931, Q5STB3, P25445	209	210	16650	3.79357	0.995015	0.020144	0.0182364
GOTERM_BP_FAT	GO:0040011~locomotion	34	14.978	0.00134651	P01583, Q10589, Q8IZ21, E5KRG5, Q01650, P12931, O00421, O75044, P32248, P42224, C6KYL4, Q9NZQ7, Q5STB3, Q92854, O14625, P05412, P98066, P31689, O95786, Q9H939, P29323, A0A024R168, Q53GL0, P10147, P80075, Q07343, P13236, Q9BZL6, B0I1T2, P41221, O60674, P02778, P05362, P09326	209	1530	16650	1.77033	0.995641	0.020575	0.0186267
GOTERM_BP_FAT	GO:0010818~T cell chemotaxis	4	1.76211	0.0013653	P41221, P02778, P10147, O14625	209	18	16650	17.7033	0.995959	0.0207834	0.0188153
GOTERM_BP_FAT	GO:0060338~regulation of type I interferon-mediated signaling pathway	5	2.20264	0.00138194	P52630, P42224, Q9UMW8, P41221, Q92985	209	39	16650	10.2135	0.996222	0.0208792	0.0189021
GOTERM_BP_FAT	GO:0002833~positive regulation of response to biotic stimulus	5	2.20264	0.00138194	A6NK06, Q92692, A0A0S2Z4Z8, A0A024R1Y5, C9J6P4	209	39	16650	10.2135	0.996222	0.0208792	0.0189021
GOTERM_BP_FAT	GO:0046782~regulation of viral transcription	6	2.64317	0.00139678	P05412, P26651, Q00403, P19474, P10147, P13236	209	66	16650	7.24228	0.996442	0.0210247	0.0190337
GOTERM_BP_FAT	GO:0070201~regulation of establishment of protein localization	22	9.69163	0.00146375	P01583, P31689, O95786, Q96RD7, Q16739, Q8WXG1, Q13625, A0A024R882, P10124, P10147, P12931, P32248, P41221, O60674, P28907, Q53GL7, Q9ULY5, C6KYL4, P25942, Q9NZQ7, Q9Y385, Q5STB3	209	820	16650	2.13736	0.997285	0.0219509	0.0198722
GOTERM_BP_FAT	GO:0042110~T cell activation	15	6.60793	0.00148227	Q14213, Q8WXG1, P14902, Q01151, P12931, A0A0S2Z4Z8, P32248, P17676, A0A1C3PHH2, F6IR49, Q9ULY5, Q9NZQ7, P05362, P09326, P61769, P25445	209	446	16650	2.67932	0.997481	0.0220644	0.019975
GOTERM_BP_FAT	GO:0070489~T cell aggregation	15	6.60793	0.00148227	Q14213, Q8WXG1, P14902, Q01151, P12931, A0A0S2Z4Z8, P32248, P17676, A0A1C3PHH2, F6IR49, Q9ULY5, Q9NZQ7, P05362, P09326, P61769, P25445	209	446	16650	2.67932	0.997481	0.0220644	0.019975
GOTERM_BP_FAT	GO:0036015~response to interleukin-3	3	1.32159	0.00151513	P32927, P26951, P02795	209	5	16650	47.799	0.997794	0.0221333	0.0200374
GOTERM_BP_FAT	GO:0030581~symbiont intracellular protein transport in host	3	1.32159	0.00151513	P09914, P63172, Q03518	209	5	16650	47.799	0.997794	0.0221333	0.0200374
GOTERM_BP_FAT	GO:0019060~intracellular transport of viral protein in host cell	3	1.32159	0.00151513	P09914, P63172, Q03518	209	5	16650	47.799	0.997794	0.0221333	0.0200374
GOTERM_BP_FAT	GO:0036016~cellular response to interleukin-3	3	1.32159	0.00151513	P32927, P26951, P02795	209	5	16650	47.799	0.997794	0.0221333	0.0200374
GOTERM_BP_FAT	GO:0051708~intracellular protein transport in other organism involved in symbiotic interaction	3	1.32159	0.00151513	P09914, P63172, Q03518	209	5	16650	47.799	0.997794	0.0221333	0.0200374
GOTERM_BP_FAT	GO:0050701~interleukin-1 secretion	5	2.20264	0.00152064	Q96RD7, P41221, P10147, P32248, Q96PP8	209	40	16650	9.95813	0.997843	0.0221333	0.0200374
GOTERM_BP_FAT	GO:0071593~lymphocyte aggregation	15	6.60793	0.0015253	Q14213, Q8WXG1, P14902, Q01151, P12931, A0A0S2Z4Z8, P32248, P17676, A0A1C3PHH2, F6IR49, Q9ULY5, Q9NZQ7, P05362, P09326, P61769, P25445	209	447	16650	2.67332	0.997883	0.0221333	0.0200374
GOTERM_BP_FAT	GO:0002768~immune response-regulating cell surface receptor signaling pathway	14	6.1674	0.00156948	P05412, A0A024R168, P28065, P12931, A0A0S2Z4Z8, Q07343, P32248, Q9BZL6, B0I1T2, P28907, Q04206, Q9ULY5, C6KYL4, P25942	209	399	16650	2.79527	0.998229	0.0226928	0.0205439
GOTERM_BP_FAT	GO:0032446~protein modification by small protein conjugation	23	10.1322	0.00169436	P31689, Q7Z419, Q8IVU3, Q96GX5, Q9UII4, P21580, P28065, Q8NC42, Q9Y508, P19474, P51965, A0A0S2Z4Z8, Q9C035, Q96EH8, Q6ZMZ0, P05161, Q53GL7, Q9NRD1, Q9Y385, Q13287, O14933, Q9Y5A7, Q8TDB6	209	887	16650	2.06572	0.998931	0.0244108	0.0220992
GOTERM_BP_FAT	GO:0016477~cell migration	28	12.3348	0.00174424	P01583, Q10589, Q8IZ21, Q01650, P12931, O75044, P32248, P42224, C6KYL4, Q9NZQ7, Q5STB3, Q92854, O14625, P05412, P98066, Q9H939, Q53GL0, P10147, P80075, Q07343, P13236, Q9BZL6, B0I1T2, P41221, O60674, P02778, P05362, P09326	209	1184	16650	1.88397	0.999126	0.0250401	0.0226689
GOTERM_BP_FAT	GO:0032609~interferon-gamma production	7	3.0837	0.00185067	A0A1C3PHH2, F6IR49, P41221, Q14213, Q9NZQ7, A0A0S2Z4Z8, Q5STB3, Q07343	209	103	16650	5.41413	0.999431	0.0264737	0.0239668
GOTERM_BP_FAT	GO:0002696~positive regulation of leukocyte activation	12	5.28634	0.00188417	Q14213, A0A024R168, Q01151, P12931, A0A0S2Z4Z8, P32248, A0A1C3PHH2, F6IR49, P41221, P28907, Q92692, P25942, Q9NZQ7	209	311	16650	3.07389	0.999503	0.0268577	0.0243144
GOTERM_BP_FAT	GO:1901698~response to nitrogen compound	23	10.1322	0.00189525	P05412, O95786, P09914, Q96RD7, P21580, A0A024R168, P50591, P12931, A0A0S2Z4Z8, Q07343, Q9H2Y7, P17535, P32248, P17676, Q6FGT0, P42224, O60674, P17275, Q04206, P05362, Q5STB3, Q8N884, C9J6P4	209	895	16650	2.04726	0.999525	0.0269206	0.0243713
GOTERM_BP_FAT	GO:0032102~negative regulation of response to external stimulus	11	4.84581	0.0019846	A6NK06, P98066, P19525, P09914, P41221, P26651, E9PGN7, P21580, O15553, A0A024R1Y5, Q92854	209	267	16650	3.28208	0.999669	0.0280908	0.0254308
GOTERM_BP_FAT	GO:0032608~interferon-beta production	5	2.20264	0.00199444	O95786, A0A0S2Z4Z8, Q13287, C9J6P4, Q92985	209	43	16650	9.26338	0.999682	0.0281314	0.0254675
GOTERM_BP_FAT	GO:0030278~regulation of ossification	9	3.96476	0.0020764	P41221, P05161, P10124, P10147, Q5STB3, P49716, Q92854, P17535, P17676	209	182	16650	3.93948	0.999772	0.0291854	0.0264216
GOTERM_BP_FAT	GO:0009057~macromolecule catabolic process	28	12.3348	0.00213567	Q8IVU3, Q96NA2, P28065, P51965, Q9Y508, Q8TCS8, Q8IZH2, Q6ZMZ0, Q9NPI6, P29728, Q96AZ6, Q5STB3, Q9Y5A7, Q7Z419, Q6FIF1, Q9UMW8, P26651, Q9UII4, P21580, O00178, P41221, Q04206, P05161, Q9NRD1, Q9Y385, C9J6P4, Q9UHP3, O14933	209	1201	16650	1.8573	0.99982	0.0299142	0.0270814
GOTERM_BP_FAT	GO:1901623~regulation of lymphocyte chemotaxis	4	1.76211	0.00216478	P41221, P02778, P10147, P13236	209	21	16650	15.1743	0.99984	0.0301128	0.0272612
GOTERM_BP_FAT	GO:0039528~cytoplasmic pattern recognition receptor signaling pathway in response to virus	4	1.76211	0.00216478	O95786, A0A024R1Y5, C9J6P4, Q92985	209	21	16650	15.1743	0.99984	0.0301128	0.0272612
GOTERM_BP_FAT	GO:0032757~positive regulation of interleukin-8 production	5	2.20264	0.0021727	O95786, Q9BZL6, P41221, C6KYL4, Q5STB3	209	44	16650	9.05285	0.999845	0.0301191	0.027267
GOTERM_BP_FAT	GO:0048524~positive regulation of viral process	7	3.0837	0.0022451	P05412, P09914, Q00403, A0A024R882, P19474, A0A024R1Y5, C9J6P4	209	107	16650	5.21173	0.999885	0.0308857	0.027961
GOTERM_BP_FAT	GO:2000145~regulation of cell motility	20	8.81057	0.0022475	P01583, P05412, P98066, O95786, Q10589, P10147, P80075, P12931, P13236, O75044, P32248, Q9BZL6, P41221, O60674, P02778, Q9NZQ7, P05362, Q5STB3, O14625, Q92854	209	736	16650	2.16481	0.999886	0.0308857	0.027961
GOTERM_BP_FAT	GO:0032940~secretion by cell	24	10.5727	0.00225097	P01583, Q96RD7, Q8WXG1, A0A024R168, P10124, P10147, P80075, O95183, P12931, P18510, P32248, B0I1T2, E9PGN7, P41221, O60674, Q03169, P28907, Q9ULY5, C6KYL4, P25942, Q9NZQ7, Q5STB3, A0A024R0W3, Q96PP8	209	966	16650	1.97926	0.999887	0.0308857	0.027961
GOTERM_BP_FAT	GO:0051674~localization of cell	30	13.2159	0.00229496	P01583, Q10589, Q8IZ21, Q01650, P12931, O75044, P32248, P42224, C6KYL4, Q9NZQ7, Q5STB3, Q92854, O14625, P05412, P98066, P31689, O95786, Q9H939, Q53GL0, P10147, P80075, Q07343, P13236, Q9BZL6, B0I1T2, P41221, O60674, P02778, P05362, P09326	209	1330	16650	1.79696	0.999906	0.0312766	0.0283148
GOTERM_BP_FAT	GO:0048870~cell motility	30	13.2159	0.00229496	P01583, Q10589, Q8IZ21, Q01650, P12931, O75044, P32248, P42224, C6KYL4, Q9NZQ7, Q5STB3, Q92854, O14625, P05412, P98066, P31689, O95786, Q9H939, Q53GL0, P10147, P80075, Q07343, P13236, Q9BZL6, B0I1T2, P41221, O60674, P02778, P05362, P09326	209	1330	16650	1.79696	0.999906	0.0312766	0.0283148
GOTERM_BP_FAT	GO:0071407~cellular response to organic cyclic compound	16	7.04846	0.00231156	P31689, P09914, P26651, A0A024R168, P10147, P12931, Q07343, P17676, A6NK06, Q6FGT0, P42224, O60674, Q04206, Q5STB3, Q8N884, C9J6P4	209	520	16650	2.45123	0.999912	0.0313967	0.0284236
GOTERM_BP_FAT	GO:1903555~regulation of tumor necrosis factor superfamily cytokine production	7	3.0837	0.00235292	P26651, O60674, P21580, P10147, Q9NZQ7, Q9Y385, A0A0S2Z4Z8	209	108	16650	5.16348	0.999925	0.0317563	0.0287491
GOTERM_BP_FAT	GO:0043330~response to exogenous dsRNA	5	2.20264	0.00236165	O95786, P09914, A0A0S2Z4Z8, Q8N884, C9J6P4	209	45	16650	8.85167	0.999928	0.0317563	0.0287491
GOTERM_BP_FAT	GO:0032648~regulation of interferon-beta production	5	2.20264	0.00236165	O95786, A0A0S2Z4Z8, Q13287, C9J6P4, Q92985	209	45	16650	8.85167	0.999928	0.0317563	0.0287491
GOTERM_BP_FAT	GO:1901701~cellular response to oxygen-containing compound	23	10.1322	0.00239054	O43187, P26651, P21580, A0A024R168, Q5EBM0, P10147, P12931, A0A0S2Z4Z8, Q07343, Q9H2Y7, P17676, A6NK06, Q6FGT0, P42224, P41221, O60674, Q04206, C6KYL4, P02778, P25942, P05362, Q5STB3, P61769	209	912	16650	2.0091	0.999936	0.032038	0.0290041
GOTERM_BP_FAT	GO:0042176~regulation of protein catabolic process	13	5.72687	0.00244134	Q7Z419, Q96NA2, P21580, P28065, Q9Y508, P51965, P41221, Q6ZMZ0, Q04206, Q9Y385, Q5STB3, Q9UHP3, Q9Y5A7	209	370	16650	2.79904	0.999948	0.0326105	0.0295224
GOTERM_BP_FAT	GO:0032635~interleukin-6 production	7	3.0837	0.00246459	P01583, O95786, P41221, P21580, A0A0S2Z4Z8, Q5STB3, P17676	209	109	16650	5.11611	0.999952	0.0328124	0.0297052
GOTERM_BP_FAT	GO:0070230~positive regulation of lymphocyte apoptotic process	4	1.76211	0.00248368	P41221, P14902, P05362, P25445	209	22	16650	14.4846	0.999956	0.0328497	0.029739
GOTERM_BP_FAT	GO:0002544~chronic inflammatory response	4	1.76211	0.00248368	P21580, P14902, Q5STB3, P17676	209	22	16650	14.4846	0.999956	0.0328497	0.029739
GOTERM_BP_FAT	GO:0044265~cellular macromolecule catabolic process	24	10.5727	0.00256283	Q7Z419, Q6FIF1, Q8IVU3, Q9UMW8, P26651, Q9UII4, P21580, P28065, Q9Y508, P51965, O00178, Q8TCS8, Q8IZH2, Q6ZMZ0, P05161, Q9NPI6, P29728, Q9NRD1, Q9Y385, Q96AZ6, C9J6P4, Q9UHP3, O14933, Q9Y5A7	209	976	16650	1.95898	0.999968	0.0337857	0.0305864
GOTERM_BP_FAT	GO:0051270~regulation of cellular component movement	21	9.2511	0.00257968	P01583, P05412, P98066, O95786, Q10589, P10147, P80075, P12931, Q07343, P13236, O75044, P32248, Q9BZL6, P41221, O60674, P02778, Q9NZQ7, P05362, Q5STB3, O14625, Q92854	209	802	16650	2.08599	0.99997	0.0338595	0.0306532
GOTERM_BP_FAT	GO:0043547~positive regulation of GTPase activity	18	7.92952	0.00258521	P05412, Q7Z6J4, P32927, P10147, P80075, P13236, O75044, A1L390, P32248, P41221, O60674, P25942, Q8WYP3, P05362, Q8N103, P26951, Q92854, O14613	209	634	16650	2.26178	0.999971	0.0338595	0.0306532
GOTERM_BP_FAT	GO:0046903~secretion	26	11.4537	0.00264743	P01583, Q8WXG1, P12931, P32248, Q03169, Q9ULY5, C6KYL4, P25942, Q9NZQ7, Q5STB3, A0A024R0W3, Q96RD7, A0A024R168, P10124, P10147, P80075, O95183, P52789, P18510, Q6FGT0, B0I1T2, E9PGN7, P41221, O60674, P28907, Q96PP8	209	1098	16650	1.88642	0.999977	0.0345593	0.0312867
GOTERM_BP_FAT	GO:0043087~regulation of GTPase activity	19	8.37004	0.00265577	P05412, Q7Z6J4, P32927, P10147, P80075, P63172, P13236, O75044, A1L390, P32248, P41221, O60674, P25942, Q8WYP3, P05362, Q8N103, P26951, Q92854, O14613	209	691	16650	2.1905	0.999978	0.0345593	0.0312867
GOTERM_BP_FAT	GO:0071706~tumor necrosis factor superfamily cytokine production	7	3.0837	0.00269984	P26651, O60674, P21580, P10147, Q9NZQ7, Q9Y385, A0A0S2Z4Z8	209	111	16650	5.02392	0.999982	0.0350197	0.0317035
GOTERM_BP_FAT	GO:0009966~regulation of signal transduction	51	22.467	0.00271322	O95236, O15162, P52630, Q8WXG1, Q8NC42, P12931, A0A0S2Z4Z8, P63172, Q9C035, A1L390, A6NK06, P19525, P42224, Q8N103, Q5STB3, Q92854, O14625, P25445, P05412, P31689, Q7Z6J4, P21580, Q07820, P13236, Q9BZL6, P18847, P01583, P50591, Q10589, Q8IZ21, P28065, Q96CV9, O75044, P32248, P25942, A0A024R1Y5, O43187, Q9UMW8, Q13625, A0A024R882, P10147, P80075, P18510, P41221, O60674, Q04206, P02778, P05362, C9J…	209	2728	16650	1.48934	0.999983	0.0350805	0.0317585
GOTERM_BP_FAT	GO:0031399~regulation of protein modification process	35	15.4185	0.00277688	P01583, P52630, Q96GX5, P28065, Q8NC42, P19474, P51965, Q9P278, P12931, A0A0S2Z4Z8, Q9C035, P32248, P19525, Q53GL7, P25942, Q5STB3, Q13287, Q92854, P25445, P05412, P31689, O43187, Q9UII4, P21580, Q7Z6J4, P10147, P80075, P13236, Q9BZL6, P41221, O60674, P18847, P05161, P02778, P05362	209	1664	16650	1.67565	0.999987	0.0357889	0.0323999
GOTERM_BP_FAT	GO:0002507~tolerance induction	4	1.76211	0.00283014	A6NK06, A0A0B7MGD3, P21580, U6BMB8, P14902	209	23	16650	13.8548	0.999989	0.0362438	0.0328117
GOTERM_BP_FAT	GO:0001914~regulation of T cell mediated cytotoxicity	4	1.76211	0.00283014	A0A1C3PHH2, F6IR49, A0A0B7MGD3, U6BMB8, Q92692, P61769	209	23	16650	13.8548	0.999989	0.0362438	0.0328117
GOTERM_BP_FAT	GO:1903706~regulation of hemopoiesis	12	5.28634	0.00284738	P05412, A0A0B7MGD3, P26651, U6BMB8, Q01151, P10147, A0A0S2Z4Z8, P17676, P19525, P05161, Q5STB3, Q92985, P25445	209	328	16650	2.91458	0.99999	0.0363492	0.0329071
GOTERM_BP_FAT	GO:0006953~acute-phase response	5	2.20264	0.0029958	P01583, O15162, Q5STB3, P18510, P17676	209	48	16650	8.29844	0.999994	0.0381231	0.0345131
GOTERM_BP_FAT	GO:0051248~negative regulation of protein metabolic process	25	11.0132	0.00303036	Q96GX5, Q96NA2, Q9Y287, P28065, Q10589, Q8NC42, P19474, P51965, P12931, P19525, Q53GL7, Q5STB3, Q13287, Q92854, P05412, P31689, P26651, P21580, Q9HCE1, E9PGN7, P18847, Q04206, P05161, Q9Y385, Q9UHP3	209	1049	16650	1.8986	0.999995	0.0384417	0.0348015
GOTERM_BP_FAT	GO:0030595~leukocyte chemotaxis	9	3.96476	0.00307814	P41221, C6KYL4, P80075, P02778, P10147, Q07343, P13236, P32248, O14625	209	194	16650	3.6958	0.999996	0.0389254	0.0352394
GOTERM_BP_FAT	GO:0008625~extrinsic apoptotic signaling pathway via death domain receptors	6	2.64317	0.00309174	P18847, P21580, P50591, P05362, Q5STB3, P25445	209	79	16650	6.05051	0.999996	0.0389752	0.0352844
GOTERM_BP_FAT	GO:0002573~myeloid leukocyte differentiation	9	3.96476	0.00317871	P05412, P17275, P10147, P12931, Q5STB3, P32248, Q92985, P17676, A0A024RA70	209	195	16650	3.67685	0.999997	0.0399468	0.0361641
GOTERM_BP_FAT	GO:0043632~modification-dependent macromolecule catabolic process	17	7.48899	0.00323394	Q7Z419, Q6FIF1, Q8IVU3, Q9UMW8, Q9UII4, P21580, P28065, Q9Y508, P51965, Q8TCS8, Q6ZMZ0, P05161, Q9NRD1, Q9Y385, Q9UHP3, O14933, Q9Y5A7	209	593	16650	2.28382	0.999998	0.0405147	0.0366781
GOTERM_BP_FAT	GO:0002706~regulation of lymphocyte mediated immunity	7	3.0837	0.00336146	A0A1C3PHH2, F6IR49, A0A0B7MGD3, Q8WXG1, U6BMB8, Q92692, P25942, Q5STB3, P61769	209	116	16650	4.80738	0.999999	0.0419818	0.0380064
GOTERM_BP_FAT	GO:0051403~stress-activated MAPK cascade	10	4.40529	0.00344324	P01583, P31689, P19525, O43187, P41221, P26651, Q7Z6J4, A0A0S2Z4Z8, Q5STB3, P32248	209	242	16650	3.29195	0.999999	0.0428704	0.0388108
GOTERM_BP_FAT	GO:0002703~regulation of leukocyte mediated immunity	8	3.52423	0.00348644	A0A1C3PHH2, F6IR49, A0A0B7MGD3, Q8WXG1, U6BMB8, Q92692, Q10589, P25942, Q5STB3, P61769	209	156	16650	4.08539	0.999999	0.0432747	0.0391768
GOTERM_BP_FAT	GO:0040012~regulation of locomotion	20	8.81057	0.00358798	P01583, P05412, P98066, O95786, Q10589, P10147, P80075, P12931, P13236, O75044, P32248, Q9BZL6, P41221, O60674, P02778, Q9NZQ7, P05362, Q5STB3, O14625, Q92854	209	768	16650	2.07461	0.999999	0.0443985	0.0401941
GOTERM_BP_FAT	GO:0002690~positive regulation of leukocyte chemotaxis	6	2.64317	0.00363233	P41221, P02778, P10147, P13236, P32248, O14625	209	82	16650	5.82915	1	0.0448099	0.0405666
GOTERM_BP_FAT	GO:0001910~regulation of leukocyte mediated cytotoxicity	5	2.20264	0.00373738	A0A1C3PHH2, F6IR49, A0A0B7MGD3, U6BMB8, Q92692, P05362, P61769	209	51	16650	7.8103	1	0.0459652	0.0416125
GOTERM_BP_FAT	GO:0008637~apoptotic mitochondrial changes	7	3.0837	0.00381237	P09913, P05412, Q9BRQ8, Q13625, P50591, Q07820, P52789	209	119	16650	4.68618	1	0.0466034	0.0421903
GOTERM_BP_FAT	GO:0002224~toll-like receptor signaling pathway	7	3.0837	0.00381237	A6NK06, O43187, Q8WXG1, P21580, A0A0S2Z4Z8, Q92985, Q9H1C4	209	119	16650	4.68618	1	0.0466034	0.0421903
GOTERM_BP_FAT	GO:0016310~phosphorylation	43	18.9427	0.00388315	P01583, P52630, Q96GX5, P32927, P28065, Q8NC42, Q9P278, P12931, A0A0S2Z4Z8, Q9C035, P32248, P19525, Q8NB16, P27707, P25942, V9HWH2, Q5STB3, P26951, Q92854, A0A024RBH0, P25445, P05412, P31689, O43187, P29323, P26651, Q16875, Q9UII4, P21580, Q7Z6J4, Q5EBM0, P10147, P80075, P13236, P52789, Q9BZL6, P41221, O60674, P18847, Q8TCG2, P02778, P05362, Q92622	209	2229	16650	1.53683	1	0.0473251	0.0428437
GOTERM_BP_FAT	GO:0051173~positive regulation of nitrogen compound metabolic process	36	15.859	0.00396924	P01583, O15162, Q92539, P15408, P12931, A0A0S2Z4Z8, Q8TCS8, P17676, Q8NF64, P15036, Q00653, P42224, P17275, Q9BYK8, P25942, Q5STB3, P49716, O14625, P05412, O95786, P26651, A0A024R168, O00178, P17535, Q9BZL6, P41221, O60674, P18847, P28907, Q00403, Q04206, Q8NI08, P02778, P05362, C9J6P4, Q92985	209	1767	16650	1.62306	1	0.0482286	0.0436616
GOTERM_BP_FAT	GO:0030099~myeloid cell differentiation	12	5.28634	0.00398955	P05412, P26651, O60674, P17275, P05161, P10147, P12931, Q5STB3, P32248, Q92985, P17676, A0A024RA70	209	343	16650	2.78712	1	0.0483298	0.0437532
GOTERM_BP_FAT	GO:0002709~regulation of T cell mediated immunity	5	2.20264	0.00400985	A0A1C3PHH2, F6IR49, A0A0B7MGD3, Q8WXG1, U6BMB8, Q92692, P61769	209	52	16650	7.6601	1	0.0484303	0.0438442
GOTERM_BP_FAT	GO:0061014~positive regulation of mRNA catabolic process	4	1.76211	0.00404225	P26651, O00178, C9J6P4, Q8TCS8	209	26	16650	12.2562	1	0.0484303	0.0438442
GOTERM_BP_FAT	GO:2000403~positive regulation of lymphocyte migration	4	1.76211	0.00404225	P41221, P02778, P10147, P13236	209	26	16650	12.2562	1	0.0484303	0.0438442
GOTERM_BP_FAT	GO:0006979~response to oxidative stress	13	5.72687	0.00404586	P05412, A0A024R642, P21580, A0A024R168, Q07820, P12931, P32248, Q8TCS8, P42224, O60674, P28907, Q04206, Q5STB3	209	394	16650	2.62854	1	0.0484303	0.0438442
GOTERM_BP_FAT	GO:0022409~positive regulation of cell-cell adhesion	10	4.40529	0.00406124	A0A1C3PHH2, F6IR49, P41221, Q14213, A0A024R168, Q01151, Q9NZQ7, P12931, A0A0S2Z4Z8, Q5STB3, P32248	209	248	16650	3.2123	1	0.0484706	0.0438807
GOTERM_BP_FAT	GO:0050921~positive regulation of chemotaxis	7	3.0837	0.00413694	Q9BZL6, P41221, P02778, P10147, P13236, P32248, O14625	209	121	16650	4.60872	1	0.0492284	0.0445667
GOTERM_BP_FAT	GO:0060326~cell chemotaxis	10	4.40529	0.00438357	Q9BZL6, P41221, C6KYL4, P80075, P02778, P10147, Q07343, P13236, P32248, O14625	209	251	16650	3.17391	1	0.0520098	0.0470847
GOTERM_BP_FAT	GO:0046596~regulation of viral entry into host cell	4	1.76211	0.0045061	Q12899, Q92692, P19474, Q9C035	209	27	16650	11.8022	1	0.0533068	0.0482589
GOTERM_BP_FAT	GO:0032880~regulation of protein localization	23	10.1322	0.00452709	P01583, P31689, O95786, Q96RD7, Q16739, Q8WXG1, Q13625, A0A024R882, P10124, P10147, P12931, Q9C035, P32248, P41221, O60674, P28907, Q53GL7, Q9ULY5, C6KYL4, P25942, Q9NZQ7, Q9Y385, Q5STB3	209	962	16650	1.90467	1	0.0533984	0.0483419
GOTERM_BP_FAT	GO:0006919~activation of cysteine-type endopeptidase activity involved in apoptotic process	6	2.64317	0.00467909	Q9BXK5, O60674, P55210, P50591, Q5STB3, P25445	209	87	16650	5.49414	1	0.0550305	0.0498194
GOTERM_BP_FAT	GO:0031098~stress-activated protein kinase signaling cascade	10	4.40529	0.00472867	P01583, P31689, P19525, O43187, P41221, P26651, Q7Z6J4, A0A0S2Z4Z8, Q5STB3, P32248	209	254	16650	3.13642	1	0.0554519	0.0502009
GOTERM_BP_FAT	GO:0045935~positive regulation of nucleobase-containing compound metabolic process	34	14.978	0.00481772	P01583, O15162, Q92539, P15408, P12931, A0A0S2Z4Z8, Q8TCS8, P17676, Q8NF64, P15036, Q00653, P42224, P17275, Q9BYK8, P25942, Q5STB3, P49716, O14625, P05412, O95786, P26651, A0A024R168, O00178, P17535, Q9BZL6, P41221, P18847, P28907, Q00403, Q04206, Q8NI08, P02778, C9J6P4, Q92985	209	1658	16650	1.63366	1	0.0563324	0.050998
GOTERM_BP_FAT	GO:1902041~regulation of extrinsic apoptotic signaling pathway via death domain receptors	5	2.20264	0.00490717	P18847, P21580, P50591, P05362, P25445	209	55	16650	7.24228	1	0.0572125	0.0517948
GOTERM_BP_FAT	GO:0000302~response to reactive oxygen species	9	3.96476	0.0049248	P05412, P42224, A0A024R642, P21580, Q04206, A0A024R168, P12931, Q5STB3, P32248	209	210	16650	3.41422	1	0.0572525	0.051831
GOTERM_BP_FAT	GO:0010646~regulation of cell communication	54	23.7885	0.00496606	O95236, O15162, P52630, Q8WXG1, Q8NC42, P12931, A0A0S2Z4Z8, P63172, Q9C035, A1L390, A6NK06, P19525, P42224, Q8N103, Q5STB3, Q92854, O14625, P25445, P05412, P31689, Q7Z6J4, P21580, Q07820, P13236, Q9BZL6, P18847, P01583, P50591, Q10589, Q8IZ21, P28065, Q96CV9, O75044, P32248, C6KYL4, P25942, A0A024R1Y5, O43187, Q9UMW8, P29323, Q13625, A0A024R882, P10147, P80075, P18510, P41221, O60674, P28907, Q04…	209	3020	16650	1.42447	1	0.0575663	0.052115
GOTERM_BP_FAT	GO:0045732~positive regulation of protein catabolic process	10	4.40529	0.00512718	Q7Z419, P41221, Q96NA2, P21580, Q6ZMZ0, P28065, Q9Y508, P51965, Q5STB3, Q9Y5A7	209	257	16650	3.09981	1	0.0592637	0.0536518
GOTERM_BP_FAT	GO:1904019~epithelial cell apoptotic process	6	2.64317	0.00515233	P26651, O60674, P21580, P25942, P05362, P25445	209	89	16650	5.37068	1	0.0593843	0.0537609
GOTERM_BP_FAT	GO:0035457~cellular response to interferon-alpha	3	1.32159	0.00527749	P09913, P00973, Q5T765	209	9	16650	26.555	1	0.0605465	0.0548131
GOTERM_BP_FAT	GO:0051222~positive regulation of protein transport	14	6.1674	0.00528319	P01583, O95786, Q96RD7, Q16739, A0A024R882, P10147, P12931, P41221, O60674, P28907, Q9ULY5, C6KYL4, Q9NZQ7, Q5STB3	209	460	16650	2.42459	1	0.0605465	0.0548131
GOTERM_BP_FAT	GO:2001056~positive regulation of cysteine-type endopeptidase activity	7	3.0837	0.00543517	Q9BXK5, O60674, P55210, P50591, O15553, Q5STB3, P25445	209	128	16650	4.35668	1	0.0621119	0.0562302
GOTERM_BP_FAT	GO:0050706~regulation of interleukin-1 beta secretion	4	1.76211	0.00552715	Q96RD7, P41221, P10147, P32248	209	29	16650	10.9883	1	0.0628071	0.0568596
GOTERM_BP_FAT	GO:0061013~regulation of mRNA catabolic process	4	1.76211	0.00552715	P26651, O00178, C9J6P4, Q8TCS8	209	29	16650	10.9883	1	0.0628071	0.0568596
GOTERM_BP_FAT	GO:1904951~positive regulation of establishment of protein localization	15	6.60793	0.00557019	P01583, O95786, Q96RD7, Q16739, Q13625, A0A024R882, P10147, P12931, P41221, O60674, P28907, Q9ULY5, C6KYL4, Q9NZQ7, Q5STB3	209	517	16650	2.31137	1	0.0631184	0.0571414
GOTERM_BP_FAT	GO:0051249~regulation of lymphocyte activation	13	5.72687	0.00566941	Q14213, P21580, P14902, Q01151, P12931, A0A0S2Z4Z8, P32248, P17676, A0A1C3PHH2, F6IR49, P28907, P25942, Q9NZQ7, P25445	209	411	16650	2.51982	1	0.0637058	0.0576732
GOTERM_BP_FAT	GO:0042493~response to drug	13	5.72687	0.00566941	P05412, Q8NC42, P12931, Q07343, P13236, P17535, P42224, P28907, P17275, Q04206, P05362, P61769, P02795	209	411	16650	2.51982	1	0.0637058	0.0576732
GOTERM_BP_FAT	GO:0046700~heterocycle catabolic process	13	5.72687	0.00566941	P31941, P26651, P14902, E5KRG5, O00178, Q07343, Q8TCS8, Q8IZH2, Q9HC16, Q9NPI6, P29728, Q96AZ6, C9J6P4	209	411	16650	2.51982	1	0.0637058	0.0576732
GOTERM_BP_FAT	GO:0070228~regulation of lymphocyte apoptotic process	5	2.20264	0.00593025	P41221, P14902, Q9NZQ7, P05362, P25445	209	58	16650	6.86768	1	0.0664517	0.0601591
GOTERM_BP_FAT	GO:0042127~regulation of cell proliferation	32	14.0969	0.00599162	P01583, P15408, P12931, A0A0S2Z4Z8, P17676, A0A1C3PHH2, F6IR49, P19525, P42224, P17275, Q53GL7, P25942, Q9NZQ7, Q5STB3, O14625, P25445, P05412, Q14213, P26651, P21580, A0A024R168, P14902, P80075, Q5T765, P17535, Q9BZL6, P41221, O60674, P18847, P28907, Q04206, A0A024R6K8, P02778	209	1552	16650	1.64258	1	0.0669534	0.0606132
GOTERM_BP_FAT	GO:1903037~regulation of leukocyte cell-cell adhesion	11	4.84581	0.00607249	A0A1C3PHH2, F6IR49, Q14213, P14902, A0A024R168, Q01151, Q9NZQ7, P12931, A0A0S2Z4Z8, Q5STB3, P32248, P17676	209	313	16650	2.79973	1	0.0674413	0.0610549
GOTERM_BP_FAT	GO:0001913~T cell mediated cytotoxicity	4	1.76211	0.00608543	A0A1C3PHH2, F6IR49, A0A0B7MGD3, U6BMB8, Q92692, P61769	209	30	16650	10.622	1	0.0674413	0.0610549
GOTERM_BP_FAT	GO:0032731~positive regulation of interleukin-1 beta production	4	1.76211	0.00608543	Q96RD7, P41221, O60674, P10147	209	30	16650	10.622	1	0.0674413	0.0610549
GOTERM_BP_FAT	GO:1903039~positive regulation of leukocyte cell-cell adhesion	9	3.96476	0.00614723	A0A1C3PHH2, F6IR49, Q14213, A0A024R168, Q01151, Q9NZQ7, P12931, A0A0S2Z4Z8, Q5STB3, P32248	209	218	16650	3.28892	1	0.0679396	0.061506
GOTERM_BP_FAT	GO:0051817~modification of morphology or physiology of other organism involved in symbiotic interaction	6	2.64317	0.00619881	P19525, P05412, A0A024R882, P10147, C9J6P4, P13236	209	93	16650	5.13968	1	0.0683224	0.0618526
GOTERM_BP_FAT	GO:0001932~regulation of protein phosphorylation	28	12.3348	0.00624573	P01583, P52630, Q8NC42, Q9P278, P12931, A0A0S2Z4Z8, Q9C035, P32248, P19525, P25942, Q5STB3, Q92854, P25445, P05412, P31689, O43187, Q9UII4, P21580, Q7Z6J4, P10147, P80075, P13236, Q9BZL6, P41221, O60674, P18847, P02778, P05362	209	1300	16650	1.71586	1	0.068652	0.062151
GOTERM_BP_FAT	GO:0045184~establishment of protein localization	39	17.1806	0.00634758	P01583, Q8WXG1, Q96NA2, P63172, P12931, Q96CV9, P32248, P14598, A0A024RA70, Q53GL7, Q9ULY5, C6KYL4, P25942, Q9NZQ7, P20592, Q5STB3, P05412, P31689, O95786, P09914, Q96RD7, Q16739, P21580, Q13625, A0A024R882, Q07820, P10124, P10147, O95183, P52789, P18510, P41221, O60674, P28907, Q9H2G9, Q9Y385, Q03518, Q9H1C4, Q96PP8	209	2021	16650	1.53733	1	0.0695819	0.0629928
GOTERM_BP_FAT	GO:0030163~protein catabolic process	20	8.81057	0.0063832	Q7Z419, Q6FIF1, Q8IVU3, Q9UMW8, Q9UII4, Q96NA2, P21580, P28065, Q9Y508, P51965, P41221, Q6ZMZ0, Q04206, P05161, Q9NRD1, Q9Y385, Q5STB3, Q9UHP3, O14933, Q9Y5A7	209	811	16650	1.96461	1	0.0697828	0.0631747
GOTERM_BP_FAT	GO:0044270~cellular nitrogen compound catabolic process	13	5.72687	0.00643588	P31941, P26651, P14902, E5KRG5, O00178, Q07343, Q8TCS8, Q8IZH2, Q9HC16, Q9NPI6, P29728, Q96AZ6, C9J6P4	209	418	16650	2.47762	1	0.0701684	0.0635238
GOTERM_BP_FAT	GO:1990266~neutrophil migration	6	2.64317	0.00648211	P01583, P80075, P10147, Q07343, P13236, P32248	209	94	16650	5.085	1	0.0704821	0.0638078
GOTERM_BP_FAT	GO:0071248~cellular response to metal ion	7	3.0837	0.00652961	P05412, P41221, P17275, P61769, P02795, P17535, P25445	209	133	16650	4.1929	1	0.0708077	0.0641025
GOTERM_BP_FAT	GO:0002429~immune response-activating cell surface receptor signaling pathway	12	5.28634	0.00656854	Q9BZL6, B0I1T2, P28907, Q04206, A0A024R168, P28065, C6KYL4, Q9ULY5, P12931, A0A0S2Z4Z8, Q07343, P32248	209	367	16650	2.60485	1	0.0710343	0.0643077
GOTERM_BP_FAT	GO:1902680~positive regulation of RNA biosynthetic process	29	12.7753	0.00658572	P01583, O15162, Q92539, P15408, P12931, A0A0S2Z4Z8, P17676, Q8NF64, P15036, Q00653, P42224, P17275, Q9BYK8, P25942, Q5STB3, P49716, P05412, O95786, A0A024R168, P17535, Q9BZL6, P41221, P18847, P28907, Q00403, Q04206, Q8NI08, P02778, Q92985	209	1369	16650	1.68757	1	0.0710343	0.0643077
GOTERM_BP_FAT	GO:0032728~positive regulation of interferon-beta production	4	1.76211	0.00667621	O95786, A0A0S2Z4Z8, C9J6P4, Q92985	209	31	16650	10.2794	1	0.0716459	0.0648613
GOTERM_BP_FAT	GO:0032677~regulation of interleukin-8 production	5	2.20264	0.00668575	O95786, Q9BZL6, P41221, C6KYL4, Q5STB3	209	60	16650	6.63876	1	0.0716459	0.0648613
GOTERM_BP_FAT	GO:0032845~negative regulation of homeostatic process	8	3.52423	0.00669571	P26651, P28907, P21580, P02778, P10147, P12931, P32248, O14625	209	176	16650	3.62114	1	0.0716459	0.0648613
GOTERM_BP_FAT	GO:0019941~modification-dependent protein catabolic process	16	7.04846	0.0068169	Q7Z419, Q6FIF1, Q8IVU3, Q9UMW8, Q9UII4, P21580, P28065, Q9Y508, P51965, Q6ZMZ0, P05161, Q9NRD1, Q9Y385, Q9UHP3, O14933, Q9Y5A7	209	585	16650	2.17887	1	0.0727497	0.0658606
GOTERM_BP_FAT	GO:0023051~regulation of signaling	54	23.7885	0.00694374	O95236, O15162, P52630, Q8WXG1, Q8NC42, P12931, A0A0S2Z4Z8, P63172, Q9C035, A1L390, A6NK06, P19525, P42224, Q8N103, Q5STB3, Q92854, O14625, P25445, P05412, P31689, Q7Z6J4, P21580, Q07820, P13236, Q9BZL6, P18847, P01583, P50591, Q10589, Q8IZ21, P28065, Q96CV9, O75044, P32248, C6KYL4, P25942, A0A024R1Y5, O43187, Q9UMW8, P29323, Q13625, A0A024R882, P10147, P80075, P18510, P41221, O60674, P28907, Q04…	209	3070	16650	1.40127	1	0.0738476	0.0668546
GOTERM_BP_FAT	GO:0030155~regulation of cell adhesion	17	7.48899	0.00695639	Q14213, P14902, A0A024R168, Q01151, P12931, A0A0S2Z4Z8, P18510, P32248, P17676, A0A1C3PHH2, F6IR49, Q9BZL6, P41221, O60674, Q9NZQ7, P05362, Q5STB3, Q92854	209	643	16650	2.10623	1	0.0738476	0.0668546
GOTERM_BP_FAT	GO:0019439~aromatic compound catabolic process	13	5.72687	0.00704183	P31941, P26651, P14902, E5KRG5, O00178, Q07343, Q8TCS8, Q8IZH2, Q9HC16, Q9NPI6, P29728, Q96AZ6, C9J6P4	209	423	16650	2.44834	1	0.0745584	0.067498
GOTERM_BP_FAT	GO:0031341~regulation of cell killing	5	2.20264	0.00708631	A0A1C3PHH2, F6IR49, A0A0B7MGD3, U6BMB8, Q92692, P05362, P61769	209	61	16650	6.52992	1	0.0746375	0.0675697
GOTERM_BP_FAT	GO:0042108~positive regulation of cytokine biosynthetic process	5	2.20264	0.00708631	P01583, P41221, Q14213, Q04206, Q5STB3	209	61	16650	6.52992	1	0.0746375	0.0675697
GOTERM_BP_FAT	GO:0031334~positive regulation of protein complex assembly	9	3.96476	0.0072387	P05412, P05362, Q9P278, P12931, Q5STB3, P32248, Q96PP8, O14613, P25445	209	224	16650	3.20083	1	0.0758465	0.0686643
GOTERM_BP_FAT	GO:2000116~regulation of cysteine-type endopeptidase activity	9	3.96476	0.0072387	Q9BXK5, O60674, P55210, P28065, P50591, O15553, P12931, Q5STB3, P25445	209	224	16650	3.20083	1	0.0758465	0.0686643
GOTERM_BP_FAT	GO:0046683~response to organophosphorus	7	3.0837	0.00725852	P05412, Q6FGT0, P42224, Q96RD7, P17275, Q04206, P17535	209	136	16650	4.10041	1	0.0758571	0.0686738
GOTERM_BP_FAT	GO:0050704~regulation of interleukin-1 secretion	4	1.76211	0.00729994	Q96RD7, P41221, P10147, P32248	209	32	16650	9.95813	1	0.076093	0.0688873
GOTERM_BP_FAT	GO:0006796~phosphate-containing compound metabolic process	54	23.7885	0.00755677	O15162, P52630, Q92539, Q96GX5, Q8NC42, Q9UN19, P12931, A0A0S2Z4Z8, Q9C035, P19525, Q8NB16, P27707, P29728, Q5STB3, Q92854, O14625, A0A024RBH0, P25445, P05412, P31689, V9HWB5, Q16875, Q9UII4, Q7Z6J4, P21580, Q5EBM0, Q07343, P13236, Q9BZL6, P18847, P00973, P01583, P32927, P28065, Q9P278, P32248, P25942, V9HWH2, Q8N884, P26951, O43187, P36959, P29323, P26651, A0A024R642, P10147, P80075, P52789, P41…	209	3083	16650	1.39537	1	0.078567	0.0711271
GOTERM_BP_FAT	GO:0051591~response to cAMP	6	2.64317	0.00770639	P05412, Q6FGT0, P42224, P17275, Q04206, P17535	209	98	16650	4.87745	1	0.0799167	0.072349
GOTERM_BP_FAT	GO:0006793~phosphorus metabolic process	54	23.7885	0.00785493	O15162, P52630, Q92539, Q96GX5, Q8NC42, Q9UN19, P12931, A0A0S2Z4Z8, Q9C035, P19525, Q8NB16, P27707, P29728, Q5STB3, Q92854, O14625, A0A024RBH0, P25445, P05412, P31689, V9HWB5, Q16875, Q9UII4, Q7Z6J4, P21580, Q5EBM0, Q07343, P13236, Q9BZL6, P18847, P00973, P01583, P32927, P28065, Q9P278, P32248, P25942, V9HWH2, Q8N884, P26951, O43187, P36959, P29323, P26651, A0A024R642, P10147, P80075, P52789, P41…	209	3089	16650	1.39266	1	0.0812057	0.0735159
GOTERM_BP_FAT	GO:0031329~regulation of cellular catabolic process	12	5.28634	0.00789306	Q7Z419, P26651, P21580, Q6ZMZ0, P28065, Q9Y508, P51965, O00178, Q5STB3, C9J6P4, Q9Y5A7, Q8TCS8	209	377	16650	2.53576	1	0.0812057	0.0735159
GOTERM_BP_FAT	GO:1900225~regulation of NLRP3 inflammasome complex assembly	3	1.32159	0.00793134	P19525, O15553, Q96PP8	209	11	16650	21.7268	1	0.0812057	0.0735159
GOTERM_BP_FAT	GO:0070431~nucleotide-binding oligomerization domain containing 2 signaling pathway	3	1.32159	0.00793134	P21580, Q04206, A0A0S2Z4Z8	209	11	16650	21.7268	1	0.0812057	0.0735159
GOTERM_BP_FAT	GO:0002676~regulation of chronic inflammatory response	3	1.32159	0.00793134	P21580, P14902, Q5STB3	209	11	16650	21.7268	1	0.0812057	0.0735159
GOTERM_BP_FAT	GO:0070423~nucleotide-binding oligomerization domain containing signaling pathway	4	1.76211	0.00795705	O43187, P21580, Q04206, A0A0S2Z4Z8	209	33	16650	9.65637	1	0.0812627	0.0735675
GOTERM_BP_FAT	GO:1903320~regulation of protein modification by small protein conjugation or removal	10	4.40529	0.00801448	P31689, Q96GX5, P21580, P28065, P05161, Q53GL7, P19474, P51965, A0A0S2Z4Z8, Q13287	209	276	16650	2.88642	1	0.081463	0.0737489
GOTERM_BP_FAT	GO:0034599~cellular response to oxidative stress	9	3.96476	0.00801706	O60674, A0A024R642, P21580, Q04206, A0A024R168, Q07820, P12931, Q5STB3, Q8TCS8	209	228	16650	3.14467	1	0.081463	0.0737489
GOTERM_BP_FAT	GO:0032874~positive regulation of stress-activated MAPK cascade	7	3.0837	0.00804454	P01583, P19525, P41221, Q7Z6J4, A0A0S2Z4Z8, Q5STB3, P32248	209	139	16650	4.01191	1	0.0815368	0.0738157
GOTERM_BP_FAT	GO:0001934~positive regulation of protein phosphorylation	21	9.2511	0.00807569	P01583, P05412, O43187, Q7Z6J4, P10147, P80075, Q9P278, P12931, A0A0S2Z4Z8, P13236, Q9C035, P32248, P19525, Q9BZL6, P41221, O60674, P25942, P05362, Q5STB3, Q92854, P25445	209	890	16650	1.87974	1	0.0816474	0.0739158
GOTERM_BP_FAT	GO:1903532~positive regulation of secretion by cell	11	4.84581	0.0081948	P01583, Q96RD7, P41221, O60674, P28907, C6KYL4, Q9ULY5, P10147, Q9NZQ7, P12931, Q5STB3	209	327	16650	2.67986	1	0.0826445	0.0748185
GOTERM_BP_FAT	GO:0007254~JNK cascade	8	3.52423	0.00822074	P01583, P31689, O43187, P41221, Q7Z6J4, A0A0S2Z4Z8, Q5STB3, P32248	209	183	16650	3.48263	1	0.0826994	0.0748682
GOTERM_BP_FAT	GO:0042325~regulation of phosphorylation	29	12.7753	0.00826777	P01583, P52630, Q8NC42, Q9P278, P12931, A0A0S2Z4Z8, Q9C035, P32248, P19525, P25942, Q5STB3, Q92854, P25445, P05412, P31689, O43187, Q9UII4, P21580, Q7Z6J4, P10147, P80075, P13236, Q9BZL6, P41221, O60674, P18847, P02778, P05362, Q92622	209	1393	16650	1.6585	1	0.0829656	0.0751092
GOTERM_BP_FAT	GO:1903321~negative regulation of protein modification by small protein conjugation or removal	7	3.0837	0.00831965	P31689, P21580, P28065, P05161, Q53GL7, P19474, P51965	209	140	16650	3.98325	1	0.0830729	0.0752063
GOTERM_BP_FAT	GO:0070304~positive regulation of stress-activated protein kinase signaling cascade	7	3.0837	0.00831965	P01583, P19525, P41221, Q7Z6J4, A0A0S2Z4Z8, Q5STB3, P32248	209	140	16650	3.98325	1	0.0830729	0.0752063
GOTERM_BP_FAT	GO:0002688~regulation of leukocyte chemotaxis	6	2.64317	0.00837513	P41221, P02778, P10147, P13236, P32248, O14625	209	100	16650	4.7799	1	0.0834204	0.0755209
GOTERM_BP_FAT	GO:0034655~nucleobase-containing compound catabolic process	12	5.28634	0.00841057	P31941, Q8IZH2, P26651, Q9HC16, Q9NPI6, E5KRG5, P29728, Q96AZ6, O00178, Q07343, C9J6P4, Q8TCS8	209	380	16650	2.51574	1	0.0835671	0.0756537
GOTERM_BP_FAT	GO:0043254~regulation of protein complex assembly	12	5.28634	0.00857005	P19525, P05412, Q6GPH4, O15553, P05362, Q9P278, P12931, Q5STB3, P32248, Q96PP8, O14613, P25445	209	381	16650	2.50914	1	0.0844691	0.0764703
GOTERM_BP_FAT	GO:0010950~positive regulation of endopeptidase activity	7	3.0837	0.00860146	Q9BXK5, O60674, P55210, P50591, O15553, Q5STB3, P25445	209	141	16650	3.955	1	0.0844691	0.0764703
GOTERM_BP_FAT	GO:0031401~positive regulation of protein modification process	25	11.0132	0.00864791	P01583, Q96GX5, P28065, P51965, Q9P278, P12931, A0A0S2Z4Z8, Q9C035, P32248, P19525, P25942, Q5STB3, Q13287, Q92854, P25445, P05412, O43187, Q7Z6J4, P10147, P80075, P13236, Q9BZL6, P41221, O60674, P05362	209	1143	16650	1.74246	1	0.0844691	0.0764703
GOTERM_BP_FAT	GO:0035872~nucleotide-binding domain, leucine rich repeat containing receptor signaling pathway	4	1.76211	0.00864792	O43187, P21580, Q04206, A0A0S2Z4Z8	209	34	16650	9.37236	1	0.0844691	0.0764703
GOTERM_BP_FAT	GO:0050702~interleukin-1 beta secretion	4	1.76211	0.00864792	Q96RD7, P41221, P10147, Q96PP8	209	34	16650	9.37236	1	0.0844691	0.0764703
GOTERM_BP_FAT	GO:0001912~positive regulation of leukocyte mediated cytotoxicity	4	1.76211	0.00864792	A0A1C3PHH2, F6IR49, A0A0B7MGD3, U6BMB8, Q92692, P61769	209	34	16650	9.37236	1	0.0844691	0.0764703
GOTERM_BP_FAT	GO:1902042~negative regulation of extrinsic apoptotic signaling pathway via death domain receptors	4	1.76211	0.00864792	P21580, P50591, P05362, P25445	209	34	16650	9.37236	1	0.0844691	0.0764703
GOTERM_BP_FAT	GO:0070661~leukocyte proliferation	10	4.40529	0.0087811	A0A1C3PHH2, F6IR49, Q14213, P28907, P21580, P14902, P80075, P25942, Q9NZQ7, A0A0S2Z4Z8, P17676	209	280	16650	2.84518	1	0.0855627	0.0774603
GOTERM_BP_FAT	GO:0010557~positive regulation of macromolecule biosynthetic process	32	14.0969	0.00893613	P01583, O15162, Q92539, P15408, P12931, A0A0S2Z4Z8, P32248, P17676, Q8NF64, P15036, Q00653, P42224, P17275, Q9BYK8, P25942, Q5STB3, P49716, P05412, O95786, Q14213, A0A024R168, P17535, Q9BZL6, P41221, O60674, P18847, P28907, Q00403, Q04206, Q8NI08, P02778, Q92985	209	1597	16650	1.59629	1	0.0867771	0.0785597
GOTERM_BP_FAT	GO:0050920~regulation of chemotaxis	8	3.52423	0.00894875	Q9BZL6, P41221, P02778, P10147, P13236, P32248, O14625, Q92854	209	186	16650	3.42645	1	0.0867771	0.0785597
GOTERM_BP_FAT	GO:0045785~positive regulation of cell adhesion	12	5.28634	0.0092486	Q14213, A0A024R168, Q01151, P12931, A0A0S2Z4Z8, P32248, A0A1C3PHH2, F6IR49, Q9BZL6, P41221, O60674, Q9NZQ7, Q5STB3	209	385	16650	2.48307	1	0.0894696	0.0809973
GOTERM_BP_FAT	GO:0032755~positive regulation of interleukin-6 production	5	2.20264	0.00932694	P01583, O95786, P41221, A0A0S2Z4Z8, Q5STB3	209	66	16650	6.03523	1	0.089583	0.0811
GOTERM_BP_FAT	GO:1904035~regulation of epithelial cell apoptotic process	5	2.20264	0.00932694	P26651, O60674, P21580, P25942, P05362	209	66	16650	6.03523	1	0.089583	0.0811
GOTERM_BP_FAT	GO:0032637~interleukin-8 production	5	2.20264	0.00932694	O95786, Q9BZL6, P41221, C6KYL4, Q5STB3	209	66	16650	6.03523	1	0.089583	0.0811
GOTERM_BP_FAT	GO:0006935~chemotaxis	15	6.60793	0.00966531	P29323, A0A024R168, E5KRG5, P10147, P80075, Q07343, O00421, P13236, P32248, Q9BZL6, P41221, C6KYL4, P02778, O14625, Q92854	209	552	16650	2.16481	1	0.0926125	0.0838425
GOTERM_BP_FAT	GO:0042330~taxis	15	6.60793	0.00981127	P29323, A0A024R168, E5KRG5, P10147, P80075, Q07343, O00421, P13236, P32248, Q9BZL6, P41221, C6KYL4, P02778, O14625, Q92854	209	553	16650	2.1609	1	0.0937883	0.084907
GOTERM_BP_FAT	GO:0045893~positive regulation of transcription, DNA-templated	28	12.3348	0.00999305	P01583, O15162, Q92539, P15408, P12931, A0A0S2Z4Z8, P17676, Q8NF64, P15036, Q00653, P42224, P17275, Q9BYK8, P25942, Q5STB3, P49716, P05412, O95786, A0A024R168, P17535, Q9BZL6, P41221, P18847, P28907, Q04206, Q8NI08, P02778, Q92985	209	1349	16650	1.65354	1	0.0950753	0.0860722
GOTERM_BP_FAT	GO:1903508~positive regulation of nucleic acid-templated transcription	28	12.3348	0.00999305	P01583, O15162, Q92539, P15408, P12931, A0A0S2Z4Z8, P17676, Q8NF64, P15036, Q00653, P42224, P17275, Q9BYK8, P25942, Q5STB3, P49716, P05412, O95786, A0A024R168, P17535, Q9BZL6, P41221, P18847, P28907, Q04206, Q8NI08, P02778, Q92985	209	1349	16650	1.65354	1	0.0950753	0.0860722
GOTERM_BP_FAT	GO:0032680~regulation of tumor necrosis factor production	6	2.64317	0.0102208	P26651, O60674, P21580, P10147, Q9Y385, A0A0S2Z4Z8	209	105	16650	4.55229	1	0.0970133	0.0878266
GOTERM_BP_FAT	GO:0045637~regulation of myeloid cell differentiation	8	3.52423	0.0102639	P05412, P26651, P05161, P10147, Q5STB3, Q92985, P25445, P17676	209	191	16650	3.33676	1	0.097194	0.0879902
GOTERM_BP_FAT	GO:1901361~organic cyclic compound catabolic process	13	5.72687	0.0103038	P31941, P26651, P14902, E5KRG5, O00178, Q07343, Q8TCS8, Q8IZH2, Q9HC16, Q9NPI6, P29728, Q96AZ6, C9J6P4	209	445	16650	2.32729	1	0.0973432	0.0881253
GOTERM_BP_FAT	GO:1901699~cellular response to nitrogen compound	15	6.60793	0.0104937	P09914, A0A024R168, P12931, A0A0S2Z4Z8, Q07343, Q9H2Y7, P17676, Q6FGT0, P42224, O60674, Q04206, P05362, Q5STB3, Q8N884, C9J6P4	209	558	16650	2.14153	1	0.0987138	0.0893661
GOTERM_BP_FAT	GO:0044248~cellular catabolic process	32	14.0969	0.0104978	Q8IVU3, Q92539, P28065, P51965, Q9Y508, E5KRG5, Q8TCS8, Q8IZH2, Q9HC16, Q6ZMZ0, Q9NPI6, P29728, Q96RQ9, Q96AZ6, Q5STB3, Q9Y5A7, Q7Z419, Q6FIF1, P31941, Q9UMW8, P26651, Q9UII4, P21580, P14902, O00178, Q07343, P05161, Q9NRD1, Q9Y385, C9J6P4, Q9UHP3, O14933	209	1616	16650	1.57753	1	0.0987138	0.0893661
GOTERM_BP_FAT	GO:0098609~cell-cell adhesion	25	11.0132	0.0106751	Q9BZZ2, Q8WXG1, Q01151, P12931, A0A0S2Z4Z8, P32248, P17676, A0A1C3PHH2, F6IR49, P42224, Q92692, Q9ULY5, Q9NZQ7, Q5STB3, P61769, Q92854, P25445, Q14213, A0A024R168, P14902, P18510, P41221, O60674, P05362, P09326, C9J6P4	209	1164	16650	1.71102	1	0.100147	0.0906638
GOTERM_BP_FAT	GO:0070664~negative regulation of leukocyte proliferation	5	2.20264	0.0108698	P21580, P14902, P80075, Q9NZQ7, P17676	209	69	16650	5.77283	1	0.101562	0.0919443
GOTERM_BP_FAT	GO:0070232~regulation of T cell apoptotic process	4	1.76211	0.0109266	P41221, P14902, Q9NZQ7, P05362	209	37	16650	8.61244	1	0.101562	0.0919443
GOTERM_BP_FAT	GO:0098586~cellular response to virus	4	1.76211	0.0109266	O95786, A0A024R1Y5, C9J6P4, Q92985	209	37	16650	8.61244	1	0.101562	0.0919443
GOTERM_BP_FAT	GO:0032732~positive regulation of interleukin-1 production	4	1.76211	0.0109266	Q96RD7, P41221, O60674, P10147	209	37	16650	8.61244	1	0.101562	0.0919443
GOTERM_BP_FAT	GO:0097296~activation of cysteine-type endopeptidase activity involved in apoptotic signaling pathway	3	1.32159	0.011065	O60674, P50591, P25445	209	13	16650	18.3842	1	0.101909	0.0922591
GOTERM_BP_FAT	GO:0034134~toll-like receptor 2 signaling pathway	3	1.32159	0.011065	A6NK06, P21580, A0A0S2Z4Z8	209	13	16650	18.3842	1	0.101909	0.0922591
GOTERM_BP_FAT	GO:0043922~negative regulation by host of viral transcription	3	1.32159	0.011065	P05412, P10147, P13236	209	13	16650	18.3842	1	0.101909	0.0922591
GOTERM_BP_FAT	GO:0071360~cellular response to exogenous dsRNA	3	1.32159	0.011065	P09914, Q8N884, C9J6P4	209	13	16650	18.3842	1	0.101909	0.0922591
GOTERM_BP_FAT	GO:0031343~positive regulation of cell killing	4	1.76211	0.0117558	A0A1C3PHH2, F6IR49, A0A0B7MGD3, U6BMB8, Q92692, P61769	209	38	16650	8.3858	1	0.107824	0.0976134
GOTERM_BP_FAT	GO:1902105~regulation of leukocyte differentiation	9	3.96476	0.0117607	P05412, A0A0B7MGD3, U6BMB8, Q01151, P10147, A0A0S2Z4Z8, Q5STB3, Q92985, P25445, P17676	209	244	16650	2.93847	1	0.107824	0.0976134
GOTERM_BP_FAT	GO:0048659~smooth muscle cell proliferation	6	2.64317	0.0118847	P05412, P42224, O60674, P21580, A0A024R168, Q5STB3	209	109	16650	4.38523	1	0.108714	0.0984197
GOTERM_BP_FAT	GO:0010562~positive regulation of phosphorus metabolic process	23	10.1322	0.0119413	P01583, P05412, O43187, Q7Z6J4, P10147, P80075, Q9P278, P12931, A0A0S2Z4Z8, P13236, Q9C035, P32248, P19525, Q9BZL6, P41221, O60674, P02778, P25942, P05362, Q5STB3, O14625, Q92854, P25445	209	1049	16650	1.74671	1	0.108738	0.0984412
GOTERM_BP_FAT	GO:0045937~positive regulation of phosphate metabolic process	23	10.1322	0.0119413	P01583, P05412, O43187, Q7Z6J4, P10147, P80075, Q9P278, P12931, A0A0S2Z4Z8, P13236, Q9C035, P32248, P19525, Q9BZL6, P41221, O60674, P02778, P25942, P05362, Q5STB3, O14625, Q92854, P25445	209	1049	16650	1.74671	1	0.108738	0.0984412
GOTERM_BP_FAT	GO:0032088~negative regulation of NF-kappaB transcription factor activity	5	2.20264	0.0119846	A6NK06, O43187, P21580, Q53GL7, P19474	209	71	16650	5.61022	1	0.108887	0.0985761
GOTERM_BP_FAT	GO:0007155~cell adhesion	33	14.5374	0.01202	Q9BZZ2, Q8WXG1, Q01151, P12931, A0A0S2Z4Z8, O75044, P32248, Q9NQ25, P17676, A0A1C3PHH2, F6IR49, P42224, Q92692, Q9ULY5, Q9NZQ7, Q5STB3, P61769, Q08ET2, Q92854, P25445, P98066, P26012, Q14213, A0A024R168, P14902, P13236, P18510, Q9BZL6, B0I1T2, P41221, O60674, P05362, P09326, C9J6P4	209	1699	16650	1.54735	1	0.108964	0.0986453
GOTERM_BP_FAT	GO:0014074~response to purine-containing compound	7	3.0837	0.0121685	P05412, Q6FGT0, P42224, Q96RD7, P17275, Q04206, P17535	209	152	16650	3.66879	1	0.110062	0.09964
GOTERM_BP_FAT	GO:0050670~regulation of lymphocyte proliferation	8	3.52423	0.0123168	A0A1C3PHH2, F6IR49, Q14213, P28907, P14902, P25942, Q9NZQ7, A0A0S2Z4Z8, P17676	209	198	16650	3.21879	1	0.111154	0.100629
GOTERM_BP_FAT	GO:0070227~lymphocyte apoptotic process	5	2.20264	0.0125685	P41221, P14902, Q9NZQ7, P05362, P25445	209	72	16650	5.5323	1	0.113172	0.102455
GOTERM_BP_FAT	GO:0022610~biological adhesion	33	14.5374	0.0126087	Q9BZZ2, Q8WXG1, Q01151, P12931, A0A0S2Z4Z8, O75044, P32248, Q9NQ25, P17676, A0A1C3PHH2, F6IR49, P42224, Q92692, Q9ULY5, Q9NZQ7, Q5STB3, P61769, Q08ET2, Q92854, P25445, P98066, P26012, Q14213, A0A024R168, P14902, P13236, P18510, Q9BZL6, B0I1T2, P41221, O60674, P05362, P09326, C9J6P4	209	1705	16650	1.5419	1	0.113269	0.102543
GOTERM_BP_FAT	GO:0032944~regulation of mononuclear cell proliferation	8	3.52423	0.0126538	A0A1C3PHH2, F6IR49, Q14213, P28907, P14902, P25942, Q9NZQ7, A0A0S2Z4Z8, P17676	209	199	16650	3.20262	1	0.113269	0.102543
GOTERM_BP_FAT	GO:0044409~entry into host	6	2.64317	0.012782	Q12899, Q92692, P19474, P05362, P63172, Q9C035	209	111	16650	4.30622	1	0.113269	0.102543
GOTERM_BP_FAT	GO:0051828~entry into other organism involved in symbiotic interaction	6	2.64317	0.012782	Q12899, Q92692, P19474, P05362, P63172, Q9C035	209	111	16650	4.30622	1	0.113269	0.102543
GOTERM_BP_FAT	GO:0030260~entry into host cell	6	2.64317	0.012782	Q12899, Q92692, P19474, P05362, P63172, Q9C035	209	111	16650	4.30622	1	0.113269	0.102543
GOTERM_BP_FAT	GO:0051806~entry into cell of other organism involved in symbiotic interaction	6	2.64317	0.012782	Q12899, Q92692, P19474, P05362, P63172, Q9C035	209	111	16650	4.30622	1	0.113269	0.102543
GOTERM_BP_FAT	GO:0046718~viral entry into host cell	6	2.64317	0.012782	Q12899, Q92692, P19474, P05362, P63172, Q9C035	209	111	16650	4.30622	1	0.113269	0.102543
GOTERM_BP_FAT	GO:0039529~RIG-I signaling pathway	3	1.32159	0.0128039	O95786, A0A024R1Y5, C9J6P4	209	14	16650	17.0711	1	0.113269	0.102543
GOTERM_BP_FAT	GO:0006959~humoral immune response	9	3.96476	0.0129097	A0A1C3PHH2, F6IR49, A6NK06, Q14213, E9PGN7, Q10589, Q01151, Q5STB3, P61769, P32248	209	248	16650	2.89107	1	0.113956	0.103165
GOTERM_BP_FAT	GO:0042327~positive regulation of phosphorylation	21	9.2511	0.0129461	P01583, P05412, O43187, Q7Z6J4, P10147, P80075, Q9P278, P12931, A0A0S2Z4Z8, P13236, Q9C035, P32248, P19525, Q9BZL6, P41221, O60674, P25942, P05362, Q5STB3, Q92854, P25445	209	932	16650	1.79503	1	0.114028	0.10323
GOTERM_BP_FAT	GO:0032872~regulation of stress-activated MAPK cascade	8	3.52423	0.0129762	P01583, P31689, P19525, P41221, Q7Z6J4, A0A0S2Z4Z8, Q5STB3, P32248	209	200	16650	3.1866	1	0.114044	0.103244
GOTERM_BP_FAT	GO:0035821~modification of morphology or physiology of other organism	6	2.64317	0.0132473	P19525, P05412, A0A024R882, P10147, C9J6P4, P13236	209	112	16650	4.26777	1	0.115468	0.104534
GOTERM_BP_FAT	GO:0001906~cell killing	6	2.64317	0.0132473	A0A1C3PHH2, F6IR49, A0A0B7MGD3, U6BMB8, Q92692, P05362, P61769, Q9NQ25	209	112	16650	4.26777	1	0.115468	0.104534
GOTERM_BP_FAT	GO:0010605~negative regulation of macromolecule metabolic process	42	18.5022	0.0132819	Q96GX5, Q96NA2, Q9Y287, P28065, Q10589, Q8NC42, P19474, P51965, Q9P278, P12931, Q96CV9, P17676, P15036, P19525, Q00653, P42224, Q9HC16, P17275, Q53GL7, Q5STB3, Q13287, P49716, Q92854, P05412, P31689, P26012, P26651, P21580, A0A024R168, P10147, P13236, P17535, Q9HCE1, E9PGN7, P41221, P18847, P28907, Q04206, P05161, Q9Y385, Q9UHP3, Q92985	209	2326	16650	1.43849	1	0.115468	0.104534
GOTERM_BP_FAT	GO:0071241~cellular response to inorganic substance	7	3.0837	0.0132968	P05412, P41221, P17275, P61769, P02795, P17535, P25445	209	155	16650	3.59778	1	0.115468	0.104534
GOTERM_BP_FAT	GO:0010952~positive regulation of peptidase activity	7	3.0837	0.0132968	Q9BXK5, O60674, P55210, P50591, O15553, Q5STB3, P25445	209	155	16650	3.59778	1	0.115468	0.104534
GOTERM_BP_FAT	GO:0042592~homeostatic process	32	14.0969	0.01331	P01583, P63172, P12931, P32248, P14598, P42224, C6KYL4, P25942, V9HWH2, Q5STB3, P61769, O14625, P25445, Q96A46, P09914, P26651, P21580, A0A024R168, Q07820, P10147, P80075, Q07343, P52789, Q6FGT0, O60674, P28907, P05161, P02778, P05362, P00973, Q03518, P02795	209	1645	16650	1.54972	1	0.115468	0.104534
GOTERM_BP_FAT	GO:0070302~regulation of stress-activated protein kinase signaling cascade	8	3.52423	0.0134183	P01583, P31689, P19525, P41221, Q7Z6J4, A0A0S2Z4Z8, Q5STB3, P32248	209	201	16650	3.17075	1	0.116157	0.105158
GOTERM_BP_FAT	GO:2000401~regulation of lymphocyte migration	4	1.76211	0.0135202	P41221, P02778, P10147, P13236	209	40	16650	7.96651	1	0.116789	0.10573
GOTERM_BP_FAT	GO:0048660~regulation of smooth muscle cell proliferation	6	2.64317	0.013724	P05412, P42224, O60674, P21580, A0A024R168, Q5STB3	209	113	16650	4.23	1	0.118296	0.107094
GOTERM_BP_FAT	GO:0048661~positive regulation of smooth muscle cell proliferation	5	2.20264	0.01379	P05412, P42224, O60674, A0A024R168, Q5STB3	209	74	16650	5.38278	1	0.118612	0.10738
GOTERM_BP_FAT	GO:0006468~protein phosphorylation	35	15.4185	0.0138755	P01583, Q96GX5, P32927, P28065, Q8NC42, Q9P278, P12931, A0A0S2Z4Z8, Q9C035, P32248, P19525, Q8NB16, P25942, Q5STB3, P26951, Q92854, A0A024RBH0, P25445, P05412, P31689, O43187, P29323, P26651, Q9UII4, P21580, Q7Z6J4, P10147, P80075, P13236, Q9BZL6, P41221, O60674, P18847, P02778, P05362	209	1852	16650	1.50555	1	0.119093	0.107815
GOTERM_BP_FAT	GO:0051047~positive regulation of secretion	11	4.84581	0.0140622	P01583, Q96RD7, P41221, O60674, P28907, C6KYL4, Q9ULY5, P10147, Q9NZQ7, P12931, Q5STB3	209	355	16650	2.4685	1	0.120439	0.109034
GOTERM_BP_FAT	GO:0046631~alpha-beta T cell activation	6	2.64317	0.014212	A0A1C3PHH2, F6IR49, Q14213, Q8WXG1, Q01151, A0A0S2Z4Z8, P17676	209	114	16650	4.1929	1	0.121208	0.10973
GOTERM_BP_FAT	GO:0097530~granulocyte migration	6	2.64317	0.014212	P01583, P80075, P10147, Q07343, P13236, P32248	209	114	16650	4.1929	1	0.121208	0.10973
GOTERM_BP_FAT	GO:0051402~neuron apoptotic process	8	3.52423	0.0143332	P05412, O60674, P55210, A0A024R168, Q07820, P10147, P25445, P17676	209	204	16650	3.12412	1	0.121844	0.110306
GOTERM_BP_FAT	GO:0031396~regulation of protein ubiquitination	9	3.96476	0.014347	P31689, Q96GX5, P21580, P28065, P05161, Q53GL7, P51965, A0A0S2Z4Z8, Q13287	209	253	16650	2.83394	1	0.121844	0.110306
GOTERM_BP_FAT	GO:0032570~response to progesterone	4	1.76211	0.0144559	A6NK06, P28907, Q04206, P12931	209	41	16650	7.7722	1	0.122511	0.110909
GOTERM_BP_FAT	GO:0080135~regulation of cellular response to stress	15	6.60793	0.0145792	P01583, P31689, Q7Z6J4, A0A024R642, A0A024R168, Q07820, A0A0S2Z4Z8, P52789, P32248, Q8TCS8, P19525, P41221, Q9Y385, Q5STB3, Q9UHP3	209	581	16650	2.05676	1	0.123296	0.111621
GOTERM_BP_FAT	GO:0032495~response to muramyl dipeptide	3	1.32159	0.0146533	P21580, Q04206, A0A0S2Z4Z8	209	15	16650	15.933	1	0.123406	0.11172
GOTERM_BP_FAT	GO:0002726~positive regulation of T cell cytokine production	3	1.32159	0.0146533	A0A1C3PHH2, F6IR49, Q8WXG1, P61769	209	15	16650	15.933	1	0.123406	0.11172
GOTERM_BP_FAT	GO:0015031~protein transport	35	15.4185	0.0147308	P01583, Q8WXG1, Q96NA2, P63172, P12931, Q96CV9, P32248, P14598, A0A024RA70, Q53GL7, Q9ULY5, C6KYL4, P25942, Q9NZQ7, P20592, Q5STB3, P05412, O95786, P09914, Q96RD7, Q16739, A0A024R882, Q07820, P10124, P10147, O95183, P18510, P41221, O60674, P28907, Q9H2G9, Q9Y385, Q03518, Q9H1C4, Q96PP8	209	1860	16650	1.49907	1	0.1238	0.112077
GOTERM_BP_FAT	GO:0097529~myeloid leukocyte migration	7	3.0837	0.014917	P01583, P80075, P02778, P10147, Q07343, P13236, P32248	209	159	16650	3.50727	1	0.125105	0.113258
GOTERM_BP_FAT	GO:0031328~positive regulation of cellular biosynthetic process	33	14.5374	0.0152044	P01583, O15162, Q92539, P15408, P12931, A0A0S2Z4Z8, P32248, P17676, Q8NF64, P15036, Q00653, P42224, P17275, Q9BYK8, P25942, Q5STB3, P49716, P05412, O95786, Q14213, A0A024R168, P17535, Q9BZL6, P41221, O60674, P18847, P28907, Q00403, Q04206, Q8NI08, P02778, P05362, Q92985	209	1729	16650	1.5205	1	0.12725	0.1152
GOTERM_BP_FAT	GO:0010038~response to metal ion	10	4.40529	0.0155451	P01583, P05412, Q6FGT0, P41221, P17275, P05362, P61769, P02795, P17535, P25445	209	308	16650	2.58653	1	0.129832	0.117538
GOTERM_BP_FAT	GO:0030316~osteoclast differentiation	5	2.20264	0.0157596	P17275, P10147, P12931, Q5STB3, A0A024RA70	209	77	16650	5.17306	1	0.131352	0.118913
GOTERM_BP_FAT	GO:0051259~protein oligomerization	13	5.72687	0.0160105	Q96RD7, A0A024R642, P21580, A0A024R882, P19474, P12931, Q9C035, Q8TCS8, Q8NB16, P00973, Q96PP8, P25445, O14657	209	473	16650	2.18953	1	0.133168	0.120557
GOTERM_BP_FAT	GO:0030162~regulation of proteolysis	17	7.48899	0.0162906	Q7Z419, P55210, P28065, P50591, Q10589, Q9Y508, P19474, P51965, P12931, E9PGN7, Q9BXK5, O60674, Q6ZMZ0, O15553, Q5STB3, P25445, Q9Y5A7	209	708	16650	1.91286	1	0.135219	0.122414
GOTERM_BP_FAT	GO:0031269~pseudopodium assembly	3	1.32159	0.0166103	O75044, P32248, O14613	209	16	16650	14.9372	1	0.137027	0.124051
GOTERM_BP_FAT	GO:0002922~positive regulation of humoral immune response	3	1.32159	0.0166103	A6NK06, Q5STB3, P32248	209	16	16650	14.9372	1	0.137027	0.124051
GOTERM_BP_FAT	GO:0035458~cellular response to interferon-beta	3	1.32159	0.0166103	A6NK06, P42224, Q8TCS8	209	16	16650	14.9372	1	0.137027	0.124051
GOTERM_BP_FAT	GO:0046328~regulation of JNK cascade	7	3.0837	0.0166679	P01583, P31689, P41221, Q7Z6J4, A0A0S2Z4Z8, Q5STB3, P32248	209	163	16650	3.4212	1	0.137221	0.124227
GOTERM_BP_FAT	GO:0043280~positive regulation of cysteine-type endopeptidase activity involved in apoptotic process	6	2.64317	0.0168277	Q9BXK5, O60674, P55210, P50591, Q5STB3, P25445	209	119	16650	4.01673	1	0.137974	0.124908
GOTERM_BP_FAT	GO:0046330~positive regulation of JNK cascade	6	2.64317	0.0168277	P01583, P41221, Q7Z6J4, A0A0S2Z4Z8, Q5STB3, P32248	209	119	16650	4.01673	1	0.137974	0.124908
GOTERM_BP_FAT	GO:0019220~regulation of phosphate metabolic process	31	13.6564	0.01712	P01583, P52630, Q96GX5, Q8NC42, Q9P278, P12931, A0A0S2Z4Z8, Q9C035, P32248, P19525, P25942, Q5STB3, Q92854, O14625, P25445, P05412, P31689, O43187, Q9UII4, P21580, Q7Z6J4, P10147, P80075, P13236, Q9BZL6, P41221, O60674, P18847, P02778, P05362, Q92622	209	1610	16650	1.53392	1	0.140085	0.12682
GOTERM_BP_FAT	GO:0051174~regulation of phosphorus metabolic process	31	13.6564	0.0172538	P01583, P52630, Q96GX5, Q8NC42, Q9P278, P12931, A0A0S2Z4Z8, Q9C035, P32248, P19525, P25942, Q5STB3, Q92854, O14625, P25445, P05412, P31689, O43187, Q9UII4, P21580, Q7Z6J4, P10147, P80075, P13236, Q9BZL6, P41221, O60674, P18847, P02778, P05362, Q92622	209	1611	16650	1.53297	1	0.140894	0.127552
GOTERM_BP_FAT	GO:0070206~protein trimerization	4	1.76211	0.0174784	Q8NB16, P19474, Q9C035, Q8TCS8	209	44	16650	7.24228	1	0.14244	0.128952
GOTERM_BP_FAT	GO:0044033~multi-organism metabolic process	8	3.52423	0.0181566	P05412, P26651, Q9HC16, Q00403, P19474, P10147, P13236, P05455	209	214	16650	2.97813	1	0.147388	0.133431
GOTERM_BP_FAT	GO:0051603~proteolysis involved in cellular protein catabolic process	16	7.04846	0.0181586	Q7Z419, Q6FIF1, Q8IVU3, Q9UMW8, Q9UII4, P21580, P28065, Q9Y508, P51965, Q6ZMZ0, P05161, Q9NRD1, Q9Y385, Q9UHP3, O14933, Q9Y5A7	209	657	16650	1.94009	1	0.147388	0.133431
GOTERM_BP_FAT	GO:1902187~negative regulation of viral release from host cell	3	1.32159	0.0186719	Q12899, P19474, Q9C035	209	17	16650	14.0585	1	0.150344	0.136107
GOTERM_BP_FAT	GO:0070234~positive regulation of T cell apoptotic process	3	1.32159	0.0186719	P41221, P14902, P05362	209	17	16650	14.0585	1	0.150344	0.136107
GOTERM_BP_FAT	GO:2001269~positive regulation of cysteine-type endopeptidase activity involved in apoptotic signaling pathway	3	1.32159	0.0186719	O60674, P50591, P25445	209	17	16650	14.0585	1	0.150344	0.136107
GOTERM_BP_FAT	GO:0031268~pseudopodium organization	3	1.32159	0.0186719	O75044, P32248, O14613	209	17	16650	14.0585	1	0.150344	0.136107
GOTERM_BP_FAT	GO:0052548~regulation of endopeptidase activity	11	4.84581	0.0187235	E9PGN7, Q9BXK5, O60674, P55210, P28065, P50591, Q10589, O15553, P12931, Q5STB3, P25445	209	372	16650	2.35569	1	0.150459	0.136212
GOTERM_BP_FAT	GO:0009892~negative regulation of metabolic process	44	19.3833	0.0191052	Q96GX5, Q96NA2, Q9Y287, P28065, Q10589, Q8NC42, P19474, P51965, Q9P278, P12931, Q96CV9, P17676, P15036, P19525, Q00653, P42224, Q9HC16, P17275, Q53GL7, Q5STB3, Q13287, P49716, Q92854, P05412, P31689, P26012, P26651, P21580, A0A024R168, P10147, P13236, P52789, P17535, Q9HCE1, E9PGN7, P41221, P18847, P28907, Q04206, P05161, Q9Y385, Q9UHP3, Q92985, Q92622	209	2522	16650	1.38987	1	0.153222	0.138712
GOTERM_BP_FAT	GO:0009891~positive regulation of biosynthetic process	33	14.5374	0.0191824	P01583, O15162, Q92539, P15408, P12931, A0A0S2Z4Z8, P32248, P17676, Q8NF64, P15036, Q00653, P42224, P17275, Q9BYK8, P25942, Q5STB3, P49716, P05412, O95786, Q14213, A0A024R168, P17535, Q9BZL6, P41221, O60674, P18847, P28907, Q00403, Q04206, Q8NI08, P02778, P05362, Q92985	209	1760	16650	1.49372	1	0.153535	0.138996
GOTERM_BP_FAT	GO:0001909~leukocyte mediated cytotoxicity	5	2.20264	0.0194184	A0A1C3PHH2, F6IR49, A0A0B7MGD3, U6BMB8, Q92692, P61769, Q9NQ25	209	82	16650	4.85763	1	0.15481	0.14015
GOTERM_BP_FAT	GO:0072527~pyrimidine-containing compound metabolic process	5	2.20264	0.0194184	P31941, Q9HC16, P27707, Q5EBM0, E5KRG5	209	82	16650	4.85763	1	0.15481	0.14015
GOTERM_BP_FAT	GO:0044092~negative regulation of molecular function	23	10.1322	0.0195965	P31689, P09913, P05412, O43187, P09914, Q96GX5, P26651, P21580, P28065, Q10589, P19474, P51965, Q9P278, P12931, A6NK06, E9PGN7, O60674, Q53GL7, Q5STB3, P61769, C9J6P4, Q92854, Q92622	209	1100	16650	1.66572	1	0.155922	0.141157
GOTERM_BP_FAT	GO:0043331~response to dsRNA	5	2.20264	0.0202079	O95786, P09914, A0A0S2Z4Z8, Q8N884, C9J6P4	209	83	16650	4.7991	1	0.16047	0.145274
GOTERM_BP_FAT	GO:0042542~response to hydrogen peroxide	6	2.64317	0.0203659	P05412, P42224, P21580, Q04206, A0A024R168, P12931	209	125	16650	3.82392	1	0.161406	0.146122
GOTERM_BP_FAT	GO:0010243~response to organonitrogen compound	18	7.92952	0.0204841	P05412, Q96RD7, P21580, A0A024R168, P50591, P12931, A0A0S2Z4Z8, Q07343, Q9H2Y7, P17535, P17676, Q6FGT0, P42224, O60674, P17275, Q04206, P05362, Q5STB3	209	789	16650	1.81745	1	0.162025	0.146682
GOTERM_BP_FAT	GO:0050687~negative regulation of defense response to virus	3	1.32159	0.0208352	P19525, P09914, A0A024R1Y5	209	18	16650	13.2775	1	0.164159	0.148614
GOTERM_BP_FAT	GO:0070498~interleukin-1-mediated signaling pathway	3	1.32159	0.0208352	P01583, O43187, P18510	209	18	16650	13.2775	1	0.164159	0.148614
GOTERM_BP_FAT	GO:0030593~neutrophil chemotaxis	5	2.20264	0.0210169	P80075, P10147, Q07343, P13236, P32248	209	84	16650	4.74197	1	0.165267	0.149617
GOTERM_BP_FAT	GO:0009725~response to hormone	19	8.37004	0.0211289	P31689, P05412, P26651, A0A024R168, P50591, P12931, P18510, Q9H2Y7, P17535, P32248, A6NK06, P42224, O60674, P28907, P17275, Q04206, P05362, Q5STB3, P25445	209	854	16650	1.77241	1	0.165825	0.150122
GOTERM_BP_FAT	GO:0048545~response to steroid hormone	11	4.84581	0.0217299	A6NK06, P31689, P26651, O60674, P28907, Q04206, A0A024R168, P12931, Q5STB3, P18510, P25445	209	381	16650	2.30004	1	0.17021	0.154092
GOTERM_BP_FAT	GO:0051050~positive regulation of transport	20	8.81057	0.0218255	P01583, O95786, Q96RD7, Q16739, Q13625, A0A024R168, A0A024R882, P10147, P12931, P13236, P41221, O60674, P28907, Q9ULY5, C6KYL4, P02778, Q9NZQ7, Q5STB3, P61769, O14625	209	920	16650	1.73185	1	0.170454	0.154313
GOTERM_BP_FAT	GO:0045778~positive regulation of ossification	5	2.20264	0.0218455	P41221, P05161, P49716, P17535, P17676	209	85	16650	4.68618	1	0.170454	0.154313
GOTERM_BP_FAT	GO:0043405~regulation of MAP kinase activity	10	4.40529	0.0219938	P31689, P19525, O43187, P41221, O60674, Q7Z6J4, P25942, P12931, A0A0S2Z4Z8, Q5STB3	209	327	16650	2.43624	1	0.17128	0.155061
GOTERM_BP_FAT	GO:0048878~chemical homeostasis	22	9.69163	0.0221574	Q96A46, P09914, P10147, P80075, P63172, P12931, P52789, P32248, Q6FGT0, P42224, O60674, P28907, C6KYL4, P02778, P25942, V9HWH2, P05362, P00973, Q03518, P61769, O14625, P02795	209	1049	16650	1.67076	1	0.172221	0.155913
GOTERM_BP_FAT	GO:0031397~negative regulation of protein ubiquitination	6	2.64317	0.0229762	P31689, P21580, P28065, P05161, Q53GL7, P51965	209	129	16650	3.70535	1	0.178242	0.161364
GOTERM_BP_FAT	GO:0002534~cytokine production involved in inflammatory response	3	1.32159	0.0230975	P14902, O15553, Q96PP8	209	19	16650	12.5787	1	0.178496	0.161594
GOTERM_BP_FAT	GO:0034162~toll-like receptor 9 signaling pathway	3	1.32159	0.0230975	O43187, Q8WXG1, Q9H1C4	209	19	16650	12.5787	1	0.178496	0.161594
GOTERM_BP_FAT	GO:0070997~neuron death	9	3.96476	0.0231906	P05412, O60674, Q13625, P55210, A0A024R168, Q07820, P10147, P25445, P17676	209	277	16650	2.5884	1	0.178873	0.161935
GOTERM_BP_FAT	GO:0070231~T cell apoptotic process	4	1.76211	0.0232404	P41221, P14902, P05362, P25445	209	49	16650	6.50327	1	0.178916	0.161973
GOTERM_BP_FAT	GO:0051049~regulation of transport	33	14.5374	0.0248062	P01583, Q8WXG1, Q10589, P12931, P32248, Q53GL7, Q9ULY5, C6KYL4, P25942, Q9NZQ7, P20592, Q5STB3, P61769, O14625, P31689, O95786, Q96RD7, Q16739, Q13625, A0A024R168, A0A024R882, P10124, P10147, Q07343, P13236, P52789, P41221, O60674, P28907, P02778, Q9Y385, P05362, Q92622	209	1796	16650	1.46378	1	0.189702	0.171739
GOTERM_BP_FAT	GO:0072573~tolerance induction to lipopolysaccharide	2	0.881057	0.0248297	A6NK06, P21580	209	2	16650	79.6651	1	0.189702	0.171739
GOTERM_BP_FAT	GO:0071393~cellular response to progesterone stimulus	2	0.881057	0.0248297	A6NK06, P12931	209	2	16650	79.6651	1	0.189702	0.171739
GOTERM_BP_FAT	GO:0038156~interleukin-3-mediated signaling pathway	2	0.881057	0.0248297	P32927, P26951	209	2	16650	79.6651	1	0.189702	0.171739
GOTERM_BP_FAT	GO:1990267~response to transition metal nanoparticle	6	2.64317	0.02507	P01583, Q6FGT0, Q04206, P05362, P61769, P02795	209	132	16650	3.62114	1	0.190815	0.172746
GOTERM_BP_FAT	GO:0050671~positive regulation of lymphocyte proliferation	6	2.64317	0.02507	A0A1C3PHH2, F6IR49, Q14213, P28907, P25942, Q9NZQ7, A0A0S2Z4Z8	209	132	16650	3.62114	1	0.190815	0.172746
GOTERM_BP_FAT	GO:0046641~positive regulation of alpha-beta T cell proliferation	3	1.32159	0.0254558	A0A1C3PHH2, F6IR49, Q14213, A0A0S2Z4Z8	209	20	16650	11.9498	1	0.193387	0.175074
GOTERM_BP_FAT	GO:0032946~positive regulation of mononuclear cell proliferation	6	2.64317	0.0257942	A0A1C3PHH2, F6IR49, Q14213, P28907, P25942, Q9NZQ7, A0A0S2Z4Z8	209	133	16650	3.59391	1	0.194534	0.176113
GOTERM_BP_FAT	GO:1903313~positive regulation of mRNA metabolic process	4	1.76211	0.0257996	P26651, O00178, C9J6P4, Q8TCS8	209	51	16650	6.24824	1	0.194534	0.176113
GOTERM_BP_FAT	GO:2001239~regulation of extrinsic apoptotic signaling pathway in absence of ligand	4	1.76211	0.0257996	P01583, Q07820, Q5STB3, P25445	209	51	16650	6.24824	1	0.194534	0.176113
GOTERM_BP_FAT	GO:0034121~regulation of toll-like receptor signaling pathway	4	1.76211	0.0257996	A6NK06, Q8WXG1, P21580, Q92985	209	51	16650	6.24824	1	0.194534	0.176113
GOTERM_BP_FAT	GO:0033138~positive regulation of peptidyl-serine phosphorylation	5	2.20264	0.0262864	Q9BZL6, P41221, Q9P278, A0A0S2Z4Z8, Q5STB3	209	90	16650	4.42584	1	0.197835	0.179101
GOTERM_BP_FAT	GO:0044257~cellular protein catabolic process	16	7.04846	0.0264103	Q7Z419, Q6FIF1, Q8IVU3, Q9UMW8, Q9UII4, P21580, P28065, Q9Y508, P51965, Q6ZMZ0, P05161, Q9NRD1, Q9Y385, Q9UHP3, O14933, Q9Y5A7	209	689	16650	1.84999	1	0.198397	0.17961
GOTERM_BP_FAT	GO:0032844~regulation of homeostatic process	12	5.28634	0.026765	P26651, P28907, P21580, A0A024R168, P05161, P02778, P10147, P12931, Q5STB3, P61769, P32248, O14625	209	451	16650	2.11969	1	0.200688	0.181684
GOTERM_BP_FAT	GO:1903530~regulation of secretion by cell	15	6.60793	0.0270174	P01583, Q96RD7, Q8WXG1, P10124, P10147, P12931, P32248, P41221, O60674, P28907, Q9ULY5, C6KYL4, P25942, Q9NZQ7, Q5STB3	209	630	16650	1.89679	1	0.202204	0.183057
GOTERM_BP_FAT	GO:0006213~pyrimidine nucleoside metabolic process	4	1.76211	0.0271337	P31941, Q9HC16, P27707, E5KRG5	209	52	16650	6.12808	1	0.202324	0.183165
GOTERM_BP_FAT	GO:0071277~cellular response to calcium ion	4	1.76211	0.0271337	P05412, P41221, P17275, P17535	209	52	16650	6.12808	1	0.202324	0.183165
GOTERM_BP_FAT	GO:0052547~regulation of peptidase activity	11	4.84581	0.0273995	E9PGN7, Q9BXK5, O60674, P55210, P28065, P50591, Q10589, O15553, P12931, Q5STB3, P25445	209	396	16650	2.21292	1	0.203929	0.184618
GOTERM_BP_FAT	GO:0031664~regulation of lipopolysaccharide-mediated signaling pathway	3	1.32159	0.0279074	A6NK06, P21580, Q9C035	209	21	16650	11.3807	1	0.206946	0.187349
GOTERM_BP_FAT	GO:0046135~pyrimidine nucleoside catabolic process	3	1.32159	0.0279074	P31941, Q9HC16, E5KRG5	209	21	16650	11.3807	1	0.206946	0.187349
GOTERM_BP_FAT	GO:0051251~positive regulation of lymphocyte activation	9	3.96476	0.0280446	A0A1C3PHH2, F6IR49, Q14213, P28907, Q01151, P25942, Q9NZQ7, P12931, A0A0S2Z4Z8, P32248	209	287	16650	2.49821	1	0.207581	0.187924
GOTERM_BP_FAT	GO:0042267~natural killer cell mediated cytotoxicity	4	1.76211	0.028504	A0A1C3PHH2, F6IR49, A0A0B7MGD3, U6BMB8, Q92692, Q9NQ25	209	53	16650	6.01246	1	0.209827	0.189957
GOTERM_BP_FAT	GO:0002920~regulation of humoral immune response	4	1.76211	0.028504	A6NK06, E9PGN7, Q5STB3, P32248	209	53	16650	6.01246	1	0.209827	0.189957
GOTERM_BP_FAT	GO:0046635~positive regulation of alpha-beta T cell activation	4	1.76211	0.028504	A0A1C3PHH2, F6IR49, Q14213, Q01151, A0A0S2Z4Z8	209	53	16650	6.01246	1	0.209827	0.189957
GOTERM_BP_FAT	GO:0008104~protein localization	42	18.5022	0.0287368	P01583, Q8WXG1, Q96NA2, P63172, P12931, Q96CV9, P32248, P14598, A0A024RA70, Q03169, Q9NPI6, Q53GL7, Q9ULY5, C6KYL4, P25942, Q9NZQ7, P20592, Q5STB3, P05455, P05412, P31689, O95786, P09914, Q96RD7, Q16739, P21580, Q13625, A0A024R882, Q07820, P10124, P10147, O95183, P52789, P18510, P41221, O60674, P28907, Q9H2G9, Q9Y385, Q03518, Q9H1C4, Q96PP8	209	2448	16650	1.3668	1	0.211155	0.19116
GOTERM_BP_FAT	GO:1903902~positive regulation of viral life cycle	5	2.20264	0.0291925	P05412, P09914, Q00403, A0A024R882, P19474	209	93	16650	4.28307	1	0.213984	0.193721
GOTERM_BP_FAT	GO:0006366~transcription from RNA polymerase II promoter	33	14.5374	0.0292279	P01583, O15162, Q92539, P15408, Q9P278, A0A0S2Z4Z8, P17676, Q8NF64, P15036, Q00653, P42224, P17275, Q9BYK8, P25942, Q00978, Q5STB3, Q13287, P49716, Q92854, P05412, O95786, P26651, A0A024R168, P31629, P17535, Q9BZL6, P41221, P18847, Q00403, Q04206, Q8NI08, P02778, Q92985	209	1820	16650	1.44448	1	0.213984	0.193721
GOTERM_BP_FAT	GO:0006511~ubiquitin-dependent protein catabolic process	14	6.1674	0.029459	Q7Z419, Q6FIF1, Q8IVU3, Q9UMW8, Q9UII4, P21580, P28065, Q9Y508, P51965, Q6ZMZ0, Q9NRD1, Q9Y385, Q9UHP3, Q9Y5A7	209	577	16650	1.93295	1	0.215286	0.194899
GOTERM_BP_FAT	GO:1903364~positive regulation of cellular protein catabolic process	7	3.0837	0.0295238	Q7Z419, P21580, Q6ZMZ0, P28065, Q9Y508, P51965, Q9Y5A7	209	186	16650	2.99815	1	0.215369	0.194975
GOTERM_BP_FAT	GO:0051252~regulation of RNA metabolic process	60	26.4317	0.0297643	O15162, P52630, Q92539, P15408, P12931, Q9UIL8, A0A0S2Z4Z8, Q9C035, Q8TCS8, P17676, Q8NF64, A6NK06, P19525, P42224, P17275, Q9HC16, Q9BYK8, Q13287, Q5STB3, Q92854, P05412, P21580, P13236, Q9BZL6, Q9NRL2, Q9HCE1, P18847, Q9H2G9, P00973, P01583, P19474, Q9P278, Q00653, P15036, Q53GL7, Q9HB58, P25942, Q00978, P49716, O95786, O43187, P26651, Q12899, P31629, A0A024R168, A0A024RBU4, P10147, O00178, P17…	209	3762	16650	1.27058	1	0.216732	0.196208
GOTERM_BP_FAT	GO:0033209~tumor necrosis factor-mediated signaling pathway	6	2.64317	0.0304208	P42224, O60674, P28065, P25942, Q5STB3, P25445	209	139	16650	3.43878	1	0.218956	0.198222
GOTERM_BP_FAT	GO:0070665~positive regulation of leukocyte proliferation	6	2.64317	0.0304208	A0A1C3PHH2, F6IR49, Q14213, P28907, P25942, Q9NZQ7, A0A0S2Z4Z8	209	139	16650	3.43878	1	0.218956	0.198222
GOTERM_BP_FAT	GO:2001267~regulation of cysteine-type endopeptidase activity involved in apoptotic signaling pathway	3	1.32159	0.0304498	O60674, P50591, P25445	209	22	16650	10.8634	1	0.218956	0.198222
GOTERM_BP_FAT	GO:0002230~positive regulation of defense response to virus by host	3	1.32159	0.0304498	O95786, Q9HC16, Q8N884	209	22	16650	10.8634	1	0.218956	0.198222
GOTERM_BP_FAT	GO:0046640~regulation of alpha-beta T cell proliferation	3	1.32159	0.0304498	A0A1C3PHH2, F6IR49, Q14213, A0A0S2Z4Z8	209	22	16650	10.8634	1	0.218956	0.198222
GOTERM_BP_FAT	GO:0050718~positive regulation of interleukin-1 beta secretion	3	1.32159	0.0304498	Q96RD7, P41221, P10147	209	22	16650	10.8634	1	0.218956	0.198222
GOTERM_BP_FAT	GO:0002724~regulation of T cell cytokine production	3	1.32159	0.0304498	A0A1C3PHH2, F6IR49, Q8WXG1, P61769	209	22	16650	10.8634	1	0.218956	0.198222
GOTERM_BP_FAT	GO:0033036~macromolecule localization	47	20.7048	0.0305954	O95236, P01583, Q8WXG1, Q96NA2, P63172, P12931, Q96CV9, P32248, Q8TCS8, P14598, A0A024RA70, Q03169, Q9NPI6, Q53GL7, Q9ULY5, C6KYL4, P25942, Q9NZQ7, P20592, Q5STB3, P05455, P05412, P31689, O95786, P09914, Q96RD7, P26651, Q16739, P21580, Q13625, A0A024R882, Q07820, P10124, P10147, O95183, P52789, P18510, B3KTP4, Q6FGT0, P41221, O60674, P28907, Q9H2G9, Q9Y385, Q03518, Q9H1C4, Q96PP8	209	2817	16650	1.32917	1	0.219612	0.198815
GOTERM_BP_FAT	GO:0010628~positive regulation of gene expression	31	13.6564	0.0312117	P01583, O15162, Q92539, P15408, P12931, A0A0S2Z4Z8, P17676, Q8NF64, P15036, Q00653, P42224, P17275, Q9BYK8, P25942, Q5STB3, P49716, P05412, P26012, O95786, A0A024R168, P10147, P17535, Q9BZL6, P41221, P18847, P28907, Q00403, Q04206, Q8NI08, P02778, Q92985	209	1692	16650	1.45958	1	0.223638	0.20246
GOTERM_BP_FAT	GO:0018108~peptidyl-tyrosine phosphorylation	10	4.40529	0.0316351	P19525, P29323, O60674, P32927, P25942, P05362, P12931, A0A0S2Z4Z8, P26951, Q92854	209	349	16650	2.28267	1	0.22627	0.204843
GOTERM_BP_FAT	GO:0018212~peptidyl-tyrosine modification	10	4.40529	0.0327216	P19525, P29323, O60674, P32927, P25942, P05362, P12931, A0A0S2Z4Z8, P26951, Q92854	209	351	16650	2.26966	1	0.233627	0.211503
GOTERM_BP_FAT	GO:0051851~modification by host of symbiont morphology or physiology	4	1.76211	0.0328314	P05412, A0A024R882, P10147, P13236	209	56	16650	5.69036	1	0.233996	0.211838
GOTERM_BP_FAT	GO:0050716~positive regulation of interleukin-1 secretion	3	1.32159	0.0330803	Q96RD7, P41221, P10147	209	23	16650	10.3911	1	0.235354	0.213067
GOTERM_BP_FAT	GO:0019080~viral gene expression	7	3.0837	0.0337162	P05412, P26651, Q00403, P19474, P10147, P13236, P05455	209	192	16650	2.90446	1	0.239456	0.216781
GOTERM_BP_FAT	GO:0050863~regulation of T cell activation	9	3.96476	0.0344809	A0A1C3PHH2, F6IR49, Q14213, P14902, Q01151, Q9NZQ7, P12931, A0A0S2Z4Z8, P32248, P17676	209	299	16650	2.39795	1	0.244457	0.221308
GOTERM_BP_FAT	GO:0001525~angiogenesis	11	4.84581	0.0350553	P01583, P05412, P42224, Q9BZL6, P29323, P41221, Q03169, P21580, A0A024R6K8, E5KRG5, P02778	209	413	16650	2.12183	1	0.248093	0.2246
GOTERM_BP_FAT	GO:0008360~regulation of cell shape	6	2.64317	0.0355389	Q7Z6J4, Q53GL0, P10147, P05362, Q92854, O14613	209	145	16650	3.29649	1	0.251075	0.2273
GOTERM_BP_FAT	GO:0052472~modulation by host of symbiont transcription	3	1.32159	0.0357962	P05412, P10147, P13236	209	24	16650	9.95813	1	0.25201	0.228146
GOTERM_BP_FAT	GO:0043921~modulation by host of viral transcription	3	1.32159	0.0357962	P05412, P10147, P13236	209	24	16650	9.95813	1	0.25201	0.228146
GOTERM_BP_FAT	GO:0051702~interaction with symbiont	4	1.76211	0.0358955	P05412, A0A024R882, P10147, P13236	209	58	16650	5.49414	1	0.252251	0.228364
GOTERM_BP_FAT	GO:0001649~osteoblast differentiation	7	3.0837	0.0359555	P17275, P10147, Q5STB3, P49716, Q92854, P17535, P17676	209	195	16650	2.85977	1	0.252251	0.228364
GOTERM_BP_FAT	GO:0031324~negative regulation of cellular metabolic process	40	17.6211	0.0360822	Q96GX5, Q9Y287, P28065, Q10589, Q8NC42, P19474, P51965, Q9P278, P12931, Q96CV9, P17676, P15036, P19525, Q00653, P42224, Q9HC16, P17275, Q53GL7, Q5STB3, Q13287, P49716, Q92854, P05412, P31689, P26651, P21580, A0A024R168, P10147, P13236, P52789, P17535, Q9HCE1, E9PGN7, P41221, P18847, P28907, Q04206, P05161, Q92985, Q92622	209	2345	16650	1.35889	1	0.252701	0.228771
GOTERM_BP_FAT	GO:0001503~ossification	10	4.40529	0.0368673	P41221, P17275, P05161, P10124, P10147, Q5STB3, P49716, Q92854, P17535, P17676	209	359	16650	2.21908	1	0.257752	0.233344
GOTERM_BP_FAT	GO:0010693~negative regulation of alkaline phosphatase activity	2	0.881057	0.0370134	Q5STB3, Q92854	209	3	16650	53.11	1	0.257879	0.23346
GOTERM_BP_FAT	GO:0034136~negative regulation of toll-like receptor 2 signaling pathway	2	0.881057	0.0370134	A6NK06, P21580	209	3	16650	53.11	1	0.257879	0.23346
GOTERM_BP_FAT	GO:0006401~RNA catabolic process	8	3.52423	0.0371996	Q8IZH2, P26651, Q9NPI6, P29728, Q96AZ6, O00178, C9J6P4, Q8TCS8	209	249	16650	2.55952	1	0.257914	0.233491
GOTERM_BP_FAT	GO:0045444~fat cell differentiation	7	3.0837	0.0372032	P41221, P26651, A0A024R168, C6KYL4, Q5STB3, P49716, P17676	209	197	16650	2.83074	1	0.257914	0.233491
GOTERM_BP_FAT	GO:0071900~regulation of protein serine/threonine kinase activity	12	5.28634	0.0372102	P31689, P19525, O43187, P41221, O60674, Q9UII4, Q7Z6J4, P21580, P25942, P12931, A0A0S2Z4Z8, Q5STB3	209	476	16650	2.00836	1	0.257914	0.233491
GOTERM_BP_FAT	GO:0002274~myeloid leukocyte activation	6	2.64317	0.0373561	P05412, P41221, Q92692, A0A024R168, P10147, P09326	209	147	16650	3.25164	1	0.258481	0.234004
GOTERM_BP_FAT	GO:0008284~positive regulation of cell proliferation	18	7.92952	0.0375664	P05412, Q14213, P21580, A0A024R168, P15408, A0A0S2Z4Z8, A0A1C3PHH2, F6IR49, Q9BZL6, P42224, P41221, O60674, P18847, P28907, Q04206, P02778, P25942, Q9NZQ7, Q5STB3	209	849	16650	1.68901	1	0.259289	0.234736
GOTERM_BP_FAT	GO:0070838~divalent metal ion transport	11	4.84581	0.0376015	Q96A46, Q96RD7, P80075, P02778, P10147, P05362, Q07343, P61769, P13236, P32248, O14625	209	418	16650	2.09645	1	0.259289	0.234736
GOTERM_BP_FAT	GO:0032640~tumor necrosis factor production	5	2.20264	0.0378416	O60674, P21580, P10147, Q9Y385, A0A0S2Z4Z8	209	101	16650	3.94382	1	0.260083	0.235455
GOTERM_BP_FAT	GO:0071417~cellular response to organonitrogen compound	12	5.28634	0.0378456	Q6FGT0, P42224, O60674, Q04206, A0A024R168, P05362, P12931, A0A0S2Z4Z8, Q5STB3, Q07343, Q9H2Y7, P17676	209	477	16650	2.00415	1	0.260083	0.235455
GOTERM_BP_FAT	GO:0008283~cell proliferation	33	14.5374	0.0381774	P01583, Q10589, P15408, P12931, A0A0S2Z4Z8, O75044, P17676, A0A1C3PHH2, F6IR49, P19525, P42224, P17275, Q53GL7, P25942, Q9NZQ7, Q96AZ6, Q5STB3, P05412, Q14213, P26651, P21580, A0A024R168, P14902, P80075, Q5T765, Q9BZL6, P41221, O60674, P18847, P28907, Q04206, A0A024R6K8, Q9H2G9, P02778	209	1861	16650	1.41265	1	0.261918	0.237116
GOTERM_BP_FAT	GO:0034198~cellular response to amino acid starvation	3	1.32159	0.0385951	P19525, P18847, A0A024R0W3	209	25	16650	9.55981	1	0.263886	0.238897
GOTERM_BP_FAT	GO:0052312~modulation of transcription in other organism involved in symbiotic interaction	3	1.32159	0.0385951	P05412, P10147, P13236	209	25	16650	9.55981	1	0.263886	0.238897
GOTERM_BP_FAT	GO:0006928~movement of cell or subcellular component	32	14.0969	0.0390755	P01583, Q10589, Q8IZ21, Q01650, P12931, O75044, P32248, P42224, C6KYL4, Q9NZQ7, Q5STB3, Q92854, O14625, P05412, P98066, P31689, O95786, Q9H939, P29323, A0A024R168, Q53GL0, P10147, P80075, Q07343, P13236, Q9BZL6, B0I1T2, P41221, O60674, P02778, P05362, P09326	209	1795	16650	1.42021	1	0.266416	0.241188
GOTERM_BP_FAT	GO:0002228~natural killer cell mediated immunity	4	1.76211	0.0391018	A0A1C3PHH2, F6IR49, A0A0B7MGD3, U6BMB8, Q92692, Q9NQ25	209	60	16650	5.311	1	0.266416	0.241188
GOTERM_BP_FAT	GO:0072511~divalent inorganic cation transport	11	4.84581	0.0391633	Q96A46, Q96RD7, P80075, P02778, P10147, P05362, Q07343, P61769, P13236, P32248, O14625	209	421	16650	2.08151	1	0.266416	0.241188
GOTERM_BP_FAT	GO:0043281~regulation of cysteine-type endopeptidase activity involved in apoptotic process	7	3.0837	0.0398824	Q9BXK5, O60674, P55210, P50591, P12931, Q5STB3, P25445	209	200	16650	2.78828	1	0.270851	0.245203
GOTERM_BP_FAT	GO:0071621~granulocyte chemotaxis	5	2.20264	0.0402099	P80075, P10147, Q07343, P13236, P32248	209	103	16650	3.86724	1	0.272616	0.246801
GOTERM_BP_FAT	GO:0002548~monocyte chemotaxis	4	1.76211	0.0407578	P80075, P02778, P10147, P13236	209	61	16650	5.22394	1	0.275867	0.249744
GOTERM_BP_FAT	GO:0042129~regulation of T cell proliferation	6	2.64317	0.0411608	A0A1C3PHH2, F6IR49, Q14213, P14902, Q9NZQ7, A0A0S2Z4Z8, P17676	209	151	16650	3.1655	1	0.278129	0.251791
GOTERM_BP_FAT	GO:0002369~T cell cytokine production	3	1.32159	0.0414745	A0A1C3PHH2, F6IR49, Q8WXG1, P61769	209	26	16650	9.19212	1	0.278383	0.252022
GOTERM_BP_FAT	GO:0071108~protein K48-linked deubiquitination	3	1.32159	0.0414745	P21580, A0A024QZ09, Q9UHP3	209	26	16650	9.19212	1	0.278383	0.252022
GOTERM_BP_FAT	GO:0046633~alpha-beta T cell proliferation	3	1.32159	0.0414745	A0A1C3PHH2, F6IR49, Q14213, A0A0S2Z4Z8	209	26	16650	9.19212	1	0.278383	0.252022
GOTERM_BP_FAT	GO:0070536~protein K63-linked deubiquitination	3	1.32159	0.0414745	P21580, A0A024QZ09, Q9UHP3	209	26	16650	9.19212	1	0.278383	0.252022
GOTERM_BP_FAT	GO:2000377~regulation of reactive oxygen species metabolic process	6	2.64317	0.0431604	A6NK06, O60674, A0A024R642, P05362, Q5STB3, P52789	209	153	16650	3.12412	1	0.289097	0.261721
GOTERM_BP_FAT	GO:0030217~T cell differentiation	7	3.0837	0.043214	Q8WXG1, Q01151, Q9ULY5, A0A0S2Z4Z8, P61769, P32248, P25445	209	204	16650	2.73361	1	0.289097	0.261721
GOTERM_BP_FAT	GO:1900407~regulation of cellular response to oxidative stress	4	1.76211	0.0441744	A0A024R642, A0A024R168, Q07820, Q5STB3	209	63	16650	5.0581	1	0.294059	0.266213
GOTERM_BP_FAT	GO:0061180~mammary gland epithelium development	4	1.76211	0.0441744	P41221, O60674, P12931, P17676	209	63	16650	5.0581	1	0.294059	0.266213
GOTERM_BP_FAT	GO:1901216~positive regulation of neuron death	4	1.76211	0.0441744	P05412, Q13625, Q07820, P10147	209	63	16650	5.0581	1	0.294059	0.266213
GOTERM_BP_FAT	GO:0002675~positive regulation of acute inflammatory response	3	1.32159	0.044432	C6KYL4, Q5STB3, P32248	209	27	16650	8.85167	1	0.295286	0.267324
GOTERM_BP_FAT	GO:0048514~blood vessel morphogenesis	12	5.28634	0.0449557	P01583, P05412, P42224, Q9BZL6, P29323, P41221, Q03169, P21580, P17275, A0A024R6K8, E5KRG5, P02778	209	491	16650	1.94701	1	0.298275	0.27003
GOTERM_BP_FAT	GO:0033002~muscle cell proliferation	6	2.64317	0.0451836	P05412, P42224, O60674, P21580, A0A024R168, Q5STB3	209	155	16650	3.08381	1	0.298387	0.270131
GOTERM_BP_FAT	GO:0038061~NIK/NF-kappaB signaling	5	2.20264	0.0451945	Q00653, P19525, Q04206, P28065, Q5STB3	209	107	16650	3.72267	1	0.298387	0.270131
GOTERM_BP_FAT	GO:0002220~innate immune response activating cell surface receptor signaling pathway	5	2.20264	0.0451945	Q04206, P28065, C6KYL4, Q9ULY5, P12931	209	107	16650	3.72267	1	0.298387	0.270131
GOTERM_BP_FAT	GO:0046651~lymphocyte proliferation	8	3.52423	0.0475862	A0A1C3PHH2, F6IR49, Q14213, P28907, P14902, P25942, Q9NZQ7, A0A0S2Z4Z8, P17676	209	263	16650	2.42327	1	0.313665	0.283962
GOTERM_BP_FAT	GO:0035710~CD4-positive, alpha-beta T cell activation	4	1.76211	0.0477293	Q8WXG1, Q01151, A0A0S2Z4Z8, P17676	209	65	16650	4.90247	1	0.314095	0.284351
GOTERM_BP_FAT	GO:0051046~regulation of secretion	15	6.60793	0.04789	P01583, Q96RD7, Q8WXG1, P10124, P10147, P12931, P32248, P41221, O60674, P28907, Q9ULY5, C6KYL4, P25942, Q9NZQ7, Q5STB3	209	683	16650	1.7496	1	0.314639	0.284844
GOTERM_BP_FAT	GO:0050870~positive regulation of T cell activation	7	3.0837	0.0480521	A0A1C3PHH2, F6IR49, Q14213, Q01151, Q9NZQ7, P12931, A0A0S2Z4Z8, P32248	209	210	16650	2.6555	1	0.315191	0.285344
GOTERM_BP_FAT	GO:0032943~mononuclear cell proliferation	8	3.52423	0.0489776	A0A1C3PHH2, F6IR49, Q14213, P28907, P14902, P25942, Q9NZQ7, A0A0S2Z4Z8, P17676	209	265	16650	2.40498	1	0.319789	0.289507
GOTERM_BP_FAT	GO:0002678~positive regulation of chronic inflammatory response	2	0.881057	0.0490457	P14902, Q5STB3	209	4	16650	39.8325	1	0.319789	0.289507
GOTERM_BP_FAT	GO:0070427~nucleotide-binding oligomerization domain containing 1 signaling pathway	2	0.881057	0.0490457	P21580, A0A0S2Z4Z8	209	4	16650	39.8325	1	0.319789	0.289507
GOTERM_BP_FAT	GO:0050728~negative regulation of inflammatory response	5	2.20264	0.0491496	A6NK06, P98066, P26651, P21580, O15553	209	110	16650	3.62114	1	0.319789	0.289507
GOTERM_BP_FAT	GO:0045667~regulation of osteoblast differentiation	5	2.20264	0.0491496	Q5STB3, P49716, Q92854, P17535, P17676	209	110	16650	3.62114	1	0.319789	0.289507
GOTERM_BP_FAT	GO:0006508~proteolysis	30	13.2159	0.0494879	Q8IVU3, P28065, P50591, Q10589, P19474, P51965, Q9Y508, P12931, Q9BXK5, Q6ZMZ0, O15553, Q5STB3, Q9Y5A7, P25445, Q7Z419, Q6FIF1, Q9UMW8, Q9UII4, P21580, P55210, P10124, E9PGN7, O60674, A0A024QZ09, Q04206, P05161, Q9NRD1, Q9Y385, Q9UHP3, O14933	209	1693	16650	1.41167	1	0.320894	0.290507
GOTERM_BP_FAT	GO:0010629~negative regulation of gene expression	27	11.8943	0.049489	P19474, Q9P278, P12931, P17676, P15036, P19525, Q00653, P42224, P17275, Q53GL7, Q5STB3, P49716, Q92854, P05412, P26012, P26651, A0A024R168, P10147, P13236, P17535, Q9HCE1, E9PGN7, P41221, P18847, P28907, Q04206, Q92985	209	1485	16650	1.44846	1	0.320894	0.290507
GOTERM_BP_FAT	GO:0006809~nitric oxide biosynthetic process	4	1.76211	0.049558	O60674, A0A024R642, P05362, Q5STB3	209	66	16650	4.82819	1	0.320894	0.290507
GOTERM_BP_FAT	GO:0042742~defense response to bacterium	8	3.52423	0.0499545	A0A1C3PHH2, F6IR49, P05161, Q9ULY5, A0A0S2Z4Z8, Q5STB3, P61769, Q96CV9, P17676	209	266	16650	2.39594	1	0.32275	0.292187
GOTERM_BP_FAT	GO:0010558~negative regulation of macromolecule biosynthetic process	26	11.4537	0.0500817	Q9Y287, P19474, Q9P278, P12931, P17676, P15036, P19525, Q00653, P42224, P17275, Q5STB3, Q13287, P49716, Q92854, P05412, P26651, A0A024R168, P10147, P13236, P17535, Q9HCE1, P41221, P18847, P28907, Q04206, Q92985	209	1418	16650	1.46071	1	0.32275	0.292187
GOTERM_BP_FAT	GO:0006357~regulation of transcription from RNA polymerase II promoter	32	14.0969	0.0500846	P01583, O15162, P52630, Q92539, P15408, Q9P278, A0A0S2Z4Z8, P17676, Q8NF64, P15036, Q00653, P42224, P17275, Q9BYK8, P25942, Q5STB3, P49716, Q92854, P05412, O95786, P26651, A0A024R168, A0A024RBU4, P17535, Q9BZL6, P41221, P18847, Q04206, Q8NI08, Q9H2G9, P02778, Q92985	209	1835	16650	1.38925	1	0.32275	0.292187
GOTERM_BP_FAT	GO:0050690~regulation of defense response to virus by virus	3	1.32159	0.0505717	A0A1C3PHH2, F6IR49, P19525, P61769	209	29	16650	8.24121	1	0.324851	0.294089
GOTERM_BP_FAT	GO:0070266~necroptotic process	3	1.32159	0.0505717	Q8NB16, Q5STB3, P25445	209	29	16650	8.24121	1	0.324851	0.294089
GOTERM_BP_FAT	GO:0051260~protein homooligomerization	8	3.52423	0.0507608	Q8NB16, A0A024R642, A0A024R882, P12931, Q96PP8, P25445, O14657, Q8TCS8	209	267	16650	2.38697	1	0.325547	0.294719
GOTERM_BP_FAT	GO:0075733~intracellular transport of virus	4	1.76211	0.0514205	P09914, Q10589, P63172, Q03518	209	67	16650	4.75612	1	0.329255	0.298076
GOTERM_BP_FAT	GO:0018130~heterocycle biosynthetic process	67	29.5154	0.0520376	O15162, P52630, Q92539, P15408, P12931, Q9UIL8, A0A0S2Z4Z8, Q9C035, P17676, Q8NF64, A6NK06, P19525, P42224, P13196, P17275, Q9BYK8, P27707, P29728, Q13287, Q5STB3, Q92854, P05412, P21580, Q5EBM0, P13995, P13236, Q9BZL6, Q9NRL2, Q9HCE1, P18847, Q9H2G9, P00973, P01583, P19474, E5KRG5, Q9P278, Q00653, P15036, Q53GL7, Q9HB58, P25942, Q00978, P49716, Q8N884, O95786, O43187, P36959, P26651, Q12899, A0A…	209	4411	16650	1.21006	1	0.332678	0.301175
GOTERM_BP_FAT	GO:0034976~response to endoplasmic reticulum stress	8	3.52423	0.05228	P19525, P05412, Q6FIF1, P18847, Q9NRD1, Q9Y385, Q9UHP3, P17676	209	269	16650	2.36922	1	0.333698	0.302099
GOTERM_BP_FAT	GO:0002761~regulation of myeloid leukocyte differentiation	5	2.20264	0.0532897	P05412, P10147, Q5STB3, Q92985, P17676	209	113	16650	3.525	1	0.338175	0.306151
GOTERM_BP_FAT	GO:1902583~multi-organism intracellular transport	4	1.76211	0.0533166	P09914, Q10589, P63172, Q03518	209	68	16650	4.68618	1	0.338175	0.306151
GOTERM_BP_FAT	GO:0030279~negative regulation of ossification	4	1.76211	0.0533166	P10124, P10147, Q5STB3, Q92854	209	68	16650	4.68618	1	0.338175	0.306151
GOTERM_BP_FAT	GO:1902581~multi-organism cellular localization	4	1.76211	0.0533166	P09914, Q10589, P63172, Q03518	209	68	16650	4.68618	1	0.338175	0.306151
GOTERM_BP_FAT	GO:0051338~regulation of transferase activity	19	8.37004	0.0536967	P31689, O43187, Q96GX5, P26651, Q9UII4, Q7Z6J4, P21580, P28065, P51965, P12931, A0A0S2Z4Z8, P32248, P19525, P41221, O60674, P02778, P25942, Q5STB3, Q92622	209	955	16650	1.58496	1	0.339319	0.307187
GOTERM_BP_FAT	GO:0002891~positive regulation of immunoglobulin mediated immune response	3	1.32159	0.0537493	Q92692, P25942, Q5STB3	209	30	16650	7.96651	1	0.339319	0.307187
GOTERM_BP_FAT	GO:0002714~positive regulation of B cell mediated immunity	3	1.32159	0.0537493	Q92692, P25942, Q5STB3	209	30	16650	7.96651	1	0.339319	0.307187
GOTERM_BP_FAT	GO:0019438~aromatic compound biosynthetic process	67	29.5154	0.0548856	O15162, P52630, Q92539, P15408, P12931, Q9UIL8, A0A0S2Z4Z8, Q9C035, P17676, Q8NF64, A6NK06, P19525, P42224, P13196, P17275, Q9BYK8, P27707, P29728, Q13287, Q5STB3, Q92854, P05412, P21580, Q5EBM0, P13995, P13236, Q9BZL6, Q9NRL2, Q9HCE1, P18847, Q9H2G9, P00973, P01583, P19474, E5KRG5, Q9P278, Q00653, P15036, Q53GL7, Q9HB58, P25942, Q00978, P49716, Q8N884, O95786, O43187, P36959, P26651, Q12899, A0A…	209	4424	16650	1.2065	1	0.345951	0.313191
GOTERM_BP_FAT	GO:0050731~positive regulation of peptidyl-tyrosine phosphorylation	6	2.64317	0.0550944	O60674, P25942, P05362, P12931, A0A0S2Z4Z8, Q92854	209	164	16650	2.91458	1	0.346598	0.313777
GOTERM_BP_FAT	GO:0043406~positive regulation of MAP kinase activity	7	3.0837	0.0552167	O43187, P41221, Q7Z6J4, P25942, P12931, A0A0S2Z4Z8, Q5STB3	209	217	16650	2.56984	1	0.346598	0.313777
GOTERM_BP_FAT	GO:1902882~regulation of response to oxidative stress	4	1.76211	0.055246	A0A024R642, A0A024R168, Q07820, Q5STB3	209	69	16650	4.61827	1	0.346598	0.313777
GOTERM_BP_FAT	GO:0022612~gland morphogenesis	5	2.20264	0.0561522	P41221, P21580, P12931, Q5STB3, P17676	209	115	16650	3.4637	1	0.351736	0.318428
GOTERM_BP_FAT	GO:0007162~negative regulation of cell adhesion	7	3.0837	0.0570677	O60674, P14902, Q9NZQ7, P12931, P18510, Q92854, P17676	209	219	16650	2.54637	1	0.356691	0.322914
GOTERM_BP_FAT	GO:0046794~transport of virus	4	1.76211	0.0572084	P09914, Q10589, P63172, Q03518	209	70	16650	4.55229	1	0.356691	0.322914
GOTERM_BP_FAT	GO:0046209~nitric oxide metabolic process	4	1.76211	0.0572084	O60674, A0A024R642, P05362, Q5STB3	209	70	16650	4.55229	1	0.356691	0.322914
GOTERM_BP_FAT	GO:0001568~blood vessel development	13	5.72687	0.0575709	P01583, P05412, P26012, P29323, P21580, E5KRG5, Q9BZL6, P42224, P41221, Q03169, P17275, A0A024R6K8, P02778	209	576	16650	1.798	1	0.358397	0.324458
GOTERM_BP_FAT	GO:0050852~T cell receptor signaling pathway	6	2.64317	0.0586497	Q9BZL6, Q04206, P28065, A0A0S2Z4Z8, Q07343, P32248	209	167	16650	2.86222	1	0.36455	0.330029
GOTERM_BP_FAT	GO:2000026~regulation of multicellular organismal development	30	13.2159	0.0587462	P01583, A0A0B7MGD3, P28065, Q01151, P63172, A0A0S2Z4Z8, O75044, P17676, P19525, P42224, P25942, Q5STB3, P61769, Q92854, P25445, P05412, P29323, P26651, P21580, U6BMB8, P14902, P10124, P10147, P18510, Q9BZL6, P41221, Q04206, A0A024R6K8, P05161, P02778, Q92985	209	1721	16650	1.3887	1	0.364588	0.330063
GOTERM_BP_FAT	GO:0035690~cellular response to drug	4	1.76211	0.0592036	Q8NC42, Q07343, P13236, P02795	209	71	16650	4.48817	1	0.366862	0.332122
GOTERM_BP_FAT	GO:0031400~negative regulation of protein modification process	13	5.72687	0.059464	P31689, P05412, Q96GX5, P21580, P28065, Q8NC42, P19474, P51965, P18847, P05161, Q53GL7, Q5STB3, Q92854	209	578	16650	1.79177	1	0.367911	0.333071
GOTERM_BP_FAT	GO:0006461~protein complex assembly	26	11.4537	0.0599209	Q6GPH4, P19474, Q9P278, P12931, Q9C035, P32248, Q8TCS8, P19525, Q8NB16, O15533, P25942, O15553, Q5STB3, P25445, P05412, Q96RD7, A0A024R642, P21580, A0A024R882, O60674, P05362, P00973, O14613, Q13077, O14657, Q96PP8	209	1445	16650	1.43342	1	0.37017	0.335117
GOTERM_BP_FAT	GO:1902186~regulation of viral release from host cell	3	1.32159	0.0603087	Q12899, P19474, Q9C035	209	32	16650	7.4686	1	0.370443	0.335364
GOTERM_BP_FAT	GO:0070271~protein complex biogenesis	26	11.4537	0.0603101	Q6GPH4, P19474, Q9P278, P12931, Q9C035, P32248, Q8TCS8, P19525, Q8NB16, O15533, P25942, O15553, Q5STB3, P25445, P05412, Q96RD7, A0A024R642, P21580, A0A024R882, O60674, P05362, P00973, O14613, Q13077, O14657, Q96PP8	209	1446	16650	1.43243	1	0.370443	0.335364
GOTERM_BP_FAT	GO:0072593~reactive oxygen species metabolic process	7	3.0837	0.0603325	A6NK06, O60674, A0A024R642, P05362, Q5STB3, P52789, P14598	209	222	16650	2.51196	1	0.370443	0.335364
GOTERM_BP_FAT	GO:0045765~regulation of angiogenesis	7	3.0837	0.0603325	P01583, P42224, Q9BZL6, P41221, P21580, A0A024R6K8, P02778	209	222	16650	2.51196	1	0.370443	0.335364
GOTERM_BP_FAT	GO:0051253~negative regulation of RNA metabolic process	23	10.1322	0.0604912	P05412, P26651, A0A024R168, P10147, P19474, Q9P278, P12931, P13236, P17535, P17676, P15036, Q00653, P42224, P41221, P18847, P28907, Q9HC16, P17275, Q04206, Q5STB3, P49716, Q92854, Q92985	209	1240	16650	1.47766	1	0.370853	0.335735
GOTERM_BP_FAT	GO:0001101~response to acid chemical	8	3.52423	0.060621	P41221, P28907, Q04206, C6KYL4, P05362, P12931, Q5STB3, P17676	209	278	16650	2.29252	1	0.371085	0.335945
GOTERM_BP_FAT	GO:0042270~protection from natural killer cell mediated cytotoxicity	2	0.881057	0.0609283	A0A1C3PHH2, F6IR49, A0A0B7MGD3, U6BMB8	209	5	16650	31.866	1	0.371276	0.336118
GOTERM_BP_FAT	GO:2000630~positive regulation of miRNA metabolic process	2	0.881057	0.0609283	Q04206, Q8TCS8	209	5	16650	31.866	1	0.371276	0.336118
GOTERM_BP_FAT	GO:0031087~deadenylation-independent decapping of nuclear-transcribed mRNA	2	0.881057	0.0609283	P26651, Q9NPI6	209	5	16650	31.866	1	0.371276	0.336118
GOTERM_BP_FAT	GO:0046634~regulation of alpha-beta T cell activation	4	1.76211	0.0612312	A0A1C3PHH2, F6IR49, Q14213, Q01151, A0A0S2Z4Z8	209	72	16650	4.42584	1	0.372559	0.33728
GOTERM_BP_FAT	GO:0097193~intrinsic apoptotic signaling pathway	8	3.52423	0.0616142	P31689, O60674, Q13625, Q07820, Q9P278, P12931, Q5STB3, P17676	209	279	16650	2.2843	1	0.374325	0.338878
GOTERM_BP_FAT	GO:0048872~homeostasis of number of cells	7	3.0837	0.0624109	P26651, O60674, P21580, P05161, Q07343, P32248, P25445	209	224	16650	2.48953	1	0.378438	0.342602
GOTERM_BP_FAT	GO:0007568~aging	8	3.52423	0.0624789	Q00653, P05412, E9PGN7, Q04206, P55210, P05362, P17535, Q8TCS8	209	280	16650	2.27614	1	0.378438	0.342602
GOTERM_BP_FAT	GO:0032436~positive regulation of proteasomal ubiquitin-dependent protein catabolic process	4	1.76211	0.063291	Q7Z419, Q6ZMZ0, Q9Y508, Q9Y5A7	209	73	16650	4.36521	1	0.382782	0.346535
GOTERM_BP_FAT	GO:1903052~positive regulation of proteolysis involved in cellular protein catabolic process	6	2.64317	0.0635963	Q7Z419, Q6ZMZ0, P28065, Q9Y508, P51965, Q9Y5A7	209	171	16650	2.79527	1	0.382877	0.34662
GOTERM_BP_FAT	GO:0033135~regulation of peptidyl-serine phosphorylation	5	2.20264	0.0636633	Q9BZL6, P41221, Q9P278, A0A0S2Z4Z8, Q5STB3	209	120	16650	3.31938	1	0.382877	0.34662
GOTERM_BP_FAT	GO:0034142~toll-like receptor 4 signaling pathway	3	1.32159	0.0636863	A6NK06, P21580, A0A0S2Z4Z8	209	33	16650	7.24228	1	0.382877	0.34662
GOTERM_BP_FAT	GO:0042269~regulation of natural killer cell mediated cytotoxicity	3	1.32159	0.0636863	A0A1C3PHH2, F6IR49, A0A0B7MGD3, U6BMB8, Q92692	209	33	16650	7.24228	1	0.382877	0.34662
GOTERM_BP_FAT	GO:0006986~response to unfolded protein	6	2.64317	0.0647933	P31689, P19525, Q6FIF1, P18847, Q9NRD1, O14657	209	172	16650	2.77901	1	0.388952	0.352121
GOTERM_BP_FAT	GO:0008285~negative regulation of cell proliferation	14	6.1674	0.0652262	P01583, P05412, P21580, P14902, P80075, Q5T765, P17676, P19525, P42224, P41221, O60674, A0A024R6K8, Q53GL7, Q9NZQ7	209	651	16650	1.71323	1	0.389591	0.352699
GOTERM_BP_FAT	GO:2001057~reactive nitrogen species metabolic process	4	1.76211	0.0653826	O60674, A0A024R642, P05362, Q5STB3	209	74	16650	4.30622	1	0.389591	0.352699
GOTERM_BP_FAT	GO:0002673~regulation of acute inflammatory response	4	1.76211	0.0653826	E9PGN7, C6KYL4, Q5STB3, P32248	209	74	16650	4.30622	1	0.389591	0.352699
GOTERM_BP_FAT	GO:1902579~multi-organism localization	4	1.76211	0.0653826	P09914, Q10589, P63172, Q03518	209	74	16650	4.30622	1	0.389591	0.352699
GOTERM_BP_FAT	GO:0044766~multi-organism transport	4	1.76211	0.0653826	P09914, Q10589, P63172, Q03518	209	74	16650	4.30622	1	0.389591	0.352699
GOTERM_BP_FAT	GO:0019724~B cell mediated immunity	6	2.64317	0.0661492	E9PGN7, Q92692, P25942, Q5STB3, Q92985, P25445	209	173	16650	2.76295	1	0.393578	0.356308
GOTERM_BP_FAT	GO:0050851~antigen receptor-mediated signaling pathway	7	3.0837	0.0667947	Q9BZL6, P28907, Q04206, P28065, A0A0S2Z4Z8, Q07343, P32248	209	228	16650	2.44586	1	0.395309	0.357876
GOTERM_BP_FAT	GO:0051250~negative regulation of lymphocyte activation	5	2.20264	0.0668084	P21580, P14902, Q9NZQ7, P25445, P17676	209	122	16650	3.26496	1	0.395309	0.357876
GOTERM_BP_FAT	GO:0031667~response to nutrient levels	10	4.40529	0.0670925	P19525, P05412, P42224, P26651, P18847, Q04206, P02778, P05362, P12931, A0A024R0W3	209	404	16650	1.97191	1	0.395309	0.357876
GOTERM_BP_FAT	GO:0045124~regulation of bone resorption	3	1.32159	0.0671262	P28907, P21580, P12931	209	34	16650	7.02927	1	0.395309	0.357876
GOTERM_BP_FAT	GO:0019076~viral release from host cell	3	1.32159	0.0671262	Q12899, P19474, Q9C035	209	34	16650	7.02927	1	0.395309	0.357876
GOTERM_BP_FAT	GO:0072529~pyrimidine-containing compound catabolic process	3	1.32159	0.0671262	P31941, Q9HC16, E5KRG5	209	34	16650	7.02927	1	0.395309	0.357876
GOTERM_BP_FAT	GO:0001961~positive regulation of cytokine-mediated signaling pathway	3	1.32159	0.0671262	P41221, A0A0S2Z4Z8, Q92985	209	34	16650	7.02927	1	0.395309	0.357876
GOTERM_BP_FAT	GO:0042098~T cell proliferation	6	2.64317	0.0674549	A0A1C3PHH2, F6IR49, Q14213, P14902, Q9NZQ7, A0A0S2Z4Z8, P17676	209	174	16650	2.74707	1	0.395811	0.35833
GOTERM_BP_FAT	GO:0038034~signal transduction in absence of ligand	4	1.76211	0.0675057	P01583, Q07820, Q5STB3, P25445	209	75	16650	4.2488	1	0.395811	0.35833
GOTERM_BP_FAT	GO:0097192~extrinsic apoptotic signaling pathway in absence of ligand	4	1.76211	0.0675057	P01583, Q07820, Q5STB3, P25445	209	75	16650	4.2488	1	0.395811	0.35833
GOTERM_BP_FAT	GO:0050673~epithelial cell proliferation	9	3.96476	0.069983	P05412, P42224, Q9BZL6, P41221, P26651, P21580, A0A024R168, Q5STB3, P17676	209	347	16650	2.06624	1	0.409741	0.37094
GOTERM_BP_FAT	GO:0071312~cellular response to alkaloid	3	1.32159	0.0706264	Q04206, P05362, Q5STB3	209	35	16650	6.82843	1	0.410573	0.371693
GOTERM_BP_FAT	GO:0060760~positive regulation of response to cytokine stimulus	3	1.32159	0.0706264	P41221, A0A0S2Z4Z8, Q92985	209	35	16650	6.82843	1	0.410573	0.371693
GOTERM_BP_FAT	GO:0002715~regulation of natural killer cell mediated immunity	3	1.32159	0.0706264	A0A1C3PHH2, F6IR49, A0A0B7MGD3, U6BMB8, Q92692	209	35	16650	6.82843	1	0.410573	0.371693
GOTERM_BP_FAT	GO:0097300~programmed necrotic cell death	3	1.32159	0.0706264	Q8NB16, Q5STB3, P25445	209	35	16650	6.82843	1	0.410573	0.371693
GOTERM_BP_FAT	GO:1902679~negative regulation of RNA biosynthetic process	22	9.69163	0.070634	P05412, P26651, A0A024R168, P10147, P19474, Q9P278, P12931, P13236, P17535, P17676, P15036, Q00653, P42224, P41221, P18847, P28907, P17275, Q04206, Q5STB3, P49716, Q92854, Q92985	209	1194	16650	1.46787	1	0.410573	0.371693
GOTERM_BP_FAT	GO:0070727~cellular macromolecule localization	28	12.3348	0.0713548	P63172, P12931, Q96CV9, P14598, A0A024RA70, Q03169, Q9NPI6, Q53GL7, Q5STB3, P05455, P05412, P31689, O95786, P09914, P26651, Q16739, P21580, Q13625, A0A024R882, P10124, O95183, P52789, P41221, O60674, Q9H2G9, Q9Y385, Q03518, Q9H1C4	209	1613	16650	1.3829	1	0.414022	0.374816
GOTERM_BP_FAT	GO:2001235~positive regulation of apoptotic signaling pathway	6	2.64317	0.0714423	P18847, O60674, Q13625, P50591, Q07820, P25445	209	177	16650	2.70051	1	0.414022	0.374816
GOTERM_BP_FAT	GO:0034614~cellular response to reactive oxygen species	5	2.20264	0.0716748	P21580, Q04206, A0A024R168, P12931, Q5STB3	209	125	16650	3.1866	1	0.414022	0.374816
GOTERM_BP_FAT	GO:0032269~negative regulation of cellular protein metabolic process	19	8.37004	0.0717083	P31689, P05412, Q96GX5, P26651, P21580, P28065, Q10589, Q8NC42, P19474, P51965, P12931, P19525, Q9HCE1, E9PGN7, P18847, P05161, Q53GL7, Q5STB3, Q92854	209	992	16650	1.52584	1	0.414022	0.374816
GOTERM_BP_FAT	GO:0051235~maintenance of location	8	3.52423	0.0717405	P10124, C6KYL4, P02778, P10147, Q5STB3, P52789, P32248, O14625	209	290	16650	2.19766	1	0.414022	0.374816
GOTERM_BP_FAT	GO:0034154~toll-like receptor 7 signaling pathway	2	0.881057	0.0726632	Q8WXG1, Q9H1C4	209	6	16650	26.555	1	0.416961	0.377477
GOTERM_BP_FAT	GO:0097527~necroptotic signaling pathway	2	0.881057	0.0726632	Q5STB3, P25445	209	6	16650	26.555	1	0.416961	0.377477
GOTERM_BP_FAT	GO:0070671~response to interleukin-12	2	0.881057	0.0726632	O60674, A0A0S2Z4Z8	209	6	16650	26.555	1	0.416961	0.377477
GOTERM_BP_FAT	GO:0031086~nuclear-transcribed mRNA catabolic process, deadenylation-independent decay	2	0.881057	0.0726632	P26651, Q9NPI6	209	6	16650	26.555	1	0.416961	0.377477
GOTERM_BP_FAT	GO:0055086~nucleobase-containing small molecule metabolic process	15	6.60793	0.0728786	P36959, P31941, Q16875, Q5EBM0, E5KRG5, Q07343, P52789, P41221, Q9HC16, P27707, P02778, P29728, P00973, Q8N884, O14625	209	728	16650	1.64145	1	0.417603	0.378058
GOTERM_BP_FAT	GO:0009719~response to endogenous stimulus	27	11.8943	0.0736634	P50591, P12931, A0A0S2Z4Z8, Q9H2Y7, P32248, P17676, A6NK06, P42224, P17275, Q5STB3, P25445, P05412, P31689, Q96RD7, P26651, P21580, A0A024R168, Q07343, P18510, P17535, Q6FGT0, Q9BZL6, P41221, O60674, P28907, Q04206, P05362	209	1548	16650	1.38951	1	0.421501	0.381587
GOTERM_BP_FAT	GO:0043001~Golgi to plasma membrane protein transport	3	1.32159	0.0741848	Q9H2G9, O95183, Q96CV9	209	36	16650	6.63876	1	0.423883	0.383744
GOTERM_BP_FAT	GO:0031327~negative regulation of cellular biosynthetic process	26	11.4537	0.0746384	Q9Y287, P19474, Q9P278, P12931, P17676, P15036, P19525, Q00653, P42224, P17275, Q5STB3, Q13287, P49716, Q92854, P05412, P26651, A0A024R168, P10147, P13236, P17535, Q9HCE1, P41221, P18847, P28907, Q04206, Q92985	209	1480	16650	1.39952	1	0.425872	0.385544
GOTERM_BP_FAT	GO:0019083~viral transcription	6	2.64317	0.076954	P05412, P26651, Q00403, P19474, P10147, P13236	209	181	16650	2.64083	1	0.438464	0.396943
GOTERM_BP_FAT	GO:1901031~regulation of response to reactive oxygen species	3	1.32159	0.0777996	A0A024R642, A0A024R168, Q5STB3	209	37	16650	6.45933	1	0.441411	0.399612
GOTERM_BP_FAT	GO:2001240~negative regulation of extrinsic apoptotic signaling pathway in absence of ligand	3	1.32159	0.0777996	P01583, Q07820, Q5STB3	209	37	16650	6.45933	1	0.441411	0.399612
GOTERM_BP_FAT	GO:1901099~negative regulation of signal transduction in absence of ligand	3	1.32159	0.0777996	P01583, Q07820, Q5STB3	209	37	16650	6.45933	1	0.441411	0.399612
GOTERM_BP_FAT	GO:0001944~vasculature development	13	5.72687	0.081289	P01583, P05412, P26012, P29323, P21580, E5KRG5, Q9BZL6, P42224, P41221, Q03169, P17275, A0A024R6K8, P02778	209	610	16650	1.69778	1	0.460287	0.4167
GOTERM_BP_FAT	GO:1901998~toxin transport	3	1.32159	0.0814687	P31689, Q9NZQ7, Q86YS6	209	38	16650	6.28935	1	0.460287	0.4167
GOTERM_BP_FAT	GO:0043094~cellular metabolic compound salvage	3	1.32159	0.0814687	P36959, P27707, E5KRG5	209	38	16650	6.28935	1	0.460287	0.4167
GOTERM_BP_FAT	GO:0010508~positive regulation of autophagy	4	1.76211	0.0832217	P19474, O15553, A0A0S2Z4Z8, P52789	209	82	16650	3.8861	1	0.468878	0.424477
GOTERM_BP_FAT	GO:0043506~regulation of JUN kinase activity	4	1.76211	0.0832217	P31689, P41221, Q7Z6J4, Q5STB3	209	82	16650	3.8861	1	0.468878	0.424477
GOTERM_BP_FAT	GO:0030879~mammary gland development	5	2.20264	0.0837115	P41221, O60674, P12931, P52789, P17676	209	132	16650	3.01762	1	0.469438	0.424985
GOTERM_BP_FAT	GO:0034135~regulation of toll-like receptor 2 signaling pathway	2	0.881057	0.0842521	A6NK06, P21580	209	7	16650	22.7614	1	0.469438	0.424985
GOTERM_BP_FAT	GO:0002477~antigen processing and presentation of exogenous peptide antigen via MHC class Ib	2	0.881057	0.0842521	P61769, Q03518	209	7	16650	22.7614	1	0.469438	0.424985
GOTERM_BP_FAT	GO:2000628~regulation of miRNA metabolic process	2	0.881057	0.0842521	Q04206, Q8TCS8	209	7	16650	22.7614	1	0.469438	0.424985
GOTERM_BP_FAT	GO:1903608~protein localization to cytoplasmic stress granule	2	0.881057	0.0842521	Q9NPI6, P05455	209	7	16650	22.7614	1	0.469438	0.424985
GOTERM_BP_FAT	GO:2000503~positive regulation of natural killer cell chemotaxis	2	0.881057	0.0842521	P10147, P13236	209	7	16650	22.7614	1	0.469438	0.424985
GOTERM_BP_FAT	GO:0002481~antigen processing and presentation of exogenous protein antigen via MHC class Ib, TAP-dependent	2	0.881057	0.0842521	P61769, Q03518	209	7	16650	22.7614	1	0.469438	0.424985
GOTERM_BP_FAT	GO:0070383~DNA cytosine deamination	2	0.881057	0.0842521	P31941, Q9HC16	209	7	16650	22.7614	1	0.469438	0.424985
GOTERM_BP_FAT	GO:0038093~Fc receptor signaling pathway	7	3.0837	0.08495	P05412, B0I1T2, Q04206, A0A024R168, P28065, Q9ULY5, P12931	209	243	16650	2.29488	1	0.472673	0.427914
GOTERM_BP_FAT	GO:0002532~production of molecular mediator involved in inflammatory response	3	1.32159	0.0851902	P14902, O15553, Q96PP8	209	39	16650	6.12808	1	0.472706	0.427943
GOTERM_BP_FAT	GO:0033003~regulation of mast cell activation	3	1.32159	0.0851902	O15162, Q92692, A0A024R168	209	39	16650	6.12808	1	0.472706	0.427943
GOTERM_BP_FAT	GO:0022408~negative regulation of cell-cell adhesion	5	2.20264	0.0855074	O60674, P14902, Q9NZQ7, P18510, P17676	209	133	16650	2.99493	1	0.473814	0.428946
GOTERM_BP_FAT	GO:0009890~negative regulation of biosynthetic process	26	11.4537	0.086074	Q9Y287, P19474, Q9P278, P12931, P17676, P15036, P19525, Q00653, P42224, P17275, Q5STB3, Q13287, P49716, Q92854, P05412, P26651, A0A024R168, P10147, P13236, P17535, Q9HCE1, P41221, P18847, P28907, Q04206, Q92985	209	1504	16650	1.37719	1	0.4763	0.431197
GOTERM_BP_FAT	GO:0035966~response to topologically incorrect protein	6	2.64317	0.0871364	P31689, P19525, Q6FIF1, P18847, Q9NRD1, O14657	209	188	16650	2.5425	1	0.481518	0.435921
GOTERM_BP_FAT	GO:1901342~regulation of vasculature development	7	3.0837	0.087372	P01583, P42224, Q9BZL6, P41221, P21580, A0A024R6K8, P02778	209	245	16650	2.27614	1	0.482159	0.436501
GOTERM_BP_FAT	GO:0051897~positive regulation of protein kinase B signaling	4	1.76211	0.0879762	P10147, P12931, Q5STB3, P32248	209	84	16650	3.79357	1	0.484494	0.438615
GOTERM_BP_FAT	GO:0009968~negative regulation of signal transduction	20	8.81057	0.0880353	P01583, P31689, P21580, P28065, P50591, Q8IZ21, Q8NC42, Q07820, P12931, P18510, Q96CV9, A6NK06, P42224, P41221, P18847, Q04206, P05362, Q5STB3, A0A024R1Y5, P25445	209	1089	16650	1.46309	1	0.484494	0.438615
GOTERM_BP_FAT	GO:0018105~peptidyl-serine phosphorylation	7	3.0837	0.0892778	Q9BZL6, P41221, Q96GX5, Q9P278, P12931, A0A0S2Z4Z8, Q5STB3	209	246	16650	2.26689	1	0.490663	0.4442
GOTERM_BP_FAT	GO:1903409~reactive oxygen species biosynthetic process	4	1.76211	0.0903956	O60674, A0A024R642, P05362, Q5STB3	209	85	16650	3.74894	1	0.49613	0.449149
GOTERM_BP_FAT	GO:2001141~regulation of RNA biosynthetic process	55	24.2291	0.0909172	O15162, P52630, Q92539, P15408, P12931, Q9UIL8, A0A0S2Z4Z8, Q9C035, P17676, Q8NF64, A6NK06, P19525, P42224, P17275, Q9BYK8, Q13287, Q5STB3, Q92854, P05412, P21580, P13236, Q9BZL6, Q9NRL2, Q9HCE1, P18847, Q9H2G9, P01583, P19474, Q9P278, Q00653, P15036, Q53GL7, Q9HB58, P25942, Q00978, P49716, O95786, O43187, P26651, Q12899, P31629, A0A024R168, A0A024RBU4, P10147, P17535, P41221, O60674, P28907, Q00…	209	3644	16650	1.20241	1	0.498315	0.451127
GOTERM_BP_FAT	GO:0006006~glucose metabolic process	6	2.64317	0.0917181	P18847, Q16875, P12931, P00973, Q5STB3, P52789	209	191	16650	2.50257	1	0.502023	0.454484
GOTERM_BP_FAT	GO:0006816~calcium ion transport	9	3.96476	0.092243	Q96RD7, P80075, P02778, P10147, P05362, Q07343, P13236, P32248, O14625	209	369	16650	1.94305	1	0.502234	0.454675
GOTERM_BP_FAT	GO:1901566~organonitrogen compound biosynthetic process	24	10.5727	0.0923433	Q96A46, O15162, P36959, O43286, P26651, V9HWB5, Q16739, A0A024R642, Q5EBM0, A0A024RD30, E5KRG5, O00178, P13995, A1L3X0, P19525, Q6FG85, P13196, Q9HCE1, A0A024R6K8, P27707, P29728, P00973, Q5STB3, P05455	209	1375	16650	1.39052	1	0.502234	0.454675
GOTERM_BP_FAT	GO:0009164~nucleoside catabolic process	3	1.32159	0.0927832	P31941, Q9HC16, E5KRG5	209	41	16650	5.82915	1	0.502234	0.454675
GOTERM_BP_FAT	GO:0042398~cellular modified amino acid biosynthetic process	3	1.32159	0.0927832	O15162, A0A024R642, P13995	209	41	16650	5.82915	1	0.502234	0.454675
GOTERM_BP_FAT	GO:0000060~protein import into nucleus, translocation	3	1.32159	0.0927832	O60674, Q53GL7, Q5STB3	209	41	16650	5.82915	1	0.502234	0.454675
GOTERM_BP_FAT	GO:0019219~regulation of nucleobase-containing compound metabolic process	61	26.8722	0.0928526	O15162, P52630, Q92539, P15408, P12931, Q9UIL8, A0A0S2Z4Z8, Q9C035, Q8TCS8, P17676, Q8NF64, A6NK06, P19525, P42224, P17275, Q9HC16, Q9BYK8, Q13287, Q5STB3, Q92854, O14625, P05412, P21580, P13236, Q9BZL6, Q9NRL2, Q9HCE1, P18847, Q9H2G9, P00973, P01583, P19474, Q9P278, Q00653, P15036, Q53GL7, Q9HB58, P25942, Q00978, P49716, O95786, O43187, P26651, Q12899, P31629, A0A024R168, A0A024RBU4, P10147, O00…	209	4104	16650	1.18411	1	0.502234	0.454675
GOTERM_BP_FAT	GO:0043433~negative regulation of sequence-specific DNA binding transcription factor activity	5	2.20264	0.0928772	A6NK06, O43187, P21580, Q53GL7, P19474	209	137	16650	2.90748	1	0.502234	0.454675
GOTERM_BP_FAT	GO:0051100~negative regulation of binding	5	2.20264	0.0928772	P09913, P05412, P09914, O60674, P61769	209	137	16650	2.90748	1	0.502234	0.454675
GOTERM_BP_FAT	GO:0016579~protein deubiquitination	5	2.20264	0.0928772	Q9UMW8, P21580, A0A024QZ09, P19474, Q9UHP3	209	137	16650	2.90748	1	0.502234	0.454675
GOTERM_BP_FAT	GO:1901800~positive regulation of proteasomal protein catabolic process	4	1.76211	0.0953169	Q7Z419, Q6ZMZ0, Q9Y508, Q9Y5A7	209	87	16650	3.66276	1	0.509289	0.461062
GOTERM_BP_FAT	GO:2000379~positive regulation of reactive oxygen species metabolic process	4	1.76211	0.0953169	A6NK06, O60674, P05362, Q5STB3	209	87	16650	3.66276	1	0.509289	0.461062
GOTERM_BP_FAT	GO:0048144~fibroblast proliferation	4	1.76211	0.0953169	P05412, P41221, P15408, Q53GL7	209	87	16650	3.66276	1	0.509289	0.461062
GOTERM_BP_FAT	GO:1903362~regulation of cellular protein catabolic process	7	3.0837	0.0953651	Q7Z419, P21580, Q6ZMZ0, P28065, Q9Y508, P51965, Q9Y5A7	209	251	16650	2.22174	1	0.509289	0.461062
GOTERM_BP_FAT	GO:0043523~regulation of neuron apoptotic process	6	2.64317	0.0955111	P05412, O60674, A0A024R168, Q07820, P10147, P17676	209	193	16650	2.47663	1	0.509289	0.461062
GOTERM_BP_FAT	GO:0002072~optic cup morphogenesis involved in camera-type eye development	2	0.881057	0.0956969	P41221, Q8IZ21	209	8	16650	19.9163	1	0.509289	0.461062
GOTERM_BP_FAT	GO:0071316~cellular response to nicotine	2	0.881057	0.0956969	Q04206, Q5STB3	209	8	16650	19.9163	1	0.509289	0.461062
GOTERM_BP_FAT	GO:1900246~positive regulation of RIG-I signaling pathway	2	0.881057	0.0956969	A0A024R1Y5, C9J6P4	209	8	16650	19.9163	1	0.509289	0.461062
GOTERM_BP_FAT	GO:0090037~positive regulation of protein kinase C signaling	2	0.881057	0.0956969	P41221, P25942	209	8	16650	19.9163	1	0.509289	0.461062
GOTERM_BP_FAT	GO:0050862~positive regulation of T cell receptor signaling pathway	2	0.881057	0.0956969	Q9BZL6, P32248	209	8	16650	19.9163	1	0.509289	0.461062
GOTERM_BP_FAT	GO:0002428~antigen processing and presentation of peptide antigen via MHC class Ib	2	0.881057	0.0956969	P61769, Q03518	209	8	16650	19.9163	1	0.509289	0.461062
GOTERM_BP_FAT	GO:0098792~xenophagy	2	0.881057	0.0956969	A0A0S2Z4Z8, Q96CV9	209	8	16650	19.9163	1	0.509289	0.461062
GOTERM_BP_FAT	GO:0016070~RNA metabolic process	68	29.9559	0.0959801	O15162, P52630, Q92539, P15408, P12931, Q9UIL8, A0A0S2Z4Z8, Q9C035, Q8TCS8, P17676, Q8NF64, A6NK06, P19525, P42224, Q8IZH2, P17275, Q9HC16, Q9BYK8, P29728, Q13287, Q5STB3, Q92854, P05455, P05412, V9HWB5, P21580, P13236, Q9BZL6, Q9NRL2, Q9HCE1, P18847, A0A024R6K8, Q9H2G9, P00973, P01583, Q8N1G2, P19474, Q9P278, Q00653, P15036, Q9NPI6, Q53GL7, Q9HB58, P25942, Q00978, Q96AZ6, P49716, O95786, O43187,…	209	4648	16650	1.1655	1	0.510123	0.461817
GOTERM_BP_FAT	GO:0009991~response to extracellular stimulus	10	4.40529	0.0963008	P19525, P05412, P42224, P26651, P18847, Q04206, P02778, P05362, P12931, A0A024R0W3	209	435	16650	1.83138	1	0.510327	0.462002
GOTERM_BP_FAT	GO:2000351~regulation of endothelial cell apoptotic process	3	1.32159	0.096651	P21580, P25942, P05362	209	42	16650	5.69036	1	0.510327	0.462002
GOTERM_BP_FAT	GO:0043551~regulation of phosphatidylinositol 3-kinase activity	3	1.32159	0.096651	P12931, P32248, Q92622	209	42	16650	5.69036	1	0.510327	0.462002
GOTERM_BP_FAT	GO:0043666~regulation of phosphoprotein phosphatase activity	3	1.32159	0.096651	Q96GX5, O60674, Q5STB3	209	42	16650	5.69036	1	0.510327	0.462002
GOTERM_BP_FAT	GO:0070265~necrotic cell death	3	1.32159	0.096651	Q8NB16, Q5STB3, P25445	209	42	16650	5.69036	1	0.510327	0.462002
GOTERM_BP_FAT	GO:0048145~regulation of fibroblast proliferation	4	1.76211	0.0978181	P05412, P41221, P15408, Q53GL7	209	88	16650	3.62114	1	0.515141	0.46636
GOTERM_BP_FAT	GO:0050830~defense response to Gram-positive bacterium	4	1.76211	0.0978181	A0A1C3PHH2, F6IR49, A0A0S2Z4Z8, Q5STB3, P61769	209	88	16650	3.62114	1	0.515141	0.46636
GOTERM_BP_FAT	GO:0043161~proteasome-mediated ubiquitin-dependent protein catabolic process	9	3.96476	0.0986997	Q7Z419, Q6FIF1, Q6ZMZ0, P28065, Q9Y508, P51965, Q9NRD1, Q9Y385, Q9Y5A7	209	375	16650	1.91196	1	0.519106	0.46995
GOTERM_BP_FAT	GO:0034613~cellular protein localization	27	11.8943	0.0990284	P63172, P12931, Q96CV9, P14598, A0A024RA70, Q03169, Q9NPI6, Q53GL7, Q5STB3, P05455, P05412, P31689, O95786, P09914, Q16739, P21580, Q13625, A0A024R882, P10124, O95183, P52789, P41221, O60674, Q9H2G9, Q9Y385, Q03518, Q9H1C4	209	1600	16650	1.34435	1	0.519377	0.470194
GOTERM_BP_FAT	GO:0006464~cellular protein modification process	57	25.1101	0.0991373	P52630, Q8IVU3, Q96GX5, Q8NC42, Q9Y508, Q9UN19, P12931, A0A0S2Z4Z8, Q9C035, P19525, Q8NB16, P29728, Q13287, Q5STB3, Q92854, A0A024RBH0, Q9Y5A7, P25445, P05412, P31689, Q7Z419, O43286, Q9UII4, Q7Z6J4, P21580, P13236, Q9BZL6, P18847, A0A024QZ09, Q9NRD1, Q9UHP3, P01583, P32927, P28065, P51965, P19474, Q9P278, P32248, Q6ZMZ0, Q53GL7, P25942, P26951, Q8TDB6, O43187, Q9UMW8, P29323, P26651, P10147, P80…	209	3818	16650	1.18934	1	0.519377	0.470194
GOTERM_BP_FAT	GO:0036211~protein modification process	57	25.1101	0.0991373	P52630, Q8IVU3, Q96GX5, Q8NC42, Q9Y508, Q9UN19, P12931, A0A0S2Z4Z8, Q9C035, P19525, Q8NB16, P29728, Q13287, Q5STB3, Q92854, A0A024RBH0, Q9Y5A7, P25445, P05412, P31689, Q7Z419, O43286, Q9UII4, Q7Z6J4, P21580, P13236, Q9BZL6, P18847, A0A024QZ09, Q9NRD1, Q9UHP3, P01583, P32927, P28065, P51965, P19474, Q9P278, P32248, Q6ZMZ0, Q53GL7, P25942, P26951, Q8TDB6, O43187, Q9UMW8, P29323, P26651, P10147, P80…	209	3818	16650	1.18934	1	0.519377	0.470194

## Sheet: UP_GO_CC
Category	Term	Count	%	PValue	Genes	List Total	Pop Hits	Pop Total	Fold Enrichment	Bonferroni	Benjamini	FDR
GOTERM_CC_FAT	GO:0005829~cytosol	87	38.326	8.49335e-11	O15162, P52630, Q92539, Q8IVU3, Q96NA2, Q9Y508, Q9UN19, P12931, A0A0S2Z4Z8, Q01650, Q9H2Y7, Q9C035, P14598, P19525, P42224, Q8NB16, Q8IZH2, Q9HC16, P27707, P29728, O15553, P20592, Q8N103, P25445, P05412, P31689, Q7Z419, V9HWB5, Q9BRQ8, Q16875, Q9UII4, Q7Z6J4, P21580, Q5EBM0, Q07820, Q07343, Q5T765, P13995, P32456, Q9HCE1, A0A024QZ09, A0A024R6K8, Q9NRD1, P00973, P02795, P80217, P01583, P28065, Q6G…	195	3399	14527	1.90682	2.85377e-08	2.85377e-08	2.76034e-08
GOTERM_CC_FAT	GO:0045335~phagocytic vesicle	10	4.40529	2.84007e-06	A0A1C3PHH2, F6IR49, A0A0B7MGD3, D0EV57, A0A1P7ZSS3, Q96NA2, U6BMB8, Q86YS6, P61769, O75044, Q9H1C4, P14598	195	89	14527	8.3705	0.000953809	0.000477131	0.000461511
GOTERM_CC_FAT	GO:0042612~MHC class I protein complex	5	2.20264	9.4566e-06	A0A1C3PHH2, F6IR49, A0A0B7MGD3, D0EV57, A0A1P7ZSS3, U6BMB8, P61769	195	11	14527	33.8625	0.00317239	0.00105914	0.00102446
GOTERM_CC_FAT	GO:0098552~side of membrane	18	7.92952	9.71237e-05	P31689, A0A0B7MGD3, U6BMB8, Q01151, P12931, P32248, A0A1C3PHH2, F6IR49, D0EV57, A0A1P7ZSS3, O60674, O15533, P02778, P25942, Q9NZQ7, P05362, P09326, Q5STB3, P61769, P25445	195	444	14527	3.02017	0.0321084	0.00815839	0.0078913
GOTERM_CC_FAT	GO:0030670~phagocytic vesicle membrane	7	3.0837	0.000144344	A0A1C3PHH2, F6IR49, A0A0B7MGD3, D0EV57, A0A1P7ZSS3, Q96NA2, U6BMB8, Q86YS6, P61769	195	60	14527	8.69137	0.0473457	0.00969995	0.00938239
GOTERM_CC_FAT	GO:0071556~integral component of lumenal side of endoplasmic reticulum membrane	5	2.20264	0.000563843	A0A1C3PHH2, F6IR49, A0A0B7MGD3, D0EV57, A0A1P7ZSS3, U6BMB8, O15533	195	29	14527	12.8444	0.172631	0.0266715	0.0257983
GOTERM_CC_FAT	GO:0098553~lumenal side of endoplasmic reticulum membrane	5	2.20264	0.000563843	A0A1C3PHH2, F6IR49, A0A0B7MGD3, D0EV57, A0A1P7ZSS3, U6BMB8, O15533	195	29	14527	12.8444	0.172631	0.0266715	0.0257983
GOTERM_CC_FAT	GO:0042611~MHC protein complex	5	2.20264	0.000643846	A0A1C3PHH2, F6IR49, A0A0B7MGD3, D0EV57, A0A1P7ZSS3, U6BMB8, P61769	195	30	14527	12.4162	0.194588	0.0266715	0.0257983
GOTERM_CC_FAT	GO:0005773~vacuole	31	13.6564	0.000714414	A0A0B7MGD3, Q96NA2, Q9Y287, Q10589, P19474, Q86YS6, P12931, Q96CV9, P14598, A0A024RA70, A0A1C3PHH2, F6IR49, A0A1P7ZSS3, Q6ZMZ0, Q96RQ9, O15553, Q5STB3, P61769, O43187, P21580, Q7Z6J4, A0A024R168, U6BMB8, P10124, O95183, D0EV57, Q8IVG5, O60674, C9J6P4, Q92985, Q9H1C4, Q92622, Q13571	195	1212	14527	1.90546	0.213474	0.0266715	0.0257983
GOTERM_CC_FAT	GO:0030139~endocytic vesicle	11	4.84581	0.00255095	A0A0B7MGD3, Q96NA2, U6BMB8, Q86YS6, O75044, P14598, A0A1C3PHH2, F6IR49, D0EV57, A0A1P7ZSS3, P41221, P61769, Q9H1C4	195	259	14527	3.16398	0.576081	0.08507	0.082285
GOTERM_CC_FAT	GO:0005768~endosome	22	9.69163	0.00278503	A0A0B7MGD3, O43187, Q9Y287, Q96NA2, Q7Z6J4, U6BMB8, Q10589, Q86YS6, O95183, P12931, Q96CV9, A0A024RA70, A0A1C3PHH2, F6IR49, D0EV57, A0A1P7ZSS3, Q8IVG5, O60674, Q5STB3, P61769, C9J6P4, Q92622, Q92985, Q9H1C4	195	811	14527	2.02089	0.608228	0.08507	0.082285
GOTERM_CC_FAT	GO:0009986~cell surface	21	9.2511	0.00314558	P26012, A0A0B7MGD3, Q96GX5, U6BMB8, Q10589, Q01151, O95183, P32248, A0A1C3PHH2, F6IR49, D0EV57, A0A1P7ZSS3, P41221, P28907, Q92692, P02778, P25942, Q9NZQ7, P05362, P09326, Q5STB3, P61769, P25445	195	765	14527	2.04503	0.653052	0.0880762	0.0851927
GOTERM_CC_FAT	GO:0000932~cytoplasmic mRNA processing body	6	2.64317	0.00387326	Q9HCE1, P26651, Q9HC16, Q9NPI6, P19474, Q9C035	195	78	14527	5.73057	0.72854	0.100109	0.0968314
GOTERM_CC_FAT	GO:0030666~endocytic vesicle membrane	8	3.52423	0.00480735	A0A1C3PHH2, F6IR49, A0A0B7MGD3, D0EV57, A0A1P7ZSS3, P41221, Q96NA2, U6BMB8, Q86YS6, P61769	195	155	14527	3.84503	0.801936	0.115377	0.111599
GOTERM_CC_FAT	GO:0009897~external side of plasma membrane	10	4.40529	0.00586003	Q01151, P02778, P25942, Q9NZQ7, P05362, P09326, Q5STB3, P61769, P32248, P25445	195	246	14527	3.02835	0.861206	0.131265	0.126967
GOTERM_CC_FAT	GO:0012507~ER to Golgi transport vesicle membrane	5	2.20264	0.0065921	A0A1C3PHH2, F6IR49, A0A0B7MGD3, D0EV57, A0A1P7ZSS3, U6BMB8, P61769	195	56	14527	6.65156	0.891638	0.138434	0.133902
GOTERM_CC_FAT	GO:0036464~cytoplasmic ribonucleoprotein granule	7	3.0837	0.0140713	Q8NHU6, Q9HCE1, P26651, Q9HC16, Q9NPI6, P19474, Q9C035	195	147	14527	3.5475	0.991448	0.262665	0.254066
GOTERM_CC_FAT	GO:0030176~integral component of endoplasmic reticulum membrane	7	3.0837	0.0140713	A0A1C3PHH2, F6IR49, A0A0B7MGD3, D0EV57, A0A1P7ZSS3, U6BMB8, O15533, Q03518, A1L3X0	195	147	14527	3.5475	0.991448	0.262665	0.254066
GOTERM_CC_FAT	GO:0031227~intrinsic component of endoplasmic reticulum membrane	7	3.0837	0.0163498	A0A1C3PHH2, F6IR49, A0A0B7MGD3, D0EV57, A0A1P7ZSS3, U6BMB8, O15533, Q03518, A1L3X0	195	152	14527	3.4308	0.996069	0.265885	0.257181
GOTERM_CC_FAT	GO:0018995~host	3	1.32159	0.0166178	P09914, P63172, Q03518	195	15	14527	14.8995	0.996413	0.265885	0.257181
GOTERM_CC_FAT	GO:0043657~host cell	3	1.32159	0.0166178	P09914, P63172, Q03518	195	15	14527	14.8995	0.996413	0.265885	0.257181
GOTERM_CC_FAT	GO:0035770~ribonucleoprotein granule	7	3.0837	0.0194046	Q8NHU6, Q9HCE1, P26651, Q9HC16, Q9NPI6, P19474, Q9C035	195	158	14527	3.30052	0.998618	0.29401	0.284385
GOTERM_CC_FAT	GO:0030134~ER to Golgi transport vesicle	5	2.20264	0.0204355	A0A1C3PHH2, F6IR49, A0A0B7MGD3, D0EV57, A0A1P7ZSS3, U6BMB8, P61769	195	78	14527	4.77548	0.999029	0.29401	0.284385
GOTERM_CC_FAT	GO:0031901~early endosome membrane	6	2.64317	0.0210007	A0A1C3PHH2, F6IR49, A0A0B7MGD3, D0EV57, A0A1P7ZSS3, Q7Z6J4, U6BMB8, P61769	195	118	14527	3.78801	0.9992	0.29401	0.284385
GOTERM_CC_FAT	GO:0032587~ruffle membrane	5	2.20264	0.0240578	O95786, Q13325, Q7Z6J4, Q53GL0, P12931	195	82	14527	4.54253	0.99972	0.313636	0.303369
GOTERM_CC_FAT	GO:0044216~other organism cell	3	1.32159	0.0261364	P09914, P63172, Q03518	195	19	14527	11.7628	0.999863	0.313636	0.303369
GOTERM_CC_FAT	GO:0044217~other organism part	3	1.32159	0.0261364	P09914, P63172, Q03518	195	19	14527	11.7628	0.999863	0.313636	0.303369
GOTERM_CC_FAT	GO:0044215~other organism	3	1.32159	0.0261364	P09914, P63172, Q03518	195	19	14527	11.7628	0.999863	0.313636	0.303369
GOTERM_CC_FAT	GO:0045121~membrane raft	9	3.96476	0.0327472	O15162, O60674, A0A024R882, Q10589, P05362, P12931, P09326, Q5STB3, P25445	195	277	14527	2.42049	0.999986	0.370845	0.358704
GOTERM_CC_FAT	GO:0098857~membrane microdomain	9	3.96476	0.0332777	O15162, O60674, A0A024R882, Q10589, P05362, P12931, P09326, Q5STB3, P25445	195	278	14527	2.41179	0.999988	0.370845	0.358704
GOTERM_CC_FAT	GO:0044440~endosomal part	12	5.28634	0.0347974	A0A0B7MGD3, O43187, Q9Y287, Q96NA2, Q7Z6J4, U6BMB8, A0A024RA70, A0A1C3PHH2, F6IR49, D0EV57, A0A1P7ZSS3, O60674, P61769, Q92985	195	441	14527	2.02714	0.999993	0.370845	0.358704
GOTERM_CC_FAT	GO:0031256~leading edge membrane	6	2.64317	0.0367318	O95786, Q13325, B0I1T2, Q7Z6J4, Q53GL0, P12931	195	137	14527	3.26266	0.999997	0.370845	0.358704
GOTERM_CC_FAT	GO:0000178~exosome (RNase complex)	3	1.32159	0.0373509	P26651, O00178, Q8TCS8	195	23	14527	9.71706	0.999997	0.370845	0.358704
GOTERM_CC_FAT	GO:0005794~Golgi apparatus	29	12.7753	0.0375594	O15162, A0A0B7MGD3, Q8WXG1, Q9Y287, Q10589, Q86YS6, P63172, Q96CV9, P14598, A0A1C3PHH2, F6IR49, Q8IZH2, A0A1P7ZSS3, Q53GL7, O15533, P61769, O43286, Q16739, Q7Z6J4, U6BMB8, P10124, O95183, P32456, Q9BZL6, D0EV57, P41221, Q9H2G9, C9J6P4, Q9H1C4, Q96PP8, Q92622	195	1482	14527	1.45778	0.999997	0.370845	0.358704
GOTERM_CC_FAT	GO:0042825~TAP complex	2	0.881057	0.0395334	O15533, Q03518	195	3	14527	49.665	0.999999	0.370845	0.358704
GOTERM_CC_FAT	GO:0030662~coated vesicle membrane	6	2.64317	0.0397334	A0A1C3PHH2, F6IR49, A0A0B7MGD3, D0EV57, A0A1P7ZSS3, P41221, U6BMB8, P61769	195	140	14527	3.19275	0.999999	0.370845	0.358704
GOTERM_CC_FAT	GO:0010008~endosome membrane	11	4.84581	0.0468285	A0A0B7MGD3, O43187, Q9Y287, Q96NA2, Q7Z6J4, U6BMB8, A0A024RA70, A0A1C3PHH2, F6IR49, D0EV57, A0A1P7ZSS3, P61769, Q92985	195	407	14527	2.01344	1	0.422553	0.40872
GOTERM_CC_FAT	GO:0000139~Golgi membrane	16	7.04846	0.0477887	A0A0B7MGD3, O43286, Q16739, Q9Y287, U6BMB8, P10124, Q86YS6, Q96CV9, P32456, A0A1C3PHH2, F6IR49, D0EV57, A0A1P7ZSS3, O15533, Q9H2G9, P61769, Q96PP8, Q9H1C4	195	699	14527	1.70523	1	0.422553	0.40872
GOTERM_CC_FAT	GO:0042824~MHC class I peptide loading complex	2	0.881057	0.0523625	O15533, Q03518	195	4	14527	37.2487	1	0.451123	0.436354
GOTERM_CC_FAT	GO:0001726~ruffle	6	2.64317	0.0621452	O95786, Q13325, Q7Z6J4, Q53GL0, O15553, P12931	195	159	14527	2.81122	1	0.52202	0.50493
GOTERM_CC_FAT	GO:0005887~integral component of plasma membrane	30	13.2159	0.0677963	O15162, A0A0B7MGD3, P32927, P50591, Q10589, Q01151, Q01650, O00421, P14598, A0A1C3PHH2, F6IR49, A0A1P7ZSS3, Q92692, P49019, C6KYL4, P25942, Q5STB3, A0A024R0W3, Q92854, P25445, P26012, P29323, Q5R3K3, P04921, U6BMB8, A0A024R882, O95183, Q6FGT0, P05362, P09326, Q03518, Q13571	195	1635	14527	1.36693	1	0.555599	0.537409
GOTERM_CC_FAT	GO:0033256~I-kappaB/NF-kappaB complex	2	0.881057	0.089836	Q00653, Q04206	195	7	14527	21.285	1	0.718688	0.69516
GOTERM_CC_FAT	GO:0031226~intrinsic component of plasma membrane	30	13.2159	0.0995225	O15162, A0A0B7MGD3, P32927, P50591, Q10589, Q01151, Q01650, O00421, P14598, A0A1C3PHH2, F6IR49, A0A1P7ZSS3, Q92692, P49019, C6KYL4, P25942, Q5STB3, A0A024R0W3, Q92854, P25445, P26012, P29323, Q5R3K3, P04921, U6BMB8, A0A024R882, O95183, Q6FGT0, P05362, P09326, Q03518, Q13571	195	1701	14527	1.31389	1	0.777203	0.751758

## Sheet: UP_GO_MF
Category	Term	Count	%	PValue	Genes	List Total	Pop Hits	Pop Total	Fold Enrichment	Bonferroni	Benjamini	FDR
GOTERM_MF_FAT	GO:0046977~TAP binding	6	2.64317	7.78522e-09	A0A1C3PHH2, F6IR49, A0A0B7MGD3, D0EV57, A0A1P7ZSS3, U6BMB8, O15533, Q03518	205	7	15478	64.7164	4.98253e-06	4.98254e-06	4.67113e-06
GOTERM_MF_FAT	GO:0042605~peptide antigen binding	7	3.0837	1.44061e-06	A0A1C3PHH2, F6IR49, A0A0B7MGD3, D0EV57, A0A1P7ZSS3, U6BMB8, O15533, Q01650, Q03518	205	28	15478	18.8756	0.000921564	0.000460994	0.000432182
GOTERM_MF_FAT	GO:0005102~receptor binding	41	18.0617	6.22616e-06	P01583, O15162, A0A0B7MGD3, Q9NZH8, P50591, E5KRG5, P12931, A0A0S2Z4Z8, O00421, P17676, P15036, A0A1C3PHH2, F6IR49, P42224, Q92692, O15533, Q5STB3, Q92854, O14625, P31689, P26012, Q15646, Q96RD7, P29323, Q14213, A0A024R168, U6BMB8, P10147, P80075, P13236, P18510, P17535, D0EV57, P41221, O60674, Q00403, Q8NI08, P02778, P05362, Q03518, O14613, Q13077, Q9H1C4	205	1462	15478	2.11737	0.00397683	0.0010629	0.000996466
GOTERM_MF_FAT	GO:0042802~identical protein binding	39	17.1806	6.64311e-06	P52630, Q10589, P19474, P63172, A0A0S2Z4Z8, O75044, Q96CV9, Q9C035, P17676, P42224, P13196, Q9HC16, Q92692, P27707, Q9NPI6, Q5STB3, Q13287, P49716, P61769, P25445, P05412, O43187, O95786, P29323, A0A024R642, P21580, Q13625, A0A024R168, A0A024R882, Q07820, A0A024RBU4, P10147, Q5T765, P13236, P18847, Q04206, Q03518, Q13077, Q96PP8	205	1358	15478	2.16833	0.00424258	0.0010629	0.000996466
GOTERM_MF_FAT	GO:0005126~cytokine receptor binding	15	6.60793	1.59732e-05	P01583, Q14213, Q9NZH8, P50591, P10147, P80075, P18510, O00421, P13236, P42224, O60674, P02778, Q5STB3, O14625, Q13077	205	273	15478	4.14849	0.0101708	0.00204457	0.00191678
GOTERM_MF_FAT	GO:0097367~carbohydrate derivative binding	51	22.467	9.49224e-05	Q96GX5, A0A024RD30, Q86YS6, P12931, A0A0S2Z4Z8, P19525, Q8NB16, Q9BYK8, P27707, Q96KC2, P29728, P20592, O14625, A0A024RBH0, P31689, Q16875, Q5EBM0, Q07343, P32456, Q9BZL6, Q9HCE1, A0A024R6K8, Q9NRD1, P00973, Q96PP8, Q53G44, Q9Y287, P51965, V9HWH2, A0A024R1Y5, P61769, Q8N884, Q15646, P98066, O95786, O43187, P29323, A0A024R642, P20591, P80075, O00178, P52789, B0I1T2, O60674, Q8TCG2, P02778, Q9Y385,…	205	2241	15478	1.71826	0.0589446	0.0069222	0.00648956
GOTERM_MF_FAT	GO:0032555~purine ribonucleotide binding	45	19.8238	9.9474e-05	Q96GX5, Q53G44, Q9Y287, A0A024RD30, P51965, Q86YS6, P12931, A0A0S2Z4Z8, P19525, Q8NB16, Q9BYK8, P27707, P29728, Q96KC2, V9HWH2, P20592, A0A024R1Y5, Q8N884, A0A024RBH0, P31689, Q15646, O43187, O95786, P29323, Q16875, A0A024R642, P20591, Q5EBM0, O00178, Q07343, P52789, P32456, Q9BZL6, B0I1T2, Q9HCE1, O60674, Q8TCG2, A0A024R6K8, Q9Y385, P00973, Q5H9U9, Q03518, O14933, O14657, Q96PP8	205	1884	15478	1.8034	0.0616821	0.0069222	0.00648956
GOTERM_MF_FAT	GO:0017076~purine nucleotide binding	45	19.8238	0.000116627	Q96GX5, Q53G44, Q9Y287, A0A024RD30, P51965, Q86YS6, P12931, A0A0S2Z4Z8, P19525, Q8NB16, Q9BYK8, P27707, P29728, Q96KC2, V9HWH2, P20592, A0A024R1Y5, Q8N884, A0A024RBH0, P31689, Q15646, O43187, O95786, P29323, Q16875, A0A024R642, P20591, Q5EBM0, O00178, Q07343, P52789, P32456, Q9BZL6, B0I1T2, Q9HCE1, O60674, Q8TCG2, A0A024R6K8, Q9Y385, P00973, Q5H9U9, Q03518, O14933, O14657, Q96PP8	205	1897	15478	1.79104	0.0719277	0.0069222	0.00648956
GOTERM_MF_FAT	GO:0032553~ribonucleotide binding	45	19.8238	0.00012095	Q96GX5, Q53G44, Q9Y287, A0A024RD30, P51965, Q86YS6, P12931, A0A0S2Z4Z8, P19525, Q8NB16, Q9BYK8, P27707, P29728, Q96KC2, V9HWH2, P20592, A0A024R1Y5, Q8N884, A0A024RBH0, P31689, Q15646, O43187, O95786, P29323, Q16875, A0A024R642, P20591, Q5EBM0, O00178, Q07343, P52789, P32456, Q9BZL6, B0I1T2, Q9HCE1, O60674, Q8TCG2, A0A024R6K8, Q9Y385, P00973, Q5H9U9, Q03518, O14933, O14657, Q96PP8	205	1900	15478	1.78822	0.0744922	0.0069222	0.00648956
GOTERM_MF_FAT	GO:0035639~purine ribonucleoside triphosphate binding	44	19.3833	0.000121429	Q96GX5, Q53G44, Q9Y287, A0A024RD30, P51965, Q86YS6, P12931, A0A0S2Z4Z8, P19525, Q8NB16, Q9BYK8, P27707, P29728, Q96KC2, V9HWH2, P20592, A0A024R1Y5, Q8N884, A0A024RBH0, P31689, Q15646, O43187, O95786, P29323, Q16875, A0A024R642, P20591, Q5EBM0, O00178, P52789, P32456, Q9BZL6, B0I1T2, Q9HCE1, O60674, Q8TCG2, A0A024R6K8, Q9Y385, P00973, Q5H9U9, Q03518, O14933, O14657, Q96PP8	205	1841	15478	1.80451	0.0747757	0.0069222	0.00648956
GOTERM_MF_FAT	GO:0032550~purine ribonucleoside binding	44	19.3833	0.00013557	Q96GX5, Q53G44, Q9Y287, A0A024RD30, P51965, Q86YS6, P12931, A0A0S2Z4Z8, P19525, Q8NB16, Q9BYK8, P27707, P29728, Q96KC2, V9HWH2, P20592, A0A024R1Y5, Q8N884, A0A024RBH0, P31689, Q15646, O43187, O95786, P29323, Q16875, A0A024R642, P20591, Q5EBM0, O00178, P52789, P32456, Q9BZL6, B0I1T2, Q9HCE1, O60674, Q8TCG2, A0A024R6K8, Q9Y385, P00973, Q5H9U9, Q03518, O14933, O14657, Q96PP8	205	1850	15478	1.79573	0.0831129	0.0069222	0.00648956
GOTERM_MF_FAT	GO:0032549~ribonucleoside binding	44	19.3833	0.000140607	Q96GX5, Q53G44, Q9Y287, A0A024RD30, P51965, Q86YS6, P12931, A0A0S2Z4Z8, P19525, Q8NB16, Q9BYK8, P27707, P29728, Q96KC2, V9HWH2, P20592, A0A024R1Y5, Q8N884, A0A024RBH0, P31689, Q15646, O43187, O95786, P29323, Q16875, A0A024R642, P20591, Q5EBM0, O00178, P52789, P32456, Q9BZL6, B0I1T2, Q9HCE1, O60674, Q8TCG2, A0A024R6K8, Q9Y385, P00973, Q5H9U9, Q03518, O14933, O14657, Q96PP8	205	1853	15478	1.79283	0.0860642	0.0069222	0.00648956
GOTERM_MF_FAT	GO:0001883~purine nucleoside binding	44	19.3833	0.000140607	Q96GX5, Q53G44, Q9Y287, A0A024RD30, P51965, Q86YS6, P12931, A0A0S2Z4Z8, P19525, Q8NB16, Q9BYK8, P27707, P29728, Q96KC2, V9HWH2, P20592, A0A024R1Y5, Q8N884, A0A024RBH0, P31689, Q15646, O43187, O95786, P29323, Q16875, A0A024R642, P20591, Q5EBM0, O00178, P52789, P32456, Q9BZL6, B0I1T2, Q9HCE1, O60674, Q8TCG2, A0A024R6K8, Q9Y385, P00973, Q5H9U9, Q03518, O14933, O14657, Q96PP8	205	1853	15478	1.79283	0.0860642	0.0069222	0.00648956
GOTERM_MF_FAT	GO:0001882~nucleoside binding	44	19.3833	0.000153028	Q96GX5, Q53G44, Q9Y287, A0A024RD30, P51965, Q86YS6, P12931, A0A0S2Z4Z8, P19525, Q8NB16, Q9BYK8, P27707, P29728, Q96KC2, V9HWH2, P20592, A0A024R1Y5, Q8N884, A0A024RBH0, P31689, Q15646, O43187, O95786, P29323, Q16875, A0A024R642, P20591, Q5EBM0, O00178, P52789, P32456, Q9BZL6, B0I1T2, Q9HCE1, O60674, Q8TCG2, A0A024R6K8, Q9Y385, P00973, Q5H9U9, Q03518, O14933, O14657, Q96PP8	205	1860	15478	1.78608	0.0933017	0.00699558	0.00655835
GOTERM_MF_FAT	GO:0042379~chemokine receptor binding	7	3.0837	0.000177105	P42224, P80075, P02778, P10147, O00421, P13236, O14625	205	63	15478	8.38916	0.107168	0.00711343	0.00666884
GOTERM_MF_FAT	GO:0005125~cytokine activity	12	5.28634	0.000177836	P01583, P41221, Q14213, Q9NZH8, P50591, P80075, P02778, P10147, Q5STB3, P18510, P13236, O14625	205	222	15478	4.08121	0.107586	0.00711343	0.00666884
GOTERM_MF_FAT	GO:0046979~TAP2 binding	3	1.32159	0.000514103	D0EV57, O15533, Q03518	205	3	15478	75.5024	0.280437	0.0193545	0.0181448
GOTERM_MF_FAT	GO:0008270~zinc ion binding	30	13.2159	0.00071419	Q96NA2, Q8NC42, Q6GPH4, P19474, Q9Y508, Q9UIL8, Q9C035, Q8NF64, Q9HC16, Q6ZMZ0, Q9HB58, P29728, O15553, A0A024R1Y5, Q8TDB6, Q7Z419, O95786, P31941, Q12899, A0A024R642, P21580, A0A024R168, Q9H930, Q96EH8, Q9NRL2, Q00403, Q9C0B9, P00973, P02795, Q13077	205	1169	15478	1.93762	0.366975	0.0253934	0.0238063
GOTERM_MF_FAT	GO:0003823~antigen binding	9	3.96476	0.000845209	A0A1C3PHH2, F6IR49, A0A0B7MGD3, D0EV57, A0A1P7ZSS3, U6BMB8, O15533, P25942, Q01650, P09326, Q03518	205	150	15478	4.53015	0.417929	0.0270467	0.0253563
GOTERM_MF_FAT	GO:0051427~hormone receptor binding	9	3.96476	0.000845209	P15036, Q15646, P42224, O60674, Q00403, A0A024R168, Q8NI08, P12931, P17676	205	150	15478	4.53015	0.417929	0.0270467	0.0253563
GOTERM_MF_FAT	GO:0001730~2'-5'-oligoadenylate synthetase activity	3	1.32159	0.00101927	Q15646, P29728, P00973	205	4	15478	56.6268	0.479343	0.0283623	0.0265896
GOTERM_MF_FAT	GO:0042296~ISG15 transferase activity	3	1.32159	0.00101927	Q9UII4, P51965, O14933	205	4	15478	56.6268	0.479343	0.0283623	0.0265896
GOTERM_MF_FAT	GO:0046978~TAP1 binding	3	1.32159	0.00101927	D0EV57, O15533, Q03518	205	4	15478	56.6268	0.479343	0.0283623	0.0265896
GOTERM_MF_FAT	GO:0004842~ubiquitin-protein transferase activity	15	6.60793	0.00135441	Q7Z419, Q8IVU3, Q9UII4, P21580, Q8NC42, Q9Y508, P19474, P51965, Q9C035, Q96EH8, Q6ZMZ0, Q9NRD1, Q9Y385, O14933, Q8TDB6	205	419	15478	2.70295	0.579962	0.0361176	0.0338603
GOTERM_MF_FAT	GO:0035257~nuclear hormone receptor binding	8	3.52423	0.0016067	P15036, Q15646, P42224, Q00403, A0A024R168, Q8NI08, P12931, P17676	205	129	15478	4.68232	0.642677	0.0398182	0.0373295
GOTERM_MF_FAT	GO:0003725~double-stranded RNA binding	6	2.64317	0.00164757	P19525, Q15646, O95786, P29728, P00973, A0A024R1Y5	205	65	15478	6.96946	0.651917	0.0398182	0.0373295
GOTERM_MF_FAT	GO:0032559~adenyl ribonucleotide binding	35	15.4185	0.00167983	Q96GX5, Q9Y287, P51965, P12931, A0A0S2Z4Z8, P19525, Q8NB16, Q9BYK8, P27707, P29728, V9HWH2, A0A024R1Y5, Q8N884, A0A024RBH0, P31689, Q15646, O43187, O95786, P29323, Q16875, Q5EBM0, Q07343, P52789, Q9BZL6, B0I1T2, Q9HCE1, O60674, Q8TCG2, A0A024R6K8, Q9Y385, P00973, Q5H9U9, Q03518, O14933, O14657	205	1531	15478	1.72605	0.659041	0.0398182	0.0373295
GOTERM_MF_FAT	GO:0048020~CCR chemokine receptor binding	5	2.20264	0.00184716	P42224, P80075, P10147, O00421, P13236	205	40	15478	9.4378	0.693727	0.041764	0.0391537
GOTERM_MF_FAT	GO:0030554~adenyl nucleotide binding	35	15.4185	0.00189243	Q96GX5, Q9Y287, P51965, P12931, A0A0S2Z4Z8, P19525, Q8NB16, Q9BYK8, P27707, P29728, V9HWH2, A0A024R1Y5, Q8N884, A0A024RBH0, P31689, Q15646, O43187, O95786, P29323, Q16875, Q5EBM0, Q07343, P52789, Q9BZL6, B0I1T2, Q9HCE1, O60674, Q8TCG2, A0A024R6K8, Q9Y385, P00973, Q5H9U9, Q03518, O14933, O14657	205	1542	15478	1.71374	0.702489	0.041764	0.0391537
GOTERM_MF_FAT	GO:0019787~ubiquitin-like protein transferase activity	15	6.60793	0.00209136	Q7Z419, Q8IVU3, Q9UII4, P21580, Q8NC42, Q9Y508, P19474, P51965, Q9C035, Q96EH8, Q6ZMZ0, Q9NRD1, Q9Y385, O14933, Q8TDB6	205	439	15478	2.57981	0.73812	0.0446156	0.0418271
GOTERM_MF_FAT	GO:0005524~ATP binding	34	14.978	0.00218154	Q96GX5, Q9Y287, P51965, P12931, A0A0S2Z4Z8, P19525, Q8NB16, Q9BYK8, P27707, P29728, V9HWH2, A0A024R1Y5, Q8N884, A0A024RBH0, P31689, Q15646, O43187, O95786, P29323, Q16875, Q5EBM0, P52789, Q9BZL6, B0I1T2, Q9HCE1, O60674, Q8TCG2, A0A024R6K8, Q9Y385, P00973, Q5H9U9, Q03518, O14933, O14657	205	1495	15478	1.71711	0.752838	0.0450382	0.0422233
GOTERM_MF_FAT	GO:0000166~nucleotide binding	48	21.1454	0.0026099	Q96GX5, Q53G44, Q9Y287, A0A024RD30, P51965, Q86YS6, P12931, A0A0S2Z4Z8, P19525, Q8NB16, Q9BYK8, P27707, Q53GL7, P29728, Q96KC2, V9HWH2, P20592, A0A024R1Y5, Q8N884, A0A024RBH0, P05455, P31689, Q15646, O43187, O95786, P29323, Q9BRQ8, Q16875, A0A024R642, P20591, Q5EBM0, O00178, Q07343, P52789, P32456, Q9BZL6, B0I1T2, Q9HCE1, O60674, Q8TCG2, A0A024R6K8, Q9Y385, P00973, Q5H9U9, Q03518, O14933, O14657,…	205	2389	15478	1.517	0.812226	0.0510445	0.0478542
GOTERM_MF_FAT	GO:1901265~nucleoside phosphate binding	48	21.1454	0.00263198	Q96GX5, Q53G44, Q9Y287, A0A024RD30, P51965, Q86YS6, P12931, A0A0S2Z4Z8, P19525, Q8NB16, Q9BYK8, P27707, Q53GL7, P29728, Q96KC2, V9HWH2, P20592, A0A024R1Y5, Q8N884, A0A024RBH0, P05455, P31689, Q15646, O43187, O95786, P29323, Q9BRQ8, Q16875, A0A024R642, P20591, Q5EBM0, O00178, Q07343, P52789, P32456, Q9BZL6, B0I1T2, Q9HCE1, O60674, Q8TCG2, A0A024R6K8, Q9Y385, P00973, Q5H9U9, Q03518, O14933, O14657,…	205	2390	15478	1.51637	0.814869	0.0510445	0.0478542
GOTERM_MF_FAT	GO:0008009~chemokine activity	5	2.20264	0.00390591	P80075, P02778, P10147, P13236, O14625	205	49	15478	7.70433	0.918298	0.073523	0.0689278
GOTERM_MF_FAT	GO:0031730~CCR5 chemokine receptor binding	3	1.32159	0.00459377	P42224, P10147, P13236	205	8	15478	28.3134	0.947492	0.0840003	0.0787503
GOTERM_MF_FAT	GO:0000982~transcription factor activity, RNA polymerase II core promoter proximal region sequence-specific binding	12	5.28634	0.00589429	P15036, Q00653, P05412, O15162, P18847, P17275, Q04206, A0A024R168, P15408, P49716, Q92985, P17676	205	343	15478	2.64148	0.977257	0.104787	0.0982382
GOTERM_MF_FAT	GO:0005164~tumor necrosis factor receptor binding	4	1.76211	0.0064048	P42224, P50591, Q5STB3, Q13077	205	29	15478	10.4141	0.983629	0.110786	0.103862
GOTERM_MF_FAT	GO:0046914~transition metal ion binding	31	13.6564	0.00674872	P01583, Q96NA2, Q8NC42, Q6GPH4, P19474, Q9Y508, Q9UIL8, Q9C035, Q8NF64, Q9HC16, Q6ZMZ0, Q9HB58, P29728, O15553, A0A024R1Y5, Q8TDB6, Q7Z419, O95786, P31941, Q12899, A0A024R642, P21580, A0A024R168, Q9H930, Q96EH8, Q9NRL2, Q00403, Q9C0B9, P00973, P02795, Q13077	205	1423	15478	1.64482	0.986883	0.113663	0.106559
GOTERM_MF_FAT	GO:0001664~G-protein coupled receptor binding	10	4.40529	0.00714999	P31689, P42224, P41221, O60674, P80075, P02778, P10147, O00421, P13236, O14625	205	257	15478	2.93784	0.989872	0.117333	0.11
GOTERM_MF_FAT	GO:0000978~RNA polymerase II core promoter proximal region sequence-specific DNA binding	12	5.28634	0.007709	P15036, Q00653, P05412, P42224, P18847, P17275, Q04206, A0A024R168, P15408, P49716, P17535, P17676	205	356	15478	2.54503	0.992937	0.121968	0.114345
GOTERM_MF_FAT	GO:1901363~heterocyclic compound binding	97	42.7313	0.00793854	Q96GX5, P15408, A0A024RD30, P12931, A0A0S2Z4Z8, Q9H2Y7, P17676, Q8TCS8, P42224, Q8NB16, Q8IZH2, Q9HC16, P17275, Q5STB3, A0A024RBH0, P05455, P31689, Q16875, Q9BRQ8, Q9UII4, Q07343, Q5T765, Q8NHU6, Q9C0B9, Q9H2G9, Q96PP8, Q8N1G2, Q9Y287, A0A1C3PHH2, Q00653, Q6FG85, Q9HB58, Q96AZ6, V9HWH2, A0A024R1Y5, P09913, P09914, P26651, A0A024R168, O00178, Q9H930, P17535, P41221, O60674, Q8TCG2, Q00403, Q04206,…	205	5971	15478	1.22655	0.993909	0.121968	0.114345
GOTERM_MF_FAT	GO:0042803~protein homodimerization activity	19	8.37004	0.00800417	P05412, O43187, A0A024R642, A0A024R168, Q10589, A0A024R882, Q07820, A0A0S2Z4Z8, Q9C035, O75044, P17676, P42224, P18847, Q9HC16, Q04206, Q92692, P27707, Q03518, P49716	205	730	15478	1.96513	0.994162	0.121968	0.114345
GOTERM_MF_FAT	GO:0035259~glucocorticoid receptor binding	3	1.32159	0.00879167	P15036, A0A024R168, P17676	205	11	15478	20.5916	0.996488	0.130853	0.122674
GOTERM_MF_FAT	GO:0003723~RNA binding	34	14.978	0.0102458	Q10589, A0A024RD30, P19474, Q9H2Y7, Q8TCS8, A0A1C3PHH2, F6IR49, P19525, Q6FG85, Q8IZH2, Q9HC16, P17275, Q9BYK8, Q9NPI6, P29728, Q96AZ6, A0A024R1Y5, P05455, P05412, P09913, Q15646, Q13325, O95786, P09914, P26651, Q9UII4, O00178, Q5T765, Q8NHU6, F8W6C2, Q9HCE1, Q9NUL5, P00973, Q5H9U9, A0A024R3V0, C9J6P4	205	1656	15478	1.55017	0.998627	0.147461	0.138245
GOTERM_MF_FAT	GO:0036094~small molecule binding	48	21.1454	0.0105216	Q96GX5, Q53G44, Q9Y287, A0A024RD30, P51965, Q86YS6, P12931, A0A0S2Z4Z8, P19525, Q8NB16, Q9BYK8, P27707, Q53GL7, P29728, Q96KC2, V9HWH2, P20592, A0A024R1Y5, Q8N884, A0A024RBH0, P05455, P31689, Q15646, O43187, O95786, P29323, Q9BRQ8, Q16875, A0A024R642, P20591, Q5EBM0, O00178, Q07343, P52789, P32456, Q9BZL6, B0I1T2, Q9HCE1, O60674, Q8TCG2, A0A024R6K8, Q9Y385, P00973, Q5H9U9, Q03518, O14933, O14657,…	205	2571	15478	1.40961	0.998852	0.147461	0.138245
GOTERM_MF_FAT	GO:0019899~enzyme binding	36	15.859	0.0107487	O15162, Q96GX5, Q96NA2, Q8IVM0, Q8IZ21, Q9Y508, P12931, O75044, Q96CV9, Q9C035, P17676, A0A024RA70, P42224, Q8NB16, Q6ZMZ0, P25942, V9HWH2, Q5STB3, P25445, P05412, P31689, Q7Z419, Q96RD7, P26651, P21580, Q7Z6J4, A0A024R168, A0A024R882, P17535, O60674, Q04206, Q9H2G9, Q9Y385, Q9UHP3, O14613, Q13077	205	1789	15478	1.51933	0.999009	0.147461	0.138245
GOTERM_MF_FAT	GO:0016814~hydrolase activity, acting on carbon-nitrogen (but not peptide) bonds, in cyclic amidines	4	1.76211	0.0108292	P31941, A0A024R642, Q9HC16, P13995	205	35	15478	8.62885	0.999059	0.147461	0.138245
GOTERM_MF_FAT	GO:0000987~core promoter proximal region sequence-specific DNA binding	12	5.28634	0.0112683	P15036, Q00653, P05412, P42224, P18847, P17275, Q04206, A0A024R168, P15408, P49716, P17535, P17676	205	376	15478	2.40965	0.999292	0.150244	0.140853
GOTERM_MF_FAT	GO:0001159~core promoter proximal region DNA binding	12	5.28634	0.0117696	P15036, Q00653, P05412, P42224, P18847, P17275, Q04206, A0A024R168, P15408, P49716, P17535, P17676	205	378	15478	2.3969	0.999488	0.153725	0.144117
GOTERM_MF_FAT	GO:0097159~organic cyclic compound binding	97	42.7313	0.0120499	Q96GX5, P15408, A0A024RD30, P12931, A0A0S2Z4Z8, Q9H2Y7, P17676, Q8TCS8, P42224, Q8NB16, Q8IZH2, Q9HC16, P17275, Q5STB3, A0A024RBH0, P05455, P31689, Q16875, Q9BRQ8, Q9UII4, Q07343, Q5T765, Q8NHU6, Q9C0B9, Q9H2G9, Q96PP8, Q8N1G2, Q9Y287, A0A1C3PHH2, Q00653, Q6FG85, Q9HB58, Q96AZ6, V9HWH2, A0A024R1Y5, P09913, P09914, P26651, A0A024R168, O00178, Q9H930, P17535, P41221, O60674, Q8TCG2, Q00403, Q04206,…	205	6052	15478	1.21013	0.999573	0.154238	0.144598
GOTERM_MF_FAT	GO:0044389~ubiquitin-like protein ligase binding	10	4.40529	0.0155707	P31689, Q04206, Q8IVM0, Q9H2G9, P25942, V9HWH2, Q9Y385, Q9UHP3, Q13077, P17676	205	292	15478	2.5857	0.999957	0.195398	0.183185
GOTERM_MF_FAT	GO:0005149~interleukin-1 receptor binding	3	1.32159	0.0162138	P01583, Q9NZH8, P18510	205	15	15478	15.1005	0.999971	0.199555	0.187082
GOTERM_MF_FAT	GO:0003727~single-stranded RNA binding	5	2.20264	0.0172116	O95786, Q13325, P26651, A0A024R1Y5, Q8TCS8	205	75	15478	5.0335	0.999985	0.207838	0.194848
GOTERM_MF_FAT	GO:0016874~ligase activity	12	5.28634	0.0202787	Q7Z419, Q96EH8, Q9UII4, P21580, Q6ZMZ0, A0A024R6K8, Q8NC42, P19474, Q9Y508, Q9C035, P13995, Q8TDB6	205	409	15478	2.21523	0.999998	0.240341	0.225319
GOTERM_MF_FAT	GO:0032813~tumor necrosis factor receptor superfamily binding	4	1.76211	0.0213374	P42224, P50591, Q5STB3, Q13077	205	45	15478	6.71133	0.999999	0.248289	0.232771
GOTERM_MF_FAT	GO:0004715~non-membrane spanning protein tyrosine kinase activity	4	1.76211	0.0226096	P19525, O60674, P12931, A0A0S2Z4Z8	205	46	15478	6.56543	1	0.258395	0.242246
GOTERM_MF_FAT	GO:0070530~K63-linked polyubiquitin binding	3	1.32159	0.025512	P21580, Q53GL7, Q96CV9	205	19	15478	11.9214	1	0.286451	0.268547
GOTERM_MF_FAT	GO:0004912~interleukin-3 receptor activity	2	0.881057	0.0261871	P32927, P26951	205	2	15478	75.5024	1	0.288961	0.270901
GOTERM_MF_FAT	GO:0070851~growth factor receptor binding	6	2.64317	0.0272554	P01583, O15162, O60674, Q9NZH8, P12931, P18510	205	128	15478	3.53918	1	0.295652	0.277174
GOTERM_MF_FAT	GO:0004896~cytokine receptor activity	5	2.20264	0.0311211	Q14213, P32927, P26951, O00421, P32248	205	90	15478	4.19458	1	0.330073	0.309443
GOTERM_MF_FAT	GO:0005525~GTP binding	11	4.84581	0.0314601	Q53G44, A0A024R642, P20591, A0A024RD30, Q96KC2, Q86YS6, P20592, O00178, Q8N884, Q96PP8, P32456	205	384	15478	2.16283	1	0.330073	0.309443
GOTERM_MF_FAT	GO:0004713~protein tyrosine kinase activity	7	3.0837	0.0321176	P19525, P29323, O60674, P32927, P12931, A0A0S2Z4Z8, P26951	205	180	15478	2.93621	1	0.331537	0.310816
GOTERM_MF_FAT	GO:0044212~transcription regulatory region DNA binding	19	8.37004	0.033076	P05412, A0A024R168, P31629, P15408, A0A024RBU4, P17535, P17676, P15036, Q00653, P42224, P41221, P18847, P17275, Q00403, Q04206, Q00978, Q5STB3, P49716, Q92985	205	853	15478	1.68177	1	0.33601	0.31501
GOTERM_MF_FAT	GO:0000975~regulatory region DNA binding	19	8.37004	0.0340634	P05412, A0A024R168, P31629, P15408, A0A024RBU4, P17535, P17676, P15036, Q00653, P42224, P41221, P18847, P17275, Q00403, Q04206, Q00978, Q5STB3, P49716, Q92985	205	856	15478	1.67587	1	0.338681	0.317513
GOTERM_MF_FAT	GO:0001067~regulatory region nucleic acid binding	19	8.37004	0.0343973	P05412, A0A024R168, P31629, P15408, A0A024RBU4, P17535, P17676, P15036, Q00653, P42224, P41221, P18847, P17275, Q00403, Q04206, Q00978, Q5STB3, P49716, Q92985	205	857	15478	1.67392	1	0.338681	0.317513
GOTERM_MF_FAT	GO:0016301~kinase activity	20	8.81057	0.036295	O43187, P29323, Q96GX5, Q16875, P32927, Q5EBM0, P10147, P80075, P12931, A0A0S2Z4Z8, P52789, P19525, Q9BZL6, Q8NB16, O60674, Q8TCG2, P27707, V9HWH2, P26951, A0A024RBH0	205	924	15478	1.63425	1	0.348098	0.326342
GOTERM_MF_FAT	GO:0031625~ubiquitin protein ligase binding	9	3.96476	0.0365723	P31689, Q04206, Q8IVM0, Q9H2G9, P25942, V9HWH2, Q9Y385, Q9UHP3, Q13077	205	287	15478	2.36767	1	0.348098	0.326342
GOTERM_MF_FAT	GO:0001077~transcriptional activator activity, RNA polymerase II core promoter proximal region sequence-specific binding	8	3.52423	0.0369854	Q00653, P05412, O15162, P17275, Q04206, A0A024R168, P49716, P17676	205	236	15478	2.5594	1	0.348098	0.326342
GOTERM_MF_FAT	GO:0042277~peptide binding	8	3.52423	0.038538	A0A1C3PHH2, F6IR49, A0A0B7MGD3, D0EV57, A0A1P7ZSS3, Q9Y287, U6BMB8, O15533, Q01650, Q03518	205	238	15478	2.5379	1	0.355621	0.333395
GOTERM_MF_FAT	GO:0015433~peptide antigen-transporting ATPase activity	2	0.881057	0.0390236	O15533, Q03518	205	3	15478	50.335	1	0.355621	0.333395
GOTERM_MF_FAT	GO:0070566~adenylyltransferase activity	3	1.32159	0.0394518	Q15646, P29728, P00973	205	24	15478	9.4378	1	0.355621	0.333395
GOTERM_MF_FAT	GO:0043325~phosphatidylinositol-3,4-bisphosphate binding	3	1.32159	0.042518	B0I1T2, Q9UN19, P14598	205	25	15478	9.06029	1	0.371621	0.348395
GOTERM_MF_FAT	GO:0032561~guanyl ribonucleotide binding	11	4.84581	0.0425816	Q53G44, A0A024R642, P20591, A0A024RD30, Q96KC2, Q86YS6, P20592, O00178, Q8N884, Q96PP8, P32456	205	405	15478	2.05068	1	0.371621	0.348395
GOTERM_MF_FAT	GO:0019001~guanyl nucleotide binding	11	4.84581	0.0429687	Q53G44, A0A024R642, P20591, A0A024RD30, Q96KC2, Q86YS6, P20592, O00178, Q8N884, Q96PP8, P32456	205	406	15478	2.04563	1	0.371621	0.348395
GOTERM_MF_FAT	GO:0016462~pyrophosphatase activity	18	7.92952	0.045088	O95786, V9HWB5, P20591, A0A024RD30, Q86YS6, O00178, P63172, P32456, B0I1T2, Q9HCE1, Q9BYK8, O15533, P20592, Q03518, Q5H9U9, A0A024R1Y5, Q96PP8, O14657	205	824	15478	1.64933	1	0.384751	0.360704
GOTERM_MF_FAT	GO:0016818~hydrolase activity, acting on acid anhydrides, in phosphorus-containing anhydrides	18	7.92952	0.045942	O95786, V9HWB5, P20591, A0A024RD30, Q86YS6, O00178, P63172, P32456, B0I1T2, Q9HCE1, Q9BYK8, O15533, P20592, Q03518, Q5H9U9, A0A024R1Y5, Q96PP8, O14657	205	826	15478	1.64533	1	0.38688	0.3627
GOTERM_MF_FAT	GO:0016817~hydrolase activity, acting on acid anhydrides	18	7.92952	0.0468075	O95786, V9HWB5, P20591, A0A024RD30, Q86YS6, O00178, P63172, P32456, B0I1T2, Q9HCE1, Q9BYK8, O15533, P20592, Q03518, Q5H9U9, A0A024R1Y5, Q96PP8, O14657	205	828	15478	1.64136	1	0.389049	0.364734
GOTERM_MF_FAT	GO:0061630~ubiquitin protein ligase activity	7	3.0837	0.0476625	Q7Z419, Q96EH8, Q6ZMZ0, Q8NC42, Q9Y508, Q9NRD1, Q9Y385	205	198	15478	2.66928	1	0.391077	0.366634
GOTERM_MF_FAT	GO:0015440~peptide-transporting ATPase activity	2	0.881057	0.0516918	O15533, Q03518	205	4	15478	37.7512	1	0.411198	0.385499
GOTERM_MF_FAT	GO:0047844~deoxycytidine deaminase activity	2	0.881057	0.0516918	P31941, Q9HC16	205	4	15478	37.7512	1	0.411198	0.385499
GOTERM_MF_FAT	GO:0061659~ubiquitin-like protein ligase activity	7	3.0837	0.0523239	Q7Z419, Q96EH8, Q6ZMZ0, Q8NC42, Q9Y508, Q9NRD1, Q9Y385	205	203	15478	2.60353	1	0.411198	0.385499
GOTERM_MF_FAT	GO:0017111~nucleoside-triphosphatase activity	17	7.48899	0.0526848	O95786, P20591, A0A024RD30, Q86YS6, O00178, P63172, P32456, B0I1T2, Q9HCE1, Q9BYK8, O15533, P20592, Q03518, Q5H9U9, A0A024R1Y5, Q96PP8, O14657	205	779	15478	1.64768	1	0.411198	0.385499
GOTERM_MF_FAT	GO:0000977~RNA polymerase II regulatory region sequence-specific DNA binding	14	6.1674	0.055152	P05412, A0A024R168, P15408, A0A024RBU4, P17535, P17676, P15036, Q00653, P42224, P18847, P17275, Q04206, P49716, Q92985	205	601	15478	1.75879	1	0.420496	0.394215
GOTERM_MF_FAT	GO:0016773~phosphotransferase activity, alcohol group as acceptor	17	7.48899	0.0551901	O43187, P29323, Q96GX5, Q16875, P32927, P10147, P80075, P12931, A0A0S2Z4Z8, P52789, P19525, Q9BZL6, Q8NB16, O60674, Q8TCG2, P26951, A0A024RBH0	205	784	15478	1.63717	1	0.420496	0.394215
GOTERM_MF_FAT	GO:0001012~RNA polymerase II regulatory region DNA binding	14	6.1674	0.0569246	P05412, A0A024R168, P15408, A0A024RBU4, P17535, P17676, P15036, Q00653, P42224, P18847, P17275, Q04206, P49716, Q92985	205	604	15478	1.75006	1	0.425684	0.399079
GOTERM_MF_FAT	GO:0033218~amide binding	8	3.52423	0.0572013	A0A1C3PHH2, F6IR49, A0A0B7MGD3, D0EV57, A0A1P7ZSS3, Q9Y287, U6BMB8, O15533, Q01650, Q03518	205	260	15478	2.32315	1	0.425684	0.399079
GOTERM_MF_FAT	GO:0001047~core promoter binding	6	2.64317	0.0620471	P42224, Q00403, A0A024R168, Q00978, Q92985, P17676	205	161	15478	2.81376	1	0.455465	0.426998
GOTERM_MF_FAT	GO:0031624~ubiquitin conjugating enzyme binding	3	1.32159	0.0626264	Q7Z419, Q6ZMZ0, Q9Y508	205	31	15478	7.30669	1	0.455465	0.426998
GOTERM_MF_FAT	GO:0043130~ubiquitin binding	5	2.20264	0.0640098	P21580, Q53GL7, Q9UHP3, Q96CV9, O14933	205	114	15478	3.31151	1	0.456488	0.427958
GOTERM_MF_FAT	GO:0048248~CXCR3 chemokine receptor binding	2	0.881057	0.0641937	P02778, O14625	205	5	15478	30.201	1	0.456488	0.427958
GOTERM_MF_FAT	GO:0001228~transcriptional activator activity, RNA polymerase II transcription regulatory region sequence-specific binding	9	3.96476	0.0673027	Q00653, P05412, O15162, P18847, P17275, Q04206, A0A024R168, P49716, P17676	205	326	15478	2.08442	1	0.473337	0.443754
GOTERM_MF_FAT	GO:0019238~cyclohydrolase activity	2	0.881057	0.0765316	A0A024R642, P13995	205	6	15478	25.1675	1	0.532394	0.499119
GOTERM_MF_FAT	GO:0044390~ubiquitin-like protein conjugating enzyme binding	3	1.32159	0.0774714	Q7Z419, Q6ZMZ0, Q9Y508	205	35	15478	6.47164	1	0.533136	0.499815
GOTERM_MF_FAT	GO:0035258~steroid hormone receptor binding	4	1.76211	0.0863389	P15036, A0A024R168, P12931, P17676	205	79	15478	3.82291	1	0.58605	0.549422
GOTERM_MF_FAT	GO:0019957~C-C chemokine binding	2	0.881057	0.0887076	P26651, P32248	205	7	15478	21.5721	1	0.58605	0.549422
GOTERM_MF_FAT	GO:0031726~CCR1 chemokine receptor binding	2	0.881057	0.0887076	P10147, P13236	205	7	15478	21.5721	1	0.58605	0.549422
GOTERM_MF_FAT	GO:0004843~thiol-dependent ubiquitin-specific protease activity	4	1.76211	0.0888731	Q9UMW8, P21580, A0A024QZ09, Q9UHP3	205	80	15478	3.77512	1	0.58605	0.549422
GOTERM_MF_FAT	GO:0003924~GTPase activity	7	3.0837	0.0897558	P20591, A0A024RD30, Q86YS6, P20592, O00178, Q96PP8, P32456	205	234	15478	2.25862	1	0.58605	0.549422
GOTERM_MF_FAT	GO:0004672~protein kinase activity	14	6.1674	0.0906547	O43187, P29323, Q96GX5, P32927, P10147, P80075, P12931, A0A0S2Z4Z8, P19525, Q9BZL6, Q8NB16, O60674, P26951, A0A024RBH0	205	652	15478	1.62122	1	0.58605	0.549422
GOTERM_MF_FAT	GO:0032182~ubiquitin-like protein binding	5	2.20264	0.0950787	P21580, Q53GL7, Q9UHP3, Q96CV9, O14933	205	131	15478	2.88177	1	0.608504	0.570472
GOTERM_MF_FAT	GO:0000981~RNA polymerase II transcription factor activity, sequence-specific DNA binding	14	6.1674	0.0989861	P05412, O15162, A0A024R168, P15408, P17535, P17676, P15036, Q00653, P42224, P18847, P17275, Q04206, P49716, Q92985	205	662	15478	1.59673	1	0.627239	0.588037

## Sheet: UP_Reactome
Category	Term	Count	%	PValue	Genes	List Total	Pop Hits	Pop Total	Fold Enrichment	Bonferroni	Benjamini	FDR
REACTOME_PATHWAY	R-HSA-909733:R-HSA-909733	25	10.1322	8.4148e-24	P52630, A0A0B7MGD3, Q8WXG1, Q10589, Q6GPH4, A0A1C3PHH2, F6IR49, P42224, A0A1P7ZSS3, P29728, Q00978, Q96AZ6, P20592, P09913, Q15646, P09914, P20591, U6BMB8, Q5T765, P32456, D0EV57, P05161, P00973, P80217, Q92985	146	67	9075	21.3377	2.3898e-21	2.3898e-21	2.31407e-21
REACTOME_PATHWAY	R-HSA-877300:R-HSA-877300	19	8.37004	1.50874e-15	Q15646, A0A0B7MGD3, Q12899, U6BMB8, P19474, Q9C035, P32456, A0A1C3PHH2, F6IR49, P42224, D0EV57, A0A1P7ZSS3, O60674, P29728, Q00978, P05362, P00973, P61769, P02795, Q96PP8, Q92985	146	88	9075	13.4204	4.41425e-13	2.14241e-13	2.07452e-13
REACTOME_PATHWAY	R-HSA-1169408:R-HSA-1169408	11	4.84581	2.08992e-07	P19525, O95786, P42224, P09914, Q9UMW8, Q9UII4, P20591, P05161, P51965, P20592, O14933	146	73	9075	9.3662	5.93519e-05	1.97845e-05	1.91576e-05
REACTOME_PATHWAY	R-HSA-983170:R-HSA-983170	7	3.0837	2.65363e-06	A0A1C3PHH2, F6IR49, A0A0B7MGD3, D0EV57, A0A1P7ZSS3, U6BMB8, O15533, P61769, Q03518	146	26	9075	16.7347	0.000753348	0.000188408	0.000182437
REACTOME_PATHWAY	R-HSA-1236977:R-HSA-1236977	5	2.20264	2.8019e-05	A0A1C3PHH2, F6IR49, A0A0B7MGD3, D0EV57, A0A1P7ZSS3, U6BMB8, P61769	146	12	9075	25.899	0.00792592	0.00159148	0.00154104
REACTOME_PATHWAY	R-HSA-168928:R-HSA-168928	5	2.20264	0.000126582	O95786, Q9UII4, P05161, A0A024R1Y5, O14933	146	17	9075	18.2816	0.035313	0.00599155	0.00580168
REACTOME_PATHWAY	R-HSA-936440:R-HSA-936440	6	2.64317	0.000186154	O95786, Q9UII4, P21580, A0A024QZ09, P05161, O14933	146	34	9075	10.969	0.0514993	0.00755255	0.00731321
REACTOME_PATHWAY	R-HSA-1236974:R-HSA-1236974	8	3.52423	0.000373084	A0A1C3PHH2, F6IR49, A0A0B7MGD3, D0EV57, A0A1P7ZSS3, U6BMB8, P28065, O15533, P61769, Q03518	146	84	9075	5.91977	0.100553	0.0132445	0.0128248
REACTOME_PATHWAY	R-HSA-380108:R-HSA-380108	6	2.64317	0.00243301	P02778, P10147, O00421, P13236, P32248, O14625	146	59	9075	6.32111	0.499334	0.0767748	0.0743418
REACTOME_PATHWAY	R-HSA-198933:R-HSA-198933	10	4.40529	0.00291482	A0A1C3PHH2, F6IR49, A0A0B7MGD3, D0EV57, A0A1P7ZSS3, Q9BZZ2, U6BMB8, Q92692, P25942, P05362, P61769, Q9NQ25	146	186	9075	3.3418	0.563522	0.0827808	0.0801574
REACTOME_PATHWAY	R-HSA-448706:R-HSA-448706	3	1.32159	0.00505155	P01583, Q00653, Q04206	146	7	9075	26.6389	0.762664	0.130422	0.126289
REACTOME_PATHWAY	R-HSA-2172127:R-HSA-2172127	4	1.76211	0.00632355	A0A0B7MGD3, A0A1P7ZSS3, U6BMB8, P61769, Q08ET2	146	24	9075	10.3596	0.834964	0.149657	0.144915
REACTOME_PATHWAY	R-HSA-983168:R-HSA-983168	12	5.28634	0.0102835	Q7Z419, Q8IVU3, Q9UII4, Q6ZMZ0, P28065, P19474, Q9Y508, P51965, Q9NRD1, Q9Y385, O14933, Q8TDB6	146	308	9075	2.42172	0.946903	0.224655	0.217535
REACTOME_PATHWAY	R-HSA-445989:R-HSA-445989	4	1.76211	0.0118314	Q00653, O43187, Q04206, A0A0S2Z4Z8	146	30	9075	8.28767	0.965958	0.240009	0.232403
REACTOME_PATHWAY	R-HSA-3134963:R-HSA-3134963	3	1.32159	0.0176212	Q00653, Q04206, Q92985	146	13	9075	14.344	0.993585	0.333629	0.323056
REACTOME_PATHWAY	R-HSA-446652:R-HSA-446652	4	1.76211	0.0194139	P01583, O43187, A0A0S2Z4Z8, P18510	146	36	9075	6.90639	0.996181	0.344597	0.333677
REACTOME_PATHWAY	R-HSA-450513:R-HSA-450513	3	1.32159	0.0294729	Q8IZH2, P26651, Q9NPI6	146	17	9075	10.969	0.999796	0.49237	0.476767
REACTOME_PATHWAY	R-HSA-381340:R-HSA-381340	5	2.20264	0.0373842	Q04206, Q9BYK8, Q5STB3, P49716, P17676	146	79	9075	3.93402	0.99998	0.58984	0.571148
REACTOME_PATHWAY	R-HSA-933542:R-HSA-933542	3	1.32159	0.0556442	Q00653, O95786, Q04206	146	24	9075	7.76969	1	0.790148	0.765108
REACTOME_PATHWAY	R-HSA-512988:R-HSA-512988	3	1.32159	0.0556442	O60674, P32927, P26951	146	24	9075	7.76969	1	0.790148	0.765108
REACTOME_PATHWAY	R-HSA-912694:R-HSA-912694	3	1.32159	0.0641926	P52630, P42224, Q9UMW8	146	26	9075	7.17202	1	0.868128	0.840617
REACTOME_PATHWAY	R-HSA-912526:R-HSA-912526	3	1.32159	0.068622	O60674, P32927, P26951	146	27	9075	6.90639	1	0.885847	0.857775
REACTOME_PATHWAY	R-HSA-1834941:R-HSA-1834941	2	0.881057	0.0773938	P19474, Q8N884	146	5	9075	24.863	1	0.955646	0.925361
REACTOME_PATHWAY	R-HSA-5357956:R-HSA-5357956	3	1.32159	0.0824794	P21580, Q5STB3, Q13077	146	30	9075	6.21575	1	0.976006	0.945076
REACTOME_PATHWAY	R-HSA-5357905:R-HSA-5357905	3	1.32159	0.0971058	P21580, Q5STB3, Q13077	146	33	9075	5.65068	1	1	0.971731
REACTOME_PATHWAY	R-HSA-2559582:R-HSA-2559582	5	2.20264	0.0992241	P01583, P05412, Q04206, P51965, P17676	146	110	9075	2.82534	1	1	0.971731

## Sheet: UP_Interpro
Category	Term	Count	%	PValue	Genes	List Total	Pop Hits	Pop Total	Fold Enrichment	Bonferroni	Benjamini	FDR
INTERPRO	IPR004827:Basic-leucine zipper domain	7	3.0837	4.27032e-05	P05412, P18847, P17275, P15408, P49716, P17535, P17676	222	54	18559	10.8369	0.019829	0.0131982	0.0128605
INTERPRO	IPR010579:MHC class I, alpha chain, C-terminal	4	1.76211	5.62823e-05	A0A1C3PHH2, F6IR49, A0A0B7MGD3, D0EV57, A0A1P7ZSS3, U6BMB8	222	7	18559	47.7709	0.0260518	0.0131982	0.0128605
INTERPRO	IPR001039:MHC class I, alpha chain, alpha1/alpha2	4	1.76211	0.000338511	A0A1C3PHH2, F6IR49, A0A0B7MGD3, D0EV57, A0A1P7ZSS3, U6BMB8	222	12	18559	27.8664	0.146823	0.0394115	0.0384031
INTERPRO	IPR002112:Transcription factor Jun	3	1.32159	0.000420165	P05412, P17275, P17535	222	3	18559	83.5991	0.178891	0.0394115	0.0384031
INTERPRO	IPR005643:Jun-like transcription factor	3	1.32159	0.000420165	P05412, P17275, P17535	222	3	18559	83.5991	0.178891	0.0394115	0.0384031
INTERPRO	IPR003006:Immunoglobulin/major histocompatibility complex, conserved site	6	2.64317	0.000733897	A0A1C3PHH2, F6IR49, A0A0B7MGD3, D0EV57, A0A1P7ZSS3, U6BMB8, P61769, Q08ET2	222	60	18559	8.35991	0.291301	0.0434463	0.0423347
INTERPRO	IPR026774:2'-5'-oligoadenylate synthase	3	1.32159	0.000833725	Q15646, P29728, P00973	222	4	18559	62.6993	0.323742	0.0434463	0.0423347
INTERPRO	IPR018952:2'-5'-oligoadenylate synthetase 1, domain 2/C-terminal	3	1.32159	0.000833725	Q15646, P29728, P00973	222	4	18559	62.6993	0.323742	0.0434463	0.0423347
INTERPRO	IPR006117:2-5-oligoadenylate synthetase, conserved site	3	1.32159	0.000833725	Q15646, P29728, P00973	222	4	18559	62.6993	0.323742	0.0434463	0.0423347
INTERPRO	IPR003597:Immunoglobulin C1-set	6	2.64317	0.00129716	A0A1C3PHH2, F6IR49, A0A0B7MGD3, D0EV57, A0A1P7ZSS3, U6BMB8, O15533, P61769	222	68	18559	7.37639	0.455976	0.0587798	0.0572758
INTERPRO	IPR006116:2-5-oligoadenylate synthetase, N-terminal	3	1.32159	0.00137863	Q15646, P29728, P00973	222	5	18559	50.1595	0.476398	0.0587798	0.0572758
INTERPRO	IPR027417:P-loop containing nucleoside triphosphate hydrolase	22	9.69163	0.00194257	O95786, Q53G44, Q16875, P20591, Q5EBM0, A0A024RD30, Q86YS6, O00178, Q5K651, P32456, Q8TCB0, B0I1T2, Q9HCE1, Q9BYK8, P27707, Q96KC2, P20592, Q03518, Q5H9U9, A0A024R1Y5, Q96PP8, O14657	222	879	18559	2.09236	0.59826	0.0759219	0.0739794
INTERPRO	IPR001811:Chemokine interleukin-8-like domain	5	2.20264	0.0021584	P80075, P02778, P10147, P13236, O14625	222	46	18559	9.08686	0.637011	0.0778684	0.075876
INTERPRO	IPR013083:Zinc finger, RING/FYVE/PHD-type	14	6.1674	0.00314178	Q12899, Q7Z6J4, Q8NC42, Q9Y508, P19474, Q9H930, Q9UIL8, Q9C035, Q8NF64, Q9NRL2, Q96EH8, Q6ZMZ0, Q9HB58, Q8TDB6	222	453	18559	2.58364	0.771408	0.10525	0.102557
INTERPRO	IPR011161:MHC class I-like antigen recognition	4	1.76211	0.00438094	A0A1C3PHH2, F6IR49, A0A0B7MGD3, D0EV57, A0A1P7ZSS3, U6BMB8	222	28	18559	11.9427	0.872441	0.136977	0.133473
INTERPRO	IPR000975:Interleukin-1	3	1.32159	0.00480937	P01583, Q9NZH8, P18510	222	9	18559	27.8664	0.895757	0.140975	0.137368
INTERPRO	IPR011029:Death-like domain	6	2.64317	0.00532755	Q00653, O95786, O43187, O15553, A0A0S2Z4Z8, P25445	222	94	18559	5.33611	0.918349	0.146978	0.143217
INTERPRO	IPR013783:Immunoglobulin-like fold	21	9.2511	0.0099106	A0A0B7MGD3, P29323, Q14213, Q9BZZ2, U6BMB8, P32927, Q01151, Q9NQ25, A0A1C3PHH2, F6IR49, Q00653, D0EV57, A0A1P7ZSS3, Q04206, Q92692, O15533, Q9NZQ7, P05362, P09326, P26951, P61769, Q08ET2, Q92854	222	951	18559	1.84604	0.99064	0.258226	0.251619
INTERPRO	IPR000980:SH2 domain	6	2.64317	0.0113748	P52630, P42224, O60674, Q8WYP3, Q9UN19, P12931	222	113	18559	4.43889	0.995324	0.280777	0.273593
INTERPRO	IPR008967:p53-like transcription factor, DNA-binding	4	1.76211	0.0154131	P52630, Q00653, P42224, Q04206	222	44	18559	7.59992	0.999314	0.361437	0.35219
INTERPRO	IPR011162:MHC classes I/II-like antigen recognition protein	4	1.76211	0.016372	A0A1C3PHH2, F6IR49, A0A0B7MGD3, D0EV57, A0A1P7ZSS3, U6BMB8	222	45	18559	7.43103	0.999566	0.363839	0.35453
INTERPRO	IPR008917:Eukaryotic transcription factor, Skn-1-like, DNA-binding	3	1.32159	0.0170671	P05412, P17275, P17535	222	17	18559	14.7528	0.999688	0.363839	0.35453
INTERPRO	IPR009938:Interferon induced 35kDa, N-terminal	2	0.881057	0.0236748	Q13287, P80217	222	2	18559	83.5991	0.999987	0.444139	0.432775
INTERPRO	IPR024644:Interferon-induced protein 44 family	2	0.881057	0.0236748	Q8TCB0, Q53G44	222	2	18559	83.5991	0.999987	0.444139	0.432775
INTERPRO	IPR009909:Nmi/IFP 35	2	0.881057	0.0236748	Q13287, P80217	222	2	18559	83.5991	0.999987	0.444139	0.432775
INTERPRO	IPR001841:Zinc finger, RING-type	9	3.96476	0.0253002	Q7Z419, Q96EH8, Q12899, Q6ZMZ0, Q8NC42, P19474, Q9Y508, Q9C035, Q8TDB6	222	295	18559	2.55048	0.999994	0.456377	0.4447
INTERPRO	IPR000827:CC chemokine, conserved site	3	1.32159	0.0328046	P80075, P10147, P13236	222	24	18559	10.4499	1	0.569829	0.555249
INTERPRO	IPR021673:C-terminal domain of RIG-I	2	0.881057	0.0353021	O95786, A0A024R1Y5	222	3	18559	55.7327	1	0.572223	0.557582
INTERPRO	IPR008974:TRAF-like	3	1.32159	0.0353827	Q6GPH4, O14545, Q13077	222	25	18559	10.0319	1	0.572223	0.557582
INTERPRO	IPR020877:Interleukin-1 conserved site	2	0.881057	0.0467915	P01583, P18510	222	4	18559	41.7995	1	0.68601	0.668457
INTERPRO	IPR016468:CCAAT/enhancer-binding	2	0.881057	0.0467915	P49716, P17676	222	4	18559	41.7995	1	0.68601	0.668457
INTERPRO	IPR013162:CD80-like, immunoglobulin C2-set	3	1.32159	0.0523663	Q9BZZ2, Q92692, Q9NZQ7	222	31	18559	8.09024	1	0.68601	0.668457
INTERPRO	IPR003879:Butyrophylin-like	4	1.76211	0.0546053	Q12899, P19474, O15553, Q9C035	222	72	18559	4.64439	1	0.68601	0.668457
INTERPRO	IPR003297:Interleukin-1 receptor antagonist / Interleukin-36	2	0.881057	0.0581448	Q9NZH8, P18510	222	5	18559	33.4396	1	0.68601	0.668457
INTERPRO	IPR004865:Sp100	2	0.881057	0.0581448	Q9HB58, Q9H930	222	5	18559	33.4396	1	0.68601	0.668457
INTERPRO	IPR000451:NF-kappa-B/Rel/Dorsal	2	0.881057	0.0581448	Q00653, Q04206	222	5	18559	33.4396	1	0.68601	0.668457
INTERPRO	IPR008996:Cytokine, IL-1-like	3	1.32159	0.0585559	P01583, Q9NZH8, P18510	222	33	18559	7.59992	1	0.68601	0.668457
INTERPRO	IPR000488:Death domain	3	1.32159	0.0649837	Q00653, O43187, P25445	222	35	18559	7.16564	1	0.68601	0.668457
INTERPRO	IPR019762:Dynamin, GTPase region, conserved site	2	0.881057	0.0693634	P20591, P20592	222	6	18559	27.8664	1	0.68601	0.668457
INTERPRO	IPR006571:TLDc	2	0.881057	0.0693634	Q8TCB0, Q8NI08	222	6	18559	27.8664	1	0.68601	0.668457
INTERPRO	IPR000375:Dynamin central domain	2	0.881057	0.0693634	P20591, P20592	222	6	18559	27.8664	1	0.68601	0.668457
INTERPRO	IPR020457:Zinc finger, B-box, chordata	2	0.881057	0.0693634	Q12899, P19474	222	6	18559	27.8664	1	0.68601	0.668457
INTERPRO	IPR018392:Peptidoglycan-binding lysin domain	2	0.881057	0.0693634	Q8NI08, Q8IV50	222	6	18559	27.8664	1	0.68601	0.668457
INTERPRO	IPR000315:Zinc finger, B-box	4	1.76211	0.074506	Q12899, P19474, O15553, Q9C035	222	82	18559	4.078	1	0.68601	0.668457
INTERPRO	IPR007110:Immunoglobulin-like domain	15	6.60793	0.0777044	A0A0B7MGD3, Q9BZZ2, U6BMB8, Q01151, Q9NQ25, A0A1C3PHH2, F6IR49, D0EV57, A0A1P7ZSS3, Q92692, O15533, Q9NZQ7, P05362, P09326, P61769, Q08ET2, Q92854	222	771	18559	1.62644	1	0.68601	0.668457
INTERPRO	IPR013800:STAT transcription factor, all-alpha	2	0.881057	0.0804489	P52630, P42224	222	7	18559	23.8855	1	0.68601	0.668457
INTERPRO	IPR015988:STAT transcription factor, coiled coil	2	0.881057	0.0804489	P52630, P42224	222	7	18559	23.8855	1	0.68601	0.668457
INTERPRO	IPR013799:STAT transcription factor, protein interaction	2	0.881057	0.0804489	P52630, P42224	222	7	18559	23.8855	1	0.68601	0.668457
INTERPRO	IPR013801:STAT transcription factor, DNA-binding	2	0.881057	0.0804489	P52630, P42224	222	7	18559	23.8855	1	0.68601	0.668457
INTERPRO	IPR019471:Interferon regulatory factor-3	2	0.881057	0.0804489	Q00978, Q92985	222	7	18559	23.8855	1	0.68601	0.668457
INTERPRO	IPR012345:STAT transcription factor, DNA-binding, subdomain	2	0.881057	0.0804489	P52630, P42224	222	7	18559	23.8855	1	0.68601	0.668457
INTERPRO	IPR001401:Dynamin, GTPase domain	2	0.881057	0.0804489	P20591, P20592	222	7	18559	23.8855	1	0.68601	0.668457
INTERPRO	IPR008405:Apolipoprotein L	2	0.881057	0.0804489	O95236, B3KTP4	222	7	18559	23.8855	1	0.68601	0.668457
INTERPRO	IPR001217:STAT transcription factor, core	2	0.881057	0.0804489	P52630, P42224	222	7	18559	23.8855	1	0.68601	0.668457
INTERPRO	IPR003130:Dynamin GTPase effector	2	0.881057	0.0804489	P20591, P20592	222	7	18559	23.8855	1	0.68601	0.668457
INTERPRO	IPR019734:Tetratricopeptide repeat	5	2.20264	0.0830006	P09913, Q13325, P09914, Q5VTQ0, Q5T765	222	138	18559	3.02895	1	0.69513	0.677344
INTERPRO	IPR001245:Serine-threonine/tyrosine-protein kinase catalytic domain	5	2.20264	0.0864251	Q8NB16, P29323, O60674, P12931, A0A0S2Z4Z8	222	140	18559	2.98568	1	0.70194	0.68398
INTERPRO	IPR011011:Zinc finger, FYVE/PHD-type	5	2.20264	0.0881628	Q9NRL2, Q7Z6J4, Q9HB58, Q9H930, Q9UIL8	222	141	18559	2.96451	1	0.70194	0.68398
INTERPRO	IPR000608:Ubiquitin-conjugating enzyme, E2	3	1.32159	0.0891516	P51965, Q9Y385, O14933	222	42	18559	5.97136	1	0.70194	0.68398
INTERPRO	IPR001965:Zinc finger, PHD-type	4	1.76211	0.0900789	Q9NRL2, Q9HB58, Q9H930, Q9UIL8	222	89	18559	3.75726	1	0.70194	0.68398
INTERPRO	IPR000770:SAND domain	2	0.881057	0.0914031	Q9HB58, Q9H930	222	8	18559	20.8998	1	0.70194	0.68398
INTERPRO	IPR001487:Bromodomain	3	1.32159	0.0927938	Q9NRL2, Q9HB58, Q9H930	222	43	18559	5.8325	1	0.70194	0.68398

## Sheet: DOWN_FC|0.5|
Protein_ID	logFC	AveExpr	t	P.Value	adj.P.Val	B
P43235	-2.12689	9.76198	-6.48929	4.9e-06	5.52e-05	3.89196
O94956	-2.10001	11.736	-10.6107	4.94e-09	2.08e-07	10.9422
Q2M385	-1.88727	11.5878	-8.2716	1.91e-07	3.82e-06	7.20927
O95864	-1.80485	7.23099	-8.37267	1.61e-07	3.3e-06	7.38459
P08637	-1.7939	10.0241	-11.4757	1.48e-09	8.31e-08	12.1659
P61626	-1.69546	9.13197	-4.09029	0.000727278	0.00366877	-1.17514
Q9Y279	-1.66014	10.3266	-6.88931	2.28e-06	2.98e-05	4.67396
Q02318	-1.63057	12.5706	-13.0707	1.92e-10	1.76e-08	14.2333
P22794	-1.59464	8.11395	-15.7596	9.35e-12	1.9e-09	17.252
P07333	-1.52338	10.303	-17.7039	1.38e-12	5.07e-10	19.138
Q3YBM2	-1.49283	9.38293	-8.23674	2.03e-07	4e-06	7.14848
P13686	-1.48684	9.08439	-7.59769	6.2e-07	9.96e-06	6.00554
O00418	-1.45489	10.5019	-9.45767	2.77e-08	7.81e-07	9.18438
Q5KU26	-1.43399	10.6213	-7.62715	5.88e-07	9.57e-06	6.05944
Q68BL8	-1.39197	9.42616	-16.7884	3.31e-12	1.03e-09	18.2774
O60427	-1.35917	9.66989	-12.621	3.34e-10	2.66e-08	13.6735
Q9Y4D7	-1.32788	11.9308	-17.9598	1.08e-12	4.77e-10	19.3705
Q9UIB8	-1.2287	11.973	-10.0872	1.06e-08	3.93e-07	10.1629
P08910	-1.16523	7.05499	-11.7464	1.03e-09	6.39e-08	12.5334
Q99523	-1.15296	9.37598	-9.93724	1.33e-08	4.63e-07	9.93398
A4D1B1	-1.09598	11.3056	-5.53716	3.3e-05	0.000273769	1.94754
Q86VB7	-1.07297	14.1849	-10.7955	3.8e-09	1.69e-07	11.2102
O43493	-1.06574	11.8458	-14.2208	4.96e-11	6.64e-09	15.5895
P01023	-1.06547	11.1654	-9.53683	2.45e-08	7.22e-07	9.30999
Q7Z6M3	-1.02092	11.0373	-15.2291	1.63e-11	2.75e-09	16.6971
Q9H7M9	-0.995346	9.37409	-6.57096	4.18e-06	4.92e-05	4.05336
Q15800	-0.985709	7.71156	-4.4823	0.000309222	0.00179501	-0.317469
O75976	-0.973196	7.09646	-6.78572	2.77e-06	3.48e-05	4.47352
R4GN18	-0.958401	9.40005	-11.3549	1.75e-09	8.96e-08	11.9996
A0A024R9D1	-0.9572	8.85762	-6.3002	7.09e-06	7.58e-05	3.51488
Q30201	-0.951825	7.83729	-9.37783	3.14e-08	8.64e-07	9.05694
A0A024R3M5	-0.947281	9.7015	-15.3248	1.48e-11	2.63e-09	16.7986
P37268	-0.943216	12.3547	-8.81056	7.78e-08	1.86e-06	8.12884
Q07954	-0.934759	15.1236	-17.7032	1.38e-12	5.07e-10	19.1374
A0A024R084	-0.918459	10.8857	-11.7692	1e-09	6.3e-08	12.564
Q9BV57	-0.915902	11.7135	-11.6756	1.13e-09	6.88e-08	12.438
Q9P0V8	-0.914173	9.05035	-4.63309	0.000223114	0.00137365	0.0112216
A0A0S2Z4Q2	-0.907846	12.9569	-5.56583	3.11e-05	0.000260618	2.00769
O43374	-0.902027	12.0856	-11.4599	1.51e-09	8.33e-08	12.1443
O95498	-0.900041	10.4482	-6.8621	2.4e-06	3.07e-05	4.62146
V9HW90	-0.895845	12.5752	-6.05682	1.15e-05	0.000112169	3.02274
Q9UJY4	-0.889615	10.6831	-10.3747	6.95e-09	2.75e-07	10.5946
Q9BX40	-0.886816	9.8396	-9.21962	4.03e-08	1.06e-06	8.8021
P08571	-0.878933	13.1053	-8.08833	2.62e-07	4.88e-06	6.88792
P15529	-0.873625	10.5696	-13.0951	1.86e-10	1.74e-08	14.2631
Q6UWH4	-0.872897	10.8787	-7.96273	3.26e-07	5.81e-06	6.66512
P02786	-0.866089	14.7851	-6.87877	2.33e-06	3.01e-05	4.65365
P84101	-0.856372	10.0139	-16.1911	6e-12	1.54e-09	17.69
P17813	-0.852073	11.8402	-8.11936	2.48e-07	4.72e-06	6.94264
P17900	-0.849744	12.5944	-8.60459	1.09e-07	2.45e-06	7.78185
Q9Y6Y9	-0.837157	8.52284	-8.13699	2.41e-07	4.62e-06	6.97368
P49327	-0.834566	14.0393	-9.26832	3.73e-08	9.99e-07	8.88086
Q8N4Z0	-0.817986	10.5044	-9.98708	1.23e-08	4.38e-07	10.0104
B4E0K4	-0.81561	8.3649	-9.24753	3.85e-08	1.02e-06	8.84728
P08729	-0.808554	11.5676	-5.31149	5.27e-05	0.00040873	1.47115
A0A4Y5UGE4	-0.807069	10.3489	-9.26473	3.75e-08	1e-06	8.87507
P35869	-0.804236	10.9039	-10.0607	1.1e-08	3.99e-07	10.1227
P06702	-0.787941	12.9525	-6.51896	4.63e-06	5.3e-05	3.9507
Q86XS8	-0.785589	9.06346	-6.88596	2.29e-06	2.98e-05	4.6675
P26447	-0.784283	12.3522	-8.263	1.94e-07	3.86e-06	7.19428
Q9BPX1	-0.775036	9.74027	-7.66654	5.48e-07	9.02e-06	6.13133
Q8TDQ0	-0.768777	9.92141	-3.76249	0.00149349	0.00668665	-1.89174
A0A024R6A0	-0.762948	9.7996	-7.54874	6.77e-07	1.07e-05	5.91572
Q09666	-0.759944	17.6555	-5.83664	1.79e-05	0.000162818	2.5711
P34910	-0.757163	10.6976	-12.235	5.45e-10	3.87e-08	13.1789
A0A0G2JPM8	-0.75388	11.6071	-10.5177	5.65e-09	2.34e-07	10.8059
P22897	-0.747755	14.9709	-6.38234	6.03e-06	6.62e-05	3.67927
A0A494C0X7	-0.745775	14.549	-18.386	7.35e-13	3.61e-10	19.75
O60268	-0.745588	8.72719	-6.95495	2.01e-06	2.67e-05	4.80023
P21730	-0.74012	11.7799	-19.0493	4.07e-13	3.29e-10	20.3226
O95497	-0.739019	10.6233	-6.04161	1.18e-05	0.000114624	2.99174
P38571	-0.736353	12.0991	-4.28332	0.000476815	0.002568	-0.752477
Q8NCC3	-0.720794	11.6895	-9.80123	1.63e-08	5.28e-07	9.72414
Q6IA86	-0.718765	8.66821	-12.4518	4.13e-10	3.08e-08	13.4583
P21926	-0.717606	10.5925	-4.83723	0.000143857	0.000949167	0.454216
P04035	-0.716675	8.52273	-3.71727	0.00164946	0.00726899	-1.99023
A0A024R5F7	-0.711631	10.0149	-7.34199	9.84e-07	1.47e-05	5.53278
O60449	-0.709756	10.5662	-11.1078	2.45e-09	1.18e-07	11.6549
P15509	-0.702702	10.6009	-6.56479	4.23e-06	4.97e-05	4.04119
P28039	-0.700357	11.7286	-11.8322	9.2e-10	5.96e-08	12.6483
O75787	-0.697663	10.5876	-13.0198	2.04e-10	1.82e-08	14.1707
G3V3D1	-0.695686	12.962	-13.8022	8.02e-11	9.65e-09	15.1079
A0A140VJQ4	-0.691102	11.5656	-13.3144	1.43e-10	1.44e-08	14.5295
Q7Z5L9	-0.675722	11.1008	-8.3858	1.58e-07	3.26e-06	7.40727
Q5JQI0	-0.675312	10.3296	-9.9495	1.3e-08	4.58e-07	9.9528
P15260	-0.674822	10.7691	-11.4662	1.5e-09	8.33e-08	12.1529
P55058	-0.672837	9.10868	-6.67674	3.41e-06	4.14e-05	4.26108
Q9NNX6	-0.670954	11.8718	-3.59516	0.00215674	0.0090833	-2.25554
A0A024R219	-0.668037	8.84549	-15.1613	1.76e-11	2.88e-09	16.6248
P11215	-0.663059	13.731	-12.5038	3.87e-10	2.98e-08	13.5247
Q8WVX9	-0.655387	9.91251	-6.05808	1.15e-05	0.000112073	3.02531
P01024	-0.652336	11.3085	-8.91635	6.55e-08	1.6e-06	8.30497
P37840	-0.649325	11.3809	-6.21169	8.44e-06	8.71e-05	3.33678
O15031	-0.648379	13.6071	-11.072	2.58e-09	1.23e-07	11.6044
Q4FZ45	-0.648161	7.0877	-5.71295	2.3e-05	0.00020042	2.31482
P51808	-0.635371	9.27663	-8.70938	9.19e-08	2.11e-06	7.95907
Q53H26	-0.634238	14.7798	-4.94254	0.000114882	0.000787078	0.681656
P17947	-0.632267	9.87211	-15.4597	1.28e-11	2.43e-09	16.9405
P05109	-0.627801	12.5014	-5.67984	2.46e-05	0.000213196	2.2459
Q03426	-0.624518	10.7496	-8.58724	1.12e-07	2.49e-06	7.75237
Q9Y6H1	-0.623949	8.97916	-9.47154	2.71e-08	7.68e-07	9.20645
Q92896	-0.622226	13.6519	-17.3071	2e-12	6.94e-10	18.7708
Q6ZVF9	-0.618077	9.0376	-9.04963	5.28e-08	1.32e-06	8.52485
Q9UBR2	-0.617141	12.7981	-9.83904	1.54e-08	5.1e-07	9.78268
V9HWI3	-0.616314	15.2762	-10.476	6e-09	2.43e-07	10.7446
Q9Y336	-0.613701	11.5042	-7.73687	4.84e-07	8.2e-06	6.25915
Q53EL6	-0.612407	10.4514	-4.72124	0.000184515	0.00117172	0.202823
Q9H9T3	-0.61209	9.51826	-4.60055	0.000239356	0.00146447	-0.0596033
P25815	-0.611105	7.56501	-5.41108	4.28e-05	0.000342453	1.68205
Q9BXX0	-0.608814	12.4737	-6.72321	3.12e-06	3.85e-05	4.35188
Q53FJ5	-0.607543	15.2498	-9.13895	4.58e-08	1.17e-06	8.67097
A0A024RAG6	-0.60494	8.26489	-3.96098	0.000965768	0.00465274	-1.4582
Q59E90	-0.603707	9.10247	-2.86087	0.0106218	0.0335029	-3.81039
P55061	-0.603407	10.4734	-4.59078	0.000244464	0.00148493	-0.080883
Q92484	-0.60337	10.3219	-7.69856	5.18e-07	8.62e-06	6.18961
O75882	-0.601774	8.37302	-8.17816	2.24e-07	4.33e-06	7.04598
O00462	-0.599007	12.8242	-7.85764	3.91e-07	6.8e-06	6.47707
E7EQL5	-0.596489	8.53499	-7.05538	1.67e-06	2.3e-05	4.99228
P11171	-0.596481	10.9276	-6.50479	4.75e-06	5.41e-05	3.92266
Q8IWP9	-0.582296	9.66419	-9.18328	4.27e-08	1.11e-06	8.74312
Q99622	-0.578585	8.21433	-5.50476	3.53e-05	0.000288654	1.87948
B7Z2P6	-0.575765	9.3365	-11.4918	1.45e-09	8.31e-08	12.188
Q9NX62	-0.569289	11.3118	-6.04241	1.18e-05	0.000114624	2.99336
A8K7F3	-0.5672	11.0621	-7.38407	9.12e-07	1.38e-05	5.61118
Q5VV42	-0.567181	9.62308	-11.765	1.01e-09	6.3e-08	12.5584
P20701	-0.566899	11.079	-9.43594	2.87e-08	8e-07	9.14977
Q08334	-0.558034	9.31362	-5.65335	2.6e-05	0.000222139	2.19069
Q8NHP8	-0.55509	12.3659	-8.81326	7.75e-08	1.86e-06	8.13336
Q02556	-0.552413	10.3612	-7.17961	1.33e-06	1.91e-05	5.22793
Q8N4C8	-0.551703	11.3415	-8.06054	2.75e-07	5.07e-06	6.83881
Q9UIA0	-0.551185	11.3722	-5.5068	3.51e-05	0.000287837	1.88377
Q9Y5J1	-0.551182	10.0136	-5.6277	2.74e-05	0.00023279	2.13714
P06280	-0.546318	12.6375	-7.23046	1.21e-06	1.76e-05	5.32378
P02649	-0.546288	12.0114	-10.0845	1.07e-08	3.93e-07	10.1587
B7TZ90	-0.545481	8.48817	-3.34343	0.00374308	0.0143395	-2.798
Q8IX05	-0.539603	9.0677	-5.32979	5.07e-05	0.000398639	1.50998
A8KAM7	-0.536924	7.35046	-6.05047	1.16e-05	0.000113226	3.0098
A0A024R5S7	-0.533503	10.7951	-6.21828	8.33e-06	8.62e-05	3.35008
P13987	-0.532484	11.1588	-9.2935	3.58e-08	9.64e-07	8.92148
Q9NP58	-0.529277	6.74863	-5.10781	8.09e-05	0.000581293	1.0368
Q8WTS6	-0.522789	9.02914	-11.3659	1.72e-09	8.96e-08	12.0149
P06703	-0.52238	12.0612	-5.77521	2.03e-05	0.000180266	2.44405
Q7Z2H8	-0.521242	8.50658	-3.7503	0.00153403	0.00683981	-1.91831
Q14643	-0.520686	9.97368	-6.63808	3.68e-06	4.4e-05	4.18534
O95976	-0.518965	10.3236	-7.56418	6.59e-07	1.05e-05	5.94409
A8YXX4	-0.517531	12.9043	-7.0457	1.7e-06	2.34e-05	4.97383
Q14DR2	-0.516647	11.347	-10.1264	1e-08	3.76e-07	10.2223
Q9Y2U5	-0.515984	9.94471	-7.54749	6.79e-07	1.07e-05	5.91342
O14672	-0.514086	12.8329	-11.6434	1.18e-09	7.11e-08	12.3944
P08727	-0.513595	10.0236	-5.72192	2.26e-05	0.00019766	2.33347
Q9UKL0	-0.511689	10.274	-11.2969	1.89e-09	9.51e-08	11.9192
O00483	-0.509877	11.7077	-4.59974	0.000239778	0.00146553	-0.0613794
Q6AI08	-0.508997	10.2286	-10.6261	4.83e-09	2.05e-07	10.9647

## Sheet: DOWN_GO_BP
Category	Term	Count	%	PValue	Genes	List Total	Pop Hits	Pop Total	Fold Enrichment	Bonferroni	Benjamini	FDR
GOTERM_BP_FAT	GO:0006954~inflammatory response	24	16.6667	1.01601e-09	Q9Y6Y9, Q8TDQ0, P05109, P15529, P13987, O75882, P13686, O95497, O60449, Q03426, P38571, P02649, Q30201, R4GN18, P61626, P07333, P28039, P06702, Q08334, P20701, P08571, Q86VB7, P01024, P21730, P01023	133	637	16650	4.71666	3.046e-06	1.84646e-06	1.79287e-06
GOTERM_BP_FAT	GO:0006952~defense response	37	25.6944	1.23179e-09	Q9Y6Y9, Q8TDQ0, P05109, P15529, P13987, A4D1B1, O75882, P13686, O95497, O60449, Q03426, Q9UIB8, P38571, P02649, Q02556, Q30201, R4GN18, P61626, P22897, P07333, P43235, P28039, P06702, Q9NNX6, A0A0G2JPM8, Q9Y279, P11215, Q08334, P37840, P20701, Q5KU26, P08571, P15260, A0A024RAG6, Q86VB7, P01024, P21730, P01023	133	1518	16650	3.05135	3.6929e-06	1.84646e-06	1.79287e-06
GOTERM_BP_FAT	GO:0006955~immune response	33	22.9167	3.35507e-07	Q9Y6Y9, P08637, Q7Z6M3, Q8TDQ0, P05109, O95976, P15529, P13987, A4D1B1, O95497, O60449, Q9UIB8, Q02556, Q30201, R4GN18, P02786, P22897, P07333, P43235, P06702, Q9NNX6, A0A0G2JPM8, Q9Y279, P11215, Q08334, P37840, P20701, Q5KU26, P08571, P15260, A0A024RAG6, P01024, P21730, P01023	133	1551	16650	2.66357	0.00100534	0.000330336	0.000320749
[truncated: 392 more rows]

## Sheet: DOWN_GO_CC
Category	Term	Count	%	PValue	Genes	List Total	Pop Hits	Pop Total	Fold Enrichment	Bonferroni	Benjamini	FDR
[truncated: 49 more rows]

[truncated: 3 more sheets: DOWN_GO_MF, DOWN_Reactome, DOWN_Interpro]
