# Supplementary material for: Placental macrophage responses to viral and bacterial ligands and the influence of fetal sex
Source: iScience. 2022 Nov 22;25(12):105653. doi: 10.1016/j.isci.2022.105653 (PMC9732417; doi:10.1016/j.isci.2022.105653)
Supplement: Data S4. LPS-PIC, related to Figure 4 [file mmc5.xlsx]

## Sheet: LPSvsPIC
Protein_ID	logFC	AveExpr	t	P.Value	adj.P.Val
Q92539	-0.62425	9.78723	-20.9948	7.98e-14	2.83e-10
P02778	-5.03681	9.96697	-20.2824	1.43e-13	2.83e-10
P06702	2.24814	12.9525	20.2686	1.44e-13	2.83e-10
P05109	1.93804	12.5014	19.1071	3.87e-13	4.57e-10
Q0P6H9	-0.680246	10.928	-19.1048	3.88e-13	4.57e-10
A8K6D4	-1.16927	12.6627	-18.5778	6.18e-13	4.76e-10
P07333	1.4642	10.303	18.5429	6.38e-13	4.76e-10
A0A024R6K8	-1.36548	14.4837	-18.5268	6.47e-13	4.76e-10
A0A024R229	0.871583	12.3735	18.1397	9.19e-13	6.02e-10
O43286	-1.11331	9.56574	-17.8074	1.25e-12	7.36e-10
O95786	-1.45853	14.1907	-17.6954	1.39e-12	7.43e-10
Q8WXG1	-3.41299	12.8174	-16.9666	2.78e-12	1.37e-09
Q68BL8	1.27608	9.42616	16.7715	3.36e-12	1.52e-09
Q6FIF0	0.661916	9.44044	16.43	4.72e-12	1.99e-09
Q9Y508	-1.62029	11.0466	-16.3471	5.13e-12	2.01e-09
P15498	0.367291	14.6078	15.8409	8.59e-12	3.09e-09
Q13685	0.539996	10.5536	15.7905	9.05e-12	3.09e-09
B7ZBB8	-0.651855	9.59311	-15.751	9.43e-12	3.09e-09
Q07352	0.900239	10.4226	15.6483	1.05e-11	3.25e-09
Q14DR2	0.72758	11.347	15.5402	1.18e-11	3.46e-09
P22794	1.43402	8.11395	15.4438	1.3e-11	3.61e-09
E9PGN7	-2.31065	10.4398	-15.4097	1.35e-11	3.61e-09
Q5T765	-2.74644	14.0388	-15.2194	1.65e-11	4.1e-09
Q01151	-1.86899	10.2825	-15.1929	1.7e-11	4.1e-09
P05161	-2.25677	12.9709	-15.1669	1.75e-11	4.1e-09
Q9BXX0	1.2576	12.4737	15.134	1.81e-11	4.1e-09
A0A024R5Q7	0.808207	12.7289	15.021	2.04e-11	4.46e-09
P20333	2.53275	11.413	14.7188	2.84e-11	5.85e-09
Q9UNF1	0.432888	12.8651	14.7077	2.88e-11	5.85e-09
O60488	1.12236	14.1403	14.6564	3.05e-11	5.98e-09
C6KYL4	-1.644	8.78054	-14.5613	3.38e-11	6.43e-09
Q00013	-0.355202	13.964	-14.4413	3.87e-11	7.12e-09
Q8IX19	3.17582	6.7423	14.3963	4.07e-11	7.27e-09
A0A024R642	-0.886577	12.1445	-14.3679	4.2e-11	7.28e-09
Q86VB7	1.26469	14.1849	13.8661	7.45e-11	1.25e-08
Q8N103	-1.9868	7.40935	-13.7095	8.94e-11	1.46e-08
Q9NPY3	2.39696	8.83786	13.6835	9.22e-11	1.47e-08
Q7L591	0.579427	12.3328	13.6293	9.82e-11	1.52e-08
A0A2R8Y635	0.887566	12.435	13.6034	1.01e-10	1.53e-08
O14545	-1.55069	10.9711	-13.5456	1.08e-10	1.57e-08
Q5D1D5	-2.06835	14.2605	-13.5313	1.1e-10	1.57e-08
P14902	-2.17197	13.3505	-13.518	1.12e-10	1.57e-08
Q96AZ6	-2.64479	11.5833	-13.4147	1.27e-10	1.74e-08
Q5U003	-0.986919	10.5955	-13.3665	1.34e-10	1.77e-08
O14672	0.541212	12.8329	13.3576	1.36e-10	1.77e-08
B3KTP4	-1.25275	9.51019	-13.2924	1.47e-10	1.88e-08
Q8TCG2	-0.698555	11.209	-13.2506	1.54e-10	1.93e-08
P09913	-3.17114	13.9475	-12.9973	2.1e-10	2.57e-08
Q6GTX8	0.652501	11.4849	12.8873	2.4e-10	2.88e-08
Q8TCS8	-0.739979	13.2898	-12.7089	2.99e-10	3.47e-08
P21757	-0.839373	12.9201	-12.706	3e-10	3.47e-08
P14598	-1.4494	14.3684	-12.6742	3.12e-10	3.54e-08
P24071	1.55372	10.896	12.6386	3.27e-10	3.58e-08
P55210	-0.615744	11.4808	-12.6348	3.28e-10	3.58e-08
Q5VV42	0.553581	9.62308	12.5132	3.82e-10	4.1e-08
P16070	0.58552	13.713	12.498	3.9e-10	4.1e-08
Q13422	0.717776	10.9042	12.3623	4.63e-10	4.78e-08
Q16520	2.01463	8.56635	12.3043	4.98e-10	5.06e-08
A0A024R9D1	1.70465	8.85762	12.2266	5.51e-10	5.5e-08
O75923	0.871535	14.3915	12.1066	6.43e-10	6.31e-08
Q15628	-0.499745	11.4743	-12.0383	7.02e-10	6.72e-08
A0A024R1Y5	-1.66076	12.7414	-12.0333	7.07e-10	6.72e-08
Q6IQ26	-0.439977	11.6028	-11.8753	8.7e-10	8.09e-08
Q9HB58	-1.00177	12.5139	-11.8675	8.78e-10	8.09e-08
Q8IV50	-0.805468	10.1696	-11.8283	9.25e-10	8.39e-08
P17813	1.13095	11.8402	11.7437	1.03e-09	9.24e-08
Q9H4X1	0.812697	10.1921	11.5301	1.38e-09	1.21e-07
A0A024R746	0.366627	11.7238	11.5194	1.4e-09	1.21e-07
Q96RQ9	-1.32761	13.2881	-11.4221	1.59e-09	1.36e-07
Q96KP6	3.04103	12.0674	11.3733	1.7e-09	1.43e-07
P42081	-0.868319	11.84	-11.3349	1.79e-09	1.47e-07
P32519	-0.529657	10.454	-11.3342	1.8e-09	1.47e-07
P17947	0.424857	9.87211	11.3203	1.83e-09	1.48e-07
C9J6P4	-0.792672	13.4096	-11.2697	1.96e-09	1.56e-07
Q9H0B6	0.46701	10.7392	11.2195	2.1e-09	1.65e-07
Q9UIA0	1.02922	11.3722	11.2054	2.14e-09	1.66e-07
P21730	0.398893	11.7799	11.188	2.19e-09	1.68e-07
Q9H4M9	0.647822	14.8987	11.1741	2.24e-09	1.69e-07
Q13432	0.49715	10.3674	11.1366	2.36e-09	1.76e-07
Q8WVE6	-0.921646	9.3001	-11.1248	2.39e-09	1.76e-07
A0A0B7MGD3	-1.79877	11.6644	-11.0238	2.75e-09	2e-07
Q9Y5Q3	0.941237	10.6553	10.9576	3.02e-09	2.17e-07
P28907	-1.45917	12.6564	-10.9362	3.11e-09	2.18e-07
Q96EK5	0.291003	11.5897	10.9334	3.13e-09	2.18e-07
O75976	1.43821	7.09646	10.9278	3.15e-09	2.18e-07
Q96CV9	-1.00946	12.54	-10.896	3.29e-09	2.24e-07
P02786	1.25818	14.7851	10.8895	3.32e-09	2.24e-07
Q9Y5A7	-1.4788	12.8875	-10.8847	3.35e-09	2.24e-07
Q9NWT6	0.339836	8.32916	10.8562	3.48e-09	2.31e-07
Q9NRQ5	-0.351346	9.80337	-10.8351	3.59e-09	2.35e-07
Q5EBM0	-0.892147	13.0485	-10.789	3.83e-09	2.48e-07
P20592	-1.32084	14.0503	-10.7396	4.11e-09	2.6e-07
P05455	-0.427753	15.1846	-10.7334	4.15e-09	2.6e-07
P19474	-0.543658	13.2699	-10.7328	4.15e-09	2.6e-07
B4E1Z4	-1.06397	12.4996	-10.5485	5.4e-09	3.35e-07
P49279	1.04614	10.5082	10.5248	5.59e-09	3.43e-07
Q99933	-0.367972	10.7166	-10.5051	5.75e-09	3.49e-07
O14933	-1.58032	12.3001	-10.4962	5.83e-09	3.49e-07
P61769	-1.14433	11.9127	-10.4925	5.86e-09	3.49e-07
Q96JC9	0.610798	8.88861	10.4782	5.98e-09	3.52e-07
O60674	-1.30226	10.9935	-10.4614	6.13e-09	3.54e-07
A0A024R718	1.63559	15.5745	10.4604	6.14e-09	3.54e-07
Q15418	0.312406	12.8106	10.4376	6.34e-09	3.63e-07
P11717	0.483603	14.9556	10.4125	6.58e-09	3.73e-07
Q9Y287	-1.41838	11.0855	-10.3985	6.71e-09	3.77e-07
Q5K651	-0.782337	13.2699	-10.3669	7.03e-09	3.91e-07
Q9Y6Y0	1.17225	12.2121	10.3213	7.51e-09	4.11e-07
Q6GPH4	-0.715657	10.4723	-10.3196	7.53e-09	4.11e-07
A0A384N6G7	-0.381299	14.0485	-10.3068	7.67e-09	4.15e-07
Q15283	0.372068	12.4888	10.2748	8.04e-09	4.31e-07
Q9H8W4	-0.389379	11.7567	-10.2624	8.19e-09	4.33e-07
Q9Y4K3	-0.441477	11.2928	-10.259	8.23e-09	4.33e-07
Q99622	0.983878	8.21433	10.2007	8.97e-09	4.66e-07
O75558	-0.455747	12.7016	-10.198	9.01e-09	4.66e-07
Q96CS7	0.295055	10.4443	10.1833	9.21e-09	4.69e-07
Q9NPP4	0.362618	12.7251	10.1789	9.27e-09	4.69e-07
Q9UKL0	0.422918	10.274	10.1748	9.32e-09	4.69e-07
Q9BZL6	-0.797593	10.4961	-10.1124	1.02e-08	5.08e-07
Q9NUL3	0.51564	9.29986	10.1097	1.03e-08	5.08e-07
P09914	-2.22091	13.5308	-10.1049	1.03e-08	5.08e-07
Q9BXK5	-0.555246	12.2726	-10.0305	1.16e-08	5.63e-07
Q9BZQ6	0.330751	11.9598	10.025	1.16e-08	5.63e-07
Q8IVM0	-0.830541	12.4277	-10.009	1.19e-08	5.71e-07
Q9Y616	0.492721	12.4796	10.0046	1.2e-08	5.71e-07
B5MC51	1.06276	11.8248	9.94459	1.31e-08	6.2e-07
Q8NHU6	-0.701922	13.4507	-9.91985	1.36e-08	6.38e-07
Q92854	-1.84022	9.84203	-9.90349	1.4e-08	6.49e-07
Q15646	-1.6232	12.1798	-9.88014	1.45e-08	6.67e-07
O00178	-0.74494	12.0574	-9.86671	1.48e-08	6.75e-07
Q92982	-0.387349	10.6598	-9.80915	1.61e-08	7.31e-07
P42224	-1.27038	14.5314	-9.77369	1.7e-08	7.6e-07
I3L4Y1	-0.458581	11.8668	-9.77366	1.7e-08	7.6e-07
Q02790	0.498589	14.1607	9.74653	1.77e-08	7.86e-07
P54920	-0.452045	13.5692	-9.6933	1.92e-08	8.46e-07
A0A024R1U0	-0.251228	13.5739	-9.61842	2.16e-08	9.42e-07
Q00403	-0.846788	12.1581	-9.59822	2.23e-08	9.65e-07
Q8IVG5	-1.17392	12.3206	-9.58112	2.29e-08	9.84e-07
Q04206	-0.576874	12.4074	-9.53845	2.44e-08	1.04e-06
Q13546	-0.349171	12.6726	-9.52915	2.48e-08	1.04e-06
P12318	0.720716	11.991	9.52893	2.48e-08	1.04e-06
P85037	0.367458	6.31838	9.52323	2.5e-08	1.05e-06
O15085	-0.298844	13.8023	-9.50497	2.57e-08	1.07e-06
Q53H26	1.10889	14.7798	9.41681	2.95e-08	1.21e-06
A0A024QZ55	-0.706808	12.3348	-9.41458	2.96e-08	1.21e-06
O14929	0.380222	12.0333	9.40737	3e-08	1.22e-06
P41208	0.384737	11.3326	9.39592	3.05e-08	1.23e-06
Q5VUU6	-0.402811	14.1176	-9.37475	3.15e-08	1.26e-06
Q14149	-0.28877	12.9584	-9.36362	3.21e-08	1.28e-06
P00973	-1.17626	12.9382	-9.35438	3.26e-08	1.29e-06
P30154	0.396751	10.8715	9.33924	3.33e-08	1.31e-06
Q92985	-1.08384	11.2455	-9.31354	3.47e-08	1.35e-06
P21580	-0.891303	12.3472	-9.30944	3.49e-08	1.35e-06
P60520	0.504269	9.86924	9.29784	3.56e-08	1.37e-06
Q13393	0.329964	12.9812	9.28688	3.62e-08	1.39e-06
D0EV57	-1.60461	10.782	-9.27622	3.68e-08	1.4e-06
Q9GZZ1	0.231119	12.1046	9.27133	3.71e-08	1.4e-06
Q12899	-0.697433	11.8637	-9.26188	3.77e-08	1.41e-06
Q9UII4	-2.22125	12.7758	-9.24644	3.86e-08	1.44e-06
Q9NUQ8	0.286501	12.1565	9.2221	4.01e-08	1.49e-06
P36959	-2.29138	10.4485	-9.202	4.14e-08	1.53e-06
Q8IVU3	-1.05137	11.3408	-9.18482	4.26e-08	1.56e-06
P14384	0.696968	12.9633	9.16538	4.39e-08	1.6e-06
O14657	-1.06802	12.2001	-9.16011	4.43e-08	1.6e-06
Q9BZZ2	-1.52178	13.5207	-9.13609	4.6e-08	1.65e-06
Q8IZH2	-0.590829	13.5813	-9.10112	4.86e-08	1.74e-06
P31941	-2.97114	9.92612	-9.0616	5.18e-08	1.83e-06
Q14690	0.459541	11.74	9.06013	5.2e-08	1.83e-06
P51965	-0.718112	11.4394	-9.04669	5.31e-08	1.86e-06
Q9Y6I4	0.309307	10.6753	9.02816	5.47e-08	1.91e-06
A0A090N8H4	-0.689811	9.94223	-8.99972	5.73e-08	1.98e-06
A0A024RAA7	-0.767818	11.1174	-8.9768	5.94e-08	2.05e-06
Q9HC16	-1.32913	11.9039	-8.96423	6.06e-08	2.08e-06
O15519	-0.784343	9.99667	-8.95126	6.19e-08	2.11e-06
Q53GL0	-1.03098	11.5016	-8.91749	6.54e-08	2.21e-06
O15397	0.217004	11.5195	8.88897	6.85e-08	2.31e-06
Q15642	0.491339	13.3478	8.87219	7.04e-08	2.35e-06
Q9BX40	0.783033	9.8396	8.87108	7.05e-08	2.35e-06
A0A384MR27	0.605016	13.3966	8.85648	7.22e-08	2.39e-06
Q53GL7	-0.745611	11.9111	-8.84821	7.32e-08	2.41e-06
P29728	-0.999613	14.0447	-8.82005	7.66e-08	2.51e-06
P20591	-1.9685	14.9325	-8.79955	7.92e-08	2.57e-06
Q99836	-0.41483	12.2068	-8.79538	7.98e-08	2.57e-06
P08910	0.800638	7.05499	8.79523	7.98e-08	2.57e-06
Q13568	-0.608462	12.3138	-8.79169	8.03e-08	2.57e-06
P09341	2.42244	10.1974	8.78013	8.18e-08	2.59e-06
Q9NUL5	-0.72324	11.7445	-8.77934	8.19e-08	2.59e-06
Q07820	-0.66037	9.90784	-8.77447	8.26e-08	2.6e-06
A0A024RDG6	-0.526681	13.3174	-8.75951	8.46e-08	2.65e-06
Q01201	-0.274666	12.4248	-8.74996	8.6e-08	2.68e-06
A0A0S2Z3Z5	-0.654597	12.0638	-8.7477	8.63e-08	2.68e-06
A0A0S2Z4X9	0.573148	10.4644	8.7346	8.82e-08	2.72e-06
A0A0S2Z381	0.655601	13.1375	8.72934	8.89e-08	2.73e-06
L8B8N7	0.392605	11.5749	8.72052	9.02e-08	2.75e-06
P25685	0.299323	13.4075	8.69472	9.41e-08	2.85e-06
P61244	-0.393422	10.8364	-8.69276	9.44e-08	2.85e-06
Q5MIZ7	0.493807	10.085	8.69049	9.48e-08	2.85e-06
P32927	-1.06458	10.6597	-8.67674	9.7e-08	2.9e-06
Q03169	-0.588077	13.9809	-8.65664	1e-07	2.98e-06
Q9Y450	0.227594	11.9453	8.64983	1.01e-07	3e-06
Q14534	0.601389	11.8413	8.63761	1.03e-07	3.05e-06
Q03518	-1.29087	12.7207	-8.62739	1.05e-07	3.07e-06
O43187	-0.771441	12.1653	-8.62706	1.05e-07	3.07e-06
O15455	-0.432862	10.6202	-8.59501	1.11e-07	3.22e-06
O75044	-0.515304	13.5004	-8.5622	1.17e-07	3.39e-06
P31689	-0.478687	13.35	-8.55489	1.19e-07	3.41e-06
A0A140VK39	0.233043	12.4422	8.53787	1.22e-07	3.49e-06
E5KRG5	-0.596961	14.4549	-8.52725	1.24e-07	3.54e-06
Q9H1C4	-0.815368	12.8889	-8.51491	1.27e-07	3.59e-06
O60427	0.840738	9.66989	8.50744	1.28e-07	3.62e-06
A0A024R5X2	-0.206928	14.7544	-8.49439	1.31e-07	3.68e-06
Q9Y4K1	-0.403932	13.6392	-8.47808	1.35e-07	3.77e-06
Q9BYK8	-1.10005	13.9634	-8.46222	1.39e-07	3.85e-06
Q8IZ21	-0.660954	10.3349	-8.45391	1.41e-07	3.89e-06
O60341	0.220671	12.076	8.43955	1.44e-07	3.96e-06
O94956	1.5317	11.736	8.43358	1.45e-07	3.99e-06
Q10589	-1.06002	10.6505	-8.39027	1.56e-07	4.25e-06
P50591	-2.93443	5.92511	-8.38952	1.57e-07	4.25e-06
Q6IA86	0.443823	8.66821	8.3786	1.6e-07	4.31e-06
Q8N1G2	-0.686771	12.6352	-8.35712	1.65e-07	4.45e-06
Q8IV20	0.465416	9.89703	8.33768	1.71e-07	4.58e-06
Q8NHH9	0.460083	11.0116	8.33223	1.73e-07	4.6e-06
P20701	-0.459215	11.079	-8.32938	1.73e-07	4.6e-06
Q9Y2J2	0.24194	15.0176	8.31067	1.79e-07	4.73e-06
Q92622	-0.829286	10.1274	-8.29104	1.85e-07	4.87e-06
Q13287	-0.656068	13.2873	-8.28559	1.87e-07	4.89e-06
P15144	0.52528	13.6204	8.27539	1.9e-07	4.94e-06
Q9NQS5	0.854531	12.2315	8.27439	1.9e-07	4.94e-06
Q9C035	-1.0251	10.9832	-8.27049	1.92e-07	4.95e-06
Q92835	-0.331632	14.5021	-8.24116	2.01e-07	5.18e-06
Q8WV28	-0.851166	9.93536	-8.21421	2.11e-07	5.4e-06
O94885	-0.506711	13.2256	-8.20119	2.16e-07	5.5e-06
Q96J88	-1.61532	12.4357	-8.19478	2.18e-07	5.54e-06
Q9C0B9	-0.586087	10.0642	-8.18518	2.22e-07	5.61e-06
Q96PP8	-1.87102	10.3462	-8.17416	2.26e-07	5.66e-06
A0A024R9N6	-0.19764	14.7294	-8.17315	2.26e-07	5.66e-06
Q92544	0.502826	12.5618	8.1724	2.27e-07	5.66e-06
A0A024R0V4	0.502454	14.0408	8.16159	2.31e-07	5.73e-06
P84101	0.396048	10.0139	8.1598	2.32e-07	5.73e-06
Q96NA2	-0.731131	10.0121	-8.15014	2.35e-07	5.78e-06
A0A024RDS1	0.376942	14.7504	8.15003	2.35e-07	5.78e-06
B4E321	0.521195	10.2939	8.14324	2.38e-07	5.82e-06
Q12979	-0.275718	13.6766	-8.13114	2.43e-07	5.91e-06
P51790	0.226803	10.4695	8.12999	2.44e-07	5.91e-06
Q13443	0.379056	13.01	8.12524	2.46e-07	5.93e-06
P41226	-0.441334	13.4336	-8.10822	2.53e-07	6.08e-06
O95302	0.326446	10.8209	8.07595	2.68e-07	6.41e-06
A0A024RDV9	-0.258444	13.2673	-8.06794	2.71e-07	6.43e-06
O15294	0.189636	12.9499	8.06774	2.71e-07	6.43e-06
P08571	0.804457	13.1053	8.0672	2.72e-07	6.43e-06
Q9UKV8	0.24587	11.7368	8.06382	2.73e-07	6.43e-06
P98066	-1.15823	11.5612	-8.06197	2.74e-07	6.43e-06
F6IR49	-1.79994	8.59832	-8.05631	2.77e-07	6.47e-06
A6NHR9	-0.40792	13.5144	-8.04696	2.81e-07	6.55e-06
P78324	-0.493155	13.0493	-8.02102	2.94e-07	6.82e-06
Q8TER5	-0.423335	11.7699	-8.01075	2.99e-07	6.91e-06
Q16850	0.625359	11.0554	8.00843	3.01e-07	6.91e-06
Q9UMW8	-2.00409	11.3808	-8.00685	3.01e-07	6.91e-06
P55199	1.08692	10.8954	8.00479	3.03e-07	6.91e-06
Q6ZNJ1	0.399848	13.125	7.98584	3.13e-07	7.11e-06
P05556	0.337174	13.967	7.96851	3.22e-07	7.3e-06
P42356	0.189339	13.019	7.96054	3.27e-07	7.38e-06
A0A024R7L6	0.508936	10.4982	7.94481	3.36e-07	7.54e-06
P78556	1.93784	10.6687	7.94348	3.37e-07	7.54e-06
P80217	-0.738314	12.4824	-7.94096	3.38e-07	7.55e-06
Q8N6R0	0.24704	10.702	7.93814	3.4e-07	7.56e-06
A0A384ME65	0.630929	11.4704	7.93045	3.44e-07	7.63e-06
Q15528	0.322168	7.8363	7.91457	3.54e-07	7.8e-06
Q8WZA9	0.262345	11.9948	7.91377	3.55e-07	7.8e-06
Q9NZK5	-1.30375	10.7506	-7.90767	3.58e-07	7.85e-06
Q9Y336	0.574613	11.5042	7.89407	3.67e-07	8.01e-06
A0A024RA70	-0.439527	10.1435	-7.85053	3.96e-07	8.61e-06
O15533	-0.556318	11.4787	-7.84244	4.02e-07	8.66e-06
Q15643	0.167745	13.13	7.84064	4.03e-07	8.66e-06
Q8WYP3	-0.316982	10.5746	-7.83963	4.04e-07	8.66e-06
Q9BXW6	-0.527447	12.4781	-7.83839	4.05e-07	8.66e-06
Q9H2Y7	-0.782887	10.1942	-7.83726	4.05e-07	8.66e-06
O15553	-0.699634	10.3446	-7.80161	4.32e-07	9.18e-06
Q9Y3I1	-0.33909	10.7265	-7.7926	4.39e-07	9.3e-06
Q15025	1.05232	12.7584	7.78259	4.46e-07	9.43e-06
Q9UH65	0.181469	13.5976	7.77944	4.49e-07	9.45e-06
P43304	-0.22274	14.1875	-7.77434	4.53e-07	9.47e-06
P52630	-1.31123	12.341	-7.77434	4.53e-07	9.47e-06
A0A024R9M9	0.255617	11.2716	7.76721	4.59e-07	9.55e-06
O95236	-2.02603	11.1609	-7.76516	4.6e-07	9.55e-06
Q6I9S7	3.1296	9.72992	7.73938	4.82e-07	9.96e-06
P47974	-1.20497	8.0803	-7.71518	5.03e-07	1.04e-05
A0A024R7M7	0.518994	10.8152	7.68785	5.28e-07	1.08e-05
Q9Y4E8	-0.346829	14.2131	-7.68735	5.29e-07	1.08e-05
Q9UN19	-1.0711	11.0613	-7.67976	5.36e-07	1.09e-05
Q5TGL8	-0.73735	10.0783	-7.65622	5.59e-07	1.14e-05
A0A024R5X7	0.185068	12.2549	7.64192	5.73e-07	1.16e-05
P32456	-1.09305	13.3267	-7.64056	5.74e-07	1.16e-05
Q8TB03	-0.258744	11.7184	-7.63047	5.85e-07	1.17e-05
Q08380	-0.475165	13.4622	-7.62919	5.86e-07	1.17e-05
A7BI36	-0.30521	16.2712	-7.62719	5.88e-07	1.18e-05
A0A024RBU4	-0.829776	10.8168	-7.62095	5.95e-07	1.18e-05
A5YKK6	0.189121	13.962	7.59772	6.2e-07	1.23e-05
Q9H4A3	0.183628	13.1076	7.59376	6.25e-07	1.23e-05
Q92769	0.184724	11.8452	7.59009	6.29e-07	1.24e-05
A0A140VJI7	0.626021	10.4509	7.57548	6.45e-07	1.27e-05
Q9UG63	0.333876	12.5733	7.56549	6.57e-07	1.29e-05
P37268	0.743015	12.3547	7.56322	6.6e-07	1.29e-05
P57678	0.278451	9.70187	7.55624	6.68e-07	1.3e-05
Q9UQQ2	-0.221391	9.50283	-7.55314	6.72e-07	1.3e-05
P43250	0.324085	9.16904	7.54637	6.8e-07	1.31e-05
B4E0K4	0.610461	8.3649	7.54255	6.85e-07	1.32e-05
Q9UEI6	-0.693629	9.96626	-7.52241	7.1e-07	1.36e-05
Q14738	0.216434	12.6468	7.51952	7.14e-07	1.37e-05
Q14966	0.278059	13.3901	7.49242	7.49e-07	1.43e-05
Q9NSI8	0.834627	12.854	7.48655	7.57e-07	1.44e-05
Q9BZF1	0.277626	13.8083	7.48086	7.65e-07	1.45e-05
Q7Z7L1	-0.484682	12.1339	-7.47952	7.67e-07	1.45e-05
Q96PU8	-0.21853	12.8811	-7.47114	7.79e-07	1.47e-05
Q9NR09	0.164041	12.5778	7.44942	8.1e-07	1.52e-05
O43493	0.511551	11.8458	7.43837	8.26e-07	1.55e-05
A0A024R6Q1	0.335925	13.7116	7.43048	8.38e-07	1.56e-05
P80075	-2.02382	11.4507	-7.42684	8.44e-07	1.57e-05
Q8NI08	-0.739611	11.9956	-7.41458	8.63e-07	1.6e-05
Q9H0J9	-0.51626	12.9363	-7.41383	8.64e-07	1.6e-05
A0A024R4P3	2.06598	9.69456	7.40192	8.83e-07	1.63e-05
P29323	-0.916864	8.75524	-7.38977	9.02e-07	1.66e-05
Q16831	0.772993	12.2523	7.38742	9.06e-07	1.66e-05
P35354	2.37998	13.1066	7.37929	9.2e-07	1.68e-05
Q8IY34	-0.774841	12.2174	-7.37603	9.25e-07	1.68e-05
Q9BRR6	-0.301914	12.3045	-7.37017	9.35e-07	1.69e-05
Q8N5G2	0.311562	10.3782	7.3697	9.36e-07	1.69e-05
P01033	0.958413	10.7618	7.36018	9.52e-07	1.72e-05
Q7Z6J4	-0.629844	13.3133	-7.35268	9.65e-07	1.73e-05
P15822	0.378917	10.4459	7.35137	9.68e-07	1.73e-05
P14324	0.372836	12.2901	7.31609	1.03e-06	1.84e-05
Q9BXV9	0.145833	10.7149	7.29154	1.08e-06	1.92e-05
Q9Y605	0.422453	8.41711	7.28535	1.09e-06	1.94e-05
Q8TDY2	0.270358	11.3644	7.26615	1.13e-06	2e-05
Q9H2J4	0.29714	11.8198	7.25739	1.15e-06	2.02e-05
Q8N5I9	0.940491	9.50459	7.25641	1.15e-06	2.02e-05
O00635	-0.223593	11.5818	-7.25559	1.15e-06	2.02e-05
A1L390	-1.59193	9.19952	-7.24519	1.18e-06	2.05e-05
P09326	1.59669	12.447	7.22767	1.21e-06	2.12e-05
A0A0K0K1L8	-0.221196	14.337	-7.22104	1.23e-06	2.14e-05
A0A024R949	0.287414	10.9903	7.19928	1.28e-06	2.21e-05
Q9Y5K6	-0.200833	14.034	-7.19778	1.28e-06	2.21e-05
Q15438	-0.412687	12.5564	-7.19582	1.29e-06	2.21e-05
P18510	-0.803011	12.2074	-7.1958	1.29e-06	2.21e-05
Q96S38	-0.24719	11.7855	-7.19392	1.29e-06	2.21e-05
Q6FH49	0.783676	12.7957	7.18442	1.31e-06	2.24e-05
A0A024R7D5	0.413939	11.0162	7.18216	1.32e-06	2.25e-05
A0A024RBV5	-0.398465	11.7811	-7.15769	1.38e-06	2.34e-05
Q9Y266	0.227152	13.8429	7.15108	1.4e-06	2.37e-05
Q9NVZ3	-0.160209	12.7953	-7.12175	1.48e-06	2.49e-05
Q5K4L6	-0.501525	12.0006	-7.10595	1.52e-06	2.56e-05
Q13291	1.59646	10.9121	7.09125	1.56e-06	2.62e-05
A6NK06	-1.48669	11.2646	-7.08772	1.57e-06	2.63e-05
P62906	0.209209	13.7371	7.08678	1.58e-06	2.63e-05
Q9H930	-0.80764	10.394	-7.08239	1.59e-06	2.63e-05
P61587	0.575774	10.2151	7.08233	1.59e-06	2.63e-05
A8K032	-0.182839	10.6713	-7.08147	1.59e-06	2.63e-05
P01024	0.47495	11.3085	7.07426	1.61e-06	2.66e-05
Q9HCE1	-0.822654	11.2199	-7.06946	1.63e-06	2.68e-05
P00491	0.437887	13.5609	7.05651	1.67e-06	2.73e-05
O75506	0.444385	10.3924	7.05534	1.67e-06	2.73e-05
P08631	0.307845	9.012	7.05261	1.68e-06	2.74e-05
A0A024R4Y2	0.734069	10.4732	7.05158	1.68e-06	2.74e-05
Q9BYI3	0.265981	9.53192	7.05048	1.69e-06	2.74e-05
Q96N66	0.390547	12.4205	7.04505	1.7e-06	2.76e-05
Q14696	-0.278546	12.6664	-7.03288	1.74e-06	2.81e-05
Q96T58	0.320536	11.652	7.02794	1.76e-06	2.83e-05
A0A024R6H1	-0.341375	12.5947	-7.0268	1.76e-06	2.83e-05
P25942	-1.21889	11.2854	-7.00994	1.82e-06	2.91e-05
A0A024R565	0.360254	10.7658	7.00635	1.83e-06	2.92e-05
Q9HAV7	0.417082	13.0217	6.98579	1.9e-06	3.03e-05
A0A024RBH0	-0.318522	10.8482	-6.97009	1.96e-06	3.11e-05
Q9BWU0	0.182976	12.4695	6.96552	1.98e-06	3.11e-05
P10109	-0.294444	11.5645	-6.96547	1.98e-06	3.11e-05
A0A024R4E5	0.19163	15.0529	6.96534	1.98e-06	3.11e-05
Q96LR5	-0.340818	9.6949	-6.96016	2e-06	3.13e-05
C9JLW8	0.274471	10.3502	6.95841	2e-06	3.13e-05
Q9H939	-0.520046	13.7007	-6.95825	2e-06	3.13e-05
P08174	0.859018	11.9274	6.95724	2.01e-06	3.13e-05
Q9NX57	-0.640519	10.8616	-6.94999	2.03e-06	3.16e-05
P42285	0.158362	14.0547	6.9431	2.06e-06	3.19e-05
A3KN83	0.35911	9.53255	6.93557	2.09e-06	3.23e-05
Q9H4L7	0.363314	10.0883	6.93448	2.09e-06	3.23e-05
Q09472	0.319706	10.5364	6.92113	2.15e-06	3.3e-05
O14867	0.682445	12.4889	6.92073	2.15e-06	3.3e-05
Q9H3M7	0.714008	8.48776	6.91565	2.17e-06	3.32e-05
Q15257	-0.216532	13.2276	-6.90191	2.23e-06	3.4e-05
Q9Y3Z3	-0.164085	15.7024	-6.89546	2.25e-06	3.43e-05
Q08379	0.176889	13.2454	6.88838	2.28e-06	3.47e-05
Q14790	-0.261978	11.5389	-6.86104	2.4e-06	3.64e-05
Q5T4S7	0.193259	15.2829	6.84028	2.5e-06	3.78e-05
Q96P48	0.276839	14.2336	6.83033	2.55e-06	3.84e-05
Q9ULY5	-0.981352	10.0746	-6.81973	2.6e-06	3.9e-05
Q9Y3B7	0.19376	11.128	6.81896	2.6e-06	3.9e-05
P19876	1.09977	10.2824	6.80234	2.69e-06	4.02e-05
P18847	-0.781165	8.14972	-6.79538	2.72e-06	4.06e-05
Q10471	0.304169	13.0225	6.7934	2.73e-06	4.07e-05
A0A6B7FVG0	-1.37265	7.83375	-6.79185	2.74e-06	4.07e-05
Q9HAV4	0.290508	11.5334	6.78787	2.76e-06	4.09e-05
Q86UX7	0.198219	14.5353	6.77167	2.85e-06	4.21e-05
Q8IWA4	-0.406481	11.5679	-6.76833	2.87e-06	4.22e-05
Q8NF50	-0.32251	13.991	-6.76317	2.89e-06	4.25e-05
Q96PM9	-1.37123	7.80644	-6.76258	2.9e-06	4.25e-05
Q5TEJ8	-0.426674	12.973	-6.75289	2.95e-06	4.32e-05
Q8N386	1.41123	10.2446	6.75129	2.96e-06	4.32e-05
P49643	1.22654	9.87028	6.74114	3.02e-06	4.39e-05
Q99504	0.306227	9.71345	6.73963	3.03e-06	4.39e-05
O75691	0.363247	7.60206	6.73732	3.04e-06	4.4e-05
Q69FE3	-0.52669	11.6853	-6.73027	3.08e-06	4.45e-05
Q8IWT0	0.230511	9.10677	6.72459	3.12e-06	4.49e-05
O15160	0.236434	11.4082	6.71625	3.17e-06	4.55e-05
Q96FZ2	0.224247	10.1591	6.71471	3.17e-06	4.55e-05
P52292	0.475856	10.9923	6.70787	3.22e-06	4.6e-05
Q9H3U1	0.119935	13.6021	6.70116	3.26e-06	4.65e-05
X5D7M1	-0.806005	13.3193	-6.6933	3.31e-06	4.7e-05
Q96KC2	-0.402837	10.0017	-6.69278	3.31e-06	4.7e-05
Q9Y3I0	-0.282048	14.0363	-6.67757	3.41e-06	4.83e-05
P17980	0.161934	14.1151	6.67204	3.44e-06	4.87e-05
A0A024R4X7	0.161163	13.3244	6.67083	3.45e-06	4.87e-05
Q13765	0.284903	12.0967	6.66609	3.48e-06	4.9e-05
P22415	-0.268391	10.5015	-6.64694	3.61e-06	5.07e-05
U6BMB8	-0.962138	8.03664	-6.6414	3.65e-06	5.11e-05
A0A024R832	0.297069	9.92568	6.63839	3.67e-06	5.13e-05
P04921	-0.643969	7.10109	-6.63588	3.69e-06	5.13e-05
A0A024R8M0	-0.214537	13.3432	-6.63548	3.69e-06	5.13e-05
P15260	0.358209	10.7691	6.63263	3.72e-06	5.15e-05
A0A024R6A0	0.614938	9.7996	6.63022	3.73e-06	5.16e-05
Q8NBJ7	-0.241443	11.9968	-6.61587	3.84e-06	5.29e-05
A0A024R084	0.472986	10.8857	6.60467	3.92e-06	5.4e-05
Q9UK41	0.167746	11.4618	6.60217	3.94e-06	5.41e-05
P33897	-0.217286	11.9403	-6.59217	4.02e-06	5.5e-05
P06681	-0.960892	10.7259	-6.58738	4.05e-06	5.54e-05
A0A024RBY6	0.436644	8.53854	6.58516	4.07e-06	5.55e-05
P48723	0.243596	11.7326	6.58236	4.09e-06	5.57e-05
Q00978	-0.702873	12.3761	-6.5805	4.11e-06	5.58e-05
Q5R3K3	-2.17079	9.36124	-6.57878	4.12e-06	5.58e-05
A0A024R059	0.420988	12.2977	6.57808	4.13e-06	5.58e-05
A0A024R5S7	0.517279	10.7951	6.57015	4.19e-06	5.65e-05
Q96BJ3	-0.201695	11.7498	-6.56046	4.27e-06	5.74e-05
P53582	0.143451	11.3476	6.54832	4.37e-06	5.87e-05
Q4FZ45	0.681331	7.0877	6.54413	4.41e-06	5.9e-05
A0A140VJP8	2.45114	11.0622	6.53038	4.52e-06	6.04e-05
Q02556	-0.460648	10.3612	-6.52413	4.58e-06	6.1e-05
Q96F46	0.414845	9.72356	6.51565	4.66e-06	6.19e-05
Q16513	-0.304527	11.8236	-6.50357	4.77e-06	6.32e-05
A0A140VK53	0.173091	13.5213	6.49895	4.81e-06	6.36e-05
Q9ULT8	0.224285	13.4844	6.49838	4.81e-06	6.36e-05
Q06187	-0.299333	13.5806	-6.49746	4.82e-06	6.36e-05
A0A024R9I5	0.216835	11.0027	6.49595	4.84e-06	6.36e-05
Q8TF71	0.322269	9.35643	6.49306	4.86e-06	6.38e-05
P28838	-0.210755	15.8916	-6.47689	5.02e-06	6.57e-05
Q5JRA6	-0.168639	14.0096	-6.4692	5.09e-06	6.65e-05
Q9UBU8	0.343121	11.3169	6.4638	5.15e-06	6.71e-05
Q8WVX9	0.641006	9.91251	6.45678	5.22e-06	6.79e-05
P56192	0.157815	13.2728	6.45364	5.25e-06	6.81e-05
Q6FHQ0	0.185783	12.9335	6.45195	5.27e-06	6.82e-05
Q5T1Z8	0.32557	10.6151	6.45104	5.28e-06	6.82e-05
Q9NW68	0.309506	10.6277	6.44001	5.39e-06	6.95e-05
A0A024R219	0.260338	8.84549	6.43859	5.41e-06	6.96e-05
Q7Z6L1	0.25481	10.2072	6.43547	5.44e-06	6.98e-05
A0A024R694	0.290609	14.4687	6.42992	5.5e-06	7.04e-05
Q5STB3	1.25094	10.4735	6.40102	5.82e-06	7.43e-05
P18583	0.183268	13.6715	6.37758	6.09e-06	7.76e-05
A0A140VJF4	-0.156732	13.8156	-6.37696	6.1e-06	7.76e-05
Q9NZM1	-0.270459	15.2889	-6.37474	6.12e-06	7.78e-05
Q9NQ25	-0.698145	11.5584	-6.36002	6.3e-06	7.98e-05
A0A075B749	-0.34445	13.6196	-6.35912	6.31e-06	7.98e-05
Q9HB71	0.29859	13.6141	6.35583	6.35e-06	8.02e-05
A0A024R2D3	0.218155	10.2317	6.34559	6.48e-06	8.16e-05
Q96BD0	2.04496	9.72638	6.3431	6.51e-06	8.17e-05
P01584	3.51996	13.0588	6.34302	6.52e-06	8.17e-05
Q9NRX1	0.261565	9.63722	6.34117	6.54e-06	8.18e-05
Q9BUF5	0.288878	12.5362	6.3365	6.6e-06	8.24e-05
Q13217	0.218671	14.0893	6.321	6.8e-06	8.47e-05
A0A024R8N4	-0.22054	12.1336	-6.31747	6.85e-06	8.52e-05
P12429	0.645311	12.7711	6.30732	6.99e-06	8.67e-05
Q9NX46	-0.306525	12.328	-6.30071	7.08e-06	8.76e-05
Q96A25	-0.410618	10.7169	-6.29971	7.09e-06	8.76e-05
Q9BX95	-0.374551	11.3686	-6.29652	7.14e-06	8.8e-05
P15151	0.450571	9.7118	6.29514	7.16e-06	8.8e-05
Q9NP77	0.250821	9.76903	6.2934	7.18e-06	8.82e-05
Q03701	0.234174	10.8899	6.28594	7.29e-06	8.93e-05
Q8TF05	0.179107	12.7761	6.27444	7.46e-06	9.11e-05
P35613	0.233551	11.8417	6.26663	7.57e-06	9.21e-05
Q15269	0.275441	8.70703	6.26647	7.57e-06	9.21e-05
Q8ND71	-0.514022	13.496	-6.26595	7.58e-06	9.21e-05
O60610	0.329685	12.6914	6.25516	7.74e-06	9.39e-05
P50749	0.262524	12.1679	6.2512	7.8e-06	9.44e-05
A4VCI9	-0.317429	12.3288	-6.24045	7.97e-06	9.61e-05
P49019	-0.925434	7.60171	-6.24032	7.97e-06	9.61e-05
P30405	0.335977	13.2517	6.23549	8.05e-06	9.68e-05
Q9BYM8	-0.37705	11.1176	-6.2314	8.12e-06	9.74e-05
P56962	-0.261323	10.4127	-6.229	8.15e-06	9.77e-05
Q86UE8	-0.30593	11.2099	-6.21566	8.37e-06	0.000100059
Q03405	0.65406	12.6199	6.21089	8.45e-06	0.000100803
P28799	-0.49314	13.7649	-6.20464	8.56e-06	0.000101758
Q92896	0.204684	13.6519	6.20408	8.57e-06	0.000101758
Q14257	0.217753	11.4931	6.1862	8.87e-06	0.000105211
P09601	0.373777	13.1107	6.18313	8.93e-06	0.000105501
Q9BWF3	0.289732	11.7299	6.18279	8.93e-06	0.000105501
Q9UKG9	0.226985	8.26923	6.18085	8.97e-06	0.000105694
P27707	-0.501087	11.7845	-6.15502	9.44e-06	0.000111027
Q13438	0.272067	13.4204	6.15327	9.47e-06	0.000111191
A0A140VJQ4	0.29301	11.5656	6.15149	9.51e-06	0.000111364
Q5HYK3	-0.218962	12.0529	-6.14788	9.58e-06	0.000111941
Q86YV0	0.372225	11.9603	6.14647	9.6e-06	0.000112004
P35610	-0.382297	12.1462	-6.14522	9.63e-06	0.000112004
P07992	0.293213	9.71968	6.14461	9.64e-06	0.000112004
Q8IY17	0.277208	12.7222	6.13572	9.81e-06	0.000113776
P06400	-0.325737	12.6831	-6.12336	1.01e-05	0.000116377
Q14765	1.24977	8.72003	6.11975	1.01e-05	0.000116885
Q9Y618	0.269706	11.2506	6.1192	1.01e-05	0.000116885
G3V5R9	0.125181	14.092	6.11413	1.02e-05	0.00011784
Q9UHP3	-0.687252	11.6375	-6.10961	1.03e-05	0.000118672
A0A024R870	-0.19636	12.4358	-6.10653	1.04e-05	0.000119171
Q14008	0.187566	14.795	6.10178	1.05e-05	0.000120071
P09668	0.538314	12.4255	6.09828	1.06e-05	0.000120675
Q12789	0.144798	11.6335	6.09687	1.06e-05	0.00012078
O95347	0.356867	7.1587	6.09268	1.07e-05	0.000121559
A0A0F7KYT8	0.302139	12.4817	6.09171	1.07e-05	0.000121559
Q8TBM8	0.192411	11.6656	6.08868	1.08e-05	0.00012206
P16152	-0.279596	13.7674	-6.07462	1.11e-05	0.000125291
A8KAF9	0.160879	8.90417	6.06972	1.12e-05	0.000126278
A0A087WTJ2	-0.34318	13.2518	-6.06789	1.12e-05	0.000126499
A0A140VK70	0.171057	14.2422	6.05935	1.14e-05	0.000128219
Q6IT96	0.170561	12.8859	6.05922	1.14e-05	0.000128219
A0A024R857	0.370292	9.74267	6.04594	1.17e-05	0.000131192
P04733	1.27515	11.0787	6.04585	1.17e-05	0.000131192
P62253	0.205692	11.2101	6.04006	1.19e-05	0.000132467
P31948	0.186603	15.3714	6.03654	1.2e-05	0.00013315
Q8TCU6	0.191108	13.9092	6.01504	1.25e-05	0.000138744
Q9H1I8	0.357998	8.57781	6.01313	1.25e-05	0.000139014
P04732	1.9006	10.1279	6.01096	1.26e-05	0.000139357
P78344	0.228549	14.0204	6.00182	1.28e-05	0.000141669
Q8TDB6	-0.3536	14.3177	-5.99339	1.3e-05	0.000143812
P48960	-0.322944	11.2764	-5.98638	1.32e-05	0.000145579
A0A024R0E2	0.30465	14.1977	5.98124	1.34e-05	0.000146812
O00487	0.182142	12.5635	5.98019	1.34e-05	0.00014685
Q9UL46	-0.321277	14.314	-5.97853	1.34e-05	0.000147065
Q9Y2G8	0.181431	11.1851	5.97534	1.35e-05	0.000147543
P17706	0.277499	12.7354	5.97507	1.35e-05	0.000147543
Q59EC0	-0.243698	14.7055	-5.95642	1.4e-05	0.000152894
Q9H4G4	-0.278298	11.7938	-5.94519	1.44e-05	0.000156101
P63173	0.175767	12.8054	5.93352	1.47e-05	0.000159518
A0A024R4V5	0.38231	6.6618	5.92979	1.48e-05	0.000160332
O14530	0.353871	11.2727	5.92916	1.48e-05	0.000160332
Q14258	-0.20928	13.997	-5.92545	1.49e-05	0.00016124
A0A024RDY0	0.296488	14.1488	5.91739	1.52e-05	0.00016358
Q92917	0.171126	11.341	5.91512	1.53e-05	0.000163758
Q86TB9	-0.373235	12.4289	-5.91504	1.53e-05	0.000163758
Q5VTQ0	-0.55699	6.98041	-5.90092	1.57e-05	0.000168186
A0A024QZM9	0.434089	12.0422	5.88567	1.62e-05	0.000173128
Q96A46	-0.91248	9.90771	-5.88275	1.63e-05	0.000173838
Q9ULV3	0.275459	8.24654	5.88161	1.63e-05	0.000173923
P04839	-0.262838	14.113	-5.87841	1.64e-05	0.000174736
Q9NRL2	-0.315127	12.9042	-5.87492	1.65e-05	0.000175655
Q04941	0.547881	10.5845	5.8691	1.67e-05	0.000177417
Q86U06	-0.359034	9.01747	-5.86234	1.7e-05	0.000179534
O00244	-0.193945	12.6492	-5.85253	1.73e-05	0.000182721
A8K968	0.352649	11.5139	5.85188	1.73e-05	0.000182721
Q8ND04	0.205686	11.5238	5.84642	1.75e-05	0.000184175
Q13451	-0.166495	14.1988	-5.8462	1.75e-05	0.000184175
O76003	0.173311	12.6256	5.84174	1.77e-05	0.000185515
A0A6B9UF09	1.08361	7.85921	5.83024	1.81e-05	0.000189554
Q6FGT0	1.52073	10.1376	5.82933	1.81e-05	0.000189567
Q05932	0.440385	10.7066	5.82755	1.82e-05	0.000189916
Q8IWZ3	0.212879	13.3519	5.82264	1.84e-05	0.000191476
A0A678ZIC5	-0.967266	9.71214	-5.82152	1.84e-05	0.000191573
B4DRE5	0.220763	9.97338	5.81589	1.86e-05	0.000193432
Q8N9N8	0.306413	11.099	5.81056	1.88e-05	0.000195191
Q8NFA0	0.312259	10.6822	5.80878	1.89e-05	0.000195557
Q8NBW4	0.295132	9.18905	5.80517	1.91e-05	0.00019665
Q5GLZ8	0.164809	13.1228	5.80264	1.92e-05	0.000197316
P49327	0.479344	14.0393	5.80103	1.92e-05	0.000197619
P41091	0.148036	13.6313	5.79794	1.93e-05	0.000198514
Q9NVS2	0.261708	7.59273	5.79259	1.96e-05	0.000200334
P05362	-0.38966	13.9664	-5.78821	1.97e-05	0.000201777
Q96BH1	0.189245	10.9856	5.78563	1.98e-05	0.000202487
O94817	0.25832	11.2802	5.78193	2e-05	0.000203662
Q9H3Q1	0.43382	6.61552	5.77771	2.02e-05	0.000205065
Q9NX70	0.356398	8.34988	5.77386	2.03e-05	0.000206292
V9HVX9	-0.448874	10.7509	-5.77308	2.03e-05	0.000206292
Q8NF37	0.317846	12.6846	5.76563	2.07e-05	0.000209083
P39023	0.13972	14.3399	5.76269	2.08e-05	0.000209975
Q96BR1	-0.227511	11.6979	-5.7515	2.13e-05	0.000214448
A0A024R6K3	0.199694	12.7065	5.73602	2.19e-05	0.000220737
Q96M96	0.20555	10.9872	5.73565	2.2e-05	0.000220737
Q9BRZ2	-0.286624	12.0552	-5.73373	2.2e-05	0.000220936
Q96A49	0.177933	12.9129	5.73353	2.2e-05	0.000220936
Q14314	-0.442576	8.84906	-5.7295	2.22e-05	0.000222382
P52701	0.168151	11.289	5.71981	2.27e-05	0.000226439
Q9Y2J4	-0.458265	8.02507	-5.71001	2.31e-05	0.000230624
Q14116	-0.545773	11.9751	-5.69415	2.39e-05	0.000237823
Q6NUQ4	0.173424	11.5627	5.68821	2.42e-05	0.000240322
A0A024R7Y5	0.169066	11.1243	5.68608	2.43e-05	0.000240964
Q9ULX3	-0.404494	9.33482	-5.68308	2.44e-05	0.00024204
Q06210	0.234177	13.7074	5.68044	2.46e-05	0.000242944
P08727	0.467179	10.0236	5.67181	2.5e-05	0.000246859
A0A024R0Q4	-0.386716	12.8525	-5.66354	2.54e-05	0.000250391
A0A140VJE3	0.162774	9.72138	5.66324	2.55e-05	0.000250391
P09104	0.428812	10.0096	5.65935	2.57e-05	0.000251972
Q86Y56	0.251162	9.50473	5.65558	2.59e-05	0.000253507
O60333	-0.142506	13.9487	-5.65142	2.61e-05	0.00025525
A9UGY9	0.225349	11.6132	5.64725	2.63e-05	0.000257016
Q9NSU2	-0.355993	10.45	-5.64452	2.65e-05	0.000258031
Q8TCB0	-0.984504	11.2546	-5.64192	2.66e-05	0.000258979
Q96G28	0.323534	8.96001	5.6399	2.67e-05	0.000259627
A0A024R608	0.213933	10.6	5.62788	2.74e-05	0.000265672
Q8TF65	-0.172157	12.4342	-5.62559	2.75e-05	0.000266485
Q6P2E9	0.138901	12.5877	5.62458	2.76e-05	0.000266601
P19525	-0.674356	13.4392	-5.61709	2.8e-05	0.00027029
Q99816	0.157267	13.2566	5.61415	2.82e-05	0.000271388
Q9UGQ3	-0.269142	11.0465	-5.61275	2.82e-05	0.000271388
P53794	0.735254	10.466	5.61273	2.82e-05	0.000271388
P62333	0.142662	13.5393	5.60754	2.85e-05	0.000273852
P01583	2.55382	12.0603	5.60123	2.89e-05	0.000276669
Q7L5Y9	0.194768	9.83707	5.60098	2.89e-05	0.000276669
Q9Y2H6	-0.325365	13.3394	-5.59941	2.9e-05	0.000277115
A0A024QZI2	-0.645426	11.7598	-5.59676	2.92e-05	0.000278173
A0A024R0Q0	0.229411	11.3028	5.59562	2.92e-05	0.000278378
Q8N884	-0.358042	10.8882	-5.59224	2.95e-05	0.000279555
O75828	-0.252018	11.4436	-5.5917	2.95e-05	0.000279555
Q9UJ41	0.197562	13.1769	5.59122	2.95e-05	0.000279555
Q8NBJ9	-0.2844	8.7347	-5.58857	2.97e-05	0.000280634
A8KA33	-0.308116	12.432	-5.58387	3e-05	0.000282907
A0A024RDL1	0.118997	14.0946	5.58036	3.02e-05	0.000283658
O00421	-0.489168	9.20497	-5.58035	3.02e-05	0.000283658
O95071	0.179735	11.3963	5.58025	3.02e-05	0.000283658
Q8WVV9	-0.16169	12.0677	-5.57709	3.04e-05	0.000285057
Q6YHK3	-0.533694	11.7559	-5.57065	3.08e-05	0.0002884
Q9NQS1	0.274471	8.26301	5.55723	3.17e-05	0.000296019
P30040	-0.143122	13.7591	-5.5489	3.22e-05	0.000300669
O15091	0.200899	8.82552	5.54699	3.23e-05	0.000301382
P49840	0.154256	11.5101	5.54262	3.26e-05	0.000303629
Q8TBC4	0.164772	12.3041	5.53594	3.31e-05	0.000307356
Q496F6	2.39138	9.26215	5.52576	3.38e-05	0.000313389
Q9NZI7	-0.246264	10.9497	-5.52417	3.39e-05	0.000313927
O75787	0.271351	10.5876	5.51829	3.43e-05	0.000317268
Q13501	0.230895	12.4121	5.51328	3.47e-05	0.000320064
Q7KZ85	0.166402	13.265	5.5121	3.47e-05	0.000320348
Q6ZVF9	0.345201	9.0376	5.50778	3.51e-05	0.000322711
Q71RC2	0.432153	11.5317	5.50263	3.54e-05	0.000325363
P25815	0.570244	7.56501	5.50232	3.55e-05	0.000325363
Q92484	0.39567	10.3219	5.50144	3.55e-05	0.000325449
Q9Y3D8	0.219141	8.95258	5.49515	3.6e-05	0.000329201
A0A024R9D3	0.140275	12.9513	5.48433	3.68e-05	0.000336096
P26196	0.176942	13.2459	5.48363	3.68e-05	0.000336096
Q9Y613	0.178665	12.5717	5.47442	3.76e-05	0.000342042
H7C286	-0.612054	9.26036	-5.47115	3.78e-05	0.000343832
P49770	0.15122	10.633	5.46953	3.79e-05	0.000344461
B3KS98	0.168897	13.1475	5.46008	3.87e-05	0.000350717
Q8TD16	0.275054	11.9327	5.45936	3.88e-05	0.000350717
Q6IQ49	0.132207	11.1471	5.4546	3.91e-05	0.000353161
Q9NWQ8	0.347711	11.4826	5.45453	3.91e-05	0.000353161
Q8IWE5	-0.165004	12.7048	-5.45179	3.94e-05	0.000354629
Q14974	-0.212662	14.327	-5.44973	3.95e-05	0.000355606
P32969	0.161696	13.22	5.4485	3.96e-05	0.00035597
A0A140VJT0	-0.247203	13.0218	-5.44657	3.98e-05	0.000356858
Q96TA1	0.540064	13.6495	5.44248	4.01e-05	0.000359353
Q8N1Q1	0.276363	9.70603	5.43872	4.04e-05	0.000361618
Q9UHD1	0.216924	13.269	5.43286	4.09e-05	0.00036549
Q7Z7K0	0.165421	10.3961	5.42388	4.17e-05	0.00037181
Q15853	0.25252	8.29849	5.4224	4.18e-05	0.000372386
Q9NR97	0.287839	13.3875	5.40993	4.29e-05	0.000381595
P50453	0.232593	13.9224	5.40876	4.3e-05	0.000381947
Q9UDY4	-0.197087	11.5098	-5.40601	4.33e-05	0.000383554
A1NY77	-0.393197	10.8306	-5.39708	4.41e-05	0.000390163
Q9BRQ8	-0.326305	11.4866	-5.39395	4.44e-05	0.000392127
Q9Y3D0	0.214854	8.15986	5.39196	4.46e-05	0.000392863
Q8IWB1	-0.341692	12.6897	-5.39161	4.46e-05	0.000392863
Q9GZY8	0.240639	10.5378	5.38308	4.54e-05	0.000399305
Q9ULC5	0.338195	13.4367	5.37949	4.57e-05	0.000401703
O14625	-2.48334	8.33433	-5.37289	4.64e-05	0.000406131
P49368	0.149604	14.5114	5.37279	4.64e-05	0.000406131
Q9P2M4	0.415742	9.23974	5.36935	4.67e-05	0.000408453
Q8N543	0.622728	8.07954	5.36603	4.7e-05	0.000410499
Q9H1A3	0.539518	9.02147	5.36553	4.71e-05	0.000410499
A0A024R5P1	-0.124	14.2866	-5.3639	4.73e-05	0.000411288
P57764	-0.351989	12.275	-5.35879	4.78e-05	0.000414511
P55058	-0.495555	9.10868	-5.35874	4.78e-05	0.000414511
P41250	0.182848	14.1857	5.35748	4.79e-05	0.000414992
Q9NQC7	-0.294694	11.3069	-5.35522	4.81e-05	0.000416339
A0A024R277	0.132577	12.3509	5.3538	4.83e-05	0.000416956
Q9Y314	0.357346	11.3868	5.35239	4.84e-05	0.000417573
Q8N2K0	-0.254782	12.7626	-5.35054	4.86e-05	0.00041858
A0A024QYX5	0.348822	8.3475	5.34759	4.89e-05	0.00042055
P25445	-0.726636	10.7792	-5.34147	4.95e-05	0.000425331
A0A024R3G4	0.476244	8.92721	5.33875	4.98e-05	0.000427134
Q9Y320	0.2313	11.7855	5.33689	5e-05	0.000427777
P62829	0.190342	12.6286	5.33663	5e-05	0.000427777
P14207	-0.295679	12.6912	-5.33207	5.05e-05	0.000430978
Q9BYV8	0.210918	8.20959	5.33168	5.05e-05	0.000430978
Q8N264	0.193176	10.5305	5.30156	5.38e-05	0.000458319
P35869	0.388787	10.9039	5.29998	5.4e-05	0.000459169
P29966	0.197775	14.1819	5.29256	5.49e-05	0.000465635
P61081	0.219331	12.6091	5.29192	5.49e-05	0.000465635
Q86TI0	-0.47059	10.6119	-5.28967	5.52e-05	0.00046671
A0A0G2JJD3	-0.130336	13.1025	-5.28945	5.52e-05	0.00046671
Q08752	0.149965	12.9086	5.28592	5.56e-05	0.000468318
V9HW37	0.127038	14.808	5.28524	5.57e-05	0.000468318
P15907	-0.824583	9.2634	-5.28495	5.57e-05	0.000468318
Q07343	-0.281725	11.1134	-5.28459	5.58e-05	0.000468318
A0A024R7M6	0.265469	12.3592	5.28439	5.58e-05	0.000468318
Q96MT1	0.642681	9.81102	5.27694	5.67e-05	0.000475007
Q9C0K1	0.954184	11.2532	5.27037	5.75e-05	0.000480904
P78536	-0.326929	12.3737	-5.26736	5.78e-05	0.000482788
A0A024RDA5	2.07063	11.5714	5.26715	5.78e-05	0.000482788
Q2VPB7	-0.271009	11.7571	-5.2631	5.83e-05	0.000486218
P01903	-0.60193	12.8355	-5.25831	5.89e-05	0.00049043
O15389	0.794453	10.4205	5.25468	5.94e-05	0.000493478
P08729	0.733351	11.5676	5.24972	6e-05	0.000497937
Q99571	-0.301074	12.1761	-5.2481	6.02e-05	0.00049893
O75643	0.148417	15.4604	5.24144	6.11e-05	0.000504562
Q15056	0.17163	12.9158	5.24113	6.11e-05	0.000504562
Q9P0V9	0.140131	10.6324	5.24075	6.11e-05	0.000504562
Q9Y5S1	0.154751	12.5375	5.2387	6.14e-05	0.000506024
Q8WUA2	0.133017	12.561	5.23313	6.21e-05	0.000511263
A0A024R753	0.177813	11.9877	5.2261	6.31e-05	0.000518136
A0A024RD24	-0.620049	11.5137	-5.22297	6.35e-05	0.00052083
A0A0S2Z4I9	0.52537	9.69975	5.22055	6.38e-05	0.000522765
Q9Y2X9	0.312727	10.4081	5.2046	6.6e-05	0.000539838
Q9H000	0.157378	10.4995	5.2016	6.64e-05	0.000541913
Q92520	0.185402	11.5423	5.20145	6.64e-05	0.000541913
O15427	0.209962	11.5541	5.19975	6.66e-05	0.000543103
Q9Y5T5	0.251463	10.746	5.19499	6.73e-05	0.000547813
P51398	0.146074	12.1469	5.19427	6.74e-05	0.000547883
Q9BY42	0.245409	11.6146	5.19057	6.79e-05	0.000551406
P05106	1.02799	12.532	5.18831	6.83e-05	0.000553276
Q9Y223	0.25589	10.9865	5.18672	6.85e-05	0.000553826
P32189	0.413897	13.5194	5.18653	6.85e-05	0.000553826
E5KNY5	0.144331	14.9264	5.18579	6.86e-05	0.00055393
P05783	0.316125	13.1656	5.183	6.9e-05	0.000556433
Q13325	-0.545513	12.9164	-5.17769	6.98e-05	0.000561918
Q01650	0.480754	10.6882	5.17687	6.99e-05	0.000562123
Q9UJZ1	0.113837	12.6747	5.17375	7.04e-05	0.00056506
Q9H788	-0.232679	9.57495	-5.16947	7.1e-05	0.000569394
Q8NHV1	-0.269161	11.4512	-5.16875	7.11e-05	0.000569493
Q16537	0.201373	10.9387	5.15913	7.26e-05	0.000580368
A0A024R168	-0.64242	11.0177	-5.15528	7.32e-05	0.000584305
Q8NCN4	0.209717	9.43488	5.14122	7.54e-05	0.000600873
O60244	0.174479	10.5562	5.14061	7.55e-05	0.000600873
Q15796	-0.262456	11.4189	-5.14	7.56e-05	0.000600873
P51808	0.344065	9.27663	5.13946	7.57e-05	0.000600873
O60841	0.203865	14.3267	5.13721	7.6e-05	0.000602911
P43003	-0.67031	10.9961	-5.129	7.74e-05	0.000612629
Q8IWB9	0.191031	7.97893	5.1266	7.78e-05	0.000614918
Q96S59	0.212257	11.5476	5.12545	7.79e-05	0.000615581
Q6NUK1	-0.147962	14.2442	-5.12412	7.82e-05	0.00061649
O14495	0.377836	9.53831	5.11965	7.89e-05	0.000621508
O60934	-0.190376	12.9729	-5.11694	7.94e-05	0.000623916
P56211	0.200723	11.468	5.1163	7.95e-05	0.000623916
P17812	0.167511	11.5303	5.11592	7.95e-05	0.000623916
Q7L2E3	0.158753	11.3217	5.11076	8.04e-05	0.000629917
A0A2X0SFF2	0.216843	12.0635	5.1081	8.08e-05	0.000632623
E9PRG8	0.438977	9.26552	5.10461	8.14e-05	0.000636467
A0A024R4H4	-0.217098	10.0639	-5.10252	8.18e-05	0.000638438
Q15583	0.520642	9.8718	5.10138	8.2e-05	0.000639128
Q7Z739	0.125294	12.7752	5.09871	8.25e-05	0.000641602
P51668	-0.268175	9.78163	-5.09817	8.26e-05	0.000641602
Q9BVG4	-0.173558	12.4037	-5.09768	8.27e-05	0.000641602
O95183	-1.93823	9.0643	-5.09503	8.31e-05	0.000644367
Q14CS0	0.536255	10.3905	5.0939	8.33e-05	0.000645057
P49915	0.125135	13.5222	5.09269	8.35e-05	0.000645852
Q9UBB4	0.180503	12.1491	5.09033	8.39e-05	0.000648232
O95714	0.233217	9.32391	5.08071	8.57e-05	0.000659399
O60925	0.185577	11.5334	5.08051	8.57e-05	0.000659399
Q9NZA1	-0.23994	11.514	-5.08041	8.57e-05	0.000659399
Q5TC84	-0.175912	12.2986	-5.0728	8.71e-05	0.000669228
Q9H814	0.159752	10.2785	5.06486	8.86e-05	0.000679687
A0A6G6AA68	0.218309	12.457	5.06083	8.94e-05	0.000684633
Q9H910	0.192136	12.5306	5.05991	8.95e-05	0.000685074
A8K5D4	0.221818	10.938	5.0533	9.08e-05	0.000693263
O43776	0.136655	14.0848	5.05308	9.08e-05	0.000693263
Q9GZT3	0.20688	11.6713	5.04549	9.23e-05	0.000703592
Q9UL63	0.248651	10.3556	5.04298	9.28e-05	0.000706426
H9E8V6	-0.590254	10.0205	-5.03769	9.38e-05	0.000713482
A0A0G2JN67	0.306872	12.1731	5.02485	9.64e-05	0.000732233
Q59HE3	-0.15844	15.4443	-5.02273	9.69e-05	0.000734595
P42226	-0.184111	13.0167	-5.02045	9.73e-05	0.000737197
O94788	1.06122	13.2932	5.0177	9.79e-05	0.000740559
P42677	0.217033	11.5425	5.01131	9.92e-05	0.000749718
P13500	1.46307	8.06924	5.005	0.000100589	0.000758861
Q9BYD1	0.135384	10.6178	5.0034	0.000100933	0.000760479
Q9Y496	0.382276	8.99196	5.00101	0.000101445	0.000763362
P42694	0.287966	10.0212	4.99298	0.000103192	0.000775082
Q15648	0.207674	9.70176	4.99264	0.000103265	0.000775082
Q9NUY8	0.182556	11.587	4.98734	0.000104435	0.000782633
Q5JS37	-0.420202	12.5185	-4.98688	0.000104537	0.000782633
Q92979	0.344976	9.6559	4.98199	0.000105631	0.000789792
Q9H0Q0	-0.256605	11.6812	-4.98141	0.000105761	0.000789792
A0A024R0H6	0.143057	12.1745	4.97912	0.000106278	0.000792649
P50502	0.157405	13.6534	4.9783	0.000106464	0.000793027
Q14644	0.196129	11.314	4.97707	0.000106741	0.00079409
O75582	-0.361277	9.16937	-4.95829	0.000111094	0.000825431
Q7L099	-0.205113	11.9191	-4.95675	0.000111459	0.000827099
P25398	0.149707	13.0332	4.95529	0.000111805	0.000828553
Q9NRW3	-0.522626	10.6391	-4.95474	0.000111936	0.000828553
A0A024R415	0.216925	11.5481	4.95396	0.000112123	0.000828895
Q6IQ30	0.20385	13.3702	4.95083	0.000112873	0.000833396
P50990	0.157993	14.9385	4.94791	0.000113576	0.000837534
Q9H9A5	0.148328	11.7906	4.94652	0.000113913	0.000838967
Q9Y295	0.169736	12.6593	4.94525	0.000114223	0.0008402
Q9NYK1	-0.583128	12.7797	-4.9426	0.000114868	0.000843891
A0A024R6T4	1.70966	10.2599	4.93904	0.000115744	0.000849272
A0A024RBC5	-0.193531	13.6213	-4.93593	0.000116513	0.000853846
P17987	0.15409	14.2748	4.9341	0.000116969	0.000856125
P60842	0.173304	14.6603	4.93343	0.000117136	0.000856285
Q96K17	0.21637	12.5901	4.93093	0.000117762	0.000859693
O95394	0.108602	13.2117	4.92992	0.000118016	0.000859693
Q9BY44	0.24301	13.1567	4.9298	0.000118046	0.000859693
Q9Y3A5	0.123847	12.5984	4.92924	0.000118186	0.000859693
Q96KC8	-0.283552	11.926	-4.92838	0.000118403	0.000860209
P53999	-0.158464	13.4312	-4.91964	0.000120631	0.000875315
Q9NR31	-0.185903	13.4239	-4.91866	0.000120882	0.000876057
Q9NW97	-0.412634	9.74271	-4.91626	0.000121502	0.000879474
Q9H2F3	0.411902	9.26658	4.91451	0.000121958	0.000881687
Q99541	0.689091	12.7388	4.91263	0.000122448	0.000884146
P61224	0.191565	13.1074	4.90877	0.000123459	0.000890358
V9HW96	0.128201	14.4667	4.90577	0.000124252	0.000894979
P60866	0.164105	12.2517	4.90395	0.000124736	0.000897367
P49137	0.178364	10.3729	4.90238	0.000125154	0.000899279
A0A024R5A7	0.16448	10.0164	4.89846	0.000126206	0.000905733
Q96B54	0.370509	7.31711	4.89702	0.000126595	0.000907416
A0A0S2Z3C9	-0.315546	10.6536	-4.89595	0.000126886	0.000908397
P49459	-0.332759	10.2346	-4.89245	0.000127837	0.00091303
Q86U38	0.15047	10.8522	4.89152	0.000128091	0.00091303
A0A024R9Z6	-0.393453	8.54471	-4.89144	0.000128114	0.00091303
Q9UGI8	0.126017	12.3921	4.8913	0.000128153	0.00091303
Q9BZE4	0.238009	12.8266	4.88835	0.000128962	0.000917686
Q9H444	-0.12465	13.3038	-4.88736	0.000129233	0.000918507
Q9NVE7	0.126361	12.1519	4.88633	0.000129519	0.000919427
O00142	-0.0872343	11.9857	-4.88243	0.000130602	0.000926004
P17931	-0.209798	12.9441	-4.86695	0.000134995	0.000955285
P15880	0.139189	14.7145	4.86674	0.000135056	0.000955285
Q9H3S1	-0.531334	7.74317	-4.86304	0.00013613	0.000961724
O95864	0.95995	7.23099	4.85277	0.000139153	0.0009819
Q86YS6	-0.347712	9.94115	-4.8515	0.00013953	0.000983389
O43148	0.148808	13.2613	4.84357	0.000141917	0.000999015
Q53HB3	0.145448	14.3773	4.84014	0.000142962	0.0010049
B2R8G6	0.240056	8.57824	4.83971	0.000143095	0.0010049
Q9NW61	-0.303669	6.03865	-4.83878	0.00014338	0.0010057
O95801	0.250316	11.6295	4.83218	0.00014542	0.00101881
Q9UIL1	0.179664	8.61074	4.82769	0.000146826	0.00102743
A0A024R1K7	-0.173408	14.2292	-4.82508	0.000147649	0.00103196
Q9NRD1	-0.780139	11.9029	-4.82439	0.000147866	0.00103226
O75937	0.0949961	12.8829	4.82055	0.000149088	0.00103956
Q6IBR8	0.176713	13.6865	4.81714	0.00015018	0.00104594
Q8WTS6	0.203282	9.02914	4.81607	0.000150525	0.0010471
Q9UBV2	0.142821	12.84	4.81532	0.000150768	0.00104756
U4PSC4	0.161172	10.2242	4.81471	0.000150966	0.00104769
Q96S82	0.220245	11.1368	4.81357	0.000151336	0.00104902
A0A024RAY1	0.251884	10.5297	4.81114	0.000152124	0.00105325
P46100	0.163599	12.2378	4.80787	0.000153196	0.00105788
O15066	0.374253	10.4557	4.80764	0.00015327	0.00105788
Q16626	0.447632	8.783	4.80745	0.000153332	0.00105788
Q96PY5	-0.196475	13.6833	-4.80536	0.000154022	0.0010614
Q9H773	0.486554	9.52347	4.80425	0.000154388	0.00106268
Q68D10	0.400587	10.3496	4.80347	0.000154646	0.00106322
A7E2V4	0.179581	11.6171	4.80178	0.000155209	0.00106584
Q96K49	0.241834	9.06832	4.79937	0.000156011	0.0010701
Q9NQP4	0.221815	11.5783	4.79638	0.000157014	0.00107573
P35580	0.241279	14.537	4.78738	0.000160076	0.00109543
Q96SB4	0.297342	7.73372	4.78047	0.000162466	0.0011105
Q9NR30	0.519685	13.6284	4.77734	0.000163561	0.00111669
Q0JRZ9	0.172429	13.6375	4.77667	0.000163796	0.001117
A2RU94	0.410856	9.09509	4.77396	0.000164751	0.00112221
P22830	-0.161877	13.2432	-4.77135	0.000165679	0.00112636
O75817	0.242028	9.53814	4.77091	0.000165833	0.00112636
Q9P2J5	0.207997	14.4033	4.7705	0.000165981	0.00112636
P31641	0.411707	10.257	4.7701	0.000166124	0.00112636
Q9GZS3	0.176691	11.8493	4.7648	0.000168025	0.00113793
Q15785	0.117748	11.0017	4.75814	0.000170443	0.00115299
P09525	-0.202015	13.921	-4.75591	0.000171264	0.00115679
O95249	0.228956	11.3931	4.7553	0.000171486	0.00115679
P26012	0.792053	11.014	4.75501	0.000171594	0.00115679
Q9H7E9	0.370868	7.12139	4.75176	0.000172796	0.00116356
Q9NZL6	-0.524915	10.7207	-4.7415	0.00017665	0.00118815
Q8WYR1	-0.234483	11.4651	-4.74068	0.00017696	0.00118888
O60637	-0.528574	8.96284	-4.73557	0.000178915	0.00119965
A1NYL2	0.258975	9.20074	4.73543	0.00017897	0.00119965
Q9Y232	0.221672	9.44783	4.73484	0.000179196	0.0011998
P30050	0.161421	13.109	4.73359	0.000179677	0.00120166
Q9UL01	0.291802	10.0808	4.73122	0.000180595	0.00120642
F8W6C2	-0.754774	8.83279	-4.7295	0.000181267	0.00120954
Q6ZUM4	-0.262823	11.9869	-4.72393	0.000183449	0.00122272
A0A024R4J1	0.586362	10.6196	4.72331	0.000183695	0.00122297
Q6BDS2	-0.19877	12.4691	-4.72135	0.000184471	0.00122675
Q9UHD2	-0.273203	12.3591	-4.72076	0.000184704	0.00122692
P18124	0.220235	13.9569	4.71811	0.00018576	0.00123255
O14562	0.158693	10.915	4.7137	0.000187531	0.0012429
Q9H0A0	0.260201	12.8758	4.71183	0.000188286	0.0012465
P51797	0.227244	10.1194	4.70934	0.0001893	0.0012518
Q6FIC5	-0.270215	13.4185	-4.69557	0.000194995	0.00128801
P82094	0.181051	12.9438	4.69406	0.00019563	0.00129076
P18433	-0.210296	10.8349	-4.69155	0.00019669	0.00129631
Q99523	0.498795	9.37598	4.68478	0.000199579	0.00131387
P38432	0.246657	10.3811	4.67973	0.000201763	0.00132677
Q9NP66	0.234009	8.70266	4.67768	0.000202655	0.00133115
P98194	0.253784	12.08	4.67363	0.000204432	0.00134114
O43752	0.202066	11.1202	4.67318	0.000204631	0.00134114
A0A024QZ77	0.163158	13.8983	4.6722	0.000205064	0.00134248
P61086	0.110704	11.2153	4.66587	0.000207883	0.00135943
Q9Y6M5	0.363978	12.6013	4.66464	0.000208431	0.0013602
Q9Y3F4	0.156138	13.2389	4.66457	0.000208463	0.0013602
A0A024R756	-0.843825	9.65901	-4.66267	0.000209319	0.00136428
Q96SK2	0.127107	11.3741	4.65894	0.000211009	0.00137378
A0A024R1N1	0.186608	17.1478	4.6541	0.000213226	0.00138667
P49407	-0.2199	13.6557	-4.65358	0.000213461	0.00138667
Q9UHB9	0.0885139	13.198	4.65088	0.00021471	0.00139325
Q7Z4F1	-0.329315	10.211	-4.64828	0.000215919	0.00139956
A0A024R1P2	0.304854	11.4044	4.64454	0.000217665	0.00140932
Q15370	0.17253	12.2493	4.644	0.000217919	0.00140942
Q7L8L6	0.184665	11.0856	4.64258	0.000218591	0.00141155
Q9NUA8	0.214747	8.81887	4.64229	0.000218728	0.00141155
P22304	0.146773	9.71424	4.64044	0.000219602	0.00141564
Q6AI08	0.20391	10.2286	4.6389	0.000220331	0.00141746
Q68DA7	0.189768	11.1497	4.63883	0.000220366	0.00141746
Q8IYU8	0.211078	11.2592	4.63214	0.000223571	0.00143651
P18615	0.190358	11.517	4.62897	0.000225108	0.00144411
Q8N183	0.206472	11.3921	4.62868	0.000225245	0.00144411
P80723	0.217588	13.8047	4.62746	0.000225841	0.00144636
Q9H9H4	0.322646	10.5141	4.62614	0.000226485	0.00144791
Q9H3N1	-0.142017	12.9759	-4.62596	0.000226574	0.00144791
Q9UK76	0.204145	10.0725	4.62485	0.000227119	0.00144935
Q5IRN4	0.233206	7.98354	4.62449	0.000227292	0.00144935
Q99567	0.119706	12.9283	4.6236	0.00022773	0.00145058
P19623	0.177814	10.3875	4.62135	0.00022884	0.00145607
P49716	0.447734	8.23391	4.61135	0.000233836	0.00148626
Q15813	0.110424	11.7467	4.60989	0.000234575	0.00148935
Q9NVH0	0.239097	10.7306	4.60893	0.000235063	0.00149084
O95163	0.256633	11.2129	4.60838	0.000235344	0.00149102
A0A024R8L1	0.257228	12.2537	4.60344	0.000237865	0.00150537
Q9Y305	-0.135105	14.2181	-4.60016	0.00023956	0.00151447
A0A024R0N7	0.183945	10.4983	4.59812	0.000240619	0.00151954
A0A024R3V0	-0.39809	12.5544	-4.59675	0.000241332	0.00152241
Q8WYP5	0.2537	12.3005	4.59603	0.00024171	0.00152316
Q01085	0.114648	11.6665	4.59394	0.000242801	0.00152799
Q15029	0.114669	14.246	4.59357	0.000242994	0.00152799
A0A5H2UII4	-2.01286	7.40778	-4.59236	0.000243631	0.00153035
Q7Z3E2	0.178656	11.5145	4.59132	0.000244181	0.00153178
D6R934	-0.388084	9.85973	-4.59095	0.000244378	0.00153178
Q9Y230	0.132266	13.4547	4.58931	0.000245244	0.00153528
Q9UKY7	0.134887	13.9913	4.58891	0.000245457	0.00153528
Q8IXH7	0.130157	11.0004	4.58794	0.000245973	0.00153688
Q9UIB8	-0.512669	11.973	-4.58648	0.000246748	0.00154008
Q9UPY8	0.374013	10.5624	4.58444	0.000247842	0.00154528
O60264	-0.185789	14.1038	-4.58359	0.000248294	0.00154646
Q6ZMZ0	-0.869006	11.3777	-4.58078	0.000249811	0.0015519
Q99832	0.131038	13.9374	4.58055	0.000249935	0.0015519
Q8TEX9	0.245888	11.3931	4.5805	0.000249959	0.0015519
Q99685	-0.39305	12.2139	-4.57415	0.000253416	0.00157091
Q7Z3E5	-0.162013	12.9627	-4.5739	0.000253554	0.00157091
O75144	-0.550262	9.67402	-4.56379	0.000259162	0.00160319
A0A024R4M0	0.217224	13.2892	4.56353	0.000259307	0.00160319
Q9P2Y5	-0.174895	11.1493	-4.55481	0.000264248	0.00163202
Q04724	0.345014	6.94345	4.55155	0.000266119	0.00164186
Q5STZ8	0.285623	9.29108	4.551	0.000266437	0.0016421
Q969X1	-0.430276	9.40326	-4.54931	0.000267412	0.00164573
A0A024R2I9	0.292329	9.49628	4.54901	0.000267585	0.00164573
P46976	-0.414057	12.2555	-4.54664	0.000268963	0.00165248
H7C2K6	-0.396876	8.78459	-4.54159	0.000271919	0.0016679
O94925	0.130291	12.9882	4.54139	0.000272038	0.0016679
Q96KP4	-0.141987	15.5451	-4.54063	0.000272487	0.00166891
A0A024R8Y2	0.222029	10.5567	4.53859	0.000273693	0.00167456
B4E106	0.354185	10.2004	4.53425	0.000276277	0.00168861
Q9H204	0.161881	9.87774	4.53276	0.000277173	0.00169233
A0A024R240	0.117476	12.8489	4.52667	0.000280857	0.00171305
O60684	0.134201	12.532	4.5249	0.000281934	0.00171594
Q9H497	-0.580331	10.8254	-4.52464	0.000282094	0.00171594
P11117	-0.185809	12.621	-4.52446	0.000282205	0.00171594
B4DH89	1.45029	9.09951	4.52247	0.000283421	0.00172044
P16989	0.625328	10.3062	4.5223	0.000283529	0.00172044
Q92574	0.156385	11.4807	4.52179	0.000283837	0.00172054
P30273	0.308803	11.9855	4.52049	0.000284638	0.00172269
P22234	0.17857	12.7181	4.52027	0.000284777	0.00172269
Q99460	0.154148	14.4605	4.51518	0.000287937	0.00174002
Q9NPF2	0.236799	10.5233	4.51301	0.000289295	0.00174644
Q92685	-0.340262	9.03692	-4.51042	0.000290925	0.00175365
Q9H6R4	0.159454	9.68801	4.51016	0.000291084	0.00175365
P37198	-0.188085	12.4411	-4.50903	0.000291802	0.00175618
Q96TA2	0.130418	12.1731	4.50346	0.000295343	0.00177567
Q8WUB8	0.204937	8.30347	4.49806	0.000298823	0.00179477
P49662	0.210859	12.9567	4.49345	0.000301827	0.00181096
Q8NF64	-1.01491	7.19196	-4.49288	0.000302198	0.00181134
Q9UIL8	-0.380862	9.76928	-4.49204	0.000302754	0.00181283
P55036	0.200469	8.98544	4.48948	0.000304442	0.00182109
P16284	-0.584387	12.3827	-4.48864	0.000304995	0.00182255
Q92844	-0.247961	12.1332	-4.48526	0.000307241	0.0018341
A0A024R6T8	0.153167	11.3985	4.48188	0.000309503	0.00184574
Q14164	-0.436769	9.24069	-4.47779	0.000312262	0.00186031
Q9H469	0.328623	10.2079	4.47669	0.000313007	0.00186287
P30622	0.121473	14.8502	4.47507	0.000314109	0.00186754
O14744	0.124934	12.3605	4.4724	0.000315932	0.00187649
P63146	0.227434	8.48857	4.47014	0.000317491	0.00188384
Q9P287	0.327168	10.5447	4.46854	0.000318593	0.00188848
O43567	0.243485	12.6727	4.46516	0.000320941	0.00190049
P13498	-0.157195	11.1351	-4.46075	0.000324029	0.00191685
Q70UQ0	0.119512	12.4187	4.46009	0.000324491	0.00191737
Q96QD9	-0.431032	9.72652	-4.4597	0.000324769	0.00191737
O95497	0.500277	10.6233	4.45681	0.00032681	0.00192749
Q9UBQ5	0.163342	12.0595	4.45604	0.000327361	0.00192881
P60468	-0.173885	12.218	-4.44845	0.000332798	0.00195889
A0A024R6U3	-0.172523	11.4857	-4.44598	0.000334591	0.00196747
Q8WUA4	0.120775	10.7751	4.44037	0.000338694	0.00198935
O95721	0.131179	12.5367	4.43997	0.000338987	0.00198935
Q99538	-0.399537	14.0901	-4.43878	0.000339864	0.00199252
P11215	-0.215811	13.731	-4.43485	0.00034278	0.00200761
P05120	0.454526	12.5071	4.424	0.000350959	0.00205348
Q5T0D9	0.27613	9.90948	4.42111	0.000353172	0.00206438
Q96QR8	0.10263	11.8701	4.41767	0.000355825	0.00207782
Q8TBN0	0.145903	12.6358	4.41612	0.000357029	0.00208279
A0A024R8B8	-0.304784	9.91925	-4.41092	0.000361087	0.00210437
Q8NEL9	-0.470089	6.0103	-4.40679	0.000364348	0.00212106
A0A024RBL2	-0.187342	12.0179	-4.4063	0.000364735	0.00212106
Q16581	-0.302954	9.10124	-4.40593	0.000365029	0.00212106
P39019	0.181025	13.6933	4.40386	0.000366671	0.0021285
A0A024RD30	-0.386527	10.085	-4.40052	0.000369346	0.00214192
Q0ZGT2	-0.456264	11.0908	-4.3949	0.000373893	0.00216606
Q8TBX8	0.159258	11.3852	4.39447	0.000374245	0.00216606
Q9UK61	0.172285	10.129	4.39372	0.000374849	0.00216743
Q9H0H0	0.140666	10.2853	4.39282	0.000375588	0.00216957
O00299	-0.158731	13.8501	-4.38788	0.000379649	0.00219088
O43293	0.187856	11.8467	4.3845	0.000382449	0.00220488
Q5SWX8	0.116788	12.2386	4.38321	0.000383528	0.00220894
A0A140VJS3	0.129361	13.7025	4.37687	0.000388853	0.00223742
Q9Y2Q3	-0.129096	13.536	-4.3763	0.00038934	0.00223804
O43242	0.13014	13.9051	4.36899	0.000395584	0.00227172
B2RTS4	0.255197	10.4082	4.36735	0.000396999	0.00227762
Q15800	0.880792	7.71156	4.36458	0.000399406	0.0022892
P20290	0.243708	12.6239	4.36258	0.000401147	0.00229694
Q8IU85	-0.175338	11.0584	-4.35928	0.000404038	0.00231126
O15212	0.176325	12.4688	4.35802	0.000405153	0.00231538
Q9NPI6	-0.215851	11.6703	-4.35394	0.00040877	0.00233379
Q13822	0.914896	10.3831	4.35284	0.000409749	0.00233712
P02795	0.953468	13.9621	4.35103	0.000411366	0.00234407
P61960	0.23214	10.9465	4.3473	0.00041472	0.0023609
A0A024R0H2	0.262205	9.74253	4.34616	0.000415753	0.00236416
O75030	-0.301655	11.5913	-4.34578	0.000416095	0.00236416
Q9UBP0	0.170136	11.6985	4.3441	0.000417628	0.00237058
Q01970	0.0864639	12.3965	4.34289	0.000418723	0.00237268
Q8WXH0	1.29627	9.78614	4.34281	0.000418802	0.00237268
Q9Y5Q9	0.269909	10.1718	4.34022	0.000421168	0.00238379
B2RD09	0.112898	10.8269	4.33593	0.000425123	0.00240386
Q8WV22	0.24366	7.909	4.33419	0.000426744	0.00241071
P11802	0.234362	8.72853	4.33113	0.000429599	0.00242452
Q9H2U1	0.138468	12.203	4.33023	0.000430437	0.00242693
Q8NBU5	0.310161	8.38916	4.32946	0.000431165	0.0024287
Q14C86	0.128713	13.351	4.32799	0.000432551	0.00243418
P07711	0.184202	13.2417	4.32731	0.00043319	0.00243545
Q6FI23	0.179912	12.9178	4.32608	0.000434349	0.00243964
Q969F1	0.229134	7.89109	4.32445	0.000435901	0.00244603
Q29983	0.441914	8.6246	4.31882	0.000441287	0.0024739
Q00653	0.161001	14.2517	4.31783	0.000442239	0.00247466
V9HWE9	-0.147217	13.5527	-4.3178	0.000442263	0.00247466
P49281	0.197955	8.2181	4.3171	0.000442941	0.0024761
Q96RU2	-0.394178	8.19869	-4.31664	0.000443383	0.00247622
Q96G23	0.241047	10.6879	4.31583	0.000444168	0.00247826
P50281	0.297398	13.0751	4.31292	0.000446992	0.00249165
P19784	0.104628	12.4137	4.31231	0.000447592	0.00249264
O60504	-0.317884	12.4754	-4.31083	0.000449037	0.00249428
Q9NZN8	0.120833	11.219	4.31076	0.000449104	0.00249428
A2BEK1	0.199325	10.1117	4.31071	0.000449156	0.00249428
P27701	0.358008	11.1845	4.30921	0.00045063	0.0025001
A0A0A0MRM9	0.251336	12.9815	4.30531	0.000454478	0.00251684
Q9Y371	-0.140615	12.8566	-4.30529	0.0004545	0.00251684
Q8NCL4	0.230951	11.306	4.30373	0.000456046	0.00252217
Q13439	-0.13406	13.9386	-4.30346	0.000456319	0.00252217
Q12959	0.165537	10.8508	4.30082	0.00045895	0.00253433
O43914	-0.271943	10.3631	-4.29487	0.000464949	0.00256351
P27540	0.219217	8.80183	4.29465	0.000465169	0.00256351
Q5SQH4	0.136827	12.4034	4.29429	0.000465539	0.00256351
Q9H832	-0.134306	11.6769	-4.29272	0.000467135	0.0025699
P05787	0.293878	12.71	4.29227	0.000467596	0.00257003
Q01813	-0.183919	12.6297	-4.29158	0.000468295	0.00257148
O60829	0.175109	9.63095	4.2865	0.000473516	0.00259772
Q9BU89	0.252369	7.56005	4.28581	0.000474233	0.00259924
Q27J81	-0.133469	13.7623	-4.27695	0.000483489	0.00264751
A0A0S2Z3L2	-0.316114	14.6846	-4.27601	0.000484487	0.00265051
A0A024R897	0.147592	11.8177	4.27426	0.000486336	0.00265816
Q8TEB1	0.175257	9.8918	4.27131	0.000489481	0.00267287
O15446	0.200881	9.99295	4.26946	0.000491466	0.00268122
Q969Q5	-0.217655	10.0248	-4.26513	0.000496126	0.00270414
O60239	0.283241	8.68522	4.2591	0.000502701	0.00273676
Q6FG99	0.173729	12.593	4.25879	0.00050304	0.00273676
P40763	-0.290173	13.6967	-4.25828	0.000503603	0.00273729
O60942	0.334989	10.6187	4.25745	0.000504515	0.00273972
O00483	-0.432966	11.7077	-4.25636	0.000505721	0.00274375
P16333	-0.15487	12.8807	-4.25536	0.000506831	0.00274724
Q9H9T3	0.519016	9.51826	4.25101	0.000511661	0.00277087
A0A0A6YYL4	-0.0953479	14.2659	-4.24993	0.00051288	0.002771
Q53FJ5	-0.259262	15.2498	-4.24987	0.000512938	0.002771
Q8N5I4	-0.473835	10.2227	-4.24973	0.000513096	0.002771
Q8IYB1	0.282089	10.9264	4.24665	0.000516561	0.00278716
E5KT65	0.207639	11.5475	4.24326	0.0005204	0.00280389
Q6PKG0	-0.281237	13.3596	-4.24307	0.000520614	0.00280389
P36578	0.212351	14.354	4.23004	0.000535654	0.00287849
G3V3D1	0.195652	12.962	4.22995	0.000535757	0.00287849
Q4LE40	-0.094453	13.5924	-4.2298	0.000535931	0.00287849
O95602	0.157998	10.2634	4.22778	0.000538303	0.0028886
Q00169	0.10432	13.9319	4.2247	0.000541935	0.00289988
Q9NQ48	0.186864	11.184	4.22457	0.000542092	0.00289988
Q86YS7	-0.152794	11.8118	-4.22449	0.000542184	0.00289988
Q99442	0.178351	12.728	4.22433	0.000542373	0.00289988
V9HWI3	-0.227805	15.2762	-4.21965	0.000547958	0.00292708
Q9BW83	0.162946	12.3528	4.21818	0.000549716	0.00293381
Q8WUF8	0.199842	9.91679	4.21559	0.000552834	0.00294429
O75882	0.284627	8.37302	4.21516	0.000553353	0.00294429
Q9HCG8	0.218225	11.7918	4.21473	0.000553881	0.00294429
Q9Y385	-0.249286	10.9781	-4.21453	0.000554117	0.00294429
Q9NX62	0.364356	11.3118	4.21425	0.000554458	0.00294429
P50991	0.134934	13.8672	4.21407	0.000554677	0.00294429
Q6UB98	0.653911	8.47874	4.21207	0.000557112	0.00295455
Q6FGV9	0.116114	11.0037	4.21013	0.000559482	0.00296445
Q12797	-0.0999481	14.0682	-4.20619	0.000564321	0.0029874
Q6ZMK3	-0.49073	8.55596	-4.20478	0.000566057	0.0029939
Q9UBW7	0.243791	8.0561	4.20427	0.000566694	0.00299459
E7EQL5	0.326051	8.53499	4.20262	0.00056874	0.00300262
Q99856	-0.106316	12.3163	-4.20222	0.000569235	0.00300262
Q9NV31	0.237698	9.19119	4.20113	0.000570592	0.00300709
P30876	0.159997	13.1459	4.19973	0.000572349	0.00301366
O00629	0.179065	12.2755	4.19824	0.00057421	0.00302075
Q6IBU4	0.119168	10.3854	4.1964	0.000576523	0.00303022
Q9H4A5	0.132183	10.3216	4.1922	0.00058185	0.00305549
Q9UGR2	-0.127756	11.0294	-4.18944	0.000585364	0.00307121
A1L3Z9	0.151422	11.1308	4.18598	0.000589818	0.00309182
Q7Z6I6	0.158173	12.5122	4.18384	0.000592583	0.00310349
P0DPB6	0.317269	9.46988	4.18344	0.000593098	0.00310349
Q13618	0.110873	13.9369	4.18293	0.000593761	0.00310421
O75586	0.19899	9.09537	4.17932	0.000598477	0.00312609
G3V1V0	0.177441	14.5185	4.17797	0.000600236	0.00312994
Q5W0V3	-0.217263	12.1738	-4.17745	0.000600921	0.00312994
P00387	0.13601	13.1582	4.17665	0.00060198	0.00312994
Q6IAX2	0.237543	12.8542	4.17665	0.000601984	0.00312994
P49588	0.166542	14.7751	4.17648	0.000602207	0.00312994
Q2M385	-0.874426	11.5878	-4.17633	0.000602401	0.00312994
P13686	-0.74953	9.08439	-4.17371	0.000605866	0.00314517
Q9H5V9	0.22151	9.4595	4.17267	0.000607249	0.00314957
X5D2M8	-0.12426	14.707	-4.17146	0.000608852	0.00315511
Q99614	0.140084	12.513	4.17101	0.000609449	0.00315542
Q14147	0.102976	10.207	4.16673	0.000615192	0.00318009
A0A0C4DG17	0.110372	13.4399	4.16665	0.000615293	0.00318009
Q9UHV9	0.117565	12.4129	4.16345	0.000619614	0.00319962
Q53T99	0.343968	10.1537	4.16126	0.000622601	0.00321223
Q9HC98	0.502368	7.9018	4.15927	0.000625319	0.00322343
P49961	-0.178065	11.4937	-4.15751	0.000627726	0.00323301
O60307	0.337032	10.8762	4.15245	0.000634719	0.00326475
P52788	0.12053	14.2049	4.15225	0.000634997	0.00326475
O15379	0.163299	9.47197	4.15174	0.000635698	0.0032655
Q8WU79	-0.104931	13.5524	-4.14718	0.000642087	0.00329305
Q9H1D9	0.280391	8.27379	4.14711	0.000642178	0.00329305
O00159	0.178411	13.9288	4.14426	0.000646199	0.00331079
P09001	0.124207	11.0016	4.14214	0.000649209	0.00332332
A8K287	0.131285	13.0177	4.1394	0.000653116	0.00334041
P14209	-0.379598	8.38517	-4.13731	0.00065611	0.00335282
A0A1P7ZSS3	-1.06805	7.8567	-4.13681	0.000656828	0.00335358
O94822	0.127784	11.9716	4.13459	0.000660026	0.00336434
P43686	0.156652	13.9883	4.13455	0.000660077	0.00336434
P26951	-0.467494	11.0779	-4.13402	0.000660842	0.00336533
Q8NCG7	0.107149	13.0767	4.12689	0.000671251	0.00341538
Q5JPI3	-0.354916	10.2234	-4.12316	0.000676756	0.00344042
Q15120	-0.189968	11.297	-4.11939	0.00068236	0.00346592
O95166	0.238033	12.1765	4.11855	0.00068362	0.00346933
Q6P996	0.119856	12.2868	4.11629	0.00068701	0.00348185
Q14289	-0.35975	13.2018	-4.11605	0.000687366	0.00348185
Q5SRE5	0.187163	12.6182	4.11573	0.000687861	0.00348185
Q5T5C0	0.415549	6.93231	4.1144	0.000689859	0.00348897
Q0VDF9	0.110886	11.9	4.11041	0.000695913	0.00351657
O00267	0.125255	13.3166	4.10868	0.000698554	0.00352689
P49815	0.111152	11.8704	4.10795	0.000699684	0.00352957
Q96S55	0.184452	10.1649	4.10414	0.000705538	0.00355606
Q15046	-0.179073	13.6977	-4.10179	0.00070918	0.00357136
O14613	-0.493092	8.81302	-4.10014	0.000711744	0.00358121
Q9NQT5	0.144296	10.9405	4.09817	0.000714822	0.00359363
P06454	-0.182695	11.4492	-4.09491	0.000719956	0.00361635
A0A024R1Z1	0.223751	10.4246	4.08852	0.000730107	0.00366422
Q86VS8	0.157462	12.8726	4.08662	0.000733151	0.00367636
Q6FI27	0.0997235	12.3117	4.08518	0.000735471	0.00368486
Q96EH8	-1.1098	7.62178	-4.08431	0.000736874	0.00368751
W4VSQ9	0.352202	9.85696	4.08407	0.000737252	0.00368751
Q9Y2L1	0.185281	12.462	4.08267	0.000739519	0.00369572
Q96A33	0.129143	13.3185	4.0817	0.000741102	0.00370048
Q92890	0.132583	12.6782	4.0772	0.000748446	0.00373399
Q9UKF6	0.145166	11.7502	4.075	0.000752053	0.00374881
P30041	0.0763179	13.4853	4.07372	0.00075418	0.00375624
A0A024RC48	0.105772	11.179	4.07078	0.000759044	0.00377727
Q9NWZ5	0.221501	8.71834	4.06986	0.000760579	0.00378172
Q9H8H0	0.35241	8.60596	4.06911	0.000761825	0.00378471
P17655	0.0986117	12.7474	4.06839	0.000763037	0.00378754
Q96EY7	0.0865295	12.393	4.06695	0.000765449	0.00379632
Q15007	-0.101721	12.3017	-4.06288	0.000772307	0.00382711
Q9BV73	0.222261	7.92875	4.0593	0.000778389	0.00385401
Q9Y4G2	0.165953	10.2443	4.05505	0.000785673	0.00388681
Q9BSR8	0.203801	10.2802	4.05417	0.000787197	0.00389108
Q68CZ2	-0.131352	14.5915	-4.05334	0.000788624	0.00389486
Q8NBZ7	-0.263499	11.4003	-4.04321	0.000806337	0.00397901
Q15596	-0.214338	10.8962	-4.03965	0.00081267	0.00400691
Q9BTY7	0.15011	9.86808	4.03659	0.000818139	0.0040305
O60315	0.306529	12.6155	4.03575	0.000819648	0.00403456
Q13045	-0.0953004	15.0143	-4.03272	0.000825104	0.00405802
Q9Y217	0.1392	12.8894	4.02921	0.000831486	0.004086
Q8IUH5	0.211448	10.3169	4.02466	0.000839814	0.00412348
Q9UJU6	-0.116164	13.8582	-4.02016	0.000848144	0.00416092
P08567	-0.244218	13.831	-4.01431	0.000859108	0.00421098
J3QQJ0	0.193576	11.3518	4.01395	0.000859778	0.00421098
Q13615	0.114656	10.71	4.00943	0.00086835	0.00424944
Q9UKW4	0.18907	11.7496	4.00589	0.000875114	0.00427898
Q9BZJ0	0.149562	12.0601	4.00014	0.000886225	0.00432972
Q8TDF6	0.210951	10.8993	3.99665	0.000893043	0.00435941
P82673	0.0957431	11.0152	3.99375	0.000898754	0.00438366
P62424	0.203439	14.0085	3.99173	0.000902745	0.00439948
O00458	0.42487	8.86409	3.98667	0.000912822	0.00444492
Q8WU90	0.215048	13.1674	3.98488	0.0009164	0.00445865
Q6ZUJ8	0.290258	14.0841	3.98399	0.000918199	0.00446372
Q6PI78	-0.207991	11.9049	-3.98265	0.000920894	0.00447313
O95155	0.210207	12.2381	3.98183	0.00092256	0.00447753
P35249	0.172924	11.4329	3.98038	0.000925496	0.00448809
P05231	1.17084	8.70339	3.9791	0.000928115	0.00449708
Q9BVJ6	0.190836	11.2117	3.97525	0.00093598	0.00453147
Q8TDN6	0.222424	10.017	3.97344	0.000939709	0.00454578
Q15149	0.14388	17.1025	3.96907	0.000948758	0.00458579
P50452	0.21733	12.7378	3.96827	0.000950428	0.0045901
Q9Y3C1	0.386273	11.1215	3.96769	0.00095163	0.00459214
A0A024QZH0	-0.439896	7.05933	-3.96645	0.00095424	0.00460097
Q05209	0.188862	13.7639	3.96563	0.000955951	0.00460531
O75439	0.118924	12.7259	3.96527	0.000956704	0.00460531
A0A024R8X1	0.250144	9.18334	3.96468	0.000957942	0.00460639
P49914	0.210179	10.292	3.96442	0.000958492	0.00460639
Q9P0P8	-0.12431	10.3009	-3.95884	0.000970299	0.00465933
Q8NBJ5	0.115886	14.3614	3.95643	0.000975442	0.00468021
Q7L3B6	0.219923	10.1438	3.95549	0.000977464	0.0046861
Q7Z3K3	-0.110548	11.2985	-3.95027	0.000988721	0.00473621
Q9GZT9	0.128416	11.2159	3.94946	0.000990488	0.00474082
V9HWG4	0.0988782	12.5425	3.94841	0.00099278	0.00474794
P85299	-0.170296	9.19826	-3.94059	0.00100996	0.00482617
Q96BZ8	0.303533	7.46978	3.93759	0.00101665	0.0048542
B4DDB3	0.135783	9.73911	3.93568	0.00102092	0.00487066
Q66GS9	0.221819	11.2755	3.93452	0.00102351	0.00487906
Q9UKZ1	0.1214	11.3986	3.93306	0.0010268	0.00489077
Q9HB40	-0.427013	12.5997	-3.9323	0.00102852	0.00489505
Q7Z7F0	0.208548	9.85139	3.92705	0.00104045	0.00494781
Q07812	-0.106341	12.6753	-3.92317	0.00104935	0.00498609
A0A024R0W3	0.198406	8.34434	3.91808	0.00106114	0.00503806
Q96D31	0.329032	10.2077	3.91276	0.00107361	0.00509317
P52747	0.192915	8.68378	3.91116	0.00107737	0.0051069
O94915	0.132992	11.7001	3.90804	0.00108479	0.00513794
Q71UM5	0.175588	9.01978	3.90548	0.00109089	0.00516269
Q14119	-0.324953	10.4287	-3.89991	0.00110434	0.00522004
Q546G0	0.299536	7.37285	3.89972	0.00110479	0.00522004
Q96BX8	0.280826	10.8592	3.89693	0.00111158	0.00524793
Q8NEJ9	0.2806	8.92684	3.8943	0.00111802	0.00527413
Q5TB52	0.119576	13.4573	3.89171	0.00112441	0.00530002
Q6L8Q7	0.098015	12.5084	3.88953	0.00112978	0.00532109
P46087	0.313151	11.5315	3.88229	0.00114791	0.00540216
Q8IWV7	0.133409	11.3247	3.86941	0.00118085	0.00555272
Q14TF0	-0.156337	12.675	-3.8651	0.00119208	0.00560104
Q7L1Q6	0.18749	13.7426	3.86294	0.00119773	0.00562313
P37802	0.129564	14.2714	3.86117	0.0012024	0.00564057
Q8NFG4	0.181828	11.2888	3.85696	0.00121358	0.00568846
Q6Y7W6	0.143408	12.7495	3.85107	0.00122939	0.00575527
O43633	0.177959	12.701	3.85092	0.00122978	0.00575527
Q9UJV9	0.170565	11.8392	3.8469	0.00124068	0.00579975
E7EUU4	0.158758	15.1415	3.84669	0.00124126	0.00579975
P05387	0.183226	12.8334	3.83836	0.00126418	0.00590217
Q01196	0.486192	10.9	3.83738	0.0012669	0.0059102
Q29RF7	0.0807756	13.2888	3.83652	0.00126932	0.00591678
P46109	0.104977	12.6927	3.83211	0.00128168	0.00596968
Q9NR12	0.362371	12.2754	3.83156	0.00128323	0.00597218
P11532	1.07682	8.97637	3.82927	0.00128969	0.00599627
Q9NQT8	0.0828809	14.2547	3.829	0.00129044	0.00599627
Q9NQC3	-0.117179	14.0563	-3.82758	0.00129449	0.00600599
Q8N8S7	0.142053	11.6542	3.82755	0.00129457	0.00600599
A0A024RD36	0.214307	9.73866	3.8271	0.00129586	0.00600726
Q9UH99	0.125509	12.8349	3.82268	0.00130849	0.00605679
P63218	-0.198281	12.0579	-3.82264	0.0013086	0.00605679
Q8N3F8	0.42982	11.1761	3.81827	0.00132123	0.00611041
O95926	0.170376	11.006	3.81667	0.00132589	0.00612718
Q9NXR7	0.163607	11.6352	3.81539	0.00132961	0.00613955
Q9Y3T9	0.131988	9.78047	3.81427	0.00133289	0.00614985
Q9Y639	0.130249	12.1812	3.81177	0.00134022	0.00617886
Q8WUM0	0.0939272	13.8269	3.81025	0.00134471	0.00619472
Q8NEY1	0.323136	9.27964	3.8051	0.00136001	0.00626029
Q6NXE6	0.130285	10.6501	3.80346	0.00136491	0.00627796
A0A024R7Z5	-0.161896	13.0232	-3.79969	0.00137627	0.00632524
Q9H0R4	-0.0902471	12.729	-3.79876	0.0013791	0.00632919
Q8IWV8	0.173978	10.6511	3.7987	0.00137927	0.00632919
P55072	0.113135	15.5252	3.79662	0.00138558	0.00635319
Q96N67	0.0867547	13.4432	3.79395	0.00139374	0.00638565
Q460N5	-0.292468	14.8844	-3.79198	0.00139978	0.00640833
P42566	-0.108073	14.9902	-3.7901	0.00140558	0.00642988
Q9BZQ8	-0.140555	14.0631	-3.78925	0.0014082	0.00643684
O95817	0.206232	12.8875	3.78869	0.00140994	0.00643983
Q2NL82	0.254024	11.91	3.78831	0.00141112	0.0064402
Q8IUD2	0.160515	12.5468	3.78407	0.00142433	0.00649547
Q99613	0.151684	14.0283	3.78279	0.00142835	0.00650877
Q15545	-0.118521	11.3193	-3.78222	0.00143013	0.00651184
P18084	-0.302728	12.886	-3.78142	0.00143266	0.00651833
B4DNA3	0.209175	8.30258	3.77562	0.00145101	0.00659195
Q6UB35	0.179609	12.782	3.7756	0.00145108	0.00659195
Q8NEB9	0.0851596	12.9021	3.77297	0.00145949	0.00662506
P26639	0.164332	14.1318	3.76985	0.00146952	0.00666544
Q7Z699	-0.395784	10.85	-3.7694	0.00147098	0.00666695
Q9HAV0	-0.0818303	13.7353	-3.76724	0.00147799	0.00669356
P46783	0.179782	14.2509	3.76348	0.00149023	0.00674383
Q92930	-0.191201	13.6393	-3.75509	0.00151796	0.00686403
P43246	0.0984497	11.9589	3.75341	0.00152357	0.00688412
Q9UHI6	0.167493	8.98407	3.75276	0.00152575	0.00688867
Q9UQR1	0.202299	9.1236	3.75014	0.00153454	0.00692307
Q9Y5L4	0.122087	10.9824	3.74548	0.00155036	0.00698496
Q86YT6	0.156532	10.7072	3.7454	0.00155063	0.00698496
A0A024R4R3	0.104585	11.3409	3.74097	0.0015658	0.00704788
O43516	-0.15332	12.6135	-3.73389	0.00159034	0.00715289
Q8NBL1	-0.227555	11.5938	-3.73321	0.00159273	0.00715357
Q9HBF4	0.194434	10.4442	3.73315	0.00159292	0.00715357
Q15008	0.12597	13.6944	3.73165	0.00159816	0.00717164
A0A384P5G6	0.101081	15.4493	3.7297	0.00160503	0.00719697
A0A140VJR3	0.13132	11.8286	3.72842	0.00160955	0.00721175
Q4ZIN3	0.208519	7.89992	3.72638	0.00161679	0.00723485
Q96CW5	0.0836869	12.1576	3.72628	0.00161716	0.00723485
Q8IVS2	0.159886	8.53308	3.72456	0.00162326	0.00725663
P33527	-0.169586	13.8964	-3.72308	0.00162857	0.00727483
Q96RS6	-0.284468	12.1239	-3.71921	0.00164245	0.00733128
Q7L9L4	-0.264786	11.937	-3.71283	0.00166563	0.00742912
A0A0S2Z5U7	0.18899	11.217	3.70645	0.00168915	0.00752835
Q96PE7	-0.0783839	10.6296	-3.70313	0.00170152	0.00757777
Q08334	0.335367	9.31362	3.70239	0.00170427	0.00757955
Q9Y2C4	0.16759	7.80864	3.70226	0.00170476	0.00757955
Q9NV96	0.124036	10.4987	3.70199	0.00170578	0.00757955
Q9BWJ5	0.130024	11.8813	3.70141	0.00170797	0.00758353
Q15554	-0.129025	11.0077	-3.69866	0.0017183	0.00762364
Q6PD62	0.122709	12.3845	3.69653	0.00172637	0.0076537
A0A024R0H7	0.139856	9.14907	3.69268	0.00174103	0.0077129
A0A024R2Q4	0.148542	12.7424	3.69104	0.0017473	0.00773487
Q9BRP8	0.208955	12.1879	3.68872	0.00175623	0.00776657
O95498	0.443954	10.4482	3.68849	0.0017571	0.00776657
P62993	-0.0895876	14.1686	-3.68707	0.00176259	0.00778498
Q9Y262	0.132581	13.8353	3.68594	0.00176698	0.00779855
Q9BSJ2	0.113928	12.036	3.68407	0.00177426	0.0078248
Q16514	0.305237	7.5103	3.6811	0.00178585	0.00787003
Q16543	0.146386	13.7287	3.68061	0.00178778	0.00787266
Q9BZ23	-0.133795	11.9697	-3.67883	0.0017948	0.00789766
B2R491	0.151671	14.144	3.67328	0.0018168	0.0079885
O60701	0.116448	13.1585	3.66632	0.00184481	0.0081056
Q5VZE5	0.160454	9.88346	3.66558	0.00184777	0.00811257
P05388	0.104494	13.514	3.66302	0.00185819	0.00815224
O75179	0.19025	11.4611	3.66073	0.00186757	0.00818729
Q12872	0.090303	10.9771	3.65827	0.00187768	0.00822549
Q86UL3	0.199524	10.5221	3.65713	0.00188238	0.00823995
Q4G148	0.36529	9.92503	3.65311	0.00189909	0.00830694
P23258	0.0907521	11.3917	3.63806	0.00196288	0.00857958
Q13636	0.149273	12.3543	3.63408	0.00198013	0.00864856
C9JA93	0.138914	8.81796	3.63279	0.00198576	0.00866674
Q96II8	0.155022	11.5806	3.63041	0.00199613	0.00870553
Q08J23	0.115793	13.4924	3.63003	0.00199781	0.00870641
A0A3B3ISA7	-0.121289	12.0846	-3.62904	0.00200214	0.00871885
P68371	0.125516	12.8215	3.62792	0.0020071	0.00873399
P61758	0.117145	13.1924	3.62681	0.00201198	0.00874879
P36969	-0.1299	13.0311	-3.62636	0.00201398	0.00875102
A0A024R8U8	0.191074	9.52679	3.62182	0.00203415	0.00883215
P83111	-0.105966	13.9828	-3.617	0.0020558	0.00891957
V9HWB2	-0.144221	11.8348	-3.6139	0.00206983	0.00897101
A0A3G9HN97	-0.302287	13.4902	-3.61371	0.0020707	0.00897101
Q9UIF9	-0.271731	9.30502	-3.61286	0.00207454	0.00898105
A0A024R7N2	-0.150541	14.2311	-3.61177	0.00207953	0.00899163
F8VQZ7	0.145279	12.4894	3.61166	0.00208004	0.00899163
A0A024R5F7	0.321164	10.0149	3.6108	0.00208397	0.00900203
Q9C0B1	0.133092	11.7453	3.60973	0.00208886	0.00901653
Q13029	0.445062	9.94664	3.60925	0.00209107	0.00901945
O60749	-0.0871294	15.1289	-3.60781	0.00209768	0.00904136
Q99807	-0.120165	11.0982	-3.60728	0.00210013	0.0090453
Q9Y666	-0.265544	12.5856	-3.60514	0.00211	0.00908117
A0A2X0SFB3	-0.174746	11.1529	-3.60161	0.00212644	0.00914525
P35659	-0.11193	14.1605	-3.59548	0.00215521	0.00925859
O60784	0.124583	13.3262	3.59533	0.00215594	0.00925859
P28074	0.558287	11.5237	3.5913	0.00217509	0.00933405
Q9Y2X0	0.114068	10.9183	3.58952	0.00218358	0.009361
Q8N6G5	0.20655	10.7907	3.58932	0.00218455	0.009361
Q9H2K8	0.172394	13.4382	3.5872	0.00219477	0.0093954
Q9NZH8	1.85004	11.0295	3.58698	0.00219581	0.0093954
Q14964	-0.216765	11.9382	-3.58666	0.00219736	0.0093954
P12931	-0.180102	12.3513	-3.58022	0.0022286	0.00951445
P68400	0.148587	12.5659	3.58019	0.00222875	0.00951445
Q9ULR0	0.133772	11.3319	3.57993	0.00223005	0.00951445
Q8NBQ5	-0.240734	13.1816	-3.57919	0.00223366	0.00952296
Q2KHT3	-0.160751	11.0225	-3.57811	0.00223895	0.00953733
Q9NQE9	-0.166	10.9385	-3.57784	0.00224027	0.00953733
Q5VYS8	0.149293	12.4646	3.57674	0.00224569	0.00955352
L7RRS0	0.112062	13.3154	3.57623	0.00224821	0.00955352
P29466	-0.170761	14.0793	-3.57583	0.00225022	0.00955352
Q7L1V2	0.132257	10.2255	3.57576	0.00225056	0.00955352
A0A024R3B3	0.324947	8.227	3.57207	0.00226886	0.00962427
Q13200	0.103797	14.5215	3.57085	0.0022749	0.00964296
Q96IG2	0.143808	10.824	3.57024	0.00227797	0.00964442
Q9BRP4	0.139054	9.6032	3.57013	0.00227852	0.00964442
Q8N6H7	0.0902944	12.9968	3.56941	0.00228214	0.00964944
O94919	-0.38472	9.83532	-3.56924	0.00228298	0.00964944
Q02750	0.154754	12.2755	3.56446	0.00230705	0.00974402
Q15121	0.157795	12.5293	3.56414	0.00230867	0.00974402
Q14692	0.273818	10.5304	3.56324	0.00231324	0.00975636
Q7Z6K3	0.195719	9.36795	3.56154	0.00232187	0.00978575
Q9NTK5	0.100374	13.5361	3.56058	0.00232674	0.00979925
Q9Y265	0.129142	13.3755	3.55871	0.00233634	0.00983266
A0A024RAM2	0.131955	12.6445	3.55757	0.00234219	0.00985022
Q86TI2	0.0896619	12.4601	3.55095	0.00237643	0.00998709
O00291	0.0914022	13.8873	3.54977	0.00238257	0.0100058
Q8TEA8	0.1412	11.4268	3.54743	0.00239486	0.0100502
Q96C23	-0.133233	12.4124	-3.5443	0.00241136	0.0101122
Q9HBH5	-0.0982642	12.3264	-3.54398	0.00241305	0.0101122
A0A0A6YYH1	-0.112697	12.5039	-3.5435	0.0024156	0.0101156
O60343	-0.181585	13.0754	-3.54312	0.00241759	0.0101168
Q96F86	0.235861	10.8027	3.54208	0.00242315	0.0101328
Q99615	0.154356	13.585	3.53977	0.00243544	0.010177
A0A024QZU8	0.15921	10.8197	3.53906	0.00243923	0.0101856
O75410	0.08891	13.1978	3.53805	0.00244461	0.0102009
Q8TAG9	-0.166867	12.6138	-3.53724	0.00244897	0.0102119
Q9P2R3	-0.131177	14.8076	-3.53147	0.00248017	0.0103346
A0A024RDY3	-0.175056	12.667	-3.52728	0.00250305	0.0104226
P04035	0.623912	8.52273	3.52649	0.00250741	0.0104306
Q96AC1	0.224803	12.1411	3.52586	0.00251086	0.0104306
Q9NVR2	0.136144	9.45702	3.52569	0.0025118	0.0104306
Q99543	0.122852	11.836	3.52564	0.00251206	0.0104306
Q9NYL9	0.115397	13.6557	3.52195	0.0025325	0.0105081
Q9UHD8	0.197077	13.2826	3.51909	0.0025484	0.0105617
Q96PZ0	0.165941	9.9757	3.51898	0.002549	0.0105617
O15460	0.469007	7.00998	3.5162	0.00256461	0.0106189
P61513	0.159006	11.8842	3.51392	0.00257749	0.0106588
Q5U0E6	-0.0995851	12.1739	-3.51385	0.00257787	0.0106588
P09917	-0.136241	14.0125	-3.51019	0.00259865	0.0107372
Q8N300	-0.357134	8.98862	-3.50954	0.00260233	0.0107419
Q8IUI8	0.126934	11.0743	3.50935	0.00260343	0.0107419
A0A024R7I4	-0.23253	9.43712	-3.50732	0.00261502	0.0107822
Q9UIW2	-0.201078	12.4769	-3.49976	0.00265874	0.0109547
Q9UI08	-0.121511	13.4246	-3.49781	0.00267008	0.0109938
P78560	0.271744	6.73576	3.49665	0.00267688	0.0110141
P62917	0.222208	12.9612	3.49471	0.00268829	0.0110533
A0A0S2Z5B3	-0.0992214	12.2939	-3.48816	0.00272718	0.0112018
O95391	0.269737	9.70654	3.48799	0.0027282	0.0112018
Q8IVD9	0.167957	11.1785	3.47881	0.00278362	0.0114214
Q9UBQ0	-0.511282	9.30426	-3.47791	0.00278913	0.0114296
Q8TCT8	-0.121111	10.8774	-3.47753	0.00279143	0.0114296
O15357	0.0905099	13.0006	3.47753	0.00279145	0.0114296
P41227	0.0864055	11.1208	3.47666	0.00279679	0.0114435
Q5ZPR3	-0.210466	9.74602	-3.47629	0.002799	0.0114446
Q5JQI0	0.21639	10.3296	3.47417	0.00281207	0.0114901
A0A090N8Q6	-0.165151	8.49803	-3.47371	0.0028149	0.0114937
Q6P2Q9	0.114269	15.3139	3.4731	0.00281866	0.0114995
Q8IUD6	-0.184717	10.1703	-3.47285	0.00282022	0.0114995
P32248	-0.92159	7.75976	-3.47004	0.00283761	0.0115624
P62280	0.211811	12.5394	3.46639	0.00286039	0.0116472
Q2TAM9	0.220218	9.50363	3.46581	0.00286405	0.011654
Q6NXT6	0.110501	10.0735	3.46497	0.00286928	0.0116672
Q9BXK1	0.269681	9.51806	3.46431	0.00287346	0.0116762
Q9Y5J9	0.164824	10.6655	3.46378	0.00287679	0.0116816
P46379	0.0869959	13.1956	3.46241	0.00288543	0.0117034
A0A024RC40	0.148499	10.272	3.46176	0.00288957	0.0117034
A0A384MEE7	-0.147718	13.8225	-3.46171	0.00288984	0.0117034
Q96GS4	0.124808	11.2324	3.4615	0.00289116	0.0117034
P24752	-0.090461	14.0338	-3.46136	0.00289208	0.0117034
E9KL30	0.503813	12.0717	3.45364	0.00294138	0.0118947
P61011	0.0813046	13.7046	3.45265	0.00294779	0.0119124
Q99952	-0.218887	10.2829	-3.4521	0.00295131	0.0119185
O75821	0.192556	12.8116	3.45045	0.00296201	0.0119528
P55809	-0.10584	12.9787	-3.45016	0.00296387	0.0119528
Q5H9R7	0.134481	12.9178	3.44534	0.00299533	0.0120715
A0A024R3W7	0.107583	12.9134	3.44267	0.00301292	0.012134
A0A024R534	0.185455	13.1155	3.44185	0.0030183	0.0121474
P23396	0.123402	14.4509	3.44079	0.00302534	0.0121675
O15162	-0.293834	10.465	-3.44032	0.00302844	0.0121716
Q8WUK0	-0.148002	10.656	-3.43852	0.00304039	0.0122113
P53621	0.0706276	15.061	3.43761	0.00304646	0.0122274
Q96EK7	0.150089	10.3789	3.43569	0.00305928	0.0122704
B4E071	-0.255169	9.20997	-3.4351	0.00306325	0.012278
O95251	-0.177192	8.48855	-3.43345	0.00307431	0.012314
O15514	0.235869	10.3921	3.43258	0.00308018	0.0123291
Q53Y03	0.171708	11.2609	3.43147	0.00308769	0.0123507
Q9H8H3	-0.20808	12.5709	-3.43095	0.00309119	0.0123564
Q9BZL1	0.271482	10.2694	3.4264	0.00312213	0.0124716
A0A024QYX3	0.24822	10.8832	3.42477	0.00313325	0.0125075
Q9UKK3	-0.180773	13.2558	-3.41779	0.00318148	0.0126914
D9IAI1	-0.0920129	13.5033	-3.41227	0.00322012	0.0128369
O75150	0.0659249	13.0279	3.41195	0.00322239	0.0128373
Q8IY22	0.370934	9.49916	3.41094	0.00322953	0.012857
Q9Y2V2	0.122562	11.599	3.40983	0.00323737	0.0128795
P08134	0.152705	10.2123	3.40844	0.00324722	0.01291
Q16698	-0.0890755	13.5423	-3.40681	0.00325888	0.0129476
Q9BQG0	0.162752	12.7461	3.40322	0.00328456	0.0130408
P11171	-0.286281	10.9276	-3.40209	0.00329263	0.0130641
P08047	0.11374	10.9598	3.40007	0.00330726	0.0131133
Q13464	-0.104214	13.1184	-3.39911	0.0033142	0.013132
A0A024R7U9	-0.138751	13.7489	-3.39862	0.00331777	0.0131348
V9HWB7	0.10694	14.0315	3.3984	0.00331937	0.0131348
Q9UIV1	0.122779	10.8255	3.39788	0.0033231	0.0131407
A0A024RB33	0.283296	7.80772	3.39757	0.00332536	0.0131408
Q9NV06	0.250339	9.16915	3.39677	0.00333122	0.0131552
P63272	0.196398	7.28725	3.39608	0.00333622	0.0131661
A0A384N6C2	0.191547	13.3566	3.38989	0.00338169	0.0133366
A8K4H7	0.21911	9.81837	3.38853	0.00339175	0.0133655
Q9Y5M8	0.110429	12.5374	3.38829	0.00339355	0.0133655
Q96F24	-0.145844	10.681	-3.38662	0.00340598	0.0134055
Q14694	0.137007	12.6738	3.3862	0.00340907	0.0134087
P33176	0.102311	15.2214	3.37825	0.00346888	0.0136349
A0A384P5L6	-0.572575	10.278	-3.37606	0.00348551	0.0136911
Q96JJ3	-0.0813679	13.7345	-3.3747	0.00349589	0.0137227
Q92562	-0.14229	11.5016	-3.37428	0.00349908	0.0137261
O94830	0.140723	8.65567	3.37226	0.00351456	0.0137753
B7ZAY3	-0.301563	8.79197	-3.37203	0.0035163	0.0137753
Q9BYH8	1.0044	7.68053	3.371	0.00352429	0.0137974
Q9ULZ3	-0.121007	13.4251	-3.36958	0.00353525	0.0138311
Q9HB90	-0.182405	12.9721	-3.36907	0.00353917	0.0138373
H7BZJ3	-0.0957769	10.1318	-3.3674	0.00355208	0.0138777
Q969U7	0.101446	10.6839	3.36713	0.00355422	0.0138777
A0A494C0X7	-0.125169	14.549	-3.36274	0.00358841	0.0140019
P82650	0.0926346	12.3459	3.36236	0.00359139	0.0140043
O94923	0.175619	11.3606	3.36117	0.00360076	0.0140315
A1X283	0.342163	13.3544	3.36058	0.00360539	0.0140403
P07942	-0.213823	11.8477	-3.3584	0.00362267	0.0140983
Q96EI5	0.112293	10.8688	3.35616	0.00364041	0.014158
Q14669	0.15484	13.6019	3.35565	0.0036445	0.0141645
Q9Y5J6	0.110763	9.36203	3.35451	0.00365355	0.0141903
P53602	0.173808	12.4024	3.35381	0.00365912	0.0142026
O15381	0.174229	7.90428	3.34964	0.00369264	0.0143233
Q9Y6Y9	0.316175	8.52284	3.34889	0.00369865	0.0143371
A0A024QYV5	-0.118943	11.0204	-3.34491	0.00373093	0.0144527
O75381	0.116685	11.6254	3.34326	0.0037444	0.0144954
Q9Y5P4	0.111527	13.0782	3.3428	0.00374817	0.0145005
O43665	-0.115242	13.3853	-3.34224	0.00375278	0.0145088
Q969M7	-0.208719	9.90949	-3.34049	0.00376717	0.0145549
Q86VR2	0.118286	11.1031	3.33738	0.0037928	0.0146443
O95989	-0.144469	11.236	-3.33556	0.00380793	0.014683
P61026	-0.138046	13.2804	-3.33551	0.00380837	0.014683
Q9H082	0.12266	10.5598	3.33527	0.00381031	0.014683
P12004	0.122258	12.9524	3.33268	0.00383191	0.0147566
A0A024R2C5	0.0911483	13.9971	3.33115	0.00384473	0.0147963
Q96P70	0.104425	12.7603	3.3303	0.00385186	0.0148141
A0A024RAV0	0.11791	12.944	3.32968	0.00385711	0.0148246
Q96GX5	-1.1709	8.99347	-3.32839	0.00386797	0.0148527
Q16799	-0.117954	14.2301	-3.32822	0.00386946	0.0148527
Q9NX01	-0.215383	8.923	-3.32773	0.00387353	0.0148586
Q10713	0.0883272	12.6602	3.32609	0.00388743	0.0149023
P22897	-0.357415	14.9709	-3.32438	0.00390198	0.0149483
Q6PFW1	0.172906	9.08403	3.32296	0.00391409	0.0149849
Q92692	-0.208509	12.0792	-3.32242	0.00391868	0.0149928
A0A024R5S5	0.158639	12.9	3.31747	0.00396131	0.015146
Q8TB36	-0.182304	10.3058	-3.31658	0.00396893	0.0151653
Q13907	0.165437	12.6866	3.31377	0.00399338	0.0152489
Q15833	0.0923828	13.9922	3.31261	0.00400353	0.0152777
Q99698	0.217286	8.02044	3.31219	0.0040072	0.0152818
Q9NQ55	0.258947	9.57943	3.31156	0.00401272	0.015293
Q6WKZ4	0.10339	12.2218	3.3097	0.004029	0.0153451
Q96DF8	0.159755	8.23014	3.30703	0.00405254	0.0154248
Q9BRV8	0.186424	9.46085	3.30447	0.00407518	0.0154975
Q5HYJ3	-0.197142	10.7671	-3.30428	0.0040769	0.0154975
Q96Q11	-0.0684629	12.0555	-3.30314	0.00408707	0.0155261
Q8N370	0.344003	11.4861	3.30163	0.00410054	0.0155673
O95816	0.105502	10.4121	3.29993	0.00411576	0.015615
O94855	-0.169772	13.1092	-3.29862	0.00412755	0.0156496
Q9P1Y6	0.155745	10.7054	3.29699	0.00414222	0.0156951
Q9P270	0.178511	11.5778	3.29192	0.00418832	0.0158596
Q8WXI9	0.113677	11.2042	3.28967	0.00420889	0.0159273
Q5JTH9	0.181059	12.4671	3.28697	0.00423371	0.0160109
Q14CX7	0.101712	10.8993	3.28104	0.00428885	0.016209
P60228	0.10577	13.1251	3.27184	0.00437565	0.0165265
P51116	0.198536	12.6134	3.27017	0.00439163	0.0165762
Q8TDJ6	0.16358	15.0103	3.26646	0.00442722	0.0166999
Q96T23	0.121533	12.4827	3.26592	0.00443248	0.016705
O14874	0.0822621	11.3802	3.26573	0.00443425	0.016705
Q14BN4	0.0826614	12.6347	3.26518	0.00443957	0.0167143
P61353	0.191683	12.2932	3.26478	0.00444347	0.0167183
O43639	-0.0917574	11.9334	-3.26311	0.00445963	0.0167684
A8KAM7	0.265633	7.35046	3.26193	0.00447111	0.0168009
Q5VZ89	0.0890319	13.7103	3.26148	0.00447553	0.0168068
Q15286	-0.0854103	12.68	-3.26112	0.00447906	0.0168093
Q9UPQ9	0.446076	11.0247	3.26073	0.00448287	0.0168129
Q96LD4	-0.185322	12.6686	-3.25996	0.00449035	0.0168302
O60869	0.147333	12.1788	3.25262	0.00456274	0.0170907
Q6PJG6	0.250231	10.0297	3.24796	0.00460919	0.0172537
Q9Y5B8	0.149078	9.13691	3.24691	0.00461978	0.0172824
P10147	1.73193	10.1049	3.24371	0.00465208	0.0173922
O75177	0.227383	7.85596	3.24321	0.00465712	0.0174
F6WQW2	0.109508	12.1499	3.24174	0.00467209	0.0174449
Q8TEY7	-0.208751	10.0666	-3.23733	0.00471711	0.0175984
P00167	-0.137729	10.8332	-3.23713	0.00471918	0.0175984
P62256	0.153459	11.8129	3.23667	0.00472386	0.0176047
A0A5H1ZRP4	0.0814854	12.5407	3.23436	0.0047477	0.0176823
A0A024R8G6	0.170111	10.1105	3.23077	0.00478493	0.0178097
Q9UJX2	0.134483	11.4167	3.22814	0.0048124	0.0178972
Q15111	-0.232659	10.0707	-3.22779	0.00481608	0.0178972
P49759	0.196686	8.6465	3.22765	0.00481755	0.0178972
O75533	0.133092	14.5552	3.22499	0.00484542	0.0179839
Q8WVC0	0.195535	11.4026	3.22484	0.00484699	0.0179839
B0I1S9	0.226629	10.6727	3.21928	0.00490602	0.0181915
O43396	0.171265	12.0353	3.21822	0.00491733	0.0182128
Q86XL3	0.147761	12.4082	3.21816	0.00491796	0.0182128
Q92889	0.110605	10.1932	3.21544	0.00494718	0.0183095
Q9NVP1	0.252981	11.5151	3.21353	0.00496774	0.0183741
A0A0A0MRI2	-0.104269	15.4536	-3.21051	0.00500045	0.0184835
Q9P2K8	0.208646	8.958	3.20994	0.00500664	0.0184947
P62263	0.18551	12.4798	3.20945	0.00501202	0.018503
Q96A73	0.135454	10.2327	3.20698	0.00503899	0.0185909
Q9Y6H1	0.193781	8.97916	3.20553	0.0050549	0.018638
Q5U0F4	0.169359	13.162	3.20478	0.00506313	0.0186474
P35268	0.158397	11.5701	3.20472	0.00506378	0.0186474
A0A024RAN2	-0.127669	10.1397	-3.20223	0.00509127	0.0187369
Q8NFC6	0.161352	13.0658	3.20059	0.00510943	0.018792
D3DUZ3	-0.215979	6.53818	-3.19984	0.00511775	0.0188109
Q99471	0.0965513	12.3801	3.19719	0.00514732	0.0189077
Q96NB3	0.142925	11.3845	3.19286	0.00519594	0.0190676
P08575	0.178516	14.8243	3.19274	0.0051973	0.0190676
Q9Y2B0	0.140484	12.4667	3.19124	0.00521422	0.0191177
Q9GZY6	0.27934	8.8424	3.18996	0.00522875	0.0191591
Q68DQ2	0.118195	11.0683	3.18964	0.00523238	0.0191604
Q96DU7	0.105115	9.13552	3.18817	0.00524911	0.0192098
Q8IX01	0.122478	10.9372	3.18629	0.00527064	0.0192765
Q96G25	0.596787	8.38031	3.186	0.00527394	0.0192765
O60508	0.157782	11.9184	3.18572	0.00527715	0.0192765
Q5JWF2	-0.123239	12.5468	-3.18243	0.00531499	0.0194027
Q14444	0.120439	13.3449	3.18112	0.00533013	0.0194459
A0A024R1T9	0.0846107	14.9461	3.18064	0.00533569	0.0194542
Q05D08	0.0898767	13.8042	3.17982	0.00534523	0.0194769
Q9C005	0.154813	10.9469	3.17735	0.00537392	0.0195693
Q8IXQ6	-0.214273	13.5067	-3.17462	0.00540587	0.0196735
P53355	-0.186151	12.3082	-3.17347	0.00541941	0.0197106
O00534	-0.144833	12.9301	-3.17083	0.00545054	0.0198116
V9HWB8	0.0964415	15.9248	3.16971	0.00546376	0.0198474
Q9C002	0.495953	12.2103	3.16706	0.00549524	0.0199495
P19256	-0.24614	10.7165	-3.16387	0.00553345	0.0200758
Q9HAS0	0.0773904	7.50049	3.16045	0.0055747	0.020213
A0A1U9X8R9	0.190499	8.27644	3.15958	0.00558516	0.0202385
Q9BX59	-0.196988	10.2365	-3.15853	0.00559786	0.020272
Q9NWU2	0.110848	11.7585	3.15598	0.00562895	0.0203721
Q08AF3	-0.225597	12.694	-3.15501	0.00564086	0.0204027
V9HW83	-0.0943958	14.7533	-3.15449	0.00564714	0.0204129
P23497	-0.167327	14.527	-3.15417	0.00565104	0.0204144
Q96HN2	0.0994806	11.3245	3.15378	0.00565588	0.0204194
Q9NYZ1	0.171286	9.62792	3.15294	0.00566622	0.0204442
Q70IA8	-0.442806	8.65991	-3.15128	0.00568661	0.0205052
Q8TDQ0	-0.590782	9.92141	-3.15078	0.00569275	0.0205148
Q9GZR7	-0.160324	12.8724	-3.14965	0.0057067	0.0205525
Q8ND24	0.119067	11.6342	3.14884	0.00571677	0.0205762
A0A0S2Z4T1	0.108082	9.60246	3.14591	0.00575324	0.0206948
Q5EG05	-0.396094	9.30969	-3.13779	0.00585539	0.0210494
A0A384ME37	0.131083	13.9821	3.13557	0.00588358	0.0211378
P05090	-0.13194	12.0658	-3.13249	0.00592297	0.0212664
O60870	-0.144932	10.0117	-3.12986	0.00595684	0.021375
Q7Z7A4	0.129338	11.9708	3.12694	0.00599465	0.0214976
P25490	-0.292752	12.3654	-3.12465	0.00602444	0.0215912
Q9Y4C8	0.151003	9.92237	3.12195	0.00605976	0.0216997
A0A024R120	0.213914	9.79601	3.12174	0.00606252	0.0216997
B4DUQ1	-0.187818	14.7602	-3.12149	0.00606574	0.0216997
Q52LR7	0.187669	7.25455	3.12062	0.00607722	0.0217275
Q13459	-0.113744	14.2768	-3.12019	0.00608287	0.0217346
A0A024R4E2	0.101199	12.9939	3.11899	0.00609867	0.0217778
P07355	-0.10366	15.5302	-3.11805	0.00611118	0.0218092
Q9H115	0.122423	10.8435	3.11625	0.00613502	0.0218811
P62913	0.1033	12.9617	3.11507	0.00615067	0.0219236
A0A024R8M4	0.0967703	11.0511	3.11426	0.00616147	0.0219484
Q9H4E7	0.108173	12.5187	3.11399	0.00616506	0.0219484
Q9Y6X8	0.219806	10.04	3.11124	0.00620184	0.022066
Q15738	0.114957	11.8338	3.10887	0.00623383	0.0221664
Q8TB52	0.128011	9.88199	3.10737	0.00625407	0.0222249
A0A024R3T8	-0.0797509	15.5205	-3.10688	0.00626065	0.0222281
S4R2Z7	0.192293	9.31558	3.10675	0.00626249	0.0222281
Q05655	-0.122035	14.4451	-3.10448	0.00629329	0.022297
P52294	0.0895579	11.003	3.10433	0.00629535	0.022297
A0A024R4E7	-0.113618	11.7446	-3.1043	0.00629569	0.022297
Q8WWI1	0.322574	10.237	3.1042	0.00629705	0.022297
Q9Y4W2	0.140401	11.4313	3.10205	0.00632648	0.0223878
P33908	-0.185666	12.2749	-3.10045	0.00634843	0.0224519
Q8IY81	0.163764	11.2021	3.10015	0.00635248	0.0224528
Q9H0E9	0.183857	11.2461	3.09864	0.00637329	0.0225129
Q9NXR8	0.102285	9.72203	3.09212	0.00646383	0.022819
Q8IZL2	-0.375043	8.55356	-3.09034	0.00648874	0.0228932
Q9Y3U8	0.291051	12.0712	3.08915	0.00650536	0.0229381
A0A024RBB7	0.116061	12.7421	3.08822	0.00651855	0.0229709
Q9BVP2	0.133822	11.6225	3.08528	0.00656005	0.0231033
A0A024R7L8	0.0681044	14.1766	3.08228	0.00660276	0.0232398
P31749	-0.163193	13.0393	-3.08191	0.00660794	0.0232442
Q92556	-0.0652115	13.9391	-3.08027	0.00663148	0.0233131
O96018	0.147573	8.11618	3.07953	0.0066421	0.0233365
A0A024R5J6	0.188471	9.50422	3.07896	0.00665028	0.0233513
Q8TAF3	0.160835	10.3157	3.07804	0.00666346	0.0233751
P53990	-0.0744052	13.0863	-3.07794	0.006665	0.0233751
O00425	0.153745	14.2202	3.07757	0.00667034	0.0233799
Q9Y2U5	0.193016	9.94471	3.07664	0.00668374	0.023413
Q9NUS5	-0.201189	10.788	-3.07257	0.00674278	0.0236057
Q96EB1	0.123916	9.366	3.07127	0.00676165	0.0236577
O75962	0.0911836	12.5134	3.07017	0.00677776	0.0237
O43426	-0.0964188	13.2214	-3.06544	0.00684726	0.0239289
P61966	0.163447	8.51497	3.06384	0.00687099	0.0239976
P35790	0.221056	6.58281	3.06189	0.00689998	0.0240845
P11233	0.130727	12.1342	3.05969	0.00693283	0.0241771
P04843	0.0729337	14.4759	3.05957	0.00693469	0.0241771
Q9Y5J1	0.274829	10.0136	3.05785	0.0069605	0.0242527
Q8NEW0	0.153376	10.5545	3.05534	0.0069982	0.0243696
Q96EL3	0.140374	9.95022	3.05503	0.00700299	0.0243719
Q7Z6E9	-0.0972194	12.627	-3.0521	0.00704731	0.0245117
Q9NS00	-0.320521	10.4749	-3.04685	0.00712767	0.0247765
Q5THJ4	0.293736	10.3967	3.0432	0.00718389	0.0249572
O95243	0.169623	10.4125	3.04268	0.00719196	0.0249705
A0A0B4J1W3	0.0843706	13.9158	3.04046	0.00722648	0.0250756
Q9HBU6	-0.285725	10.8682	-3.04003	0.0072332	0.0250842
P56182	0.182596	10.7287	3.03939	0.00724318	0.025104
Q9H074	-0.181395	12.5522	-3.02797	0.00742368	0.0257145
B2RDR6	0.235716	10.7708	3.02697	0.00743976	0.0257519
P21980	0.223546	13.7903	3.02672	0.00744372	0.0257519
V9HWB5	-0.248125	12.1814	-3.02648	0.00744759	0.0257519
Q9P0L0	0.0667733	14.0525	3.02531	0.00746647	0.025802
Q9UPN4	0.260131	7.54306	3.02494	0.00747242	0.0258074
Q16740	0.0865078	11.5271	3.02117	0.00753333	0.0259977
Q05086	0.0894932	12.8878	3.02098	0.00753632	0.0259977
Q13057	-0.107336	11.3159	-3.0199	0.00755392	0.0260431
P46777	0.127403	14.0488	3.01893	0.00756964	0.0260821
Q9P2Q2	-0.229047	11.208	-3.01698	0.00760153	0.0261766
Q8NEC7	0.170611	9.11936	3.01545	0.00762662	0.0262477
Q96CW1	-0.0603178	14.7987	-3.01515	0.00763156	0.0262494
P04406	0.097265	15.8818	3.01467	0.00763946	0.0262605
Q96T76	0.0864365	11.7779	3.01441	0.00764371	0.0262605
Q4AE62	0.141664	9.95245	3.01301	0.00766687	0.0263247
Q9Y5Q8	0.0788839	10.6825	3.01234	0.0076779	0.0263472
O00231	0.0839478	14.0962	3.00737	0.00776055	0.0265892
Q96HD1	-0.0884067	11.5199	-3.00731	0.00776156	0.0265892
A0A024R8Z5	-0.174355	10.7133	-3.0071	0.00776497	0.0265892
A0A024RD80	0.104665	16.3643	3.00701	0.00776646	0.0265892
Q5QJE6	0.216116	11.0604	3.00487	0.00780231	0.0266964
Q6XQN6	-0.110944	12.4614	-2.99997	0.00788505	0.0269556
Q5H9U9	-0.273565	13.2117	-2.99984	0.00788722	0.0269556
Q9P1Z2	0.221027	7.77142	2.9984	0.00791172	0.0270237
Q9P0N9	0.186974	8.50458	2.99758	0.00792572	0.0270558
Q6IAT9	0.346243	11.0716	2.99505	0.00796896	0.0271877
A1L172	-0.129122	13.1044	-2.99315	0.00800164	0.0272834
Q68D38	0.112674	10.3875	2.99236	0.00801511	0.0273135
Q9P021	0.175598	9.07531	2.99073	0.00804323	0.027387
O60861	0.280598	12.3995	2.99058	0.00804598	0.027387
Q9UKN8	0.129976	11.1639	2.98822	0.00808691	0.0275104
A4D1U3	-0.0768538	12.4799	-2.98678	0.00811187	0.0275794
Q9Y3B4	0.14009	11.9232	2.98553	0.00813365	0.0276375
Q5ST30	0.159511	9.39413	2.9851	0.00814126	0.0276474
Q13671	-0.328774	8.20506	-2.98406	0.00815955	0.0276936
Q9H1P3	0.128166	10.8299	2.97845	0.00825847	0.028002
Q9NRY2	0.118355	9.57292	2.97837	0.00825992	0.028002
P35658	0.086524	14.0829	2.97236	0.00836718	0.0283493
Q9H8M2	0.174749	7.68398	2.97124	0.00838736	0.0283718
Q7L1T6	-0.120171	11.905	-2.97104	0.00839087	0.0283718
P27986	0.0638593	13.5353	2.97067	0.00839752	0.0283718
Q53LP3	0.191817	10.6693	2.97067	0.00839762	0.0283718
Q08378	0.100177	13.6642	2.97065	0.0083979	0.0283718
Q9NZ43	0.0635876	11.5674	2.96972	0.00841474	0.0284124
Q8TED4	-0.166454	10.8439	-2.96936	0.00842121	0.028418
Q04721	-0.177844	11.6905	-2.96901	0.00842751	0.0284229
P49757	0.0891369	13.1067	2.96847	0.00843742	0.0284401
Q4G0J3	0.117198	11.6005	2.96624	0.00847787	0.0285601
Q9P0I2	0.106471	11.9234	2.96467	0.00850642	0.0286399
A0A2H4G0C7	-0.464633	7.76564	-2.96345	0.00852873	0.0286986
J3QLS3	0.111927	11.0754	2.96076	0.00857816	0.0288485
Q68EM7	-0.158892	13.2834	-2.96049	0.00858314	0.0288488
Q96ST2	0.0782511	12.2806	2.95938	0.00860365	0.0289012
Q53EW3	-0.168769	9.07819	-2.9584	0.00862171	0.0289454
Q9P2B4	0.0761115	12.5784	2.95787	0.00863146	0.0289616
Q01459	0.17489	12.5989	2.95556	0.00867439	0.0290887
Q6JBY9	-0.0992857	13.3876	-2.9553	0.00867921	0.0290887
Q8IV48	0.247341	9.29638	2.95502	0.00868452	0.0290899
O00505	0.0978055	12.1226	2.95456	0.0086931	0.0291021
Q9NVS9	-0.117319	12.3328	-2.95314	0.00871959	0.0291742
A0A1C3PHH2	-0.64949	6.68964	-2.9523	0.0087353	0.0292102
Q9H2M9	0.10203	13.924	2.95079	0.00876373	0.0292887
O95976	-0.18574	10.3236	-2.95015	0.0087756	0.0293117
Q92783	0.0863542	13.0496	2.94935	0.00879077	0.0293303
P15954	-0.21577	10.9528	-2.94933	0.00879111	0.0293303
Q3V6T2	-0.0856807	13.9475	-2.94806	0.00881517	0.0293939
A0A024R3K7	-0.108275	11.2433	-2.94706	0.00883406	0.0294402
Q9UGV2	0.0854444	11.6941	2.94568	0.00886023	0.0295107
Q9NVE5	-0.128228	10.0466	-2.94365	0.00889892	0.0296228
Q8WTT2	0.143691	11.5636	2.94306	0.00891006	0.0296432
P62851	0.149379	12.3817	2.94034	0.00896225	0.0297991
Q6P1M0	0.0715631	11.5865	2.94009	0.00896703	0.0297991
A0A024R4U3	0.148059	12.3351	2.93886	0.00899072	0.029861
Q70J99	0.180185	9.20541	2.93855	0.00899662	0.0298637
Q9NNW5	0.232903	8.55555	2.93756	0.00901572	0.0299103
O60493	-0.171031	12.7739	-2.93714	0.00902383	0.0299203
B2RDY9	0.0779984	15.3153	2.93625	0.00904117	0.029961
Q9BUT1	-0.159189	11.8485	-2.93109	0.00914162	0.0302768
Q86W56	0.127774	11.9315	2.9288	0.00918665	0.0304088
H0Y6K2	-0.222491	9.14768	-2.92646	0.00923281	0.0305445
Q9BYG3	0.190197	10.3349	2.92339	0.00929368	0.0307286
Q13277	0.111845	11.7095	2.91989	0.00936344	0.0309419
P15121	-0.115574	14.6642	-2.91625	0.00943674	0.0311666
Q9H3H3	-0.134279	10.3372	-2.91593	0.00944325	0.0311707
P34810	-0.820254	7.87729	-2.91565	0.00944892	0.0311719
Q92522	-0.212049	12.5079	-2.91475	0.00946716	0.0312146
Q15022	0.232014	9.87382	2.91422	0.00947773	0.031232
Q08170	-0.132135	13.2302	-2.91386	0.00948507	0.0312387
P52434	0.213571	10.0725	2.91221	0.00951863	0.0313317
Q6ZRS2	0.117434	8.81979	2.9119	0.00952495	0.031335
Q96A26	0.100962	11.8088	2.91105	0.00954229	0.0313745
Q12830	0.151151	9.82858	2.90921	0.00957996	0.0314808
Q9BV40	-0.0885141	11.516	-2.90859	0.00959259	0.0315048
O60547	-0.125602	11.4003	-2.90355	0.00969666	0.0318288
Q9BYD3	0.11015	10.8787	2.90267	0.00971495	0.0318711
P10644	0.103094	13.209	2.90128	0.00974372	0.0319409
P51157	-0.1314	9.71732	-2.90112	0.00974706	0.0319409
P26651	-0.500641	6.5624	-2.89995	0.00977163	0.0320036
Q02809	0.0954895	12.679	2.89743	0.00982424	0.032158
O00429	0.0676901	13.9776	2.89612	0.00985183	0.0322258
P19387	0.160706	11.501	2.89593	0.0098559	0.0322258
A0A024RAF0	-0.0803286	14.1934	-2.8949	0.00987754	0.0322787
P26572	-0.125175	11.9985	-2.8907	0.0099667	0.032552
Q9Y5A9	0.0860891	11.6527	2.88909	0.010001	0.032646
Q12888	0.106067	13.0614	2.88822	0.0100195	0.0326882
Q8IWE4	0.496084	11.4236	2.8844	0.0101017	0.0329071
Q658Y4	0.0723246	12.5302	2.88436	0.0101025	0.0329071
P26641	0.0813481	14.8539	2.88432	0.0101033	0.0329071
P07195	0.0639755	14.056	2.88206	0.0101521	0.0330477
P52655	0.120891	10.6252	2.88154	0.0101635	0.0330665
P15408	0.537895	9.557	2.88123	0.0101702	0.0330701
O75369	0.106691	15.1999	2.87932	0.0102117	0.0331867
A6NC98	-0.105806	11.1445	-2.87873	0.0102246	0.0332103
Q53YK7	0.287192	10.7759	2.87531	0.0102996	0.0334353
A0A140VJL0	-0.0633308	13.8575	-2.87497	0.0103071	0.0334383
P62487	0.236297	11.0963	2.87475	0.0103118	0.0334383
Q99797	0.128606	10.9176	2.87397	0.010329	0.0334754
Q13526	0.0990254	9.89328	2.87285	0.0103536	0.0335369
O95613	0.124936	10.8501	2.87159	0.0103817	0.0336092
O60518	-0.231523	9.53086	-2.87024	0.0104117	0.0336731
Q15061	0.138094	10.9115	2.87018	0.0104128	0.0336731
Q9NSK0	0.112279	11.9892	2.86357	0.0105607	0.0341325
P23469	-0.158991	13.9317	-2.86238	0.0105875	0.0342004
Q8N5F7	0.213022	8.05523	2.8601	0.0106392	0.0343485
Q10469	-0.181935	10.7058	-2.85693	0.0107112	0.0345621
Q00765	-0.0841479	12.9475	-2.85124	0.0108419	0.0349646
H7C1M2	0.189444	9.18184	2.84944	0.0108835	0.0350795
Q9BTT4	0.204915	8.81976	2.84741	0.0109308	0.0352089
Q9BQ48	0.171637	8.84265	2.84712	0.0109375	0.0352089
Q08117	-0.181351	6.94187	-2.84695	0.0109415	0.0352089
Q9H6F5	0.184376	10.9782	2.84619	0.010959	0.035246
Q86WB0	0.0649282	11.4238	2.84546	0.0109763	0.0352821
P57768	0.149771	7.7899	2.84128	0.0110743	0.0355779
Q8IUC8	0.28238	11.2542	2.84013	0.0111015	0.035646
Q96JM3	0.117793	12.5385	2.8385	0.01114	0.03575
P40222	0.121665	13.4518	2.83474	0.0112295	0.0360047
Q7Z422	0.0770886	10.1899	2.83465	0.0112316	0.0360047
Q96Q15	0.105698	11.989	2.83413	0.0112442	0.0360255
Q96CS3	0.0906245	12.6705	2.83298	0.0112717	0.036094
P28067	-0.351207	9.22024	-2.83263	0.01128	0.0361008
Q86U90	0.199726	9.58069	2.83181	0.0112998	0.0361294
Q96SY0	0.113213	10.2996	2.83175	0.0113012	0.0361294
Q7Z4H8	-0.0849711	13.5687	-2.83142	0.011309	0.0361348
Q99707	0.113719	10.4287	2.82946	0.0113562	0.0362661
O75886	0.0741653	13.0461	2.82782	0.0113961	0.0363736
Q9GZS1	0.193617	9.59407	2.82731	0.0114083	0.0363929
P05412	-0.23352	9.06491	-2.82542	0.0114542	0.0365155
Q9NRA2	-0.169943	12.0325	-2.82522	0.0114591	0.0365155
Q2M1Z3	0.068452	11.9509	2.82199	0.0115381	0.0367472
Q02127	-0.104425	10.5366	-2.82164	0.0115469	0.0367553
Q13263	0.0730414	14.1343	2.82124	0.0115566	0.0367664
Q9BQQ3	-0.165546	9.10054	-2.82089	0.0115653	0.0367742
O00165	-0.169221	10.6718	-2.81825	0.0116303	0.036961
P56556	0.130232	11.2373	2.81507	0.0117091	0.0371913
Q969Q0	0.155492	8.65951	2.81439	0.0117261	0.0372253
X5D7G6	-0.157109	8.83621	-2.81267	0.0117688	0.0373409
P17174	0.143679	13.166	2.81005	0.0118345	0.037529
Q9BTL3	0.174739	9.79683	2.80973	0.0118427	0.0375349
Q9P2E5	0.0939092	10.5803	2.80813	0.011883	0.0376423
Q8TC07	0.146063	12.5895	2.8049	0.0119647	0.0378808
Q8WWI5	-0.282914	9.2198	-2.80309	0.0120107	0.038006
Q6QNY0	-0.126893	10.085	-2.80048	0.0120774	0.0381965
Q9NVN8	0.299333	10.1129	2.8002	0.0120846	0.0381987
Q12792	0.0912408	13.101	2.79841	0.0121305	0.0383233
Q01780	0.149571	11.92	2.79672	0.0121741	0.0384388
E9PN81	-0.0977805	9.48944	-2.79649	0.0121801	0.0384388
Q13442	0.0989538	13.1916	2.79559	0.0122033	0.0384914
O95365	0.124132	10.0596	2.79519	0.0122137	0.0385035
Q16186	0.100862	11.7673	2.79415	0.0122407	0.0385682
O15078	-0.139279	8.84455	-2.79225	0.0122903	0.0387005
P55039	0.0610175	12.5635	2.792	0.0122966	0.0387005
Q9NPL8	0.081712	11.4417	2.79178	0.0123025	0.0387005
P00533	-0.192731	8.85451	-2.79145	0.012311	0.0387068
P46782	0.16275	12.8324	2.78837	0.0123917	0.0389397
P28065	-0.400998	11.161	-2.78665	0.0124368	0.0390607
Q9NZZ3	0.172922	12.016	2.78581	0.0124592	0.03911
A0A024R5L8	0.160062	9.13377	2.78447	0.0124945	0.0392001
Q8NHG8	-0.24208	10.4566	-2.78412	0.0125037	0.0392006
Q6UX53	-0.115259	13.461	-2.78396	0.012508	0.0392006
O94906	0.0755749	13.5417	2.78349	0.0125206	0.0392192
P24386	0.142412	11.8617	2.78214	0.0125564	0.0393105
Q96AH8	-0.163686	10.5791	-2.7815	0.0125733	0.0393425
A0A024R5C6	0.327271	8.13227	2.78084	0.0125911	0.0393619
G3V0J0	-0.246056	12.1127	-2.78077	0.0125929	0.0393619
B3KW79	-0.106899	13.3954	-2.78001	0.0126132	0.0394046
P23219	-0.0932063	12.2708	-2.77761	0.0126774	0.0395841
O95319	-0.17924	11.0314	-2.77503	0.012747	0.0397803
O00303	0.105368	12.4657	2.77343	0.0127902	0.0398941
Q5T6F2	0.234429	10.8588	2.77171	0.0128367	0.0400179
A0A024RD41	0.152059	10.7844	2.76846	0.0129254	0.040273
A8K3Y2	0.202803	9.0685	2.76796	0.012939	0.0402942
Q9NV88	0.108662	11.6461	2.76569	0.0130016	0.0404676
Q9H2W1	-0.212478	11.0291	-2.76536	0.0130105	0.0404741
P61247	0.154244	14.2861	2.7645	0.0130341	0.0405198
B4E0T8	-0.360441	8.85514	-2.76433	0.013039	0.0405198
Q5SW79	0.199853	14.6168	2.76193	0.0131052	0.0407042
P42338	0.135428	11.2408	2.76152	0.0131165	0.0407179
P60953	0.0703873	13.6515	2.75802	0.0132141	0.040999
Q6IB63	0.135694	9.89348	2.75706	0.0132409	0.0410608
B4DJ30	0.0601425	15.0938	2.75578	0.0132769	0.0411506
O14976	-0.072696	14.1989	-2.75526	0.0132914	0.0411651
P63172	-0.472563	9.45159	-2.75511	0.0132955	0.0411651
A8K517	0.141485	12.0582	2.75264	0.0133652	0.0413462
Q03111	0.134678	10.305	2.75254	0.013368	0.0413462
Q8NC96	0.111207	11.0252	2.75179	0.0133894	0.0413904
Q9UMY4	-0.0731474	12.3772	-2.75073	0.0134192	0.0414609
Q9NRN7	0.0896341	10.8583	2.74955	0.0134527	0.0415428
P49792	0.0634988	15.6582	2.74844	0.0134843	0.0416183
Q6PCE3	0.089311	12.8511	2.74799	0.0134971	0.0416361
A0A499FJK2	-0.257531	9.94946	-2.74764	0.0135072	0.0416455
Q96FZ5	-0.222775	9.72124	-2.7457	0.0135627	0.0417945
O75152	0.157176	12.0808	2.74478	0.013589	0.041854
A0A0K0K1K7	-0.103195	12.9672	-2.74433	0.0136019	0.0418717
A0A024R297	0.192888	9.98307	2.74404	0.0136103	0.0418756
Q9BYJ9	0.0930079	9.99229	2.74353	0.0136251	0.0418993
P17844	0.169156	13.6476	2.74188	0.0136726	0.0420234
P07384	-0.0752076	14.2367	-2.74073	0.0137057	0.0421033
A0A024QYY3	0.0639217	12.4798	2.74	0.0137269	0.0421281
Q6P4A8	-0.189638	12.0213	-2.73996	0.0137281	0.0421281
A0A024R5W0	-0.307334	7.24187	-2.73387	0.0139057	0.0426508
P62745	0.172253	9.42409	2.7307	0.0139989	0.0429145
O60262	-0.149952	11.003	-2.72968	0.0140293	0.0429852
Q5M775	-0.149007	12.4671	-2.72869	0.0140585	0.0430522
O75503	0.147012	10.8195	2.72835	0.0140686	0.0430609
O95573	0.0589674	13.6383	2.72789	0.0140823	0.0430803
Q2M2I8	0.133112	12.6653	2.72712	0.0141051	0.0431265
Q9H9Y6	-0.128846	9.96449	-2.72689	0.014112	0.0431265
Q13772	-0.608884	12.3322	-2.72582	0.0141439	0.0432017
Q9Y2Z0	0.113261	13.5593	2.72557	0.0141513	0.0432018
Q92620	0.15181	12.512	2.72513	0.0141645	0.0432196
A0A0S2Z4R1	0.0806117	14.5995	2.72332	0.0142185	0.043362
Q14849	0.130978	9.81632	2.72259	0.0142405	0.0434068
A0A024RAE6	0.107676	6.9189	2.72104	0.0142871	0.0435261
Q04727	-0.132145	12.0995	-2.72073	0.0142965	0.0435323
Q6PL24	0.105939	10.7939	2.71988	0.0143222	0.043588
Q8N3C0	0.0611387	12.094	2.71915	0.0143443	0.0436326
Q8NI60	-0.203306	10.2649	-2.71673	0.0144175	0.0438328
Q5VUA4	0.134978	10.6926	2.71449	0.0144858	0.0440064
A0A0S2Z497	0.195491	12.3594	2.71436	0.0144895	0.0440064
A0A024QZ09	-0.149857	8.91949	-2.71329	0.0145225	0.0440838
O96017	-0.128031	9.28303	-2.70848	0.0146702	0.0445091
P49590	-0.0771006	12.3043	-2.70751	0.0147002	0.0445772
Q9UJX3	0.0872775	11.8521	2.7069	0.0147191	0.0446116
Q6ZXV5	0.105461	11.3127	2.70581	0.014753	0.0446912
Q86UK7	0.239195	11.1479	2.70395	0.0148109	0.0448435
Q6ZUS6	0.174348	8.03748	2.70291	0.0148434	0.0449189
Q9UBI1	0.118487	9.0028	2.70196	0.014873	0.0449856
Q99426	0.0979645	12.298	2.70139	0.0148907	0.0450158
A3F769	0.0971447	11.1589	2.69945	0.0149517	0.0451773
Q8IWA0	0.185903	9.96337	2.69344	0.0151419	0.0457284
A0A024R6H0	0.102457	12.2203	2.69271	0.0151651	0.045768
P38571	-0.424748	12.0991	-2.69242	0.0151743	0.045768
P52594	0.105397	13.3607	2.6923	0.0151783	0.045768
Q8TEQ6	0.0993506	11.3694	2.68999	0.0152521	0.0459668
Q8IWL3	-0.0816203	10.8769	-2.68902	0.0152833	0.0460374
Q9H078	0.121941	12.8773	2.6883	0.0153064	0.0460835
Q86SQ7	0.186242	11.2839	2.68689	0.0153519	0.0461968
Q9HC36	-0.13722	9.23422	-2.68639	0.015368	0.0462217
O43815	0.0558182	13.1576	2.68338	0.0154656	0.0464915
Q8IZ07	-0.122584	10.9861	-2.68169	0.0155205	0.0466326
A0A384NPN7	-0.194534	12.132	-2.68033	0.0155647	0.0467417
O00273	0.141865	11.6302	2.67884	0.0156136	0.0468646
Q9BVQ7	0.0992813	9.467	2.67851	0.0156245	0.0468734
P62269	0.254774	12.4386	2.67643	0.0156929	0.0470548
Q9H1X3	-0.0772414	10.147	-2.67469	0.0157502	0.0472025
Q15814	0.189786	10.6724	2.67271	0.0158157	0.0473748
Q07021	0.134279	12.9977	2.67213	0.0158352	0.0474091
Q9H2D6	0.0824293	12.703	2.67042	0.015892	0.0475549
A0A024R7J7	0.20723	9.75394	2.66907	0.0159371	0.0476608
P54886	0.146404	9.55576	2.66888	0.0159436	0.0476608
P54198	-0.185114	8.99995	-2.66811	0.0159692	0.0477133
Q15075	-0.0657615	16.0318	-2.66688	0.0160106	0.0478127
O96005	0.159395	11.9266	2.66557	0.0160544	0.0479134
Q9BW91	0.109385	11.4682	2.66539	0.0160606	0.0479134
P01111	0.10048	11.8455	2.66449	0.0160909	0.0479797
B4DNE0	-0.545164	8.32659	-2.66347	0.0161254	0.0480582
P39656	0.0882683	13.2206	2.6632	0.0161345	0.048061
A0A024R5H0	0.139709	12.7113	2.66193	0.0161777	0.0481651
O14828	-0.0861414	12.2057	-2.66138	0.0161961	0.0481956
P63220	0.121817	12.0383	2.66092	0.0162119	0.0482184
Q8NDH3	-0.210525	11.2808	-2.66015	0.0162382	0.0482721
P12956	0.0634889	15.2279	2.65944	0.0162623	0.0483097
Q5T011	0.132096	9.88994	2.65929	0.0162672	0.0483097
B4DW13	-0.0799219	12.7656	-2.65822	0.0163038	0.0483831
A0A024RBH2	0.213741	13.8583	2.65809	0.0163083	0.0483831
Q4V328	-0.104442	13.9568	-2.65734	0.016334	0.0484347
Q02880	0.146103	14.1022	2.65404	0.0164472	0.0487461
Q13136	0.0752158	13.268	2.65324	0.0164749	0.0488036
Q13043	0.0815239	13.7958	2.65273	0.0164924	0.0488307
O75449	0.102866	9.8521	2.65128	0.0165426	0.0489548
Q13206	0.303925	8.00711	2.65	0.0165872	0.0490621
Q96J02	0.115137	11.7738	2.64748	0.0166746	0.049296
O14908	0.115417	10.5777	2.64654	0.0167075	0.0493684
Q02252	-0.0661656	13.8364	-2.64159	0.0168818	0.0498457
Q7Z7N9	-0.156528	9.74276	-2.64147	0.0168859	0.0498457
A0A5C0C6J9	-0.761512	6.68476	-2.63626	0.0170708	0.0503423
Q9UFG5	0.0928689	9.57767	2.63623	0.017072	0.0503423
Q15843	0.113253	13.1019	2.63601	0.0170798	0.0503423
[truncated: 3,893 more rows]

## Sheet: Up in LPS
Protein_ID	logFC	AveExpr	t	P.Value	adj.P.Val	B
P15408	0.537895	9.557	2.88123	0.0101702	0.0330701	-3.70932
Q96G25	0.596787	8.38031	3.186	0.00527394	0.0192765	-3.07422
P10147	1.73193	10.1049	3.24371	0.00465208	0.0173922	-2.95196
Q9BYH8	1.0044	7.68053	3.371	0.00352429	0.0137974	-2.68048
E9KL30	0.503813	12.0717	3.45364	0.00294138	0.0118947	-2.50306
P04035	0.623912	8.52273	3.52649	0.00250741	0.0104306	-2.34602
Q9NZH8	1.85004	11.0295	3.58698	0.00219581	0.0093954	-2.21522
P28074	0.558287	11.5237	3.5913	0.00217509	0.00933405	-2.20587
P11532	1.07682	8.97637	3.82927	0.00128969	0.00599627	-1.68852
P05231	1.17084	8.70339	3.9791	0.000928115	0.00449708	-1.36136
Q9HC98	0.502368	7.9018	4.15927	0.000625319	0.00322343	-0.967309
Q6UB98	0.653911	8.47874	4.21207	0.000557112	0.00295455	-0.851808
Q9H9T3	0.519016	9.51826	4.25101	0.000511661	0.00277087	-0.76663
Q8WXH0	1.29627	9.78614	4.34281	0.000418802	0.00237268	-0.565972
P02795	0.953468	13.9621	4.35103	0.000411366	0.00234407	-0.548008
Q13822	0.914896	10.3831	4.35284	0.000409749	0.00233712	-0.544058
Q15800	0.880792	7.71156	4.36458	0.000399406	0.0022892	-0.518415
O95497	0.500277	10.6233	4.45681	0.00032681	0.00192749	-0.317056
B4DH89	1.45029	9.09951	4.52247	0.000283421	0.00172044	-0.173905
P16989	0.625328	10.3062	4.5223	0.000283529	0.00172044	-0.174289
A0A024R4J1	0.586362	10.6196	4.72331	0.000183695	0.00122297	0.262683
P26012	0.792053	11.014	4.75501	0.000171594	0.00115679	0.331387
Q9NR30	0.519685	13.6284	4.77734	0.000163561	0.00111669	0.379743
O95864	0.95995	7.23099	4.85277	0.000139153	0.0009819	0.542833
Q99541	0.689091	12.7388	4.91263	0.000122448	0.000884146	0.67198
A0A024R6T4	1.70966	10.2599	4.93904	0.000115744	0.000849272	0.728864
P13500	1.46307	8.06924	5.005	0.000100589	0.000758861	0.87072
O94788	1.06122	13.2932	5.0177	9.79e-05	0.000740559	0.898
Q14CS0	0.536255	10.3905	5.0939	8.33e-05	0.000645057	1.06132
Q15583	0.520642	9.8718	5.10138	8.2e-05	0.000639128	1.07734
P05106	1.02799	12.532	5.18831	6.83e-05	0.000553276	1.26298
A0A0S2Z4I9	0.52537	9.69975	5.22055	6.38e-05	0.000522765	1.33165
P08729	0.733351	11.5676	5.24972	6e-05	0.000497937	1.39372
O15389	0.794453	10.4205	5.25468	5.94e-05	0.000493478	1.40426
A0A024RDA5	2.07063	11.5714	5.26715	5.78e-05	0.000482788	1.43075
Q9C0K1	0.954184	11.2532	5.27037	5.75e-05	0.000480904	1.43759
Q96MT1	0.642681	9.81102	5.27694	5.67e-05	0.000475007	1.45153
Q8N543	0.622728	8.07954	5.36603	4.7e-05	0.000410499	1.6403
Q9H1A3	0.539518	9.02147	5.36553	4.71e-05	0.000410499	1.63923
Q96TA1	0.540064	13.6495	5.44248	4.01e-05	0.000359353	1.80161
P25815	0.570244	7.56501	5.50232	3.55e-05	0.000325363	1.92746
Q496F6	2.39138	9.26215	5.52576	3.38e-05	0.000313389	1.97666
P01583	2.55382	12.0603	5.60123	2.89e-05	0.000276669	2.13461
P53794	0.735254	10.466	5.61273	2.82e-05	0.000271388	2.15862
Q6FGT0	1.52073	10.1376	5.82933	1.81e-05	0.000189567	2.60806
A0A6B9UF09	1.08361	7.85921	5.83024	1.81e-05	0.000189554	2.60994
Q04941	0.547881	10.5845	5.8691	1.67e-05	0.000177417	2.68998
P04732	1.9006	10.1279	6.01096	1.26e-05	0.000139357	2.98062
P04733	1.27515	11.0787	6.04585	1.17e-05	0.000131192	3.05171
P09668	0.538314	12.4255	6.09828	1.06e-05	0.000120675	3.15827
Q14765	1.24977	8.72003	6.11975	1.01e-05	0.000116885	3.20181
Q03405	0.65406	12.6199	6.21089	8.45e-06	0.000100803	3.38593
P12429	0.645311	12.7711	6.30732	6.99e-06	8.67e-05	3.5796
P01584	3.51996	13.0588	6.34302	6.52e-06	8.17e-05	3.65098
Q96BD0	2.04496	9.72638	6.3431	6.51e-06	8.17e-05	3.65115
Q5STB3	1.25094	10.4735	6.40102	5.82e-06	7.43e-05	3.76662
Q8WVX9	0.641006	9.91251	6.45678	5.22e-06	6.79e-05	3.87737
A0A140VJP8	2.45114	11.0622	6.53038	4.52e-06	6.04e-05	4.0229
Q4FZ45	0.681331	7.0877	6.54413	4.41e-06	5.9e-05	4.05002
A0A024R5S7	0.517279	10.7951	6.57015	4.19e-06	5.65e-05	4.10125
A0A024R6A0	0.614938	9.7996	6.63022	3.73e-06	5.16e-05	4.21918
P49643	1.22654	9.87028	6.74114	3.02e-06	4.39e-05	4.43567
Q8N386	1.41123	10.2446	6.75129	2.96e-06	4.32e-05	4.4554
P19876	1.09977	10.2824	6.80234	2.69e-06	4.02e-05	4.5544
Q9H3M7	0.714008	8.48776	6.91565	2.17e-06	3.32e-05	4.77288
O14867	0.682445	12.4889	6.92073	2.15e-06	3.3e-05	4.78263
P08174	0.859018	11.9274	6.95724	2.01e-06	3.13e-05	4.85265
A0A024R4Y2	0.734069	10.4732	7.05158	1.68e-06	2.74e-05	5.03268
P61587	0.575774	10.2151	7.08233	1.59e-06	2.63e-05	5.0911
Q13291	1.59646	10.9121	7.09125	1.56e-06	2.62e-05	5.10801
Q6FH49	0.783676	12.7957	7.18442	1.31e-06	2.24e-05	5.28413
P09326	1.59669	12.447	7.22767	1.21e-06	2.12e-05	5.36547
Q8N5I9	0.940491	9.50459	7.25641	1.15e-06	2.02e-05	5.41938
P01033	0.958413	10.7618	7.36018	9.52e-07	1.72e-05	5.61311
P35354	2.37998	13.1066	7.37929	9.2e-07	1.68e-05	5.64862
Q16831	0.772993	12.2523	7.38742	9.06e-07	1.66e-05	5.66372
A0A024R4P3	2.06598	9.69456	7.40192	8.83e-07	1.63e-05	5.69061
O43493	0.511551	11.8458	7.43837	8.26e-07	1.55e-05	5.7581
Q9NSI8	0.834627	12.854	7.48655	7.57e-07	1.44e-05	5.84702
B4E0K4	0.610461	8.3649	7.54255	6.85e-07	1.32e-05	5.94999
P37268	0.743015	12.3547	7.56322	6.6e-07	1.29e-05	5.98789
A0A140VJI7	0.626021	10.4509	7.57548	6.45e-07	1.27e-05	6.01034
A0A024R7M7	0.518994	10.8152	7.68785	5.28e-07	1.08e-05	6.21515
Q6I9S7	3.1296	9.72992	7.73938	4.82e-07	9.96e-06	6.30849
Q15025	1.05232	12.7584	7.78259	4.46e-07	9.43e-06	6.3865
Q9Y336	0.574613	11.5042	7.89407	3.67e-07	8.01e-06	6.58657
A0A384ME65	0.630929	11.4704	7.93045	3.44e-07	7.63e-06	6.6515
P78556	1.93784	10.6687	7.94348	3.37e-07	7.54e-06	6.6747
A0A024R7L6	0.508936	10.4982	7.94481	3.36e-07	7.54e-06	6.67707
P55199	1.08692	10.8954	8.00479	3.03e-07	6.91e-06	6.78362
Q16850	0.625359	11.0554	8.00843	3.01e-07	6.91e-06	6.79006
P08571	0.804457	13.1053	8.0672	2.72e-07	6.43e-06	6.89395
B4E321	0.521195	10.2939	8.14324	2.38e-07	5.82e-06	7.02769
A0A024R0V4	0.502454	14.0408	8.16159	2.31e-07	5.73e-06	7.05985
Q92544	0.502826	12.5618	8.1724	2.27e-07	5.66e-06	7.07878
Q9NQS5	0.854531	12.2315	8.27439	1.9e-07	4.94e-06	7.25656
P15144	0.52528	13.6204	8.27539	1.9e-07	4.94e-06	7.25829
O94956	1.5317	11.736	8.43358	1.45e-07	3.99e-06	7.53129
O60427	0.840738	9.66989	8.50744	1.28e-07	3.62e-06	7.65764
Q14534	0.601389	11.8413	8.63761	1.03e-07	3.05e-06	7.87858
A0A0S2Z381	0.655601	13.1375	8.72934	8.89e-08	2.73e-06	8.03295
A0A0S2Z4X9	0.573148	10.4644	8.7346	8.82e-08	2.72e-06	8.04177
P09341	2.42244	10.1974	8.78013	8.18e-08	2.59e-06	8.11796
P08910	0.800638	7.05499	8.79523	7.98e-08	2.57e-06	8.14317
A0A384MR27	0.605016	13.3966	8.85648	7.22e-08	2.39e-06	8.24515
Q9BX40	0.783033	9.8396	8.87108	7.05e-08	2.35e-06	8.26938
P14384	0.696968	12.9633	9.16538	4.39e-08	1.6e-06	8.75217
P60520	0.504269	9.86924	9.29784	3.56e-08	1.37e-06	8.96594
Q53H26	1.10889	14.7798	9.41681	2.95e-08	1.21e-06	9.15612
P12318	0.720716	11.991	9.52893	2.48e-08	1.04e-06	9.33378
B5MC51	1.06276	11.8248	9.94459	1.31e-08	6.2e-07	9.97933
Q9NUL3	0.51564	9.29986	10.1097	1.03e-08	5.08e-07	10.2302
Q99622	0.983878	8.21433	10.2007	8.97e-09	4.66e-07	10.3671
Q9Y6Y0	1.17225	12.2121	10.3213	7.51e-09	4.11e-07	10.5471
A0A024R718	1.63559	15.5745	10.4604	6.14e-09	3.54e-07	10.7528
Q96JC9	0.610798	8.88861	10.4782	5.98e-09	3.52e-07	10.7789
P49279	1.04614	10.5082	10.5248	5.59e-09	3.43e-07	10.8473
P02786	1.25818	14.7851	10.8895	3.32e-09	2.24e-07	11.3738
O75976	1.43821	7.09646	10.9278	3.15e-09	2.18e-07	11.4284
Q9Y5Q3	0.941237	10.6553	10.9576	3.02e-09	2.17e-07	11.4705
Q9H4M9	0.647822	14.8987	11.1741	2.24e-09	1.69e-07	11.775
Q9UIA0	1.02922	11.3722	11.2054	2.14e-09	1.66e-07	11.8187
Q96KP6	3.04103	12.0674	11.3733	1.7e-09	1.43e-07	12.0509
Q9H4X1	0.812697	10.1921	11.5301	1.38e-09	1.21e-07	12.2651
P17813	1.13095	11.8402	11.7437	1.03e-09	9.24e-08	12.5532
O75923	0.871535	14.3915	12.1066	6.43e-10	6.31e-08	13.0327
A0A024R9D1	1.70465	8.85762	12.2266	5.51e-10	5.5e-08	13.1884
Q16520	2.01463	8.56635	12.3043	4.98e-10	5.06e-08	13.2887
Q13422	0.717776	10.9042	12.3623	4.63e-10	4.78e-08	13.3631
P16070	0.58552	13.713	12.498	3.9e-10	4.1e-08	13.536
Q5VV42	0.553581	9.62308	12.5132	3.82e-10	4.1e-08	13.5553
P24071	1.55372	10.896	12.6386	3.27e-10	3.58e-08	13.7134
Q6GTX8	0.652501	11.4849	12.8873	2.4e-10	2.88e-08	14.0231
O14672	0.541212	12.8329	13.3576	1.36e-10	1.77e-08	14.5942
A0A2R8Y635	0.887566	12.435	13.6034	1.01e-10	1.53e-08	14.8855
Q7L591	0.579427	12.3328	13.6293	9.82e-11	1.52e-08	14.9159
Q9NPY3	2.39696	8.83786	13.6835	9.22e-11	1.47e-08	14.9794
Q86VB7	1.26469	14.1849	13.8661	7.45e-11	1.25e-08	15.1915
Q8IX19	3.17582	6.7423	14.3963	4.07e-11	7.27e-09	15.7928
O60488	1.12236	14.1403	14.6564	3.05e-11	5.98e-09	16.0801
P20333	2.53275	11.413	14.7188	2.84e-11	5.85e-09	16.1484
A0A024R5Q7	0.808207	12.7289	15.021	2.04e-11	4.46e-09	16.4749
Q9BXX0	1.2576	12.4737	15.134	1.81e-11	4.1e-09	16.5953
P22794	1.43402	8.11395	15.4438	1.3e-11	3.61e-09	16.9211
Q14DR2	0.72758	11.347	15.5402	1.18e-11	3.46e-09	17.0212
Q07352	0.900239	10.4226	15.6483	1.05e-11	3.25e-09	17.1327
Q13685	0.539996	10.5536	15.7905	9.05e-12	3.09e-09	17.2782
Q6FIF0	0.661916	9.44044	16.43	4.72e-12	1.99e-09	17.9167
Q68BL8	1.27608	9.42616	16.7715	3.36e-12	1.52e-09	18.2476
A0A024R229	0.871583	12.3735	18.1397	9.19e-13	6.02e-10	19.5064
P07333	1.4642	10.303	18.5429	6.38e-13	4.76e-10	19.8585
P05109	1.93804	12.5014	19.1071	3.87e-13	4.57e-10	20.3374
P06702	2.24814	12.9525	20.2686	1.44e-13	2.83e-10	21.2767

## Sheet: UP_LPS_GO_BP
Category	Term	Count	%	PValue	Genes	List Total	Pop Hits	Pop Total	Fold Enrichment	Bonferroni	Benjamini	FDR
GOTERM_BP_FAT	GO:0034097~response to cytokine	33	22.6027	5.46342e-14	P01583, Q14765, A0A024RDA5, Q9NZH8, O14672, O94788, Q6I9S7, P35354, P13500, Q07352, P19876, O60488, E9KL30, P05231, Q5STB3, P07333, A0A140VJI7, P20333, Q6FIF0, P78556, P01033, P49279, A0A024R7M7, P10147, P28074, P16989, Q04941, P08571, P09341, A0A140VJP8, P16070, P02795, P01584	138	802	16650	4.96449	1.89214e-10	1.2556e-10	1.12583e-10
GOTERM_BP_FAT	GO:0006955~immune response	45	30.8219	7.24942e-14	P01583, A0A024RDA5, Q6GTX8, A0A024R4P3, P12318, Q9NZH8, P05109, Q6I9S7, P13500, O95497, A0A024R4J1, P19876, E9KL30, P05231, Q5STB3, Q9NSI8, P02786, Q15025, P07333, A0A140VJI7, P20333, P78556, Q496F6, P06702, P24071, P49279, Q13822, P12429, A0A024R7M7, P10147, P28074, Q6FGT0, Q9H4X1, A0A0S2Z381, P08174, P08571, P09341, Q13291, Q96KP6, Q16520, P16070, P09326, P09668, P02795, P01584	138	1551	16650	3.50055	2.51132e-10	1.2556e-10	1.12583e-10
GOTERM_BP_FAT	GO:0006954~inflammatory response	29	19.863	2.6017e-13	P01583, A0A024RDA5, A0A024R4P3, Q9NZH8, P05109, Q6I9S7, P35354, P13500, O95497, A0A024R4J1, P19876, P05231, Q5STB3, Q15025, P07333, A0A140VJI7, P20333, P78556, P06702, P49279, P10147, A0A0S2Z381, P08174, Q9BYH8, P08571, P09341, Q96KP6, Q86VB7, P01584	138	637	16650	5.4928	9.01074e-10	3.0041e-10	2.69363e-10
GOTERM_BP_FAT	GO:0016477~cell migration	37	25.3425	3.59313e-12	P01583, A0A024RDA5, P05106, P08910, A0A024R4P3, P05109, O14672, Q6I9S7, P35354, P13500, A0A024R4J1, P19876, A0A024R9D1, P05231, Q5STB3, P07333, A0A140VJI7, P78556, P01033, P06702, Q13685, Q9H9T3, Q13822, Q8WXH0, P12429, A0A024R7M7, P10147, Q9H4X1, A0A0S2Z381, Q14DR2, P25815, P17813, P09341, P16070, P09326, P09668, P01584	138	1184	16650	3.77038	1.24466e-08	2.82824e-09	2.53594e-09
GOTERM_BP_FAT	GO:0050900~leukocyte migration	22	15.0685	4.08233e-12	P01583, P78556, A0A024RDA5, P06702, P05106, A0A024R4P3, P05109, O14672, P10147, Q6I9S7, P13500, A0A024R4J1, P19876, A0A0S2Z381, Q14DR2, P09341, P16070, P05231, P09326, Q5STB3, A0A140VJI7, P01584	138	376	16650	7.05944	1.41411e-08	2.82824e-09	2.53594e-09
GOTERM_BP_FAT	GO:0010033~response to organic substance	57	39.0411	2.69997e-11	Q14765, P08910, O14672, O94788, Q6I9S7, A0A024R718, P13500, Q07352, O60488, E9KL30, Q15583, Q5STB3, A0A140VJI7, Q6FH49, P01033, Q14534, P12429, A0A024R7M7, Q9NR30, P16989, A0A024R5Q7, Q6FGT0, A0A0S2Z381, Q14DR2, P25815, P08174, Q04941, P08571, P09341, P16070, P09668, P02795, P01584, Q9H3M7, P01583, A0A024RDA5, P05106, Q9NZH8, P05109, P35354, O60427, P19876, Q99541, P05231, P07333, P20333, Q6FIF0,…	138	2822	16650	2.43699	9.35271e-08	1.55878e-08	1.39768e-08
GOTERM_BP_FAT	GO:0040011~locomotion	40	27.3973	7.86396e-11	P01583, A0A024RDA5, P05106, P08910, A0A024R4P3, P05109, O14672, Q6I9S7, P35354, P13500, A0A024R4J1, P19876, Q03405, A0A024R9D1, A0A0S2Z4I9, P05231, Q5STB3, P07333, A0A140VJI7, P78556, P01033, P06702, Q13685, Q9H9T3, Q13822, Q8WXH0, P12429, A0A024R7M7, P10147, Q9H4X1, A0A0S2Z381, Q14DR2, P25815, P17813, Q04941, P09341, P16070, A0A024R0V4, P09326, P09668, P01584	138	1530	16650	3.15431	2.72408e-07	3.82395e-08	3.42875e-08
GOTERM_BP_FAT	GO:0048870~cell motility	37	25.3425	9.9352e-11	P01583, A0A024RDA5, P05106, P08910, A0A024R4P3, P05109, O14672, Q6I9S7, P35354, P13500, A0A024R4J1, P19876, A0A024R9D1, P05231, Q5STB3, P07333, A0A140VJI7, P78556, P01033, P06702, Q13685, Q9H9T3, Q13822, Q8WXH0, P12429, A0A024R7M7, P10147, Q9H4X1, A0A0S2Z381, Q14DR2, P25815, P17813, P09341, P16070, P09326, P09668, P01584	138	1330	16650	3.35649	3.44155e-07	3.82395e-08	3.42875e-08
GOTERM_BP_FAT	GO:0051674~localization of cell	37	25.3425	9.9352e-11	P01583, A0A024RDA5, P05106, P08910, A0A024R4P3, P05109, O14672, Q6I9S7, P35354, P13500, A0A024R4J1, P19876, A0A024R9D1, P05231, Q5STB3, P07333, A0A140VJI7, P78556, P01033, P06702, Q13685, Q9H9T3, Q13822, Q8WXH0, P12429, A0A024R7M7, P10147, Q9H4X1, A0A0S2Z381, Q14DR2, P25815, P17813, P09341, P16070, P09326, P09668, P01584	138	1330	16650	3.35649	3.44155e-07	3.82395e-08	3.42875e-08
GOTERM_BP_FAT	GO:0006952~defense response	39	26.7123	2.51449e-10	P01583, A0A024RDA5, A0A024R4P3, Q9NZH8, P05109, Q6I9S7, P35354, P13500, O95497, A0A024R4J1, P19876, E9KL30, P05231, Q5STB3, Q15025, P07333, A0A140VJI7, P20333, P78556, Q496F6, P06702, P49279, P12429, A0A024R7M7, P10147, P28074, A0A0S2Z381, P08174, Q9BYH8, P08571, P09341, Q13291, Q96KP6, Q16520, P16070, Q86VB7, P09326, P02795, P01584	138	1518	16650	3.09976	8.71021e-07	8.39562e-08	7.52794e-08
GOTERM_BP_FAT	GO:0002682~regulation of immune system process	37	25.3425	2.66604e-10	P01583, A0A024RDA5, Q6GTX8, A0A024R4P3, Q9Y5Q3, P12318, O14672, Q6I9S7, P13500, O95497, Q07352, A0A024R4J1, P19876, E9KL30, P05231, Q5STB3, Q9NSI8, P02786, Q15025, A0A140VJI7, P78556, Q496F6, Q9Y336, P49279, A0A024R7M7, P10147, P28074, Q9H4X1, A0A0S2Z381, P08174, P08571, P09341, Q13291, Q96KP6, P09326, P09668, P01584	138	1378	16650	3.23957	9.23517e-07	8.39562e-08	7.52794e-08
GOTERM_BP_FAT	GO:0030334~regulation of cell migration	26	17.8082	3.11868e-10	P01583, A0A024RDA5, P05106, P08910, O14672, Q6I9S7, P35354, P13500, P19876, P05231, Q5STB3, P07333, A0A140VJI7, P78556, P01033, Q13685, Q9H9T3, Q13822, Q8WXH0, P12429, P10147, Q9H4X1, A0A0S2Z381, P17813, P09341, P09668	138	685	16650	4.5795	1.08031e-06	9.0026e-08	8.07219e-08
GOTERM_BP_FAT	GO:0071345~cellular response to cytokine stimulus	26	17.8082	5.84059e-10	P01583, Q14765, A0A024RDA5, Q9NZH8, Q6I9S7, P13500, Q07352, P19876, E9KL30, P05231, Q5STB3, P07333, A0A140VJI7, P20333, Q6FIF0, P78556, A0A024R7M7, P10147, P28074, P16989, Q04941, P09341, A0A140VJP8, P16070, P02795, P01584	138	706	16650	4.44328	2.02318e-06	1.46962e-07	1.31774e-07
GOTERM_BP_FAT	GO:0030335~positive regulation of cell migration	20	13.6986	5.93958e-10	P01583, P78556, A0A024RDA5, P05106, Q13685, Q9H9T3, O14672, Q13822, Q8WXH0, P12429, P10147, Q6I9S7, P35354, P13500, P19876, P09341, P05231, Q5STB3, P09668, P07333	138	395	16650	6.10897	2.05747e-06	1.46962e-07	1.31774e-07
GOTERM_BP_FAT	GO:0070887~cellular response to chemical stimulus	52	35.6164	1.02314e-09	Q14765, P08910, A0A024R4P3, A0A024R6T4, O14672, O94788, Q6I9S7, A0A024R718, P13500, Q07352, E9KL30, Q15583, Q5STB3, A0A140VJI7, O14867, P06702, A0A024R7M7, P16989, Q9H4X1, Q6FGT0, Q14DR2, Q04941, P08571, P09341, P16070, P09668, P02795, P01584, P01583, A0A024RDA5, P04732, P05106, P04733, Q9NZH8, P05109, P35354, O95497, A0A024R4J1, P19876, P05231, P02786, P07333, P20333, Q6FIF0, P78556, P28074, P10…	138	2648	16650	2.3693	3.54413e-06	2.29895e-07	2.06135e-07
GOTERM_BP_FAT	GO:2000147~positive regulation of cell motility	20	13.6986	1.06187e-09	P01583, P78556, A0A024RDA5, P05106, Q13685, Q9H9T3, O14672, Q13822, Q8WXH0, P12429, P10147, Q6I9S7, P35354, P13500, P19876, P09341, P05231, Q5STB3, P09668, P07333	138	409	16650	5.89986	3.67831e-06	2.29895e-07	2.06135e-07
GOTERM_BP_FAT	GO:2000145~regulation of cell motility	26	17.8082	1.37565e-09	P01583, A0A024RDA5, P05106, P08910, O14672, Q6I9S7, P35354, P13500, P19876, P05231, Q5STB3, P07333, A0A140VJI7, P78556, P01033, Q13685, Q9H9T3, Q13822, Q8WXH0, P12429, P10147, Q9H4X1, A0A0S2Z381, P17813, P09341, P09668	138	736	16650	4.26217	4.76524e-06	2.80309e-07	2.5134e-07
GOTERM_BP_FAT	GO:0051272~positive regulation of cellular component movement	20	13.6986	1.64881e-09	P01583, P78556, A0A024RDA5, P05106, Q13685, Q9H9T3, O14672, Q13822, Q8WXH0, P12429, P10147, Q6I9S7, P35354, P13500, P19876, P09341, P05231, Q5STB3, P09668, P07333	138	420	16650	5.74534	5.71145e-06	3.17304e-07	2.84511e-07
GOTERM_BP_FAT	GO:0040017~positive regulation of locomotion	20	13.6986	1.78348e-09	P01583, P78556, A0A024RDA5, P05106, Q13685, Q9H9T3, O14672, Q13822, Q8WXH0, P12429, P10147, Q6I9S7, P35354, P13500, P19876, P09341, P05231, Q5STB3, P09668, P07333	138	422	16650	5.71811	6.17796e-06	3.25157e-07	2.91552e-07
GOTERM_BP_FAT	GO:0006928~movement of cell or subcellular component	41	28.0822	2.31311e-09	P01583, A0A024RDA5, P05106, P08910, A0A024R4P3, P05109, O14672, Q6I9S7, P35354, P13500, O95497, A0A024R4J1, P19876, Q03405, A0A024R9D1, A0A0S2Z4I9, P05231, Q5STB3, P07333, A0A140VJI7, P78556, P01033, P06702, Q13685, Q9H9T3, Q13822, Q8WXH0, P12429, A0A024R7M7, P10147, P11532, Q9H4X1, A0A0S2Z381, Q14DR2, P25815, P17813, P09341, P16070, A0A024R0V4, P09326, P09668, P01584	138	1795	16650	2.75584	8.01259e-06	3.87551e-07	3.47498e-07
GOTERM_BP_FAT	GO:0060326~cell chemotaxis	16	10.9589	2.34947e-09	P78556, A0A024RDA5, P06702, A0A024R4P3, P05109, O14672, P10147, Q6I9S7, P13500, A0A024R4J1, P19876, Q14DR2, P17813, P09341, P05231, P01584	138	251	16650	7.69098	8.13853e-06	3.87551e-07	3.47498e-07
GOTERM_BP_FAT	GO:0040012~regulation of locomotion	26	17.8082	3.27115e-09	P01583, A0A024RDA5, P05106, P08910, O14672, Q6I9S7, P35354, P13500, P19876, P05231, Q5STB3, P07333, A0A140VJI7, P78556, P01033, Q13685, Q9H9T3, Q13822, Q8WXH0, P12429, P10147, Q9H4X1, A0A0S2Z381, P17813, P09341, P09668	138	768	16650	4.08458	1.13312e-05	5.15057e-07	4.61826e-07
GOTERM_BP_FAT	GO:0002684~positive regulation of immune system process	29	19.863	3.68094e-09	P01583, A0A024RDA5, A0A024R4P3, P12318, O14672, Q6I9S7, P13500, O95497, Q07352, A0A024R4J1, P19876, E9KL30, P05231, Q5STB3, P02786, Q15025, P78556, P49279, A0A024R7M7, P10147, P28074, Q9H4X1, A0A0S2Z381, P08174, P08571, P09341, Q13291, Q96KP6, P01584	138	960	16650	3.6447	1.27507e-05	5.54381e-07	4.97086e-07
GOTERM_BP_FAT	GO:0006935~chemotaxis	22	15.0685	4.70191e-09	P78556, A0A024RDA5, P06702, P05106, A0A024R4P3, P05109, O14672, Q13822, P10147, Q6I9S7, P13500, A0A024R4J1, P19876, Q03405, Q14DR2, P17813, Q04941, P09341, A0A0S2Z4I9, A0A024R0V4, P05231, P07333, P01584	138	552	16650	4.8086	1.62873e-05	6.67641e-07	5.98642e-07
GOTERM_BP_FAT	GO:0042330~taxis	22	15.0685	4.85425e-09	P78556, A0A024RDA5, P06702, P05106, A0A024R4P3, P05109, O14672, Q13822, P10147, Q6I9S7, P13500, A0A024R4J1, P19876, Q03405, Q14DR2, P17813, Q04941, P09341, A0A0S2Z4I9, A0A024R0V4, P05231, P07333, P01584	138	553	16650	4.79991	1.6815e-05	6.67641e-07	5.98642e-07
GOTERM_BP_FAT	GO:0019221~cytokine-mediated signaling pathway	22	15.0685	5.01117e-09	P01583, P78556, Q14765, A0A024RDA5, Q9NZH8, A0A024R7M7, P10147, P28074, Q6I9S7, P13500, P19876, Q04941, P09341, E9KL30, P16070, P05231, Q5STB3, A0A140VJI7, P07333, P02795, P01584, P20333	138	554	16650	4.79124	1.73585e-05	6.67641e-07	5.98642e-07
GOTERM_BP_FAT	GO:0002685~regulation of leukocyte migration	13	8.90411	6.07014e-09	P01583, P78556, A0A024RDA5, O14672, P10147, Q6I9S7, P13500, P19876, A0A0S2Z381, P09341, P05231, Q5STB3, A0A140VJI7	138	156	16650	10.0543	2.10268e-05	7.78777e-07	6.98291e-07
GOTERM_BP_FAT	GO:0051270~regulation of cellular component movement	26	17.8082	7.81548e-09	P01583, A0A024RDA5, P05106, P08910, O14672, Q6I9S7, P35354, P13500, P19876, P05231, Q5STB3, P07333, A0A140VJI7, P78556, P01033, Q13685, Q9H9T3, Q13822, Q8WXH0, P12429, P10147, Q9H4X1, A0A0S2Z381, P17813, P09341, P09668	138	802	16650	3.91142	2.70725e-05	9.66887e-07	8.66961e-07
GOTERM_BP_FAT	GO:0009605~response to external stimulus	43	29.4521	1.37161e-08	Q9H3M7, A0A024RDA5, P05106, A0A024R4P3, P05109, O14672, O94788, Q6I9S7, P35354, P13500, O60427, A0A024R4J1, P19876, Q03405, O60488, A0A0S2Z4I9, P05231, Q5STB3, Q15025, P07333, P20333, P78556, P06702, Q16831, P49279, Q13822, P12429, P10147, P11532, Q9NR30, A0A0S2Z381, Q14DR2, P08174, P17813, Q04941, P08571, P09341, Q96KP6, Q9Y6Y0, Q16520, P60520, A0A024R0V4, P04035, P01584	138	2073	16650	2.50267	4.75116e-05	1.63837e-06	1.46905e-06
GOTERM_BP_FAT	GO:0002687~positive regulation of leukocyte migration	11	7.53425	2.18098e-08	P01583, P78556, A0A024RDA5, P09341, O14672, P10147, Q6I9S7, P05231, Q5STB3, P13500, P19876	138	109	16650	12.1759	7.55463e-05	2.51831e-06	2.25804e-06
GOTERM_BP_FAT	GO:0032496~response to lipopolysaccharide	16	10.9589	2.84391e-08	P78556, A0A024RDA5, P49279, P05109, P10147, Q6I9S7, P35354, P13500, P19876, P08571, P09341, Q96KP6, P05231, Q5STB3, P01584, P20333	138	302	16650	6.39217	9.85081e-05	3.17784e-06	2.84941e-06
GOTERM_BP_FAT	GO:0034612~response to tumor necrosis factor	15	10.274	3.57543e-08	Q6FIF0, P78556, A0A024RDA5, O14672, P10147, P28074, P16989, P35354, P13500, Q07352, P08571, E9KL30, P05231, Q5STB3, P20333	138	263	16650	6.8813	0.000123845	3.87041e-06	3.4704e-06
GOTERM_BP_FAT	GO:0002237~response to molecule of bacterial origin	16	10.9589	5.17318e-08	P78556, A0A024RDA5, P49279, P05109, P10147, Q6I9S7, P35354, P13500, P19876, P08571, P09341, Q96KP6, P05231, Q5STB3, P01584, P20333	138	316	16650	6.10897	0.000179183	5.43027e-06	4.86906e-06
GOTERM_BP_FAT	GO:0007155~cell adhesion	37	25.3425	6.92076e-08	P05106, A0A024R4P3, Q9Y5Q3, Q96TA1, Q9NPY3, P05109, O14672, Q9BXX0, P13500, O95497, Q07352, A0A0S2Z4I9, P61587, P05231, Q5STB3, P02786, Q15025, Q9Y336, P26012, A0A024R229, P06702, P49279, A0A024R7M7, P11532, Q9H4X1, A0A0S2Z381, P08174, P25815, P17813, Q13291, Q92544, Q16520, P16070, O15389, A0A024R0V4, P09326, Q9H4M9, P01584	138	1699	16650	2.6275	0.000239706	6.87797e-06	6.16714e-06
GOTERM_BP_FAT	GO:0030595~leukocyte chemotaxis	13	8.90411	6.94945e-08	P78556, A0A024RDA5, P06702, P05109, O14672, P10147, Q6I9S7, P13500, P19876, Q14DR2, P09341, P05231, P01584	138	194	16650	8.08494	0.0002407	6.87797e-06	6.16714e-06
GOTERM_BP_FAT	GO:0022610~biological adhesion	37	25.3425	7.56685e-08	P05106, A0A024R4P3, Q9Y5Q3, Q96TA1, Q9NPY3, P05109, O14672, Q9BXX0, P13500, O95497, Q07352, A0A0S2Z4I9, P61587, P05231, Q5STB3, P02786, Q15025, Q9Y336, P26012, A0A024R229, P06702, P49279, A0A024R7M7, P11532, Q9H4X1, A0A0S2Z381, P08174, P25815, P17813, Q13291, Q92544, Q16520, P16070, O15389, A0A024R0V4, P09326, Q9H4M9, P01584	138	1705	16650	2.61826	0.000262081	7.28099e-06	6.52851e-06
GOTERM_BP_FAT	GO:1990266~neutrophil migration	10	6.84932	7.81103e-08	P01583, P78556, A0A024RDA5, P06702, P09341, P05109, P10147, P13500, P01584, P19876	138	94	16650	12.8353	0.000270537	7.31281e-06	6.55704e-06
GOTERM_BP_FAT	GO:0007159~leukocyte cell-cell adhesion	19	13.0137	1.14686e-07	P06702, Q9Y5Q3, P49279, P05109, A0A024R7M7, P13500, O95497, Q07352, A0A0S2Z381, P08174, Q13291, Q16520, P16070, P05231, P09326, Q5STB3, P02786, Q15025, P01584	138	491	16650	4.66882	0.000397194	1.04545e-05	9.37408e-06
GOTERM_BP_FAT	GO:0048584~positive regulation of response to stimulus	40	27.3973	2.27165e-07	P01583, A0A024RDA5, P05106, A0A024R4P3, P12318, P05109, O14672, Q6I9S7, P35354, P13500, A0A024R4J1, P19876, Q03405, E9KL30, P05231, Q5STB3, P02786, Q15025, P07333, A0A140VJI7, P20333, Q9HC98, P78556, P06702, P49279, P10147, P28074, Q9H4X1, A0A0S2Z381, Q14DR2, P08174, P17813, P08571, P09341, Q13291, Q96KP6, P16070, P09668, P04035, P01584	138	2030	16650	2.37738	0.000786589	2.01769e-05	1.80916e-05
GOTERM_BP_FAT	GO:0032103~positive regulation of response to external stimulus	14	9.58904	3.15908e-07	A0A024RDA5, P06702, P05109, O14672, P10147, Q6I9S7, P35354, P13500, P19876, P09341, P05231, Q5STB3, Q15025, P01584	138	267	16650	6.32633	0.00109371	2.73576e-05	2.45302e-05
GOTERM_BP_FAT	GO:0001775~cell activation	25	17.1233	3.67834e-07	A0A024RDA5, P05106, Q9Y5Q3, Q9NPY3, O14672, P13500, O95497, Q07352, P05231, Q9NSI8, P02786, P01033, Q13422, P49279, P12429, A0A024R7M7, P10147, Q9H4X1, A0A0S2Z381, P08174, Q13291, A0A140VJP8, Q16520, P09326, P01584	138	910	16650	3.31462	0.00127336	3.10775e-05	2.78656e-05
GOTERM_BP_FAT	GO:0050776~regulation of immune response	25	17.1233	3.82748e-07	Q6GTX8, A0A024R4P3, P12318, A0A024R4J1, E9KL30, P05231, Q5STB3, Q9NSI8, P02786, Q15025, A0A140VJI7, Q496F6, Q9Y336, P49279, A0A024R7M7, P28074, Q9H4X1, A0A0S2Z381, P08174, P08571, Q13291, Q96KP6, P09326, P09668, P01584	138	912	16650	3.30735	0.00132496	3.15676e-05	2.83051e-05
GOTERM_BP_FAT	GO:0097530~granulocyte migration	10	6.84932	4.14351e-07	P01583, P78556, A0A024RDA5, P06702, P09341, P05109, P10147, P13500, P01584, P19876	138	114	16650	10.5835	0.00143428	3.33794e-05	2.99297e-05
GOTERM_BP_FAT	GO:0030593~neutrophil chemotaxis	9	6.16438	4.4085e-07	P78556, A0A024RDA5, P06702, P09341, P05109, P10147, P13500, P01584, P19876	138	84	16650	12.927	0.00152594	3.47069e-05	3.112e-05
GOTERM_BP_FAT	GO:0016337~single organismal cell-cell adhesion	22	15.0685	4.83297e-07	P06702, P05106, Q9Y5Q3, Q9NPY3, P49279, P05109, A0A024R7M7, P13500, O95497, Q07352, Q9H4X1, A0A0S2Z381, P08174, Q13291, Q16520, P16070, P05231, P09326, Q5STB3, P02786, Q15025, P01584	138	725	16650	3.66117	0.00167274	3.72031e-05	3.33582e-05
GOTERM_BP_FAT	GO:0033993~response to lipid	24	16.4384	5.23988e-07	Q9H3M7, P78556, A0A024RDA5, P08910, P49279, P05109, P12429, O94788, P10147, Q6I9S7, P35354, P13500, Q07352, O60427, P19876, P17813, P08571, P09341, Q96KP6, P05231, Q5STB3, P09668, P01584, P20333	138	860	16650	3.36704	0.00181345	3.94586e-05	3.53806e-05
GOTERM_BP_FAT	GO:0097529~myeloid leukocyte migration	11	7.53425	7.70226e-07	P01583, P78556, A0A024RDA5, P06702, P09341, P05109, P10147, P05231, P13500, P01584, P19876	138	159	16650	8.34701	0.00266451	5.67673e-05	5.09005e-05
GOTERM_BP_FAT	GO:0070371~ERK1 and ERK2 cascade	13	8.90411	7.90896e-07	P78556, P10147, P11532, P13500, Q07352, Q13291, P16070, P05231, Q5STB3, P09668, Q15025, P07333, P04035	138	243	16650	6.45464	0.00273592	5.70763e-05	5.11776e-05
GOTERM_BP_FAT	GO:0070486~leukocyte aggregation	17	11.6438	1.03092e-06	P06702, Q9Y5Q3, P49279, P05109, A0A024R7M7, P13500, O95497, Q07352, A0A0S2Z381, P08174, Q13291, Q16520, P16070, P05231, P09326, P02786, P01584	138	454	16650	4.51781	0.00356475	7.28799e-05	6.53479e-05
GOTERM_BP_FAT	GO:0002819~regulation of adaptive immune response	10	6.84932	1.10591e-06	A0A0S2Z381, P49279, Q13291, A0A024R7M7, P05231, P09326, Q5STB3, Q9NSI8, P02786, P01584	138	128	16650	9.42595	0.00382356	7.66177e-05	6.86994e-05
GOTERM_BP_FAT	GO:0071310~cellular response to organic substance	40	27.3973	1.52373e-06	P01583, Q14765, A0A024RDA5, P05106, P08910, Q9NZH8, O94788, Q6I9S7, A0A024R718, P35354, P13500, Q07352, P19876, E9KL30, Q15583, P05231, Q5STB3, P07333, A0A140VJI7, P20333, Q6FIF0, P78556, A0A024R7M7, P10147, P28074, P16989, Q6FGT0, Q14DR2, P17813, Q04941, P08571, P09341, Q96KP6, A0A140VJP8, P16070, P09668, Q9H4M9, P04035, P02795, P01584	138	2186	16650	2.20773	0.00526431	0.000102454	9.18652e-05
GOTERM_BP_FAT	GO:0098602~single organism cell adhesion	22	15.0685	1.53799e-06	P06702, P05106, Q9Y5Q3, Q9NPY3, P49279, P05109, A0A024R7M7, P13500, O95497, Q07352, Q9H4X1, A0A0S2Z381, P08174, Q13291, Q16520, P16070, P05231, P09326, Q5STB3, P02786, Q15025, P01584	138	779	16650	3.40738	0.00531343	0.000102454	9.18652e-05
GOTERM_BP_FAT	GO:0071216~cellular response to biotic stimulus	11	7.53425	1.84671e-06	Q9H3M7, P78556, A0A024RDA5, P08571, Q96KP6, P10147, P05231, Q5STB3, P13500, P01584, P20333	138	175	16650	7.58385	0.00637659	0.000120698	0.000108224
GOTERM_BP_FAT	GO:0071621~granulocyte chemotaxis	9	6.16438	2.10925e-06	P78556, A0A024RDA5, P06702, P09341, P05109, P10147, P13500, P01584, P19876	138	103	16650	10.5424	0.00727981	0.000135304	0.000121321
GOTERM_BP_FAT	GO:0045765~regulation of angiogenesis	12	8.21918	2.24766e-06	P01583, Q9H4X1, A0A024RDA5, P17813, Q13822, P12429, P05231, P35354, A0A140VJI7, P09668, P13500, P01584	138	222	16650	6.52174	0.00775567	0.000141562	0.000126931
GOTERM_BP_FAT	GO:0009617~response to bacterium	18	12.3288	2.40056e-06	P78556, A0A024RDA5, P06702, P49279, P05109, P12429, P10147, Q6I9S7, P35354, P13500, P19876, P08571, P09341, Q96KP6, P05231, Q5STB3, P01584, P20333	138	544	16650	3.99217	0.00828109	0.000148492	0.000133146
GOTERM_BP_FAT	GO:0009607~response to biotic stimulus	23	15.7534	2.5484e-06	Q9H3M7, P78556, A0A024RDA5, P06702, P49279, P05109, P12429, Q9NR30, P10147, Q6I9S7, P35354, P13500, P19876, P08174, P08571, P09341, Q96KP6, Q9Y6Y0, Q16520, P05231, Q5STB3, P01584, P20333	138	873	16650	3.17869	0.00878883	0.000154871	0.000138866
GOTERM_BP_FAT	GO:0098609~cell-cell adhesion	27	18.4932	2.6091e-06	P05106, Q9Y5Q3, Q96TA1, Q9NPY3, P05109, P13500, O95497, Q07352, A0A0S2Z4I9, P05231, Q5STB3, P02786, Q15025, A0A024R229, P06702, P49279, A0A024R7M7, Q9H4X1, A0A0S2Z381, P08174, P25815, Q13291, Q16520, P16070, A0A024R0V4, P09326, Q9H4M9, P01584	138	1164	16650	2.79863	0.00899723	0.000155827	0.000139722
GOTERM_BP_FAT	GO:0045321~leukocyte activation	21	14.3836	3.11505e-06	A0A024RDA5, Q13422, Q9Y5Q3, Q9NPY3, P49279, O14672, P12429, A0A024R7M7, P10147, P13500, O95497, Q07352, A0A0S2Z381, P08174, Q13291, Q16520, P05231, P09326, Q9NSI8, P02786, P01584	138	747	16650	3.39183	0.0107325	0.00018289	0.000163989
GOTERM_BP_FAT	GO:0071222~cellular response to lipopolysaccharide	10	6.84932	3.91019e-06	P78556, A0A024RDA5, P08571, Q96KP6, P10147, P05231, Q5STB3, P13500, P01584, P20333	138	149	16650	8.09746	0.0134536	0.000225748	0.000202417
GOTERM_BP_FAT	GO:0051235~maintenance of location	13	8.90411	4.97699e-06	P06702, P05106, B4E321, P05109, Q8WXH0, P10147, P11532, Q14DR2, Q99541, P05231, Q5STB3, Q9H4M9, P01584	138	290	16650	5.40855	0.0170926	0.000278179	0.000249429
GOTERM_BP_FAT	GO:0002690~positive regulation of leukocyte chemotaxis	8	5.47945	4.97895e-06	A0A024RDA5, P09341, O14672, P10147, Q6I9S7, P05231, P13500, P19876	138	82	16650	11.7709	0.0170993	0.000278179	0.000249429
GOTERM_BP_FAT	GO:0071219~cellular response to molecule of bacterial origin	10	6.84932	5.40455e-06	P78556, A0A024RDA5, P08571, Q96KP6, P10147, P05231, Q5STB3, P13500, P01584, P20333	138	155	16650	7.78401	0.0185473	0.000297164	0.000266453
GOTERM_BP_FAT	GO:0050729~positive regulation of inflammatory response	9	6.16438	5.49352e-06	P06702, P05109, P10147, P05231, P35354, Q5STB3, P13500, Q15025, P01584	138	117	16650	9.28094	0.0188497	0.000297337	0.000266608
GOTERM_BP_FAT	GO:0071356~cellular response to tumor necrosis factor	12	8.21918	5.57938e-06	Q6FIF0, P78556, A0A024RDA5, E9KL30, P10147, P28074, P16989, P05231, Q5STB3, P13500, Q07352, P20333	138	244	16650	5.93371	0.0191414	0.000297338	0.000266608
GOTERM_BP_FAT	GO:1901342~regulation of vasculature development	12	8.21918	5.80111e-06	P01583, Q9H4X1, A0A024RDA5, P17813, Q13822, P12429, P05231, P35354, A0A140VJI7, P09668, P13500, P01584	138	245	16650	5.90949	0.0198945	0.00030447	0.000273004
GOTERM_BP_FAT	GO:0008284~positive regulation of cell proliferation	22	15.0685	5.91517e-06	P01033, A0A024R5S7, P05106, O14672, P15408, O94788, A0A024R7M7, Q6I9S7, P35354, A0A024R718, P13500, A0A0S2Z381, P08174, Q13291, P05231, Q5STB3, P02786, A0A140VJI7, P09668, P07333, P04035, P01584	138	849	16650	3.12644	0.0202817	0.000305823	0.000274217
GOTERM_BP_FAT	GO:1901700~response to oxygen-containing compound	30	20.5479	6.92184e-06	Q9H3M7, A0A024RDA5, P08910, P05109, O94788, Q6I9S7, A0A024R718, P35354, P13500, O60427, Q07352, P19876, P05231, Q5STB3, P20333, P78556, P01033, P49279, A0A024R7M7, P10147, Q6FGT0, A0A0S2Z381, Q14DR2, P08174, P08571, P09341, Q96KP6, P09668, P04035, P01584	138	1466	16650	2.46901	0.0236922	0.000352607	0.000316165
GOTERM_BP_FAT	GO:0042127~regulation of cell proliferation	31	21.2329	7.33539e-06	Q9H3M7, P01583, A0A024RDA5, P05106, O14672, O94788, P15408, Q6I9S7, A0A024R718, P35354, P13500, Q07352, P19876, P05231, Q5STB3, P02786, P07333, A0A140VJI7, P20333, A0A024R5S7, P01033, A0A024R7M7, Q9H4X1, A0A0S2Z381, P08174, P17813, P09341, Q13291, P09668, P04035, P01584	138	1552	16650	2.40993	0.0250898	0.000368258	0.000330199
GOTERM_BP_FAT	GO:0042592~homeostatic process	32	21.9178	8.33545e-06	P01583, P05106, A0A024R4P3, Q9Y5Q3, P05109, P35354, P13500, Q07352, A0A024R4J1, P05231, Q5STB3, P02786, P07333, Q9C0K1, P06702, Q13422, P49279, A0A024R7M7, P10147, P11532, Q6FGT0, A0A0S2Z381, Q14DR2, P08174, A0A140VJP8, Q92544, P49643, P09668, Q9H4M9, P04035, P02795, P01584	138	1645	16650	2.34703	0.0284612	0.000412485	0.000369856
GOTERM_BP_FAT	GO:0010038~response to metal ion	13	8.90411	9.1667e-06	P01583, Q9H3M7, P04732, P04733, A0A024R6T4, P05109, P35354, Q6FGT0, Q14DR2, P08571, A0A140VJP8, P05231, P02795	138	308	16650	5.09246	0.0312547	0.000447232	0.000401011
GOTERM_BP_FAT	GO:0001944~vasculature development	18	12.3288	1.09244e-05	P01583, P26012, A0A024RDA5, P05106, Q13685, Q13822, P12429, O94788, P35354, P13500, Q07352, Q9H4X1, P15144, P17813, P05231, A0A140VJI7, P09668, P01584	138	610	16650	3.56023	0.0371353	0.000525585	0.000471267
GOTERM_BP_FAT	GO:0035556~intracellular signal transduction	43	29.4521	1.20381e-05	P01583, Q14765, A0A024RDA5, P05109, P35354, P13500, O95497, Q07352, A0A024R4J1, Q03405, E9KL30, P61587, P05231, Q5STB3, Q15025, P07333, A0A140VJI7, P20333, Q9HC98, Q6FIF0, P78556, P06702, Q7L591, A0A024R7M7, Q9UIA0, P10147, P11532, P28074, P16989, Q9H4X1, A0A0S2Z381, Q14DR2, P08571, P09341, Q13291, Q96KP6, A0A140VJP8, Q9Y6Y0, Q16520, P16070, P09668, P04035, P01584	138	2657	16650	1.95259	0.0408426	0.000571231	0.000512195
GOTERM_BP_FAT	GO:0051240~positive regulation of multicellular organismal process	29	19.863	1.26486e-05	P01583, A0A024RDA5, P05106, P35354, P13500, O95497, Q07352, P05231, Q5STB3, P02786, P07333, A0A140VJI7, P78556, P06702, Q13685, P49279, Q13822, P12429, P10147, P11532, P16989, Q9H4X1, A0A0S2Z381, P17813, P08571, Q13291, P09668, P04035, P01584	138	1431	16650	2.44508	0.0428691	0.000592093	0.000530901
GOTERM_BP_FAT	GO:1903039~positive regulation of leukocyte cell-cell adhesion	11	7.53425	1.29891e-05	A0A0S2Z381, P08174, Q13291, A0A024R7M7, P16070, P05231, Q5STB3, P02786, P13500, O95497, P01584	138	218	16650	6.08795	0.0439973	0.000599923	0.000537922
GOTERM_BP_FAT	GO:1990267~response to transition metal nanoparticle	9	6.16438	1.33763e-05	P01583, Q6FGT0, P04732, A0A024R6T4, P04733, P05109, A0A140VJP8, P35354, P02795	138	132	16650	8.22628	0.0452787	0.000609677	0.000546668
GOTERM_BP_FAT	GO:0043207~response to external biotic stimulus	21	14.3836	1.45501e-05	P78556, A0A024RDA5, P06702, P49279, P05109, P12429, Q9NR30, P10147, Q6I9S7, P35354, P13500, P19876, P08571, P09341, Q96KP6, Q9Y6Y0, Q16520, P05231, Q5STB3, P01584, P20333	138	829	16650	3.05633	0.0491528	0.000646174	0.000579393
GOTERM_BP_FAT	GO:0051707~response to other organism	21	14.3836	1.45501e-05	P78556, A0A024RDA5, P06702, P49279, P05109, P12429, Q9NR30, P10147, Q6I9S7, P35354, P13500, P19876, P08571, P09341, Q96KP6, Q9Y6Y0, Q16520, P05231, Q5STB3, P01584, P20333	138	829	16650	3.05633	0.0491528	0.000646174	0.000579393
GOTERM_BP_FAT	GO:0050715~positive regulation of cytokine secretion	8	5.47945	1.51874e-05	P01583, Q9H4X1, P08571, Q13291, P10147, Q5STB3, P07333, P01584	138	97	16650	9.95069	0.0512495	0.000665937	0.000597113
GOTERM_BP_FAT	GO:0071294~cellular response to zinc ion	5	3.42466	1.5448e-05	P04732, A0A024R6T4, P04733, A0A140VJP8, P02795	138	19	16650	31.7506	0.0521057	0.000668899	0.000599769
GOTERM_BP_FAT	GO:0001816~cytokine production	18	12.3288	1.69079e-05	P01583, P78556, P06702, P49279, P05109, A0A024R7M7, P10147, P35354, P13500, Q9H4X1, P08174, P08571, Q13291, Q16520, P05231, Q5STB3, P07333, P01584	138	631	16650	3.44174	0.0568871	0.000723072	0.000648343
GOTERM_BP_FAT	GO:0002526~acute inflammatory response	9	6.16438	1.84972e-05	P01583, P08174, P05109, P05231, Q86VB7, P35354, Q5STB3, O95497, P01584	138	138	16650	7.86862	0.0620654	0.000773833	0.000693858
GOTERM_BP_FAT	GO:0002688~regulation of leukocyte chemotaxis	8	5.47945	1.85416e-05	A0A024RDA5, P09341, O14672, P10147, Q6I9S7, P05231, P13500, P19876	138	100	16650	9.65217	0.0622095	0.000773833	0.000693858
GOTERM_BP_FAT	GO:0042981~regulation of apoptotic process	28	19.1781	2.41282e-05	Q9H3M7, P01583, Q96TA1, P05109, O94788, P35354, P13500, O95497, Q07352, Q03405, P05231, Q5STB3, P07333, P20333, Q6FIF0, P01033, P06702, A0A024R7M7, P10147, P16989, Q9H4X1, A0A0S2Z381, P17813, Q9Y6Y0, P16070, P09668, P04035, P01584	138	1400	16650	2.41304	0.0801836	0.000995002	0.00089217
GOTERM_BP_FAT	GO:0032101~regulation of response to external stimulus	19	13.0137	2.59504e-05	A0A024RDA5, P06702, P05109, O14672, P10147, Q6I9S7, P35354, P13500, P19876, A0A0S2Z381, Q03405, P08174, P09341, P05231, Q5STB3, Q15025, P04035, P01584, P20333	138	721	16650	3.17946	0.0859714	0.00105756	0.000948259
GOTERM_BP_FAT	GO:0043067~regulation of programmed cell death	28	19.1781	2.8403e-05	Q9H3M7, P01583, Q96TA1, P05109, O94788, P35354, P13500, O95497, Q07352, Q03405, P05231, Q5STB3, P07333, P20333, Q6FIF0, P01033, P06702, A0A024R7M7, P10147, P16989, Q9H4X1, A0A0S2Z381, P17813, Q9Y6Y0, P16070, P09668, P04035, P01584	138	1413	16650	2.39084	0.0937041	0.00114405	0.00102581
GOTERM_BP_FAT	GO:0002274~myeloid leukocyte activation	9	6.16438	2.91585e-05	A0A024RDA5, Q9NPY3, P49279, Q13291, O14672, P12429, Q16520, P10147, P09326	138	147	16650	7.38687	0.0960727	0.00116098	0.00104099
GOTERM_BP_FAT	GO:0010035~response to inorganic substance	15	10.274	3.26916e-05	P01583, Q9H3M7, P04732, P04733, A0A024R6T4, P05109, P35354, Q6FGT0, A0A0S2Z381, Q14DR2, P08571, A0A140VJP8, P05231, Q5STB3, P02795	138	469	16650	3.85881	0.107069	0.00128686	0.00115386
GOTERM_BP_FAT	GO:0010941~regulation of cell death	29	19.863	3.33321e-05	Q9H3M7, P01583, Q96TA1, P05109, O94788, P35354, P13500, O95497, Q07352, Q03405, P05231, Q5STB3, P07333, P20333, Q6FIF0, P01033, P06702, A0A024R7M7, P10147, P16989, Q9H4X1, A0A0S2Z381, Q14DR2, P17813, Q9Y6Y0, P16070, P09668, P04035, P01584	138	1509	16650	2.3187	0.109048	0.00129733	0.00116325
GOTERM_BP_FAT	GO:0050707~regulation of cytokine secretion	9	6.16438	3.37966e-05	P01583, Q9H4X1, P08571, Q13291, P10147, P05231, Q5STB3, P07333, P01584	138	150	16650	7.23913	0.11048	0.00130079	0.00116636
GOTERM_BP_FAT	GO:0032602~chemokine production	7	4.79452	3.78965e-05	P01583, P06702, P05109, P05231, Q5STB3, P07333, P01584	138	76	16650	11.1127	0.123024	0.00144257	0.00129348
GOTERM_BP_FAT	GO:0002443~leukocyte mediated immunity	13	8.90411	3.84138e-05	P49279, P12429, A0A024R7M7, P10147, Q6I9S7, P08174, Q13291, Q16520, P05231, Q5STB3, P02786, P09668, P01584	138	356	16650	4.40584	0.124594	0.00144636	0.00129688
GOTERM_BP_FAT	GO:0022409~positive regulation of cell-cell adhesion	11	7.53425	3.92828e-05	A0A0S2Z381, P08174, Q13291, A0A024R7M7, P16070, P05231, Q5STB3, P02786, P13500, O95497, P01584	138	248	16650	5.35151	0.127226	0.00146318	0.00131196
GOTERM_BP_FAT	GO:0070372~regulation of ERK1 and ERK2 cascade	11	7.53425	4.06433e-05	P78556, Q13291, P10147, P11532, P16070, P05231, Q5STB3, P13500, P07333, Q15025, P04035	138	249	16650	5.33002	0.131329	0.00149775	0.00134296
GOTERM_BP_FAT	GO:0001660~fever generation	4	2.73973	4.41513e-05	P01583, P35354, Q5STB3, P01584	138	9	16650	53.6232	0.141822	0.0015949	0.00143007
GOTERM_BP_FAT	GO:0080134~regulation of response to stress	26	17.8082	4.42005e-05	P01583, P05109, P35354, P13500, O95497, Q03405, E9KL30, P05231, Q5STB3, Q15025, P20333, Q9HC98, P06702, B4E321, P10147, P28074, P16989, A0A0S2Z381, Q14DR2, P08174, P08571, Q13291, Q96KP6, P16070, P04035, P01584	138	1285	16650	2.44121	0.141968	0.0015949	0.00143007
GOTERM_BP_FAT	GO:0006953~acute-phase response	6	4.10959	4.51721e-05	P01583, P05231, Q86VB7, P35354, Q5STB3, P01584	138	48	16650	15.0815	0.144851	0.00161027	0.00144385
GOTERM_BP_FAT	GO:0048585~negative regulation of response to stimulus	27	18.4932	4.55561e-05	P01583, A0A024RDA5, P13500, O95497, Q03405, E9KL30, P05231, Q5STB3, Q9NSI8, Q15025, A0A140VJI7, P20333, B4E321, A0A024R7M7, P11532, P28074, P16989, A0A0S2Z381, P08174, P17813, P08571, Q13291, Q96KP6, Q9Y6Y0, P16070, P04035, P01584	138	1369	16650	2.37955	0.145988	0.00161027	0.00144385
GOTERM_BP_FAT	GO:0002822~regulation of adaptive immune response based on somatic recombination of immune receptors built from immunoglobulin superfamily domains	8	5.47945	5.11626e-05	A0A0S2Z381, P49279, Q13291, A0A024R7M7, P05231, Q5STB3, P02786, P01584	138	117	16650	8.24972	0.162414	0.00179017	0.00160516
GOTERM_BP_FAT	GO:0046916~cellular transition metal ion homeostasis	7	4.79452	5.43981e-05	Q9C0K1, P06702, P49279, P05109, A0A140VJP8, P02786, P02795	138	81	16650	10.4267	0.17175	0.00187818	0.00168407
GOTERM_BP_FAT	GO:0045087~innate immune response	20	13.6986	5.47622e-05	Q496F6, P78556, P06702, Q9NZH8, P49279, P05109, A0A024R7M7, P10147, P28074, P13500, O95497, P08174, P08571, Q13291, Q96KP6, E9KL30, P16070, Q15025, P07333, P02795	138	836	16650	2.88642	0.172794	0.00187818	0.00168407
GOTERM_BP_FAT	GO:0050727~regulation of inflammatory response	12	8.21918	5.78429e-05	A0A0S2Z381, P06702, P08174, P05109, P10147, P05231, P35354, Q5STB3, P13500, Q15025, P01584, P20333	138	314	16650	4.61091	0.181575	0.00196068	0.00175804
GOTERM_BP_FAT	GO:0070098~chemokine-mediated signaling pathway	7	4.79452	5.82996e-05	P78556, A0A024RDA5, P09341, P10147, Q6I9S7, P13500, P19876	138	82	16650	10.2996	0.182869	0.00196068	0.00175804
GOTERM_BP_FAT	GO:0000165~MAPK cascade	20	13.6986	5.93089e-05	P01583, P78556, A0A024R7M7, P10147, P11532, P28074, P13500, Q07352, A0A024R4J1, Q13291, E9KL30, P16070, P05231, Q5STB3, P09668, Q15025, P07333, P04035, P01584, P20333	138	841	16650	2.86926	0.185721	0.00197544	0.00177128
GOTERM_BP_FAT	GO:0050921~positive regulation of chemotaxis	8	5.47945	6.33864e-05	A0A024RDA5, P09341, O14672, P10147, Q6I9S7, P05231, P13500, P19876	138	121	16650	7.977	0.197142	0.00209115	0.00187503
GOTERM_BP_FAT	GO:0050663~cytokine secretion	9	6.16438	6.64164e-05	P01583, Q9H4X1, P08571, Q13291, P10147, P05231, Q5STB3, P07333, P01584	138	165	16650	6.58103	0.205525	0.00217044	0.00194613
GOTERM_BP_FAT	GO:0050714~positive regulation of protein secretion	10	6.84932	6.9983e-05	P01583, Q9H4X1, Q14DR2, P08571, Q13291, P10147, P05231, Q5STB3, P07333, P01584	138	214	16650	5.63795	0.215281	0.00226562	0.00203147
GOTERM_BP_FAT	GO:0010043~response to zinc ion	6	4.10959	8.0197e-05	P04732, A0A024R6T4, P04733, P05109, A0A140VJP8, P02795	138	54	16650	13.4058	0.242562	0.00251415	0.00225432
GOTERM_BP_FAT	GO:0001568~blood vessel development	16	10.9589	8.0282e-05	P01583, P26012, A0A024RDA5, P05106, Q13685, P12429, O94788, P35354, P13500, Q07352, Q9H4X1, P15144, P17813, A0A140VJI7, P09668, P01584	138	576	16650	3.35145	0.242785	0.00251415	0.00225432
GOTERM_BP_FAT	GO:0070489~T cell aggregation	14	9.58904	8.05631e-05	Q9Y5Q3, P49279, A0A024R7M7, P13500, O95497, Q07352, A0A0S2Z381, P08174, Q13291, Q16520, P05231, P09326, P02786, P01584	138	446	16650	3.78729	0.243522	0.00251415	0.00225432
GOTERM_BP_FAT	GO:0042110~T cell activation	14	9.58904	8.05631e-05	Q9Y5Q3, P49279, A0A024R7M7, P13500, O95497, Q07352, A0A0S2Z381, P08174, Q13291, Q16520, P05231, P09326, P02786, P01584	138	446	16650	3.78729	0.243522	0.00251415	0.00225432
GOTERM_BP_FAT	GO:0071593~lymphocyte aggregation	14	9.58904	8.23993e-05	Q9Y5Q3, P49279, A0A024R7M7, P13500, O95497, Q07352, A0A0S2Z381, P08174, Q13291, Q16520, P05231, P09326, P02786, P01584	138	447	16650	3.77882	0.248319	0.00254849	0.00228511
GOTERM_BP_FAT	GO:0001819~positive regulation of cytokine production	13	8.90411	8.35e-05	P01583, P78556, P49279, P10147, P35354, P13500, Q9H4X1, P08571, Q13291, P05231, Q5STB3, P07333, P01584	138	386	16650	4.06342	0.25118	0.00255968	0.00229514
GOTERM_BP_FAT	GO:0045766~positive regulation of angiogenesis	8	5.47945	8.61154e-05	P01583, A0A024RDA5, P17813, P12429, P35354, A0A140VJI7, P09668, P01584	138	127	16650	7.60014	0.257934	0.0026167	0.00234627
GOTERM_BP_FAT	GO:0032844~regulation of homeostatic process	14	9.58904	9.01118e-05	P05106, Q9Y5Q3, P10147, P11532, P35354, Q07352, A0A0S2Z381, Q14DR2, P05231, Q5STB3, P02786, P07333, P04035, P01584	138	451	16650	3.7453	0.268137	0.00271432	0.0024338
GOTERM_BP_FAT	GO:0033619~membrane protein proteolysis	6	4.10959	9.55985e-05	P01033, O14672, Q5STB3, P09668, P01584, P20333	138	56	16650	12.927	0.281916	0.00285477	0.00255973
GOTERM_BP_FAT	GO:0023014~signal transduction by protein phosphorylation	20	13.6986	0.000103248	P01583, P78556, A0A024R7M7, P10147, P11532, P28074, P13500, Q07352, A0A024R4J1, Q13291, E9KL30, P16070, P05231, Q5STB3, P09668, Q15025, P07333, P04035, P01584, P20333	138	877	16650	2.75147	0.300696	0.00305685	0.00274093
GOTERM_BP_FAT	GO:0070374~positive regulation of ERK1 and ERK2 cascade	9	6.16438	0.000108532	P78556, Q13291, P10147, P16070, P05231, Q5STB3, P13500, P07333, P04035	138	177	16650	6.13486	0.31338	0.00318605	0.00285678
GOTERM_BP_FAT	GO:0051222~positive regulation of protein transport	14	9.58904	0.000109789	P01583, P10147, P35354, P13500, Q9H4X1, Q14DR2, P08571, Q13291, E9KL30, Q92544, P05231, Q5STB3, P07333, P01584	138	460	16650	3.67202	0.316363	0.00319586	0.00286557
GOTERM_BP_FAT	GO:0031349~positive regulation of defense response	13	8.90411	0.000122441	P06702, P05109, P10147, P28074, P35354, P13500, P08571, Q96KP6, E9KL30, P05231, Q5STB3, Q15025, P01584	138	402	16650	3.90169	0.345681	0.00353446	0.00316918
GOTERM_BP_FAT	GO:0002460~adaptive immune response based on somatic recombination of immune receptors built from immunoglobulin superfamily domains	11	7.53425	0.000128693	A0A0S2Z381, P08174, P49279, Q13291, A0A024R7M7, Q16520, P05231, Q5STB3, P02786, P09668, P01584	138	286	16650	4.64047	0.359702	0.00368424	0.00330348
GOTERM_BP_FAT	GO:0010574~regulation of vascular endothelial growth factor production	5	3.42466	0.000131909	P01583, P05231, P35354, P13500, P01584	138	32	16650	18.8519	0.366796	0.00374535	0.00335828
GOTERM_BP_FAT	GO:0019915~lipid storage	6	4.10959	0.000133135	P05106, Q99541, P05231, Q5STB3, Q9H4M9, P01584	138	60	16650	12.0652	0.36948	0.00374943	0.00336193
GOTERM_BP_FAT	GO:0002521~leukocyte differentiation	14	9.58904	0.000147777	Q13422, Q9Y5Q3, A0A024R7M7, P10147, O95497, Q07352, A0A0S2Z381, Q14DR2, Q13291, Q16520, P05231, Q5STB3, P02786, P07333	138	474	16650	3.56357	0.400666	0.00412822	0.00370157
GOTERM_BP_FAT	GO:0001525~angiogenesis	13	8.90411	0.000157489	P01583, A0A024RDA5, P05106, Q13685, P12429, P35354, P13500, Q9H4X1, P15144, P17813, A0A140VJI7, P09668, P01584	138	413	16650	3.79777	0.420498	0.00433094	0.00388334
GOTERM_BP_FAT	GO:0014070~response to organic cyclic compound	20	13.6986	0.000157534	Q9H3M7, P08910, P12429, O94788, Q9NR30, P10147, P35354, A0A024R718, P13500, Q07352, O60427, A0A024R5Q7, Q6FGT0, A0A0S2Z381, Q14DR2, P17813, Q99541, P05231, Q5STB3, P01584	138	906	16650	2.6634	0.420588	0.00433094	0.00388334
GOTERM_BP_FAT	GO:0051047~positive regulation of secretion	12	8.21918	0.000171247	P01583, Q9H4X1, P06702, Q14DR2, P08571, P05109, Q13291, P10147, P05231, Q5STB3, P07333, P01584	138	355	16650	4.07838	0.447471	0.00467085	0.00418812
GOTERM_BP_FAT	GO:0006915~apoptotic process	30	20.5479	0.000172991	Q9H3M7, P01583, Q96TA1, P05109, O94788, P35354, P13500, O95497, Q07352, Q03405, P05231, Q5STB3, P07333, P20333, Q9HC98, Q6FIF0, P01033, P06702, A0A024R7M7, P10147, P16989, Q9H4X1, A0A0S2Z381, P17813, P08571, Q9Y6Y0, P16070, P09668, P04035, P01584	138	1747	16650	2.07187	0.4508	0.00468157	0.00419773
GOTERM_BP_FAT	GO:1904018~positive regulation of vasculature development	8	5.47945	0.000180662	P01583, A0A024RDA5, P17813, P12429, P35354, A0A140VJI7, P09668, P01584	138	143	16650	6.74977	0.465204	0.00485127	0.0043499
GOTERM_BP_FAT	GO:0002250~adaptive immune response	13	8.90411	0.000184006	Q6GTX8, P49279, A0A024R7M7, A0A0S2Z381, P08174, Q13291, Q16520, P05231, Q5STB3, Q9NSI8, P02786, P09668, P01584	138	420	16650	3.73447	0.471364	0.00490305	0.00439632
GOTERM_BP_FAT	GO:0006468~protein phosphorylation	31	21.2329	0.000200998	P01583, P05106, O14672, B5MC51, P13500, Q07352, A0A024R4J1, Q03405, E9KL30, P05231, Q5STB3, Q9NSI8, Q15025, P07333, P20333, Q9HC98, P78556, P49279, Q9H9T3, Q13822, A0A024R7M7, P10147, P11532, P28074, Q9H4X1, P17813, Q13291, P16070, P09668, P04035, P01584	138	1852	16650	2.01956	0.501587	0.00531493	0.00476564
GOTERM_BP_FAT	GO:0046165~alcohol biosynthetic process	7	4.79452	0.000206763	Q15800, Q14534, Q16850, Q5STB3, P37268, P04035, P01584	138	103	16650	8.19966	0.511444	0.00539529	0.00483769
GOTERM_BP_FAT	GO:0006875~cellular metal ion homeostasis	14	9.58904	0.000208709	Q9C0K1, P06702, A0A024R4P3, P49279, P05109, P10147, P11532, P13500, A0A024R4J1, Q14DR2, P08174, A0A140VJP8, P02786, P02795	138	491	16650	3.44018	0.514727	0.00539529	0.00483769
GOTERM_BP_FAT	GO:0048514~blood vessel morphogenesis	14	9.58904	0.000208709	P01583, A0A024RDA5, P05106, Q13685, P12429, P35354, P13500, Q07352, Q9H4X1, P15144, P17813, A0A140VJI7, P09668, P01584	138	491	16650	3.44018	0.514727	0.00539529	0.00483769
GOTERM_BP_FAT	GO:0001659~temperature homeostasis	5	3.42466	0.00021064	P01583, Q14DR2, P35354, Q5STB3, P01584	138	36	16650	16.7572	0.517963	0.00540488	0.00484629
GOTERM_BP_FAT	GO:0008219~cell death	32	21.9178	0.000231572	Q9H3M7, P01583, Q96TA1, P05109, O94788, P15408, P35354, P13500, O95497, Q07352, Q03405, P05231, Q5STB3, P07333, P20333, Q9HC98, Q6FIF0, P01033, P06702, A0A024R7M7, P10147, P16989, Q9H4X1, A0A0S2Z381, Q14DR2, P17813, P08571, Q9Y6Y0, P16070, P09668, P04035, P01584	138	1958	16650	1.97184	0.551685	0.00589828	0.0052887
GOTERM_BP_FAT	GO:0055082~cellular chemical homeostasis	17	11.6438	0.000255918	Q9C0K1, P06702, A0A024R4P3, P49279, P05109, P10147, P11532, P13500, A0A024R4J1, Q6FGT0, Q14DR2, P08174, A0A140VJP8, Q92544, P02786, P04035, P02795	138	713	16650	2.8767	0.587951	0.00647079	0.00580204
GOTERM_BP_FAT	GO:0014074~response to purine-containing compound	8	5.47945	0.000262866	Q6FGT0, Q14DR2, P05231, P35354, P13500, Q07352, A0A024R5Q7, P01584	138	152	16650	6.35011	0.597753	0.00651473	0.00584144
GOTERM_BP_FAT	GO:0032268~regulation of cellular protein metabolic process	36	24.6575	0.000264106	P01583, P05106, P05109, P13500, Q07352, A0A024R4J1, Q03405, E9KL30, P05231, Q8N543, Q5STB3, Q9NSI8, Q15025, P07333, A0A140VJI7, P20333, P78556, P01033, Q9BX40, P06702, P49279, Q9H9T3, Q13822, P10147, P11532, P28074, P16989, Q9H4X1, P08174, P17813, Q13291, P60520, P16070, P09668, P04035, P01584	138	2346	16650	1.85144	0.599477	0.00651473	0.00584144
GOTERM_BP_FAT	GO:1903037~regulation of leukocyte cell-cell adhesion	11	7.53425	0.000266724	A0A0S2Z381, P08174, Q13291, A0A024R7M7, P16070, P05231, Q5STB3, P02786, P13500, O95497, P01584	138	313	16650	4.24017	0.603094	0.00651473	0.00584144
GOTERM_BP_FAT	GO:0046649~lymphocyte activation	16	10.9589	0.000267059	Q13422, Q9Y5Q3, P49279, A0A024R7M7, P13500, O95497, Q07352, A0A0S2Z381, P08174, Q13291, Q16520, P05231, P09326, Q9NSI8, P02786, P01584	138	643	16650	3.00223	0.603554	0.00651473	0.00584144
GOTERM_BP_FAT	GO:0030155~regulation of cell adhesion	16	10.9589	0.000267059	A0A024RDA5, O14672, A0A024R7M7, P11532, P13500, O95497, Q9H4X1, A0A0S2Z381, P08174, P17813, Q13291, P16070, P05231, Q5STB3, P02786, P01584	138	643	16650	3.00223	0.603554	0.00651473	0.00584144
GOTERM_BP_FAT	GO:0030003~cellular cation homeostasis	15	10.274	0.000270631	Q9C0K1, P06702, A0A024R4P3, P49279, P05109, P10147, P11532, P13500, A0A024R4J1, Q14DR2, P08174, A0A140VJP8, Q92544, P02786, P02795	138	573	16650	3.15843	0.608431	0.0065557	0.00587818
GOTERM_BP_FAT	GO:0009611~response to wounding	16	10.9589	0.000294831	P01583, P01033, P78556, P06702, P05106, P08910, O75923, P49279, P05109, P13500, Q07352, Q03405, P17813, P05231, Q9H4M9, P04035	138	649	16650	2.97448	0.639926	0.00709233	0.00635935
GOTERM_BP_FAT	GO:0055076~transition metal ion homeostasis	7	4.79452	0.000310332	Q9C0K1, P06702, P49279, P05109, A0A140VJP8, P02786, P02795	138	111	16650	7.6087	0.658756	0.00741373	0.00664753
GOTERM_BP_FAT	GO:2000401~regulation of lymphocyte migration	5	3.42466	0.000318591	P78556, O14672, P10147, A0A140VJI7, P13500	138	40	16650	15.0815	0.668383	0.00755889	0.00677769
GOTERM_BP_FAT	GO:0010604~positive regulation of macromolecule metabolic process	41	28.0822	0.000321573	P01583, Q14765, P05106, Q9Y5Q3, P05109, O94788, P15408, A0A024R718, P13500, Q07352, A0A024R4J1, Q03405, E9KL30, P05231, Q5STB3, P02786, Q15025, P07333, O14867, P20333, A0A024R5S7, P78556, P26012, P06702, Q13422, P49279, Q13822, P55199, P12429, P10147, Q9NR30, P28074, P16989, Q9H4X1, P17813, Q13291, Q16520, P16070, P09668, P04035, P01584	138	2856	16650	1.73205	0.671792	0.00757774	0.00679459
GOTERM_BP_FAT	GO:0002367~cytokine production involved in immune response	6	4.10959	0.000336173	P08174, P49279, Q13291, A0A024R7M7, P05231, Q5STB3	138	73	16650	9.91662	0.687983	0.00786826	0.00705509
GOTERM_BP_FAT	GO:0031649~heat generation	4	2.73973	0.00034057	P01583, P35354, Q5STB3, P01584	138	17	16650	28.3887	0.692701	0.00788002	0.00706563
GOTERM_BP_FAT	GO:1904951~positive regulation of establishment of protein localization	14	9.58904	0.000343235	P01583, P10147, P35354, P13500, Q9H4X1, Q14DR2, P08571, Q13291, E9KL30, Q92544, P05231, Q5STB3, P07333, P01584	138	517	16650	3.26718	0.695526	0.00788002	0.00706563
GOTERM_BP_FAT	GO:0045785~positive regulation of cell adhesion	12	8.21918	0.0003435	A0A0S2Z381, P08174, Q13291, A0A024R7M7, P11532, P16070, P05231, Q5STB3, P02786, P13500, O95497, P01584	138	385	16650	3.76059	0.695805	0.00788002	0.00706563
GOTERM_BP_FAT	GO:0050870~positive regulation of T cell activation	9	6.16438	0.000348608	A0A0S2Z381, P08174, Q13291, A0A024R7M7, P05231, P02786, P13500, O95497, P01584	138	210	16650	5.17081	0.701142	0.00790393	0.00708707
GOTERM_BP_FAT	GO:0022407~regulation of cell-cell adhesion	12	8.21918	0.000351126	Q9H4X1, A0A0S2Z381, P08174, Q13291, A0A024R7M7, P16070, P05231, Q5STB3, P02786, P13500, O95497, P01584	138	386	16650	3.75084	0.703739	0.00790393	0.00708707
GOTERM_BP_FAT	GO:0006873~cellular ion homeostasis	15	10.274	0.000351387	Q9C0K1, P06702, A0A024R4P3, P49279, P05109, P10147, P11532, P13500, A0A024R4J1, Q14DR2, P08174, A0A140VJP8, Q92544, P02786, P02795	138	588	16650	3.07786	0.704007	0.00790393	0.00708707
GOTERM_BP_FAT	GO:0001934~positive regulation of protein phosphorylation	19	13.0137	0.00036862	P01583, P78556, P05106, P49279, Q13822, P10147, P13500, A0A024R4J1, Q9H4X1, Q03405, P17813, Q13291, P16070, P05231, Q5STB3, P07333, P04035, P01584, P20333	138	890	16650	2.57572	0.721165	0.00823807	0.00738667
GOTERM_BP_FAT	GO:0002366~leukocyte activation involved in immune response	9	6.16438	0.000371432	A0A0S2Z381, P49279, Q13291, P12429, A0A024R7M7, Q16520, P10147, P05231, P02786	138	212	16650	5.12203	0.723869	0.00824769	0.00739531
GOTERM_BP_FAT	GO:0002824~positive regulation of adaptive immune response based on somatic recombination of immune receptors built from immunoglobulin superfamily domains	6	4.10959	0.000381249	A0A0S2Z381, P49279, P05231, Q5STB3, P02786, P01584	138	75	16650	9.65217	0.733104	0.00841176	0.00754241
GOTERM_BP_FAT	GO:0006509~membrane protein ectodomain proteolysis	5	3.42466	0.000385263	P01033, O14672, Q5STB3, P01584, P20333	138	42	16650	14.3634	0.736791	0.00844652	0.00757358
GOTERM_BP_FAT	GO:0002263~cell activation involved in immune response	9	6.16438	0.00039546	A0A0S2Z381, P49279, Q13291, P12429, A0A024R7M7, Q16520, P10147, P05231, P02786	138	214	16650	5.07416	0.74593	0.00856623	0.00768092
GOTERM_BP_FAT	GO:0043066~negative regulation of apoptotic process	18	12.3288	0.000397833	P01583, P01033, Q6FIF0, Q96TA1, A0A024R7M7, P16989, P13500, O95497, A0A0S2Z381, Q03405, Q9Y6Y0, P16070, P05231, Q5STB3, P09668, P07333, P04035, P01584	138	818	16650	2.65494	0.74801	0.00856623	0.00768092
GOTERM_BP_FAT	GO:0002252~immune effector process	17	11.6438	0.000398142	P12318, P49279, P12429, A0A024R7M7, P10147, Q6I9S7, P13500, Q9H4X1, A0A0S2Z381, P08174, Q13291, Q16520, P05231, Q5STB3, P02786, P09668, P01584	138	742	16650	2.76427	0.74828	0.00856623	0.00768092
GOTERM_BP_FAT	GO:0031347~regulation of defense response	16	10.9589	0.000452922	P06702, P05109, P10147, P28074, P35354, P13500, A0A0S2Z381, P08174, P08571, Q96KP6, E9KL30, P05231, Q5STB3, Q15025, P01584, P20333	138	676	16650	2.85567	0.791804	0.00968469	0.00868379
GOTERM_BP_FAT	GO:0051246~regulation of protein metabolic process	37	25.3425	0.000460975	P01583, P05106, P05109, P13500, Q07352, A0A024R4J1, Q03405, E9KL30, P05231, Q8N543, Q5STB3, Q9NSI8, Q15025, P07333, A0A140VJI7, P20333, P78556, P01033, Q9BX40, P06702, B4E321, P49279, Q9H9T3, Q13822, P10147, P11532, P28074, P16989, Q9H4X1, P08174, P17813, Q13291, P60520, P16070, P09668, P04035, P01584	138	2512	16650	1.77712	0.797534	0.00969754	0.00869531
GOTERM_BP_FAT	GO:0043069~negative regulation of programmed cell death	18	12.3288	0.00046336	P01583, P01033, Q6FIF0, Q96TA1, A0A024R7M7, P16989, P13500, O95497, A0A0S2Z381, Q03405, Q9Y6Y0, P16070, P05231, Q5STB3, P09668, P07333, P04035, P01584	138	829	16650	2.61971	0.799201	0.00969754	0.00869531
GOTERM_BP_FAT	GO:0012501~programmed cell death	30	20.5479	0.000463536	Q9H3M7, P01583, Q96TA1, P05109, O94788, P35354, P13500, O95497, Q07352, Q03405, P05231, Q5STB3, P07333, P20333, Q9HC98, Q6FIF0, P01033, P06702, A0A024R7M7, P10147, P16989, Q9H4X1, A0A0S2Z381, P17813, P08571, Q9Y6Y0, P16070, P09668, P04035, P01584	138	1852	16650	1.95441	0.799324	0.00969754	0.00869531
GOTERM_BP_FAT	GO:0002440~production of molecular mediator of immune response	8	5.47945	0.00046472	P08174, P49279, Q13291, A0A024R7M7, Q16520, P05231, Q5STB3, P02786	138	167	16650	5.77974	0.800146	0.00969754	0.00869531
GOTERM_BP_FAT	GO:0006909~phagocytosis	10	6.84932	0.000480593	P12318, Q9NPY3, P49279, P08571, Q13291, P12429, Q92544, Q5STB3, P13500, P01584	138	277	16650	4.35567	0.810842	0.00993998	0.00891269
GOTERM_BP_FAT	GO:0002821~positive regulation of adaptive immune response	6	4.10959	0.000484947	A0A0S2Z381, P49279, P05231, Q5STB3, P02786, P01584	138	79	16650	9.16346	0.813675	0.00993998	0.00891269
GOTERM_BP_FAT	GO:0002456~T cell mediated immunity	6	4.10959	0.000484947	P08174, P49279, Q13291, P05231, P09668, P01584	138	79	16650	9.16346	0.813675	0.00993998	0.00891269
GOTERM_BP_FAT	GO:0019725~cellular homeostasis	18	12.3288	0.000489402	Q9C0K1, P06702, A0A024R4P3, P49279, P05109, P10147, P11532, P13500, A0A024R4J1, Q6FGT0, Q14DR2, P08174, A0A140VJP8, Q92544, P05231, P02786, P04035, P02795	138	833	16650	2.60713	0.81653	0.00997229	0.00894167
GOTERM_BP_FAT	GO:0008283~cell proliferation	30	20.5479	0.000502031	P01583, A0A024RDA5, P05106, O14672, O94788, P15408, Q6I9S7, A0A024R718, P35354, P13500, Q07352, P05231, Q8N543, Q5STB3, P02786, P07333, A0A140VJI7, A0A024R5S7, P01033, P49279, A0A024R7M7, Q9H4X1, A0A0S2Z381, P08174, P17813, P09341, Q13291, P09668, P04035, P01584	138	1861	16650	1.94496	0.824387	0.0101698	0.00911877
GOTERM_BP_FAT	GO:0050778~positive regulation of immune response	16	10.9589	0.000511902	A0A024R4P3, P12318, P49279, P28074, A0A024R4J1, Q9H4X1, A0A0S2Z381, P08174, P08571, Q96KP6, E9KL30, P05231, Q5STB3, P02786, Q15025, P01584	138	684	16650	2.82227	0.830293	0.0102548	0.00919496
GOTERM_BP_FAT	GO:1902533~positive regulation of intracellular signal transduction	19	13.0137	0.000512147	P01583, P78556, P06702, P05109, P10147, P35354, P13500, A0A024R4J1, A0A0S2Z381, Q13291, P16070, P05231, Q5STB3, A0A140VJI7, P07333, P04035, P01584, P20333, Q9HC98	138	915	16650	2.50535	0.830437	0.0102548	0.00919496
GOTERM_BP_FAT	GO:0007568~aging	10	6.84932	0.000519421	P01033, A0A0S2Z381, P17813, P11532, P05231, P13500, P04035, O60427, P20333, Q9HC98	138	280	16650	4.30901	0.834659	0.0103407	0.00927197
GOTERM_BP_FAT	GO:0032270~positive regulation of cellular protein metabolic process	25	17.1233	0.000535115	P01583, P05106, P05109, P13500, A0A024R4J1, Q03405, E9KL30, P05231, Q5STB3, P07333, P20333, P78556, P06702, P49279, Q13822, P10147, P28074, P16989, Q9H4X1, P17813, Q13291, P16070, P09668, P04035, P01584	138	1420	16650	2.12416	0.843412	0.0105922	0.00949752
GOTERM_BP_FAT	GO:0051050~positive regulation of transport	19	13.0137	0.000546046	P01583, P06702, P49279, P05109, P10147, P11532, P35354, P13500, Q9H4X1, Q14DR2, P08571, Q13291, E9KL30, Q92544, P05231, Q5STB3, Q9H4M9, P07333, P01584	138	920	16650	2.49173	0.849233	0.0107472	0.00963648
GOTERM_BP_FAT	GO:0009967~positive regulation of signal transduction	25	17.1233	0.000579927	P01583, P05106, P05109, P35354, P13500, A0A024R4J1, Q03405, E9KL30, P05231, Q5STB3, P07333, A0A140VJI7, P20333, Q9HC98, P78556, P06702, P10147, P28074, A0A0S2Z381, P17813, Q13291, P16070, P09668, P04035, P01584	138	1428	16650	2.11226	0.865938	0.0113495	0.0101766
GOTERM_BP_FAT	GO:0009968~negative regulation of signal transduction	21	14.3836	0.000590787	P01583, A0A024RDA5, P11532, P28074, P16989, O95497, A0A0S2Z381, Q03405, P17813, P08571, Q13291, Q96KP6, E9KL30, Q9Y6Y0, P16070, P05231, Q5STB3, A0A140VJI7, Q15025, P04035, P01584	138	1089	16650	2.32663	0.87089	0.0114971	0.0103089
GOTERM_BP_FAT	GO:0072503~cellular divalent inorganic cation homeostasis	12	8.21918	0.000618135	Q9C0K1, A0A024R4P3, P06702, Q14DR2, P08174, P49279, P05109, A0A140VJP8, P10147, P11532, P13500, A0A024R4J1	138	413	16650	3.50563	0.882566	0.0119621	0.0107259
GOTERM_BP_FAT	GO:0042327~positive regulation of phosphorylation	19	13.0137	0.000635438	P01583, P78556, P05106, P49279, Q13822, P10147, P13500, A0A024R4J1, Q9H4X1, Q03405, P17813, Q13291, P16070, P05231, Q5STB3, P07333, P04035, P01584, P20333	138	932	16650	2.45965	0.889403	0.0121116	0.0108598
GOTERM_BP_FAT	GO:0032845~negative regulation of homeostatic process	8	5.47945	0.000635523	A0A0S2Z381, Q14DR2, Q9Y5Q3, P10147, P11532, P05231, P04035, Q07352	138	176	16650	5.48419	0.889435	0.0121116	0.0108598
GOTERM_BP_FAT	GO:0009893~positive regulation of metabolic process	42	28.7671	0.000636346	P01583, Q14765, P05106, Q9Y5Q3, P05109, O94788, P15408, A0A024R718, P35354, P13500, Q07352, A0A024R4J1, Q03405, E9KL30, P05231, Q5STB3, P02786, Q15025, P07333, O14867, P20333, A0A024R5S7, P78556, P26012, P06702, Q13422, P49279, Q13822, P55199, P12429, P10147, Q9NR30, P28074, P16989, Q9H4X1, P17813, Q13291, Q16520, P16070, P09668, P04035, P01584	138	3052	16650	1.66035	0.88975	0.0121116	0.0108598
GOTERM_BP_FAT	GO:0006695~cholesterol biosynthetic process	5	3.42466	0.000644693	Q15800, Q14534, Q16850, P37268, P04035	138	48	16650	12.5679	0.892894	0.0121633	0.0109062
GOTERM_BP_FAT	GO:0051043~regulation of membrane protein ectodomain proteolysis	4	2.73973	0.000650263	P01033, Q5STB3, P01584, P20333	138	21	16650	22.9814	0.894942	0.0121633	0.0109062
GOTERM_BP_FAT	GO:0006882~cellular zinc ion homeostasis	4	2.73973	0.000650263	Q9C0K1, P06702, P05109, A0A140VJP8	138	21	16650	22.9814	0.894942	0.0121633	0.0109062
GOTERM_BP_FAT	GO:0046903~secretion	21	14.3836	0.000655066	P01583, P01033, P06702, P05106, P05109, P12429, P10147, Q6FGT0, Q9H4X1, A0A0S2Z381, Q14DR2, P17813, P08571, O60488, Q13291, P05231, Q5STB3, A0A140VJI7, P07333, P04035, P01584	138	1098	16650	2.30756	0.896677	0.0121633	0.0109062
GOTERM_BP_FAT	GO:0010648~negative regulation of cell communication	22	15.0685	0.000656621	P01583, A0A024RDA5, P11532, P28074, P16989, P35354, O95497, A0A0S2Z381, Q03405, P17813, P08571, Q13291, Q96KP6, E9KL30, Q9Y6Y0, P16070, P05231, Q5STB3, A0A140VJI7, Q15025, P04035, P01584	138	1182	16650	2.24564	0.897232	0.0121633	0.0109062
GOTERM_BP_FAT	GO:0043410~positive regulation of MAPK cascade	13	8.90411	0.000672002	P01583, P78556, P10147, P13500, A0A024R4J1, Q13291, P16070, P05231, Q5STB3, P07333, P04035, P01584, P20333	138	485	16650	3.23398	0.902568	0.012382	0.0111023
GOTERM_BP_FAT	GO:0023057~negative regulation of signaling	22	15.0685	0.000685934	P01583, A0A024RDA5, P11532, P28074, P16989, P35354, O95497, A0A0S2Z381, Q03405, P17813, P08571, Q13291, Q96KP6, E9KL30, Q9Y6Y0, P16070, P05231, Q5STB3, A0A140VJI7, Q15025, P04035, P01584	138	1186	16650	2.23807	0.907161	0.0125718	0.0112725
GOTERM_BP_FAT	GO:1902531~regulation of intracellular signal transduction	28	19.1781	0.000689713	P01583, P05109, P35354, P13500, O95497, A0A024R4J1, Q03405, P05231, Q5STB3, Q15025, P07333, A0A140VJI7, P20333, Q9HC98, Q6FIF0, P78556, P06702, Q9UIA0, P10147, P11532, P16989, A0A0S2Z381, Q13291, Q96KP6, Q9Y6Y0, P16070, P04035, P01584	138	1714	16650	1.97098	0.908369	0.0125746	0.011275
GOTERM_BP_FAT	GO:0031663~lipopolysaccharide-mediated signaling pathway	5	3.42466	0.000697557	P08571, P10147, Q5STB3, P13500, P01584	138	49	16650	12.3114	0.910827	0.0125851	0.0112844
GOTERM_BP_FAT	GO:1902653~secondary alcohol biosynthetic process	5	3.42466	0.000697557	Q15800, Q14534, Q16850, P37268, P04035	138	49	16650	12.3114	0.910827	0.0125851	0.0112844
GOTERM_BP_FAT	GO:0055065~metal ion homeostasis	14	9.58904	0.000703258	Q9C0K1, P06702, A0A024R4P3, P49279, P05109, P10147, P11532, P13500, A0A024R4J1, Q14DR2, P08174, A0A140VJP8, P02786, P02795	138	558	16650	3.02712	0.912572	0.0126222	0.0113177
GOTERM_BP_FAT	GO:0007166~cell surface receptor signaling pathway	38	26.0274	0.000714602	Q9H3M7, P01583, Q14765, A0A024RDA5, P05106, A0A024R4P3, P12318, Q9NZH8, O14672, A0A024R7L6, Q6I9S7, A0A024R718, P13500, A0A024R4J1, P19876, Q03405, A0A024R9D1, E9KL30, P05231, Q5STB3, P07333, A0A140VJI7, P20333, P78556, Q9Y336, P26012, A0A024R7M7, P10147, P28074, A0A0S2Z381, P17813, Q04941, P08571, P09341, Q13291, P16070, P02795, P01584	138	2669	16650	1.71779	0.915943	0.0127597	0.011441
GOTERM_BP_FAT	GO:0009628~response to abiotic stimulus	20	13.6986	0.000767661	P01583, Q9H3M7, P11532, P16989, P35354, P13500, Q07352, A0A024R5Q7, Q6FGT0, Q9H4X1, A0A0S2Z381, Q14DR2, P17813, P08571, Q92544, P05231, Q5STB3, P04035, O14867, P01584	138	1029	16650	2.34504	0.930066	0.0136368	0.0122275
GOTERM_BP_FAT	GO:0050671~positive regulation of lymphocyte proliferation	7	4.79452	0.000779517	A0A0S2Z381, P08174, Q13291, A0A024R7M7, P05231, P02786, P01584	138	132	16650	6.39822	0.932882	0.0137768	0.012353
GOTERM_BP_FAT	GO:0071347~cellular response to interleukin-1	6	4.10959	0.000794684	P01583, P78556, A0A024RDA5, P10147, P05231, P13500	138	88	16650	8.22628	0.93632	0.0139267	0.0124874
GOTERM_BP_FAT	GO:0043122~regulation of I-kappaB kinase/NF-kappaB signaling	9	6.16438	0.000796044	P01583, Q6FIF0, Q96KP6, P35354, Q5STB3, A0A140VJI7, Q15025, P01584, Q9HC98	138	238	16650	4.56248	0.936619	0.0139267	0.0124874
GOTERM_BP_FAT	GO:0032946~positive regulation of mononuclear cell proliferation	7	4.79452	0.000808814	A0A0S2Z381, P08174, Q13291, A0A024R7M7, P05231, P02786, P01584	138	133	16650	6.35011	0.939364	0.0140791	0.012624
GOTERM_BP_FAT	GO:0010647~positive regulation of cell communication	26	17.8082	0.000839652	P01583, P05106, P05109, P35354, P13500, A0A024R4J1, Q03405, E9KL30, P05231, Q5STB3, P07333, A0A140VJI7, P20333, Q9HC98, P78556, P06702, P10147, P28074, A0A0S2Z381, Q14DR2, P17813, Q13291, P16070, P09668, P04035, P01584	138	1555	16650	2.01734	0.945512	0.0145428	0.0130398
GOTERM_BP_FAT	GO:0055080~cation homeostasis	15	10.274	0.000848141	Q9C0K1, P06702, A0A024R4P3, P49279, P05109, P10147, P11532, P13500, A0A024R4J1, Q14DR2, P08174, A0A140VJP8, Q92544, P02786, P02795	138	643	16650	2.81459	0.947092	0.0146167	0.0131061
GOTERM_BP_FAT	GO:0032722~positive regulation of chemokine production	5	3.42466	0.0008745	P01583, P05231, Q5STB3, P07333, P01584	138	52	16650	11.6012	0.951713	0.0149964	0.0134465
GOTERM_BP_FAT	GO:0050920~regulation of chemotaxis	8	5.47945	0.000880173	A0A024RDA5, P09341, O14672, P10147, Q6I9S7, P05231, P13500, P19876	138	186	16650	5.18934	0.952654	0.0150193	0.0134671
GOTERM_BP_FAT	GO:0023056~positive regulation of signaling	26	17.8082	0.000903939	P01583, P05106, P05109, P35354, P13500, A0A024R4J1, Q03405, E9KL30, P05231, Q5STB3, P07333, A0A140VJI7, P20333, Q9HC98, P78556, P06702, P10147, P28074, A0A0S2Z381, Q14DR2, P17813, Q13291, P16070, P09668, P04035, P01584	138	1563	16650	2.00701	0.956398	0.0153492	0.0137629
GOTERM_BP_FAT	GO:0072507~divalent inorganic cation homeostasis	12	8.21918	0.000910723	Q9C0K1, A0A024R4P3, P06702, Q14DR2, P08174, P49279, P05109, A0A140VJP8, P10147, P11532, P13500, A0A024R4J1	138	433	16650	3.34371	0.957412	0.015389	0.0137986
GOTERM_BP_FAT	GO:0001932~regulation of protein phosphorylation	23	15.7534	0.000922781	P01583, P78556, P05106, P49279, Q9H9T3, Q13822, P10147, P11532, P13500, A0A024R4J1, Q9H4X1, Q03405, P17813, Q13291, P16070, P05231, Q5STB3, Q9NSI8, Q15025, P07333, P04035, P01584, P20333	138	1300	16650	2.13462	0.959156	0.015517	0.0139134
GOTERM_BP_FAT	GO:0001817~regulation of cytokine production	14	9.58904	0.000956366	P01583, P78556, P49279, A0A024R7M7, P10147, P35354, P13500, Q9H4X1, P08571, Q13291, P05231, Q5STB3, P07333, P01584	138	577	16650	2.92744	0.963645	0.0160041	0.0143501
GOTERM_BP_FAT	GO:0048878~chemical homeostasis	20	13.6986	0.000965462	Q9C0K1, P06702, A0A024R4P3, P49279, P05109, P10147, P11532, P13500, A0A024R4J1, Q6FGT0, Q14DR2, P08174, A0A140VJP8, Q92544, P05231, P02786, P09668, Q9H4M9, P04035, P02795	138	1049	16650	2.30033	0.964774	0.0160787	0.014417
GOTERM_BP_FAT	GO:0055069~zinc ion homeostasis	4	2.73973	0.00097188	Q9C0K1, P06702, P05109, A0A140VJP8	138	24	16650	20.1087	0.965549	0.0160795	0.0144177
GOTERM_BP_FAT	GO:0042325~regulation of phosphorylation	24	16.4384	0.000974794	P01583, P78556, P05106, P49279, Q9H9T3, Q13822, P10147, P11532, B5MC51, P13500, A0A024R4J1, Q9H4X1, Q03405, P17813, Q13291, P16070, P05231, Q5STB3, Q9NSI8, Q15025, P07333, P04035, P01584, P20333	138	1393	16650	2.07872	0.965896	0.0160795	0.0144177
GOTERM_BP_FAT	GO:0022603~regulation of anatomical structure morphogenesis	20	13.6986	0.000987463	P01583, A0A024RDA5, Q13822, P12429, P10147, P28074, P35354, P13500, Q9H4X1, A0A0S2Z381, A0A024R9D1, P17813, E9KL30, P05231, Q5STB3, A0A140VJI7, P09668, Q9H4M9, P07333, P01584	138	1051	16650	2.29595	0.967362	0.0162112	0.0145358
GOTERM_BP_FAT	GO:0016126~sterol biosynthetic process	5	3.42466	0.00100868	Q15800, Q14534, Q16850, P37268, P04035	138	54	16650	11.1715	0.969677	0.0164815	0.0147782
GOTERM_BP_FAT	GO:0071396~cellular response to lipid	13	8.90411	0.00102173	P78556, A0A024RDA5, P08910, O94788, P10147, P13500, Q07352, P08571, Q96KP6, P05231, Q5STB3, P01584, P20333	138	509	16650	3.08149	0.971019	0.0165477	0.0148375
GOTERM_BP_FAT	GO:0070665~positive regulation of leukocyte proliferation	7	4.79452	0.00102229	A0A0S2Z381, P08174, Q13291, A0A024R7M7, P05231, P02786, P01584	138	139	16650	6.07601	0.971074	0.0165477	0.0148375
GOTERM_BP_FAT	GO:0098771~inorganic ion homeostasis	15	10.274	0.00105829	Q9C0K1, P06702, A0A024R4P3, P49279, P05109, P10147, P11532, P13500, A0A024R4J1, Q14DR2, P08174, A0A140VJP8, Q92544, P02786, P02795	138	658	16650	2.75043	0.974468	0.0170507	0.0152885
GOTERM_BP_FAT	GO:0031401~positive regulation of protein modification process	21	14.3836	0.00107587	P01583, P78556, P05106, P49279, Q13822, P10147, P28074, P13500, A0A024R4J1, Q9H4X1, Q03405, P17813, Q13291, E9KL30, P16070, P05231, Q5STB3, P07333, P04035, P01584, P20333	138	1143	16650	2.21671	0.975978	0.0172537	0.0154705
GOTERM_BP_FAT	GO:0009966~regulation of signal transduction	38	26.0274	0.00108115	P01583, A0A024RDA5, P05106, P05109, A0A024R7L6, P35354, P13500, O95497, A0A024R4J1, Q03405, E9KL30, P05231, Q5STB3, Q15025, P07333, A0A140VJI7, P20333, Q9HC98, Q6FIF0, P78556, P01033, P06702, Q9UIA0, P10147, P11532, P28074, P16989, A0A0S2Z381, P08174, P17813, P08571, Q13291, Q96KP6, Q9Y6Y0, P16070, P09668, P04035, P01584	138	2728	16650	1.68064	0.976415	0.0172586	0.0154749
GOTERM_BP_FAT	GO:0051048~negative regulation of secretion	8	5.47945	0.00109174	Q9H4X1, A0A0S2Z381, O60488, Q13291, P05231, Q5STB3, P04035, P01584	138	193	16650	5.00113	0.977265	0.0173477	0.0155548
GOTERM_BP_FAT	GO:1902624~positive regulation of neutrophil migration	4	2.73973	0.00109779	P01583, A0A024RDA5, P09341, P19876	138	25	16650	19.3043	0.977737	0.0173642	0.0155696
GOTERM_BP_FAT	GO:0060548~negative regulation of cell death	18	12.3288	0.00111434	P01583, P01033, Q6FIF0, Q96TA1, A0A024R7M7, P16989, P13500, O95497, A0A0S2Z381, Q03405, Q9Y6Y0, P16070, P05231, Q5STB3, P09668, P07333, P04035, P01584	138	897	16650	2.42111	0.978979	0.0175458	0.0157325
GOTERM_BP_FAT	GO:0031325~positive regulation of cellular metabolic process	39	26.7123	0.00116341	P01583, Q14765, P05106, Q9Y5Q3, P05109, P15408, A0A024R718, P35354, P13500, Q07352, A0A024R4J1, Q03405, E9KL30, P05231, Q5STB3, P02786, Q15025, P07333, O14867, P20333, A0A024R5S7, P78556, P06702, Q13422, P49279, Q13822, P55199, P12429, P10147, P28074, P16989, Q9H4X1, P17813, Q13291, Q16520, P16070, P09668, P04035, P01584	138	2839	16650	1.65743	0.982268	0.0182355	0.0163508
GOTERM_BP_FAT	GO:0006897~endocytosis	15	10.274	0.00117045	A0A024RDA5, P12318, Q9NPY3, P49279, Q13822, P12429, P13500, P08571, Q13291, Q92544, Q86VB7, Q5STB3, P02786, Q9H4M9, P01584	138	665	16650	2.72148	0.982696	0.0182633	0.0163758
GOTERM_BP_FAT	GO:2001233~regulation of apoptotic signaling pathway	11	7.53425	0.00119735	P01583, Q03405, P06702, P05109, Q9Y6Y0, P16989, P16070, Q5STB3, P09668, O95497, P01584	138	380	16650	3.49256	0.984237	0.0185992	0.016677
GOTERM_BP_FAT	GO:0002369~T cell cytokine production	4	2.73973	0.00123355	P08174, P49279, Q13291, P05231	138	26	16650	18.5619	0.986097	0.0190222	0.0170563
GOTERM_BP_FAT	GO:0051223~regulation of protein transport	16	10.9589	0.00123557	P01583, B4E321, P10147, P35354, P13500, Q9H4X1, Q14DR2, P08571, Q13291, E9KL30, Q92544, P05231, Q5STB3, P07333, P04035, P01584	138	746	16650	2.58771	0.986194	0.0190222	0.0170563
GOTERM_BP_FAT	GO:0051247~positive regulation of protein metabolic process	25	17.1233	0.00124343	P01583, P05106, P05109, P13500, A0A024R4J1, Q03405, E9KL30, P05231, Q5STB3, P07333, P20333, P78556, P06702, P49279, Q13822, P10147, P28074, P16989, Q9H4X1, P17813, Q13291, P16070, P09668, P04035, P01584	138	1508	16650	2.0002	0.986566	0.0190586	0.017089
GOTERM_BP_FAT	GO:0042102~positive regulation of T cell proliferation	6	4.10959	0.00129034	P08174, Q13291, A0A024R7M7, P05231, P02786, P01584	138	98	16650	7.38687	0.988583	0.0196905	0.0176555
GOTERM_BP_FAT	GO:0007249~I-kappaB kinase/NF-kappaB signaling	9	6.16438	0.00130392	P01583, P08571, Q96KP6, P35354, Q5STB3, A0A140VJI7, Q15025, P01584, Q9HC98	138	257	16650	4.22517	0.989108	0.0198104	0.017763
GOTERM_BP_FAT	GO:0006694~steroid biosynthetic process	7	4.79452	0.00131486	Q15800, Q14534, Q16850, Q5STB3, P37268, P04035, P01584	138	146	16650	5.78469	0.989514	0.0198894	0.0178338
GOTERM_BP_FAT	GO:0001667~ameboidal-type cell migration	10	6.84932	0.00133341	P01033, Q9H4X1, P05106, Q13685, P25815, Q13822, Q8WXH0, P12429, P35354, P09668	138	320	16650	3.77038	0.990167	0.0199971	0.0179304
GOTERM_BP_FAT	GO:1901701~cellular response to oxygen-containing compound	18	12.3288	0.00133352	P78556, A0A024RDA5, O94788, A0A024R7M7, P10147, P35354, A0A024R718, P13500, Q07352, Q6FGT0, Q14DR2, P08571, Q96KP6, P05231, Q5STB3, P04035, P01584, P20333	138	912	16650	2.38129	0.990171	0.0199971	0.0179304
GOTERM_BP_FAT	GO:0031622~positive regulation of fever generation	3	2.05479	0.00137379	P35354, Q5STB3, P01584	138	7	16650	51.7081	0.991452	0.020508	0.0183885
GOTERM_BP_FAT	GO:0002675~positive regulation of acute inflammatory response	4	2.73973	0.00137944	P05231, P35354, Q5STB3, P01584	138	27	16650	17.8744	0.991618	0.020508	0.0183885
GOTERM_BP_FAT	GO:0002683~negative regulation of immune system process	11	7.53425	0.00139881	A0A0S2Z381, Q9Y5Q3, P08174, P08571, Q13291, A0A024R7M7, P10147, Q5STB3, Q9NSI8, P13500, Q07352	138	388	16650	3.42055	0.992163	0.0207072	0.0185671
GOTERM_BP_FAT	GO:0043408~regulation of MAPK cascade	15	10.274	0.00140538	P01583, P78556, P10147, P11532, P13500, A0A024R4J1, Q13291, P16070, P05231, Q5STB3, Q15025, P07333, P04035, P01584, P20333	138	678	16650	2.6693	0.992339	0.020716	0.018575
GOTERM_BP_FAT	GO:0001936~regulation of endothelial cell proliferation	6	4.10959	0.00141193	Q9H4X1, P05106, P17813, O94788, A0A140VJI7, P13500	138	100	16650	7.23913	0.992511	0.0207242	0.0185824
GOTERM_BP_FAT	GO:0051094~positive regulation of developmental process	20	13.6986	0.00149541	P01583, A0A024RDA5, Q13822, P12429, P11532, P16989, P35354, O95497, Q07352, Q9H4X1, A0A0S2Z381, P17813, P05231, Q5STB3, P02786, A0A140VJI7, P09668, Q9H4M9, P04035, P01584	138	1089	16650	2.21583	0.994394	0.0218569	0.0195981
GOTERM_BP_FAT	GO:0051046~regulation of secretion	15	10.274	0.0015057	P01583, P06702, P05109, P10147, Q9H4X1, A0A0S2Z381, Q14DR2, P08571, O60488, Q13291, P05231, Q5STB3, P07333, P04035, P01584	138	683	16650	2.64975	0.994591	0.0218774	0.0196164
GOTERM_BP_FAT	GO:0050708~regulation of protein secretion	11	7.53425	0.00150944	P01583, Q9H4X1, Q14DR2, P08571, Q13291, P10147, P05231, Q5STB3, P07333, P04035, P01584	138	392	16650	3.38565	0.994661	0.0218774	0.0196164
GOTERM_BP_FAT	GO:1903532~positive regulation of secretion by cell	10	6.84932	0.00154775	P01583, Q9H4X1, Q14DR2, P08571, Q13291, P10147, P05231, Q5STB3, P07333, P01584	138	327	16650	3.68967	0.995325	0.0223392	0.0200305
GOTERM_BP_FAT	GO:2001242~regulation of intrinsic apoptotic signaling pathway	7	4.79452	0.00161531	Q03405, P06702, P05109, Q9Y6Y0, P16989, P16070, O95497	138	152	16650	5.55635	0.996302	0.0231321	0.0207415
GOTERM_BP_FAT	GO:2000026~regulation of multicellular organismal development	27	18.4932	0.00161604	P01583, A0A024RDA5, Q9Y5Q3, P35354, P13500, O95497, Q07352, A0A024R9D1, E9KL30, P05231, Q5STB3, P02786, A0A140VJI7, P01033, Q13822, P12429, A0A024R7M7, P10147, P11532, P28074, P16989, Q9H4X1, A0A0S2Z381, P17813, P09668, P04035, P01584	138	1721	16650	1.89286	0.996311	0.0231321	0.0207415
GOTERM_BP_FAT	GO:0042060~wound healing	13	8.90411	0.00173961	P01583, P01033, P78556, P06702, P05106, O75923, P49279, P05109, Q03405, P17813, P05231, Q9H4M9, P04035	138	542	16650	2.89387	0.997598	0.0247984	0.0222355
GOTERM_BP_FAT	GO:0010634~positive regulation of epithelial cell migration	6	4.10959	0.0017527	P05106, Q13685, Q13822, P12429, P35354, P09668	138	105	16650	6.89441	0.997704	0.0248825	0.0223109
GOTERM_BP_FAT	GO:2001234~negative regulation of apoptotic signaling pathway	8	5.47945	0.00177314	P01583, Q03405, Q9Y6Y0, P16989, P16070, Q5STB3, O95497, P01584	138	210	16650	4.59627	0.997861	0.0250701	0.0224791
GOTERM_BP_FAT	GO:0031620~regulation of fever generation	3	2.05479	0.00182185	P35354, Q5STB3, P01584	138	8	16650	45.2446	0.998194	0.0256293	0.0229805
GOTERM_BP_FAT	GO:0050709~negative regulation of protein secretion	6	4.10959	0.00182749	Q9H4X1, Q13291, P05231, Q5STB3, P04035, P01584	138	106	16650	6.82937	0.998229	0.0256293	0.0229805
GOTERM_BP_FAT	GO:0050801~ion homeostasis	15	10.274	0.00186789	Q9C0K1, P06702, A0A024R4P3, P49279, P05109, P10147, P11532, P13500, A0A024R4J1, Q14DR2, P08174, A0A140VJP8, Q92544, P02786, P02795	138	699	16650	2.5891	0.998461	0.0260902	0.0233938
GOTERM_BP_FAT	GO:0008610~lipid biosynthetic process	14	9.58904	0.001927	Q15800, O95864, Q14534, O94788, P35354, P37268, O60427, Q03405, Q8WVX9, O60488, Q16850, Q5STB3, P04035, P01584	138	624	16650	2.70694	0.998746	0.0268077	0.0240372
GOTERM_BP_FAT	GO:0072358~cardiovascular system development	18	12.3288	0.00194749	P01583, P26012, A0A024RDA5, P05106, Q13685, Q13822, P12429, O94788, P35354, P13500, Q07352, Q9H4X1, P15144, P17813, P05231, A0A140VJI7, P09668, P01584	138	945	16650	2.29814	0.998832	0.0268769	0.0240992
GOTERM_BP_FAT	GO:0072359~circulatory system development	18	12.3288	0.00194749	P01583, P26012, A0A024RDA5, P05106, Q13685, Q13822, P12429, O94788, P35354, P13500, Q07352, Q9H4X1, P15144, P17813, P05231, A0A140VJI7, P09668, P01584	138	945	16650	2.29814	0.998832	0.0268769	0.0240992
GOTERM_BP_FAT	GO:0031960~response to corticosteroid	7	4.79452	0.00196545	P17813, P12429, P05231, P35354, Q5STB3, P13500, Q07352	138	158	16650	5.34535	0.998903	0.0270171	0.0242249
GOTERM_BP_FAT	GO:0032729~positive regulation of interferon-gamma production	5	3.42466	0.00201415	P49279, P08571, Q13291, Q5STB3, P01584	138	65	16650	9.28094	0.999073	0.0275772	0.0247271
GOTERM_BP_FAT	GO:0032965~regulation of collagen biosynthetic process	4	2.73973	0.00206959	Q9H4X1, P17813, P05231, P13500	138	31	16650	15.568	0.999236	0.028114	0.0252084
GOTERM_BP_FAT	GO:1902622~regulation of neutrophil migration	4	2.73973	0.00206959	P01583, A0A024RDA5, P09341, P19876	138	31	16650	15.568	0.999236	0.028114	0.0252084
GOTERM_BP_FAT	GO:0030162~regulation of proteolysis	15	10.274	0.00210171	P01033, P06702, P05109, P28074, Q03405, P08174, E9KL30, P60520, P16070, P05231, Q5STB3, A0A140VJI7, P09668, P01584, P20333	138	708	16650	2.55619	0.999316	0.0284388	0.0254997
GOTERM_BP_FAT	GO:0006809~nitric oxide biosynthetic process	5	3.42466	0.00213059	A0A024R6A0, P05231, P35354, Q5STB3, P01584	138	66	16650	9.14032	0.999382	0.0284705	0.0255281
GOTERM_BP_FAT	GO:0042493~response to drug	11	7.53425	0.00213649	Q9H3M7, A0A0S2Z381, Q99541, Q15583, P05231, P35354, P02786, P13500, Q6FH49, P02795, P01584	138	411	16650	3.22913	0.999394	0.0284705	0.0255281
GOTERM_BP_FAT	GO:0051249~regulation of lymphocyte activation	11	7.53425	0.00213649	A0A0S2Z381, P08174, Q13291, A0A024R7M7, P05231, Q9NSI8, P02786, P13500, O95497, Q07352, P01584	138	411	16650	3.22913	0.999394	0.0284705	0.0255281
GOTERM_BP_FAT	GO:0010243~response to organonitrogen compound	16	10.9589	0.00213693	P01033, A0A024R7M7, P35354, A0A024R718, P13500, Q07352, O60427, A0A024R5Q7, Q6FGT0, A0A0S2Z381, Q14DR2, P08174, P05231, Q5STB3, Q6FH49, P01584	138	789	16650	2.44669	0.999395	0.0284705	0.0255281
GOTERM_BP_FAT	GO:0097193~intrinsic apoptotic signaling pathway	9	6.16438	0.00218382	Q03405, P06702, P05109, Q9Y6Y0, P16989, P16070, Q5STB3, O95497, P20333	138	279	16650	3.89201	0.999486	0.0289837	0.0259882
GOTERM_BP_FAT	GO:0006066~alcohol metabolic process	9	6.16438	0.00233326	Q15800, Q14534, P53794, O94788, Q16850, Q5STB3, P37268, P04035, P01584	138	282	16650	3.8506	0.999694	0.0308489	0.0276607
GOTERM_BP_FAT	GO:0044283~small molecule biosynthetic process	12	8.21918	0.00235074	Q15800, O95864, Q14534, O94788, Q16850, P05231, P35354, Q5STB3, P37268, P04035, O60427, P01584	138	488	16650	2.96686	0.999712	0.0309618	0.0277619
GOTERM_BP_FAT	GO:1901617~organic hydroxy compound biosynthetic process	7	4.79452	0.00237016	Q15800, Q14534, Q16850, Q5STB3, P37268, P04035, P01584	138	164	16650	5.14979	0.999731	0.0310994	0.0278853
GOTERM_BP_FAT	GO:0051248~negative regulation of protein metabolic process	19	13.0137	0.00240063	P01033, P05106, B4E321, P11532, P28074, Q07352, Q03405, P08174, P17813, E9KL30, P60520, P16070, P05231, Q5STB3, Q9NSI8, A0A140VJI7, Q15025, P04035, P01584	138	1049	16650	2.18531	0.999758	0.0311453	0.0279264
GOTERM_BP_FAT	GO:0010562~positive regulation of phosphorus metabolic process	19	13.0137	0.00240063	P01583, P78556, P05106, P49279, Q13822, P10147, P13500, A0A024R4J1, Q9H4X1, Q03405, P17813, Q13291, P16070, P05231, Q5STB3, P07333, P04035, P01584, P20333	138	1049	16650	2.18531	0.999758	0.0311453	0.0279264
GOTERM_BP_FAT	GO:0045937~positive regulation of phosphate metabolic process	19	13.0137	0.00240063	P01583, P78556, P05106, P49279, Q13822, P10147, P13500, A0A024R4J1, Q9H4X1, Q03405, P17813, Q13291, P16070, P05231, Q5STB3, P07333, P04035, P01584, P20333	138	1049	16650	2.18531	0.999758	0.0311453	0.0279264
GOTERM_BP_FAT	GO:0016192~vesicle-mediated transport	24	16.4384	0.00244223	P01033, A0A024RDA5, P05106, O75923, O43493, P12318, Q9NPY3, P49279, Q13822, P12429, A0A024R7L6, P10147, P13500, P08174, P08571, Q13291, Q92544, P60520, Q86VB7, Q5STB3, P02786, A0A140VJI7, Q9H4M9, P01584	138	1494	16650	1.93819	0.99979	0.0315603	0.0282986
GOTERM_BP_FAT	GO:0016032~viral process	18	12.3288	0.00245085	A0A024RDA5, P05106, Q9NPY3, P08729, A0A024R7L6, Q9NR30, P10147, P28074, P13500, P15144, P08174, Q13291, E9KL30, Q9Y6Y0, P05231, Q5STB3, P02786, Q15025	138	966	16650	2.24818	0.999797	0.0315603	0.0282986
GOTERM_BP_FAT	GO:0002449~lymphocyte mediated immunity	9	6.16438	0.00249064	P08174, P49279, Q13291, Q16520, P05231, Q5STB3, P02786, P09668, P01584	138	285	16650	3.81007	0.999823	0.0319539	0.0286515
GOTERM_BP_FAT	GO:0070555~response to interleukin-1	6	4.10959	0.00251272	P01583, P78556, A0A024RDA5, P10147, P05231, P13500	138	114	16650	6.35011	0.999836	0.0321183	0.0287989
GOTERM_BP_FAT	GO:0051251~positive regulation of lymphocyte activation	9	6.16438	0.00260009	A0A0S2Z381, P08174, Q13291, A0A024R7M7, P05231, P02786, P13500, O95497, P01584	138	287	16650	3.78352	0.999879	0.033113	0.0296908
GOTERM_BP_FAT	GO:0044764~multi-organism cellular process	18	12.3288	0.00264118	A0A024RDA5, P05106, Q9NPY3, P08729, A0A024R7L6, Q9NR30, P10147, P28074, P13500, P15144, P08174, Q13291, E9KL30, Q9Y6Y0, P05231, Q5STB3, P02786, Q15025	138	973	16650	2.232	0.999895	0.0334122	0.0299591
GOTERM_BP_FAT	GO:0046209~nitric oxide metabolic process	5	3.42466	0.00264288	A0A024R6A0, P05231, P35354, Q5STB3, P01584	138	70	16650	8.61801	0.999896	0.0334122	0.0299591
GOTERM_BP_FAT	GO:0045124~regulation of bone resorption	4	2.73973	0.00270608	P05106, P05231, P02786, P07333	138	34	16650	14.1944	0.999916	0.0339633	0.0304532
GOTERM_BP_FAT	GO:0048566~embryonic digestive tract development	4	2.73973	0.00270608	A0A0S2Z381, A0A024RDA5, O94788, Q5STB3	138	34	16650	14.1944	0.999916	0.0339633	0.0304532
GOTERM_BP_FAT	GO:0010632~regulation of epithelial cell migration	7	4.79452	0.0027529	Q9H4X1, P05106, Q13685, Q13822, P12429, P35354, P09668	138	169	16650	4.99743	0.999929	0.0344262	0.0308683
GOTERM_BP_FAT	GO:0032642~regulation of chemokine production	5	3.42466	0.00278304	P01583, P05231, Q5STB3, P07333, P01584	138	71	16650	8.49663	0.999936	0.0346779	0.0310939
GOTERM_BP_FAT	GO:0010631~epithelial cell migration	8	5.47945	0.00281501	Q9H4X1, P05106, Q13685, P25815, Q13822, P12429, P35354, P09668	138	228	16650	4.23341	0.999943	0.0348943	0.031288
GOTERM_BP_FAT	GO:1901698~response to nitrogen compound	17	11.6438	0.00282055	P01033, A0A024R7M7, Q9NR30, P35354, A0A024R718, P13500, Q07352, O60427, A0A024R5Q7, Q6FGT0, A0A0S2Z381, Q14DR2, P08174, P05231, Q5STB3, Q6FH49, P01584	138	895	16650	2.29172	0.999944	0.0348943	0.031288
GOTERM_BP_FAT	GO:0006796~phosphate-containing compound metabolic process	40	27.3973	0.00284224	P01583, P05106, A0A0S2Z4X9, O14672, B5MC51, A0A024R718, P13500, O60427, Q07352, A0A024R4J1, Q03405, E9KL30, P05231, Q5STB3, Q9NSI8, Q15025, P07333, P20333, Q9HC98, P78556, Q16831, P49279, Q9H9T3, Q13822, P55199, A0A024R7M7, P10147, P11532, P28074, P37268, A0A024R5Q7, Q9H4X1, Q8WVX9, A0A0S2Z381, P17813, Q13291, P16070, P09668, P04035, P01584	138	3083	16650	1.56539	0.999948	0.0350375	0.0314164
GOTERM_BP_FAT	GO:0031652~positive regulation of heat generation	3	2.05479	0.00289653	P35354, Q5STB3, P01584	138	10	16650	36.1957	0.999957	0.0355801	0.0319029
GOTERM_BP_FAT	GO:0007584~response to nutrient	7	4.79452	0.00291832	A0A0S2Z381, O60488, O94788, P35354, P13500, P04035, O60427	138	171	16650	4.93898	0.99996	0.035721	0.0320293
GOTERM_BP_FAT	GO:0006793~phosphorus metabolic process	40	27.3973	0.00294461	P01583, P05106, A0A0S2Z4X9, O14672, B5MC51, A0A024R718, P13500, O60427, Q07352, A0A024R4J1, Q03405, E9KL30, P05231, Q5STB3, Q9NSI8, Q15025, P07333, P20333, Q9HC98, P78556, Q16831, P49279, Q9H9T3, Q13822, P55199, A0A024R7M7, P10147, P11532, P28074, P37268, A0A024R5Q7, Q9H4X1, Q8WVX9, A0A0S2Z381, P17813, Q13291, P16070, P09668, P04035, P01584	138	3089	16650	1.56235	0.999963	0.035916	0.0322041
GOTERM_BP_FAT	GO:0019220~regulation of phosphate metabolic process	25	17.1233	0.00297369	P01583, P05106, B5MC51, P13500, A0A024R4J1, Q03405, P05231, Q5STB3, Q9NSI8, Q15025, P07333, P20333, P78556, P49279, Q9H9T3, Q13822, P55199, P10147, P11532, Q9H4X1, P17813, Q13291, P16070, P04035, P01584	138	1610	16650	1.87348	0.999967	0.0361434	0.032408
GOTERM_BP_FAT	GO:0051174~regulation of phosphorus metabolic process	25	17.1233	0.00299768	P01583, P05106, B5MC51, P13500, A0A024R4J1, Q03405, P05231, Q5STB3, Q9NSI8, Q15025, P07333, P20333, P78556, P49279, Q9H9T3, Q13822, P55199, P10147, P11532, Q9H4X1, P17813, Q13291, P16070, P04035, P01584	138	1611	16650	1.87232	0.99997	0.0363075	0.0325552
GOTERM_BP_FAT	GO:0090132~epithelium migration	8	5.47945	0.00302666	Q9H4X1, P05106, Q13685, P25815, Q13822, P12429, P35354, P09668	138	231	16650	4.17843	0.999972	0.0365308	0.0327554
GOTERM_BP_FAT	GO:0070201~regulation of establishment of protein localization	16	10.9589	0.00308291	P01583, B4E321, P10147, P35354, P13500, Q9H4X1, Q14DR2, P08571, Q13291, E9KL30, Q92544, P05231, Q5STB3, P07333, P04035, P01584	138	820	16650	2.35419	0.999977	0.0370805	0.0332483
GOTERM_BP_FAT	GO:0097190~apoptotic signaling pathway	13	8.90411	0.00316533	P01583, P06702, P05109, P16989, O95497, Q03405, P08571, Q9Y6Y0, P16070, Q5STB3, P09668, P01584, P20333	138	583	16650	2.69036	0.999983	0.0378481	0.0339365
GOTERM_BP_FAT	GO:0019932~second-messenger-mediated signaling	8	5.47945	0.00317439	P78556, A0A0S2Z381, A0A024RDA5, Q14DR2, A0A140VJP8, P10147, P11532, A0A024R4J1	138	233	16650	4.14256	0.999984	0.0378481	0.0339365
GOTERM_BP_FAT	GO:0042098~T cell proliferation	7	4.79452	0.00318025	P08174, P49279, Q13291, A0A024R7M7, P05231, P02786, P01584	138	174	16650	4.85382	0.999984	0.0378481	0.0339365
GOTERM_BP_FAT	GO:0010712~regulation of collagen metabolic process	4	2.73973	0.00319043	Q9H4X1, P17813, P05231, P13500	138	36	16650	13.4058	0.999984	0.0378481	0.0339365
GOTERM_BP_FAT	GO:2001057~reactive nitrogen species metabolic process	5	3.42466	0.00323391	A0A024R6A0, P05231, P35354, Q5STB3, P01584	138	74	16650	8.15217	0.999987	0.0379738	0.0340493
GOTERM_BP_FAT	GO:0048661~positive regulation of smooth muscle cell proliferation	5	3.42466	0.00323391	P05231, A0A024R718, P35354, Q5STB3, P04035	138	74	16650	8.15217	0.999987	0.0379738	0.0340493
GOTERM_BP_FAT	GO:0002673~regulation of acute inflammatory response	5	3.42466	0.00323391	P08174, P05231, P35354, Q5STB3, P01584	138	74	16650	8.15217	0.999987	0.0379738	0.0340493
GOTERM_BP_FAT	GO:0043603~cellular amide metabolic process	18	12.3288	0.00328797	P26012, Q9BX40, P06702, O75976, Q5VV42, P11532, P16989, P35354, A0A024R718, Q07352, P15144, P14384, A0A024R6A0, P05231, Q8N543, Q5STB3, P09668, Q15025	138	994	16650	2.18485	0.999989	0.0384781	0.0345015
GOTERM_BP_FAT	GO:0050863~regulation of T cell activation	9	6.16438	0.00333835	A0A0S2Z381, P08174, Q13291, A0A024R7M7, P05231, P02786, P13500, O95497, P01584	138	299	16650	3.63167	0.999991	0.0389362	0.0349122
GOTERM_BP_FAT	GO:0044419~interspecies interaction between organisms	18	12.3288	0.00342502	A0A024RDA5, P05106, Q9NPY3, P08729, A0A024R7L6, Q9NR30, P10147, P28074, P13500, P15144, P08174, Q13291, E9KL30, Q9Y6Y0, P05231, Q5STB3, P02786, Q15025	138	998	16650	2.17609	0.999993	0.0395863	0.0354951
GOTERM_BP_FAT	GO:0044403~symbiosis, encompassing mutualism through parasitism	18	12.3288	0.00342502	A0A024RDA5, P05106, Q9NPY3, P08729, A0A024R7L6, Q9NR30, P10147, P28074, P13500, P15144, P08174, Q13291, E9KL30, Q9Y6Y0, P05231, Q5STB3, P02786, Q15025	138	998	16650	2.17609	0.999993	0.0395863	0.0354951
GOTERM_BP_FAT	GO:0044246~regulation of multicellular organismal metabolic process	4	2.73973	0.00345123	Q9H4X1, P17813, P05231, P13500	138	37	16650	13.0435	0.999994	0.0395863	0.0354951
GOTERM_BP_FAT	GO:0072678~T cell migration	4	2.73973	0.00345123	P78556, O14672, P10147, P13500	138	37	16650	13.0435	0.999994	0.0395863	0.0354951
GOTERM_BP_FAT	GO:0032964~collagen biosynthetic process	4	2.73973	0.00345123	Q9H4X1, P17813, P05231, P13500	138	37	16650	13.0435	0.999994	0.0395863	0.0354951
GOTERM_BP_FAT	GO:0090130~tissue migration	8	5.47945	0.00348636	Q9H4X1, P05106, Q13685, P25815, Q13822, P12429, P35354, P09668	138	237	16650	4.07265	0.999994	0.0398572	0.035738
GOTERM_BP_FAT	GO:0018119~peptidyl-cysteine S-nitrosylation	3	2.05479	0.00352116	P06702, P05109, P11532	138	11	16650	32.9051	0.999995	0.0398605	0.035741
GOTERM_BP_FAT	GO:0034116~positive regulation of heterotypic cell-cell adhesion	3	2.05479	0.00352116	P16070, Q5STB3, P01584	138	11	16650	32.9051	0.999995	0.0398605	0.035741
GOTERM_BP_FAT	GO:0017014~protein nitrosylation	3	2.05479	0.00352116	P06702, P05109, P11532	138	11	16650	32.9051	0.999995	0.0398605	0.035741
GOTERM_BP_FAT	GO:0010646~regulation of cell communication	39	26.7123	0.00360201	P01583, A0A024RDA5, P05106, P05109, A0A024R7L6, P35354, P13500, O95497, A0A024R4J1, Q03405, E9KL30, P05231, Q5STB3, Q15025, P07333, A0A140VJI7, P20333, Q9HC98, Q6FIF0, P78556, P01033, P06702, Q9UIA0, P10147, P11532, P28074, P16989, A0A0S2Z381, Q14DR2, P08174, P17813, P08571, Q13291, Q96KP6, Q9Y6Y0, P16070, P09668, P04035, P01584	138	3020	16650	1.55809	0.999996	0.0406429	0.0364425
GOTERM_BP_FAT	GO:0071622~regulation of granulocyte chemotaxis	4	2.73973	0.00372471	A0A024RDA5, P09341, P13500, P19876	138	38	16650	12.7002	0.999998	0.0418392	0.0375152
GOTERM_BP_FAT	GO:0030316~osteoclast differentiation	5	3.42466	0.0037322	Q9Y5Q3, P10147, Q5STB3, P02786, P07333	138	77	16650	7.83456	0.999998	0.0418392	0.0375152
GOTERM_BP_FAT	GO:0009719~response to endogenous stimulus	24	16.4384	0.00381313	Q9H3M7, P01033, A0A024RDA5, P08910, P12429, A0A024R7M7, P35354, A0A024R718, P13500, Q07352, O60427, A0A024R5Q7, Q6FGT0, A0A0S2Z381, Q14DR2, P08174, P17813, P16070, P05231, Q5STB3, P09668, Q9H4M9, Q6FH49, P01584	138	1548	16650	1.87058	0.999998	0.0426086	0.0382051
GOTERM_BP_FAT	GO:0016310~phosphorylation	31	21.2329	0.00404679	P01583, P05106, O14672, B5MC51, P13500, Q07352, A0A024R4J1, Q03405, E9KL30, P05231, Q5STB3, Q9NSI8, Q15025, P07333, P20333, Q9HC98, P78556, P49279, Q9H9T3, Q13822, A0A024R7M7, P10147, P11532, P28074, Q9H4X1, P17813, Q13291, P16070, P09668, P04035, P01584	138	2229	16650	1.67798	0.999999	0.0450742	0.0404158
GOTERM_BP_FAT	GO:0051051~negative regulation of transport	11	7.53425	0.00408037	Q9H4X1, A0A0S2Z381, P05106, B4E321, O60488, Q13291, P05231, P35354, Q5STB3, P04035, P01584	138	450	16650	2.94928	0.999999	0.045242	0.0405663
GOTERM_BP_FAT	GO:1902105~regulation of leukocyte differentiation	8	5.47945	0.00408797	A0A0S2Z381, Q9Y5Q3, A0A024R7M7, P10147, P05231, Q5STB3, O95497, Q07352	138	244	16650	3.95581	0.999999	0.045242	0.0405663
GOTERM_BP_FAT	GO:0051241~negative regulation of multicellular organismal process	18	12.3288	0.00414258	P01033, Q9Y5Q3, P49279, A0A024R7M7, P10147, P16989, P35354, P13500, Q07352, Q9H4X1, A0A0S2Z381, Q03405, Q13291, P05231, Q5STB3, A0A140VJI7, P04035, P01584	138	1017	16650	2.13544	0.999999	0.0456326	0.0409166
GOTERM_BP_FAT	GO:0030098~lymphocyte differentiation	9	6.16438	0.00414962	A0A0S2Z381, Q13422, Q9Y5Q3, Q13291, A0A024R7M7, Q16520, P05231, O95497, Q07352	138	310	16650	3.50281	0.999999	0.0456326	0.0409166
GOTERM_BP_FAT	GO:0031650~regulation of heat generation	3	2.05479	0.00420268	P35354, Q5STB3, P01584	138	12	16650	30.163	1	0.0460699	0.0413087
GOTERM_BP_FAT	GO:0002696~positive regulation of leukocyte activation	9	6.16438	0.0042303	A0A0S2Z381, P08174, Q13291, A0A024R7M7, P05231, P02786, P13500, O95497, P01584	138	311	16650	3.49154	1	0.0462264	0.041449
GOTERM_BP_FAT	GO:0072676~lymphocyte migration	5	3.42466	0.00428016	P78556, O14672, P10147, A0A140VJI7, P13500	138	80	16650	7.54076	1	0.0466242	0.0418056
GOTERM_BP_FAT	GO:0010942~positive regulation of cell death	13	8.90411	0.00436712	Q9H3M7, P06702, P05109, O94788, P10147, P35354, Q9H4X1, Q03405, Q14DR2, P05231, Q5STB3, P09668, P04035	138	607	16650	2.58398	1	0.0474223	0.0425212
GOTERM_BP_FAT	GO:0019058~viral life cycle	11	7.53425	0.00440759	A0A024RDA5, P15144, P05106, P08174, Q13291, A0A024R7L6, P10147, Q5STB3, P02786, P13500, Q15025	138	455	16650	2.91687	1	0.0477122	0.0427812
GOTERM_BP_FAT	GO:0009725~response to hormone	16	10.9589	0.0044944	Q9H3M7, P01033, P08910, P12429, A0A024R7M7, P35354, A0A024R718, P13500, Q07352, O60427, P08174, P17813, P05231, Q5STB3, P09668, P01584	138	854	16650	2.26046	1	0.0485003	0.0434879
GOTERM_BP_FAT	GO:0031399~regulation of protein modification process	25	17.1233	0.0045277	P01583, P05106, P13500, A0A024R4J1, Q03405, E9KL30, P05231, Q5STB3, Q9NSI8, Q15025, P07333, P20333, P78556, P49279, Q9H9T3, Q13822, P10147, P11532, P28074, Q9H4X1, P17813, Q13291, P16070, P04035, P01584	138	1664	16650	1.81268	1	0.048708	0.0436741
GOTERM_BP_FAT	GO:0006766~vitamin metabolic process	6	4.10959	0.00470753	O94788, A0A024R718, P35354, Q5STB3, O95497, P01584	138	132	16650	5.48419	1	0.0504857	0.045268
GOTERM_BP_FAT	GO:0048871~multicellular organismal homeostasis	9	6.16438	0.00474015	P01583, Q14DR2, P49279, P05231, P35354, Q5STB3, P02786, P09668, P01584	138	317	16650	3.42546	1	0.0506786	0.0454411
GOTERM_BP_FAT	GO:0023051~regulation of signaling	39	26.7123	0.00479097	P01583, A0A024RDA5, P05106, P05109, A0A024R7L6, P35354, P13500, O95497, A0A024R4J1, Q03405, E9KL30, P05231, Q5STB3, Q15025, P07333, A0A140VJI7, P20333, Q9HC98, Q6FIF0, P78556, P01033, P06702, Q9UIA0, P10147, P11532, P28074, P16989, A0A0S2Z381, Q14DR2, P08174, P17813, P08571, Q13291, Q96KP6, Q9Y6Y0, P16070, P09668, P04035, P01584	138	3070	16650	1.53271	1	0.0510643	0.0457869
GOTERM_BP_FAT	GO:0071248~cellular response to metal ion	6	4.10959	0.00484498	P04732, A0A024R6T4, Q14DR2, P04733, A0A140VJP8, P02795	138	133	16650	5.44296	1	0.0514816	0.0461611
GOTERM_BP_FAT	GO:0050790~regulation of catalytic activity	32	21.9178	0.00486404	Q9H3M7, P05106, P05109, P13500, A0A024R4J1, Q03405, E9KL30, P05231, Q5STB3, P07333, A0A140VJI7, A0A024R5S7, P78556, P01033, P06702, P49279, Q9H9T3, P55199, P12429, A0A024R7M7, Q9UIA0, P10147, P28074, Q9H4X1, P17813, P09341, Q13291, P60520, P16070, P09668, P04035, P01584	138	2357	16650	1.63804	1	0.0515261	0.0462009
GOTERM_BP_FAT	GO:0035743~CD4-positive, alpha-beta T cell cytokine production	3	2.05479	0.00494013	P08174, Q13291, P05231	138	13	16650	27.8428	1	0.0517929	0.0464402
GOTERM_BP_FAT	GO:0002523~leukocyte migration involved in inflammatory response	3	2.05479	0.00494013	P06702, P05109, P13500	138	13	16650	27.8428	1	0.0517929	0.0464402
GOTERM_BP_FAT	GO:0051770~positive regulation of nitric-oxide synthase biosynthetic process	3	2.05479	0.00494013	P78556, A0A024R718, P13500	138	13	16650	27.8428	1	0.0517929	0.0464402
GOTERM_BP_FAT	GO:0010883~regulation of lipid storage	4	2.73973	0.00494903	P05106, P05231, Q5STB3, Q9H4M9	138	42	16650	11.4907	1	0.0517929	0.0464402
GOTERM_BP_FAT	GO:0050867~positive regulation of cell activation	9	6.16438	0.00501216	A0A0S2Z381, P08174, Q13291, A0A024R7M7, P05231, P02786, P13500, O95497, P01584	138	320	16650	3.39334	1	0.0522956	0.0468909
GOTERM_BP_FAT	GO:0051224~negative regulation of protein transport	7	4.79452	0.00526622	Q9H4X1, B4E321, Q13291, P05231, Q5STB3, P04035, P01584	138	193	16650	4.37599	1	0.0545225	0.0488876
GOTERM_BP_FAT	GO:0045429~positive regulation of nitric oxide biosynthetic process	4	2.73973	0.00528855	P05231, P35354, Q5STB3, P01584	138	43	16650	11.2235	1	0.0545225	0.0488876
GOTERM_BP_FAT	GO:1904407~positive regulation of nitric oxide metabolic process	4	2.73973	0.00528855	P05231, P35354, Q5STB3, P01584	138	43	16650	11.2235	1	0.0545225	0.0488876
GOTERM_BP_FAT	GO:0046850~regulation of bone remodeling	4	2.73973	0.00528855	P05106, P05231, P02786, P07333	138	43	16650	11.2235	1	0.0545225	0.0488876
GOTERM_BP_FAT	GO:1903409~reactive oxygen species biosynthetic process	5	3.42466	0.00530982	A0A024R6A0, P05231, P35354, Q5STB3, P01584	138	85	16650	7.09719	1	0.0545793	0.0489386
GOTERM_BP_FAT	GO:0002694~regulation of leukocyte activation	11	7.53425	0.00535607	A0A0S2Z381, P08174, Q13291, A0A024R7M7, P05231, Q9NSI8, P02786, P13500, O95497, Q07352, P01584	138	468	16650	2.83584	1	0.0548918	0.0492188
GOTERM_BP_FAT	GO:0009306~protein secretion	11	7.53425	0.00543519	P01583, Q9H4X1, Q14DR2, P08571, Q13291, P10147, P05231, Q5STB3, P07333, P04035, P01584	138	469	16650	2.8298	1	0.0555383	0.0497985
GOTERM_BP_FAT	GO:0002573~myeloid leukocyte differentiation	7	4.79452	0.00553297	Q9Y5Q3, Q16520, P10147, Q5STB3, P02786, P07333, Q07352	138	195	16650	4.3311	1	0.0562155	0.0504057
GOTERM_BP_FAT	GO:0033273~response to vitamin	5	3.42466	0.00553392	A0A0S2Z381, O94788, P35354, P13500, O60427	138	86	16650	7.01466	1	0.0562155	0.0504057
GOTERM_BP_FAT	GO:0050766~positive regulation of phagocytosis	4	2.73973	0.00564176	P49279, Q5STB3, P13500, P01584	138	44	16650	10.9684	1	0.0571435	0.0512378
GOTERM_BP_FAT	GO:0010608~posttranscriptional regulation of gene expression	11	7.53425	0.00567805	Q9BX40, P06702, P49279, E9KL30, P28074, P16989, P05231, Q5STB3, Q8N543, Q07352, P20333	138	472	16650	2.81181	1	0.0573433	0.051417
GOTERM_BP_FAT	GO:0045073~regulation of chemokine biosynthetic process	3	2.05479	0.00573255	P05231, Q5STB3, P01584	138	14	16650	25.854	1	0.0577254	0.0517596
GOTERM_BP_FAT	GO:0050670~regulation of lymphocyte proliferation	7	4.79452	0.00595148	A0A0S2Z381, P08174, Q13291, A0A024R7M7, P05231, P02786, P01584	138	198	16650	4.26548	1	0.0597563	0.0535806
GOTERM_BP_FAT	GO:0032944~regulation of mononuclear cell proliferation	7	4.79452	0.00609599	A0A0S2Z381, P08174, Q13291, A0A024R7M7, P05231, P02786, P01584	138	199	16650	4.24405	1	0.0610303	0.0547229
GOTERM_BP_FAT	GO:0046651~lymphocyte proliferation	8	5.47945	0.00611936	A0A0S2Z381, P08174, P49279, Q13291, A0A024R7M7, P05231, P02786, P01584	138	263	16650	3.67003	1	0.0610878	0.0547745
GOTERM_BP_FAT	GO:0043281~regulation of cysteine-type endopeptidase activity involved in apoptotic process	7	4.79452	0.00624303	Q03405, P06702, P05109, P16070, P05231, Q5STB3, P09668	138	200	16650	4.22283	1	0.0620566	0.0556432
GOTERM_BP_FAT	GO:0031667~response to nutrient levels	10	6.84932	0.00625224	A0A0S2Z381, Q16831, O60488, O94788, P60520, P05231, P35354, P13500, P04035, O60427	138	404	16650	2.98644	1	0.0620566	0.0556432
GOTERM_BP_FAT	GO:0032943~mononuclear cell proliferation	8	5.47945	0.0063704	A0A0S2Z381, P08174, P49279, Q13291, A0A024R7M7, P05231, P02786, P01584	138	265	16650	3.64233	1	0.0630487	0.0565327
GOTERM_BP_FAT	GO:0009612~response to mechanical stimulus	7	4.79452	0.00639265	Q9H3M7, P17813, P11532, P05231, P35354, P13500, P01584	138	201	16650	4.20182	1	0.0630887	0.0565686
GOTERM_BP_FAT	GO:0030198~extracellular matrix organization	9	6.16438	0.00644326	P26012, P01033, Q9H4X1, Q68BL8, P05106, P17813, O14672, P16070, Q5STB3	138	334	16650	3.25111	1	0.0634075	0.0568545
GOTERM_BP_FAT	GO:0043062~extracellular structure organization	9	6.16438	0.00655623	P26012, P01033, Q9H4X1, Q68BL8, P05106, P17813, O14672, P16070, Q5STB3	138	335	16650	3.2414	1	0.0638635	0.0572633
GOTERM_BP_FAT	GO:0042033~chemokine biosynthetic process	3	2.05479	0.00657899	P05231, Q5STB3, P01584	138	15	16650	24.1304	1	0.0638635	0.0572633
GOTERM_BP_FAT	GO:0051044~positive regulation of membrane protein ectodomain proteolysis	3	2.05479	0.00657899	Q5STB3, P01584, P20333	138	15	16650	24.1304	1	0.0638635	0.0572633
GOTERM_BP_FAT	GO:0043491~protein kinase B signaling	6	4.10959	0.00658178	P10147, P05231, Q5STB3, P13500, Q07352, P01584	138	143	16650	5.06233	1	0.0638635	0.0572633
GOTERM_BP_FAT	GO:0051384~response to glucocorticoid	6	4.10959	0.00658178	P12429, P05231, P35354, Q5STB3, P13500, Q07352	138	143	16650	5.06233	1	0.0638635	0.0572633
GOTERM_BP_FAT	GO:0034113~heterotypic cell-cell adhesion	4	2.73973	0.00678494	P05106, P16070, Q5STB3, P01584	138	47	16650	10.2683	1	0.0656509	0.058866
GOTERM_BP_FAT	GO:1904950~negative regulation of establishment of protein localization	7	4.79452	0.00685718	Q9H4X1, B4E321, Q13291, P05231, Q5STB3, P04035, P01584	138	204	16650	4.14003	1	0.0659813	0.0591622
GOTERM_BP_FAT	GO:0030217~T cell differentiation	7	4.79452	0.00685718	A0A0S2Z381, Q9Y5Q3, A0A024R7M7, Q16520, P05231, O95497, Q07352	138	204	16650	4.14003	1	0.0659813	0.0591622
GOTERM_BP_FAT	GO:0009266~response to temperature stimulus	6	4.10959	0.00717112	P01583, Q14DR2, P08571, P16989, P05231, P13500	138	146	16650	4.95831	1	0.0688109	0.0616994
GOTERM_BP_FAT	GO:0050710~negative regulation of cytokine secretion	4	2.73973	0.00719429	Q9H4X1, Q13291, P05231, Q5STB3	138	48	16650	10.0543	1	0.0688426	0.0617278
GOTERM_BP_FAT	GO:0019722~calcium-mediated signaling	6	4.10959	0.00736122	P78556, A0A0S2Z381, A0A024RDA5, Q14DR2, P10147, P11532	138	147	16650	4.92458	1	0.0702459	0.0629861
GOTERM_BP_FAT	GO:0010876~lipid localization	9	6.16438	0.00738964	Q6FGT0, P05106, O60488, Q99541, O94956, P05231, Q5STB3, Q9H4M9, P01584	138	342	16650	3.17506	1	0.0703234	0.0630556
GOTERM_BP_FAT	GO:0050755~chemokine metabolic process	3	2.05479	0.00747854	P05231, Q5STB3, P01584	138	16	16650	22.6223	1	0.0709744	0.0636393
GOTERM_BP_FAT	GO:0070663~regulation of leukocyte proliferation	7	4.79452	0.00751406	A0A0S2Z381, P08174, Q13291, A0A024R7M7, P05231, P02786, P01584	138	208	16650	4.06041	1	0.0710196	0.0636798
GOTERM_BP_FAT	GO:0032269~negative regulation of cellular protein metabolic process	17	11.6438	0.0075243	P01033, P11532, P28074, Q07352, Q03405, P08174, P17813, E9KL30, P60520, P16070, P05231, Q5STB3, Q9NSI8, A0A140VJI7, Q15025, P04035, P01584	138	992	16650	2.06763	1	0.0710196	0.0636798
GOTERM_BP_FAT	GO:2001243~negative regulation of intrinsic apoptotic signaling pathway	5	3.42466	0.00755739	Q03405, Q9Y6Y0, P16989, P16070, O95497	138	94	16650	6.41767	1	0.071138	0.063786
GOTERM_BP_FAT	GO:0043065~positive regulation of apoptotic process	12	8.21918	0.00766721	Q9H3M7, Q9H4X1, Q03405, P06702, P05109, O94788, P10147, P05231, P35354, Q5STB3, P09668, P04035	138	572	16650	2.53116	1	0.0719762	0.0645376
GOTERM_BP_FAT	GO:0002285~lymphocyte activation involved in immune response	6	4.10959	0.00779448	A0A0S2Z381, P49279, A0A024R7M7, Q16520, P05231, P02786	138	149	16650	4.85848	1	0.0729732	0.0654315
GOTERM_BP_FAT	GO:0030097~hemopoiesis	14	9.58904	0.00795313	Q13422, Q9Y5Q3, A0A024R7M7, P10147, O95497, Q07352, A0A0S2Z381, Q14DR2, Q13291, Q16520, P05231, Q5STB3, P02786, P07333	138	739	16650	2.2857	1	0.0742578	0.0665834
GOTERM_BP_FAT	GO:0050673~epithelial cell proliferation	9	6.16438	0.00803227	Q9H4X1, P05106, P17813, O94788, P05231, Q5STB3, A0A140VJI7, P13500, Q07352	138	347	16650	3.12931	1	0.0747951	0.0670651
GOTERM_BP_FAT	GO:1903428~positive regulation of reactive oxygen species biosynthetic process	4	2.73973	0.00805615	P05231, P35354, Q5STB3, P01584	138	50	16650	9.65217	1	0.0748164	0.0670842
GOTERM_BP_FAT	GO:0043068~positive regulation of programmed cell death	12	8.21918	0.00815776	Q9H3M7, Q9H4X1, Q03405, P06702, P05109, O94788, P10147, P05231, P35354, Q5STB3, P09668, P04035	138	577	16650	2.50923	1	0.0755574	0.0677487
GOTERM_BP_FAT	GO:0042129~regulation of T cell proliferation	6	4.10959	0.00823335	P08174, Q13291, A0A024R7M7, P05231, P02786, P01584	138	151	16650	4.79413	1	0.0760542	0.0681941
GOTERM_BP_FAT	GO:0032649~regulation of interferon-gamma production	5	3.42466	0.00842661	P49279, P08571, Q13291, Q5STB3, P01584	138	97	16650	6.21918	1	0.0768485	0.0689063
GOTERM_BP_FAT	GO:0051769~regulation of nitric-oxide synthase biosynthetic process	3	2.05479	0.00843027	P78556, A0A024R718, P13500	138	17	16650	21.2916	1	0.0768485	0.0689063
GOTERM_BP_FAT	GO:0051767~nitric-oxide synthase biosynthetic process	3	2.05479	0.00843027	P78556, A0A024R718, P13500	138	17	16650	21.2916	1	0.0768485	0.0689063
GOTERM_BP_FAT	GO:0071276~cellular response to cadmium ion	3	2.05479	0.00843027	P04732, P04733, A0A140VJP8	138	17	16650	21.2916	1	0.0768485	0.0689063
GOTERM_BP_FAT	GO:0010888~negative regulation of lipid storage	3	2.05479	0.00843027	P05106, P05231, Q5STB3	138	17	16650	21.2916	1	0.0768485	0.0689063
GOTERM_BP_FAT	GO:0043487~regulation of RNA stability	6	4.10959	0.00845985	P49279, E9KL30, P28074, P16989, Q07352, P20333	138	152	16650	4.76259	1	0.0769158	0.0689667
GOTERM_BP_FAT	GO:0050865~regulation of cell activation	11	7.53425	0.00848973	A0A0S2Z381, P08174, Q13291, A0A024R7M7, P05231, Q9NSI8, P02786, P13500, O95497, Q07352, P01584	138	501	16650	2.64905	1	0.0769251	0.068975
GOTERM_BP_FAT	GO:0070661~leukocyte proliferation	8	5.47945	0.00850529	A0A0S2Z381, P08174, P49279, Q13291, A0A024R7M7, P05231, P02786, P01584	138	280	16650	3.4472	1	0.0769251	0.068975
GOTERM_BP_FAT	GO:0042035~regulation of cytokine biosynthetic process	5	3.42466	0.00873028	P01583, P78556, P05231, Q5STB3, P01584	138	98	16650	6.15572	1	0.0787544	0.0706153
GOTERM_BP_FAT	GO:0044706~multi-multicellular organism process	7	4.79452	0.00877126	P01033, P08174, O60488, A0A024R718, P35354, P13500, P01584	138	215	16650	3.92821	1	0.0789186	0.0707624
GOTERM_BP_FAT	GO:0043542~endothelial cell migration	6	4.10959	0.00892474	Q9H4X1, P05106, Q13685, P25815, P12429, P35354	138	154	16650	4.70073	1	0.0800914	0.0718141
GOTERM_BP_FAT	GO:0071241~cellular response to inorganic substance	6	4.10959	0.00916075	P04732, A0A024R6T4, Q14DR2, P04733, A0A140VJP8, P02795	138	155	16650	4.67041	1	0.081997	0.0735227
GOTERM_BP_FAT	GO:0002703~regulation of leukocyte mediated immunity	6	4.10959	0.00940362	Q13291, A0A024R7M7, P05231, Q5STB3, P02786, P01584	138	156	16650	4.64047	1	0.083954	0.0752775
GOTERM_BP_FAT	GO:0001666~response to hypoxia	8	5.47945	0.00949215	Q9H4X1, A0A0S2Z381, P17813, Q92544, P35354, P13500, Q07352, O14867	138	286	16650	3.37489	1	0.0845265	0.0757908
GOTERM_BP_FAT	GO:0051701~interaction with host	6	4.10959	0.00990152	P15144, P05106, P08174, Q13291, P02786, Q15025	138	158	16650	4.58173	1	0.087729	0.0786624
GOTERM_BP_FAT	GO:0009991~response to extracellular stimulus	10	6.84932	0.00990244	A0A0S2Z381, Q16831, O60488, O94788, P60520, P05231, P35354, P13500, P04035, O60427	138	435	16650	2.77361	1	0.087729	0.0786624
GOTERM_BP_FAT	GO:0042886~amide transport	8	5.47945	0.0100159	Q6FGT0, P06702, Q14DR2, P05109, P05231, Q5STB3, P04035, P01584	138	289	16650	3.33985	1	0.088508	0.0793608
GOTERM_BP_FAT	GO:0032609~interferon-gamma production	5	3.42466	0.010356	P49279, P08571, Q13291, Q5STB3, P01584	138	103	16650	5.8569	1	0.0910485	0.0816387
GOTERM_BP_FAT	GO:0042089~cytokine biosynthetic process	5	3.42466	0.010356	P01583, P78556, P05231, Q5STB3, P01584	138	103	16650	5.8569	1	0.0910485	0.0816387
GOTERM_BP_FAT	GO:0045428~regulation of nitric oxide biosynthetic process	4	2.73973	0.0104675	P05231, P35354, Q5STB3, P01584	138	55	16650	8.7747	1	0.0915007	0.0820442
GOTERM_BP_FAT	GO:0042832~defense response to protozoan	3	2.05479	0.0104867	P49279, Q16520, P05231	138	19	16650	19.0503	1	0.0915007	0.0820442
GOTERM_BP_FAT	GO:0034114~regulation of heterotypic cell-cell adhesion	3	2.05479	0.0104867	P16070, Q5STB3, P01584	138	19	16650	19.0503	1	0.0915007	0.0820442
GOTERM_BP_FAT	GO:2000116~regulation of cysteine-type endopeptidase activity	7	4.79452	0.0106009	Q03405, P06702, P05109, P16070, P05231, Q5STB3, P09668	138	224	16650	3.77038	1	0.0922652	0.0827297
GOTERM_BP_FAT	GO:0034341~response to interferon-gamma	6	4.10959	0.0106819	P78556, P49279, P10147, P16070, P13500, P02795	138	161	16650	4.49635	1	0.0927367	0.0831525
GOTERM_BP_FAT	GO:0006508~proteolysis	24	16.4384	0.0109928	P01033, P06702, B4E321, P05109, O75976, O14672, A0A024R7L6, Q96MT1, P28074, Q14CS0, Q03405, P15144, P14384, P08174, E9KL30, P60520, P16070, P05231, Q5STB3, A0A140VJI7, P09668, Q15025, P01584, P20333	138	1693	16650	1.71037	1	0.0949754	0.0851598
GOTERM_BP_FAT	GO:0048247~lymphocyte chemotaxis	4	2.73973	0.0109946	P78556, O14672, P10147, P13500	138	56	16650	8.61801	1	0.0949754	0.0851598
GOTERM_BP_FAT	GO:0042107~cytokine metabolic process	5	3.42466	0.0110575	P01583, P78556, P05231, Q5STB3, P01584	138	105	16650	5.74534	1	0.0952813	0.0854341
GOTERM_BP_FAT	GO:0036293~response to decreased oxygen levels	8	5.47945	0.0111264	Q9H4X1, A0A0S2Z381, P17813, Q92544, P35354, P13500, Q07352, O14867	138	295	16650	3.27192	1	0.0956374	0.0857534
GOTERM_BP_FAT	GO:0051049~regulation of transport	25	17.1233	0.0113717	P01583, P05106, P05109, A0A024R7L6, P35354, P13500, O60488, E9KL30, P05231, Q5STB3, P07333, P06702, B4E321, P49279, P10147, P11532, Q9H4X1, A0A0S2Z381, Q14DR2, P08571, Q13291, Q92544, Q9H4M9, P04035, P01584	138	1796	16650	1.67946	1	0.0975043	0.0874273
GOTERM_BP_FAT	GO:0032675~regulation of interleukin-6 production	5	3.42466	0.0114194	P01583, Q13291, P05231, Q5STB3, P01584	138	106	16650	5.69114	1	0.0976714	0.0875772
GOTERM_BP_FAT	GO:0045944~positive regulation of transcription from RNA polymerase II promoter	17	11.6438	0.0116194	P01583, A0A024R5S7, Q14765, Q13422, Q9Y5Q3, P49279, P55199, P15408, A0A024R718, Q9H4X1, P17813, Q16520, P05231, Q5STB3, Q15025, O14867, P01584	138	1041	16650	1.9703	1	0.0991368	0.0888911
GOTERM_BP_FAT	GO:0002700~regulation of production of molecular mediator of immune response	5	3.42466	0.0117889	Q13291, A0A024R7M7, P05231, Q5STB3, P02786	138	107	16650	5.63795	1	0.100336	0.0899667
GOTERM_BP_FAT	GO:0048534~hematopoietic or lymphoid organ development	14	9.58904	0.0118967	Q13422, Q9Y5Q3, A0A024R7M7, P10147, O95497, Q07352, A0A0S2Z381, Q14DR2, Q13291, Q16520, P05231, Q5STB3, P02786, P07333	138	778	16650	2.17112	1	0.101006	0.0905667
GOTERM_BP_FAT	GO:0050678~regulation of epithelial cell proliferation	8	5.47945	0.0121181	Q9H4X1, P05106, P17813, O94788, P05231, A0A140VJI7, P13500, Q07352	138	300	16650	3.21739	1	0.102633	0.0920264
GOTERM_BP_FAT	GO:0048659~smooth muscle cell proliferation	5	3.42466	0.0125508	P05231, A0A024R718, P35354, Q5STB3, P04035	138	109	16650	5.5345	1	0.105781	0.0948488
GOTERM_BP_FAT	GO:0032635~interleukin-6 production	5	3.42466	0.0125508	P01583, Q13291, P05231, Q5STB3, P01584	138	109	16650	5.5345	1	0.105781	0.0948488
GOTERM_BP_FAT	GO:0001885~endothelial cell development	4	2.73973	0.0126666	P17813, P11532, Q5STB3, P01584	138	59	16650	8.17981	1	0.106094	0.095129
GOTERM_BP_FAT	GO:0002718~regulation of cytokine production involved in immune response	4	2.73973	0.0126666	Q13291, A0A024R7M7, P05231, Q5STB3	138	59	16650	8.17981	1	0.106094	0.095129
GOTERM_BP_FAT	GO:0051091~positive regulation of sequence-specific DNA binding transcription factor activity	7	4.79452	0.0126868	Q9H4X1, P06702, P05109, P12429, P05231, Q5STB3, P01584	138	233	16650	3.62474	1	0.106094	0.095129
GOTERM_BP_FAT	GO:1901623~regulation of lymphocyte chemotaxis	3	2.05479	0.012741	O14672, P10147, P13500	138	21	16650	17.236	1	0.106094	0.095129
GOTERM_BP_FAT	GO:0001562~response to protozoan	3	2.05479	0.012741	P49279, Q16520, P05231	138	21	16650	17.236	1	0.106094	0.095129
GOTERM_BP_FAT	GO:0032880~regulation of protein localization	16	10.9589	0.0127905	P01583, B4E321, P10147, P35354, P13500, Q9H4X1, Q14DR2, P08571, Q13291, E9KL30, Q92544, P05231, Q5STB3, P07333, P04035, P01584	138	962	16650	2.00669	1	0.10625	0.095269
GOTERM_BP_FAT	GO:1902532~negative regulation of intracellular signal transduction	10	6.84932	0.0128244	Q03405, Q96KP6, Q9Y6Y0, P11532, P16989, P16070, O95497, Q15025, P04035, P01584	138	454	16650	2.65754	1	0.106277	0.0952934
GOTERM_BP_FAT	GO:0032940~secretion by cell	16	10.9589	0.0132431	P01583, P01033, P05106, P12429, P10147, Q9H4X1, Q14DR2, P17813, P08571, Q13291, P05231, Q5STB3, A0A140VJI7, P07333, P04035, P01584	138	966	16650	1.99838	1	0.109014	0.0977476
GOTERM_BP_FAT	GO:0046718~viral entry into host cell	5	3.42466	0.0133435	P15144, P05106, P08174, Q13291, P02786	138	111	16650	5.43478	1	0.109014	0.0977476
GOTERM_BP_FAT	GO:0044409~entry into host	5	3.42466	0.0133435	P15144, P05106, P08174, Q13291, P02786	138	111	16650	5.43478	1	0.109014	0.0977476
GOTERM_BP_FAT	GO:0051806~entry into cell of other organism involved in symbiotic interaction	5	3.42466	0.0133435	P15144, P05106, P08174, Q13291, P02786	138	111	16650	5.43478	1	0.109014	0.0977476
GOTERM_BP_FAT	GO:0051828~entry into other organism involved in symbiotic interaction	5	3.42466	0.0133435	P15144, P05106, P08174, Q13291, P02786	138	111	16650	5.43478	1	0.109014	0.0977476
GOTERM_BP_FAT	GO:0030260~entry into host cell	5	3.42466	0.0133435	P15144, P05106, P08174, Q13291, P02786	138	111	16650	5.43478	1	0.109014	0.0977476
GOTERM_BP_FAT	GO:0048646~anatomical structure formation involved in morphogenesis	18	12.3288	0.0135083	P01583, A0A024RDA5, P05106, Q13685, P12429, P11532, P35354, P13500, Q9H4X1, A0A0S2Z381, P15144, P17813, A0A0S2Z4I9, A0A024R0V4, Q5STB3, A0A140VJI7, P09668, Q9H4M9, P01584	138	1151	16650	1.88683	1	0.110101	0.0987221
GOTERM_BP_FAT	GO:0048545~response to steroid hormone	9	6.16438	0.0135758	Q9H3M7, P08910, P17813, P12429, P05231, P35354, Q5STB3, P13500, Q07352	138	381	16650	2.85005	1	0.11021	0.0988196
GOTERM_BP_FAT	GO:1903531~negative regulation of secretion by cell	6	4.10959	0.0135853	Q9H4X1, Q13291, P05231, Q5STB3, P04035, P01584	138	171	16650	4.23341	1	0.11021	0.0988196
GOTERM_BP_FAT	GO:0042108~positive regulation of cytokine biosynthetic process	4	2.73973	0.0138576	P01583, P78556, Q5STB3, P01584	138	61	16650	7.91162	1	0.111781	0.100228
GOTERM_BP_FAT	GO:0002548~monocyte chemotaxis	4	2.73973	0.0138576	P78556, P10147, P05231, P13500	138	61	16650	7.91162	1	0.111781	0.100228
GOTERM_BP_FAT	GO:0090023~positive regulation of neutrophil chemotaxis	3	2.05479	0.0139403	A0A024RDA5, P09341, P19876	138	22	16650	16.4526	1	0.111781	0.100228
GOTERM_BP_FAT	GO:0002544~chronic inflammatory response	3	2.05479	0.0139403	P05109, Q5STB3, O95497	138	22	16650	16.4526	1	0.111781	0.100228
GOTERM_BP_FAT	GO:0002719~negative regulation of cytokine production involved in immune response	3	2.05479	0.0139403	Q13291, A0A024R7M7, Q5STB3	138	22	16650	16.4526	1	0.111781	0.100228
GOTERM_BP_FAT	GO:0048660~regulation of smooth muscle cell proliferation	5	3.42466	0.0141675	P05231, A0A024R718, P35354, Q5STB3, P04035	138	113	16650	5.33859	1	0.113079	0.101392
GOTERM_BP_FAT	GO:0045807~positive regulation of endocytosis	5	3.42466	0.0141675	P49279, P08571, Q5STB3, P13500, P01584	138	113	16650	5.33859	1	0.113079	0.101392
GOTERM_BP_FAT	GO:0001935~endothelial cell proliferation	5	3.42466	0.0145913	Q9H4X1, P05106, P17813, A0A140VJI7, P13500	138	114	16650	5.29176	1	0.115927	0.103946
GOTERM_BP_FAT	GO:0046631~alpha-beta T cell activation	5	3.42466	0.0145913	A0A0S2Z381, P08174, A0A024R7M7, Q16520, P05231	138	114	16650	5.29176	1	0.115927	0.103946
GOTERM_BP_FAT	GO:0008203~cholesterol metabolic process	5	3.42466	0.015023	Q15800, Q14534, Q16850, P37268, P04035	138	115	16650	5.24575	1	0.118812	0.106533
GOTERM_BP_FAT	GO:0010594~regulation of endothelial cell migration	5	3.42466	0.015023	Q9H4X1, P05106, Q13685, P12429, P35354	138	115	16650	5.24575	1	0.118812	0.106533
GOTERM_BP_FAT	GO:0014002~astrocyte development	3	2.05479	0.0151865	P06702, P05109, A0A140VJP8	138	23	16650	15.7372	1	0.119559	0.107203
GOTERM_BP_FAT	GO:0032967~positive regulation of collagen biosynthetic process	3	2.05479	0.0151865	Q9H4X1, P17813, P13500	138	23	16650	15.7372	1	0.119559	0.107203
GOTERM_BP_FAT	GO:0070482~response to oxygen levels	8	5.47945	0.0152337	Q9H4X1, A0A0S2Z381, P17813, Q92544, P35354, P13500, Q07352, O14867	138	314	16650	3.07394	1	0.119659	0.107292
GOTERM_BP_FAT	GO:0002706~regulation of lymphocyte mediated immunity	5	3.42466	0.0154628	Q13291, P05231, Q5STB3, P02786, P01584	138	116	16650	5.20052	1	0.121184	0.108659
GOTERM_BP_FAT	GO:0002253~activation of immune response	11	7.53425	0.0155413	Q9H4X1, A0A0S2Z381, A0A024R4P3, P08174, P12318, P08571, Q96KP6, E9KL30, P28074, Q15025, A0A024R4J1	138	550	16650	2.41304	1	0.121524	0.108965
GOTERM_BP_FAT	GO:0070848~response to growth factor	12	8.21918	0.0156491	A0A024RDA5, P05106, P17813, P12429, Q15583, P16070, P05231, Q9H4M9, P13500, Q07352, P01584, P20333	138	634	16650	2.28364	1	0.122091	0.109473
GOTERM_BP_FAT	GO:0033077~T cell differentiation in thymus	4	2.73973	0.0157599	A0A0S2Z381, Q9Y5Q3, O95497, Q07352	138	64	16650	7.54076	1	0.122679	0.110001
GOTERM_BP_FAT	GO:0042113~B cell activation	7	4.79452	0.0161864	A0A0S2Z381, A0A024R7M7, Q16520, P05231, Q9NSI8, P02786, Q07352	138	246	16650	3.43319	1	0.125717	0.112724
GOTERM_BP_FAT	GO:0070488~neutrophil aggregation	2	1.36986	0.0163892	P06702, P05109	138	2	16650	120.652	1	0.126568	0.113488
GOTERM_BP_FAT	GO:0006970~response to osmotic stress	4	2.73973	0.016425	Q6FGT0, P16989, Q5STB3, Q07352	138	65	16650	7.42475	1	0.126568	0.113488
GOTERM_BP_FAT	GO:0035710~CD4-positive, alpha-beta T cell activation	4	2.73973	0.016425	P08174, A0A024R7M7, Q16520, P05231	138	65	16650	7.42475	1	0.126568	0.113488
GOTERM_BP_FAT	GO:0044253~positive regulation of multicellular organismal metabolic process	3	2.05479	0.0164787	Q9H4X1, P17813, P13500	138	24	16650	15.0815	1	0.126568	0.113488
GOTERM_BP_FAT	GO:0010714~positive regulation of collagen metabolic process	3	2.05479	0.0164787	Q9H4X1, P17813, P13500	138	24	16650	15.0815	1	0.126568	0.113488
GOTERM_BP_FAT	GO:0052547~regulation of peptidase activity	9	6.16438	0.0167544	P01033, Q03405, P06702, P05109, P16070, P05231, Q5STB3, A0A140VJI7, P09668	138	396	16650	2.74209	1	0.128401	0.115131
GOTERM_BP_FAT	GO:0032755~positive regulation of interleukin-6 production	4	2.73973	0.0171057	P01583, P05231, Q5STB3, P01584	138	66	16650	7.31225	1	0.130804	0.117286
GOTERM_BP_FAT	GO:0071417~cellular response to organonitrogen compound	10	6.84932	0.0171711	Q6FGT0, Q14DR2, A0A024R7M7, P05231, A0A024R718, P35354, Q5STB3, P13500, Q07352, P01584	138	477	16650	2.5294	1	0.131015	0.117475
GOTERM_BP_FAT	GO:0043123~positive regulation of I-kappaB kinase/NF-kappaB signaling	6	4.10959	0.0173474	P01583, P35354, Q5STB3, A0A140VJI7, P01584, Q9HC98	138	182	16650	3.97754	1	0.132069	0.118419
GOTERM_BP_FAT	GO:0002790~peptide secretion	7	4.79452	0.0173855	P06702, Q14DR2, P05109, P05231, Q5STB3, P04035, P01584	138	250	16650	3.37826	1	0.132069	0.118419
GOTERM_BP_FAT	GO:1902652~secondary alcohol metabolic process	5	3.42466	0.0177831	Q15800, Q14534, Q16850, P37268, P04035	138	121	16650	4.98563	1	0.134154	0.120289
GOTERM_BP_FAT	GO:0050764~regulation of phagocytosis	4	2.73973	0.017802	P49279, Q5STB3, P13500, P01584	138	67	16650	7.20311	1	0.134154	0.120289
GOTERM_BP_FAT	GO:2000404~regulation of T cell migration	3	2.05479	0.0178162	P78556, O14672, A0A140VJI7	138	25	16650	14.4783	1	0.134154	0.120289
GOTERM_BP_FAT	GO:0071624~positive regulation of granulocyte chemotaxis	3	2.05479	0.0178162	A0A024RDA5, P09341, P19876	138	25	16650	14.4783	1	0.134154	0.120289
GOTERM_BP_FAT	GO:0002520~immune system development	14	9.58904	0.0178536	Q13422, Q9Y5Q3, A0A024R7M7, P10147, O95497, Q07352, A0A0S2Z381, Q14DR2, Q13291, Q16520, P05231, Q5STB3, P02786, P07333	138	821	16650	2.05741	1	0.134154	0.120289
GOTERM_BP_FAT	GO:0002697~regulation of immune effector process	8	5.47945	0.0180542	P08174, Q13291, A0A024R7M7, P05231, Q5STB3, P02786, P13500, P01584	138	325	16650	2.9699	1	0.135367	0.121377
GOTERM_BP_FAT	GO:0010595~positive regulation of endothelial cell migration	4	2.73973	0.0185139	P05106, Q13685, P12429, P35354	138	68	16650	7.09719	1	0.138216	0.123931
GOTERM_BP_FAT	GO:0034103~regulation of tissue remodeling	4	2.73973	0.0185139	P05106, P05231, P02786, P07333	138	68	16650	7.09719	1	0.138216	0.123931
GOTERM_BP_FAT	GO:0051238~sequestering of metal ion	5	3.42466	0.0187687	P06702, Q14DR2, P05109, P10147, P11532	138	123	16650	4.90456	1	0.139517	0.125098
GOTERM_BP_FAT	GO:0050777~negative regulation of immune response	5	3.42466	0.0187687	P08174, Q13291, A0A024R7M7, Q5STB3, Q9NSI8	138	123	16650	4.90456	1	0.139517	0.125098
GOTERM_BP_FAT	GO:0040008~regulation of growth	12	8.21918	0.0188543	P06702, P04732, A0A024R6T4, P04733, O60488, P05109, O14672, A0A140VJP8, P16989, Q5STB3, P02786, P02795	138	652	16650	2.22059	1	0.139612	0.125183
GOTERM_BP_FAT	GO:1903706~regulation of hemopoiesis	8	5.47945	0.0188833	A0A0S2Z381, Q9Y5Q3, A0A024R7M7, P10147, P05231, Q5STB3, O95497, Q07352	138	328	16650	2.94274	1	0.139612	0.125183
GOTERM_BP_FAT	GO:0043434~response to peptide hormone	9	6.16438	0.0189024	P01033, P08174, A0A024R7M7, P05231, A0A024R718, P13500, Q07352, O60427, P01584	138	405	16650	2.68116	1	0.139612	0.125183
GOTERM_BP_FAT	GO:2000403~positive regulation of lymphocyte migration	3	2.05479	0.0191981	P78556, O14672, P10147	138	26	16650	13.9214	1	0.139841	0.125388
GOTERM_BP_FAT	GO:0090022~regulation of neutrophil chemotaxis	3	2.05479	0.0191981	A0A024RDA5, P09341, P19876	138	26	16650	13.9214	1	0.139841	0.125388
GOTERM_BP_FAT	GO:0042346~positive regulation of NF-kappaB import into nucleus	3	2.05479	0.0191981	P35354, Q5STB3, P01584	138	26	16650	13.9214	1	0.139841	0.125388
GOTERM_BP_FAT	GO:0018198~peptidyl-cysteine modification	3	2.05479	0.0191981	P06702, P05109, P11532	138	26	16650	13.9214	1	0.139841	0.125388
GOTERM_BP_FAT	GO:1903426~regulation of reactive oxygen species biosynthetic process	4	2.73973	0.0192415	P05231, P35354, Q5STB3, P01584	138	69	16650	6.99433	1	0.139841	0.125388
GOTERM_BP_FAT	GO:0046849~bone remodeling	4	2.73973	0.0192415	P05106, P05231, P02786, P07333	138	69	16650	6.99433	1	0.139841	0.125388
GOTERM_BP_FAT	GO:0071594~thymocyte aggregation	4	2.73973	0.0192415	A0A0S2Z381, Q9Y5Q3, O95497, Q07352	138	69	16650	6.99433	1	0.139841	0.125388
GOTERM_BP_FAT	GO:0007565~female pregnancy	6	4.10959	0.019265	P01033, O60488, A0A024R718, P35354, P13500, P01584	138	187	16650	3.87119	1	0.139841	0.125388
GOTERM_BP_FAT	GO:0090316~positive regulation of intracellular protein transport	7	4.79452	0.0192967	E9KL30, Q92544, P05231, P35354, Q5STB3, P13500, P01584	138	256	16650	3.29908	1	0.139841	0.125388
GOTERM_BP_FAT	GO:0071496~cellular response to external stimulus	7	4.79452	0.0196286	Q16831, P17813, P60520, P05231, P35354, O60427, P01584	138	257	16650	3.28625	1	0.141949	0.127279
GOTERM_BP_FAT	GO:1901615~organic hydroxy compound metabolic process	9	6.16438	0.0201776	Q15800, Q14534, P53794, O94788, Q16850, Q5STB3, P37268, P04035, P01584	138	410	16650	2.64846	1	0.145615	0.130566
GOTERM_BP_FAT	GO:0010628~positive regulation of gene expression	23	15.7534	0.0204259	P01583, P26012, A0A024R5S7, Q14765, Q13422, Q9Y5Q3, P49279, P55199, P15408, O94788, Q9NR30, P10147, P16989, A0A024R718, Q9H4X1, P17813, Q16520, P05231, Q5STB3, P09668, Q15025, O14867, P01584	138	1692	16650	1.64007	1	0.1471	0.131898
GOTERM_BP_FAT	GO:0002446~neutrophil mediated immunity	3	2.05479	0.0206236	P12429, Q6I9S7, P05231	138	27	16650	13.4058	1	0.147603	0.132349
GOTERM_BP_FAT	GO:0008299~isoprenoid biosynthetic process	3	2.05479	0.0206236	O94788, P37268, P04035	138	27	16650	13.4058	1	0.147603	0.132349
GOTERM_BP_FAT	GO:0010575~positive regulation of vascular endothelial growth factor production	3	2.05479	0.0206236	P01583, P35354, P01584	138	27	16650	13.4058	1	0.147603	0.132349
GOTERM_BP_FAT	GO:0035690~cellular response to drug	4	2.73973	0.0207436	P02786, P13500, P02795, P01584	138	71	16650	6.79731	1	0.148156	0.132844
GOTERM_BP_FAT	GO:0050864~regulation of B cell activation	5	3.42466	0.0208401	A0A0S2Z381, P05231, Q9NSI8, P02786, Q07352	138	127	16650	4.75009	1	0.148539	0.133188
GOTERM_BP_FAT	GO:0043086~negative regulation of catalytic activity	14	9.58904	0.0209319	Q9H3M7, P01033, P55199, P12429, P28074, Q03405, P17813, E9KL30, P16070, P05231, Q5STB3, A0A140VJI7, P04035, P01584	138	839	16650	2.01327	1	0.148887	0.1335
GOTERM_BP_FAT	GO:0040007~growth	15	10.274	0.0213417	P06702, P05106, P04732, P04733, A0A024R6T4, P05109, O14672, P16989, Q07352, O60488, A0A140VJP8, P05231, Q5STB3, P02786, P02795	138	932	16650	1.94183	1	0.151491	0.135835
GOTERM_BP_FAT	GO:0046634~regulation of alpha-beta T cell activation	4	2.73973	0.0215182	A0A0S2Z381, P08174, A0A024R7M7, P05231	138	72	16650	6.7029	1	0.152431	0.136678
GOTERM_BP_FAT	GO:0035295~tube development	11	7.53425	0.021613	A0A0S2Z381, A0A024RDA5, P05106, A0A024R6A0, P17813, O94788, A0A0S2Z4I9, A0A024R0V4, Q5STB3, P09668, P07333, Q07352	138	580	16650	2.28823	1	0.152791	0.137
GOTERM_BP_FAT	GO:0080135~regulation of cellular response to stress	11	7.53425	0.0218415	P01583, Q14DR2, B4E321, Q13291, P16989, P16070, Q5STB3, O95497, P04035, P01584, Q9HC98	138	581	16650	2.28429	1	0.154091	0.138166
GOTERM_BP_FAT	GO:0016125~sterol metabolic process	5	3.42466	0.0219264	Q15800, Q14534, Q16850, P37268, P04035	138	129	16650	4.67644	1	0.154376	0.138421
GOTERM_BP_FAT	GO:0036230~granulocyte activation	3	2.05479	0.0220918	A0A024RDA5, P12429, P10147	138	28	16650	12.927	1	0.155225	0.139183
GOTERM_BP_FAT	GO:0042742~defense response to bacterium	7	4.79452	0.022793	P78556, P06702, P49279, P05109, P12429, P05231, Q5STB3	138	266	16650	3.17506	1	0.159828	0.14331
GOTERM_BP_FAT	GO:1902107~positive regulation of leukocyte differentiation	5	3.42466	0.0230373	A0A0S2Z381, P05231, Q5STB3, O95497, Q07352	138	131	16650	4.60504	1	0.161215	0.144553
GOTERM_BP_FAT	GO:0002708~positive regulation of lymphocyte mediated immunity	4	2.73973	0.0231144	P05231, Q5STB3, P02786, P01584	138	74	16650	6.52174	1	0.161428	0.144745
GOTERM_BP_FAT	GO:0030099~myeloid cell differentiation	8	5.47945	0.0234334	Q13422, Q9Y5Q3, Q16520, P10147, Q5STB3, P02786, P07333, Q07352	138	343	16650	2.81404	1	0.163326	0.146447
GOTERM_BP_FAT	GO:0015833~peptide transport	7	4.79452	0.0235402	P06702, Q14DR2, P05109, P05231, Q5STB3, P04035, P01584	138	268	16650	3.15136	1	0.163516	0.146617
GOTERM_BP_FAT	GO:0070266~necroptotic process	3	2.05479	0.0236022	P08571, P16989, Q5STB3	138	29	16650	12.4813	1	0.163516	0.146617
GOTERM_BP_FAT	GO:0002701~negative regulation of production of molecular mediator of immune response	3	2.05479	0.0236022	Q13291, A0A024R7M7, Q5STB3	138	29	16650	12.4813	1	0.163516	0.146617
GOTERM_BP_FAT	GO:0009743~response to carbohydrate	6	4.10959	0.0239621	Q9H3M7, P35354, P04035, Q07352, O60427, P01584	138	198	16650	3.65613	1	0.165678	0.148555
GOTERM_BP_FAT	GO:0051092~positive regulation of NF-kappaB transcription factor activity	5	3.42466	0.024103	P06702, P05109, P05231, Q5STB3, P01584	138	133	16650	4.5358	1	0.166321	0.149132
GOTERM_BP_FAT	GO:0060557~positive regulation of vitamin D biosynthetic process	2	1.36986	0.0244836	Q5STB3, P01584	138	3	16650	80.4348	1	0.167943	0.150586
GOTERM_BP_FAT	GO:0046136~positive regulation of vitamin metabolic process	2	1.36986	0.0244836	Q5STB3, P01584	138	3	16650	80.4348	1	0.167943	0.150586
GOTERM_BP_FAT	GO:0060559~positive regulation of calcidiol 1-monooxygenase activity	2	1.36986	0.0244836	Q5STB3, P01584	138	3	16650	80.4348	1	0.167943	0.150586
GOTERM_BP_FAT	GO:0044255~cellular lipid metabolic process	16	10.9589	0.0246516	Q15800, O95864, P26012, P08910, Q13822, O94788, P35354, P37268, O60427, Q03405, Q8WVX9, A0A024R9D1, O60488, Q5STB3, P07333, P04035	138	1043	16650	1.85085	1	0.168761	0.15132
GOTERM_BP_FAT	GO:0006629~lipid metabolic process	19	13.0137	0.0248103	Q15800, O95864, P26012, Q14534, P08910, Q13822, O94788, P35354, P37268, O60427, Q03405, Q8WVX9, A0A024R9D1, O60488, Q16850, Q5STB3, P07333, P04035, P01584	138	1330	16650	1.7236	1	0.169513	0.151994
GOTERM_BP_FAT	GO:0010573~vascular endothelial growth factor production	3	2.05479	0.0251537	P01583, P35354, P01584	138	30	16650	12.0652	1	0.171521	0.153794
GOTERM_BP_FAT	GO:0071346~cellular response to interferon-gamma	5	3.42466	0.02538	P78556, P10147, P16070, P13500, P02795	138	135	16650	4.4686	1	0.172724	0.154873
GOTERM_BP_FAT	GO:0046683~response to organophosphorus	5	3.42466	0.0257571	Q6FGT0, P35354, P13500, Q07352, P01584	138	136	16650	4.43574	1	0.174946	0.156866
GOTERM_BP_FAT	GO:0006357~regulation of transcription from RNA polymerase II promoter	24	16.4384	0.0261849	P01583, Q9H3M7, A0A024R5S7, Q14765, Q13422, Q9Y5Q3, P49279, Q9H9T3, P55199, P15408, Q96G25, P16989, A0A024R718, Q9H4X1, P17813, Q9BYH8, Q15583, Q16520, P05231, Q5STB3, A0A140VJI7, Q15025, O14867, P01584	138	1835	16650	1.57801	1	0.177504	0.159159
GOTERM_BP_FAT	GO:0015718~monocarboxylic acid transport	5	3.42466	0.0266051	Q6FGT0, O60488, Q99541, O94956, P01584	138	137	16650	4.40336	1	0.18	0.161397
GOTERM_BP_FAT	GO:0008202~steroid metabolic process	7	4.79452	0.0266937	Q15800, Q14534, Q16850, Q5STB3, P37268, P04035, P01584	138	276	16650	3.06002	1	0.180248	0.161619
GOTERM_BP_FAT	GO:0044093~positive regulation of molecular function	24	16.4384	0.0269244	P78556, P06702, P05106, P49279, P05109, P12429, A0A024R7M7, Q9UIA0, P10147, P11532, P28074, P13500, A0A024R4J1, Q9H4X1, Q03405, P09341, E9KL30, P60520, P16070, P05231, Q5STB3, P09668, P07333, P01584	138	1840	16650	1.57372	1	0.181452	0.162699
GOTERM_BP_FAT	GO:0002444~myeloid leukocyte mediated immunity	4	2.73973	0.0273795	P12429, P10147, Q6I9S7, P05231	138	79	16650	6.10897	1	0.18416	0.165127
GOTERM_BP_FAT	GO:0032874~positive regulation of stress-activated MAPK cascade	5	3.42466	0.0279394	P01583, Q13291, Q5STB3, P04035, P01584	138	139	16650	4.34001	1	0.187562	0.168178
GOTERM_BP_FAT	GO:0071407~cellular response to organic cyclic compound	10	6.84932	0.0280508	Q6FGT0, P08910, Q14DR2, P10147, P05231, P35354, Q5STB3, P13500, Q07352, P01584	138	520	16650	2.32023	1	0.187946	0.168522
GOTERM_BP_FAT	GO:0002791~regulation of peptide secretion	6	4.10959	0.0283123	P06702, Q14DR2, P05109, Q5STB3, P04035, P01584	138	207	16650	3.49716	1	0.188995	0.169462
GOTERM_BP_FAT	GO:0044744~protein targeting to nucleus	7	4.79452	0.028371	Q9H3M7, P49279, A0A024R7M7, P05231, P35354, Q5STB3, P01584	138	280	16650	3.0163	1	0.188995	0.169462
GOTERM_BP_FAT	GO:0006606~protein import into nucleus	7	4.79452	0.028371	Q9H3M7, P49279, A0A024R7M7, P05231, P35354, Q5STB3, P01584	138	280	16650	3.0163	1	0.188995	0.169462
GOTERM_BP_FAT	GO:0045619~regulation of lymphocyte differentiation	5	3.42466	0.0285149	A0A0S2Z381, A0A024R7M7, P05231, O95497, Q07352	138	140	16650	4.30901	1	0.189226	0.169669
GOTERM_BP_FAT	GO:0070304~positive regulation of stress-activated protein kinase signaling cascade	5	3.42466	0.0285149	P01583, Q13291, Q5STB3, P04035, P01584	138	140	16650	4.30901	1	0.189226	0.169669
GOTERM_BP_FAT	GO:0045862~positive regulation of proteolysis	8	5.47945	0.0286913	P06702, P05109, E9KL30, P28074, Q5STB3, P09668, P01584, P20333	138	358	16650	2.69614	1	0.190032	0.170392
GOTERM_BP_FAT	GO:1902593~single-organism nuclear import	7	4.79452	0.028801	Q9H3M7, P49279, A0A024R7M7, P05231, P35354, Q5STB3, P01584	138	281	16650	3.00557	1	0.190394	0.170717
GOTERM_BP_FAT	GO:0021782~glial cell development	4	2.73973	0.029195	P06702, P05109, A0A140VJP8, P11532	138	81	16650	5.95813	1	0.192631	0.172723
GOTERM_BP_FAT	GO:0071363~cellular response to growth factor stimulus	11	7.53425	0.0292614	A0A024RDA5, P05106, P17813, Q15583, P16070, P05231, Q9H4M9, P13500, Q07352, P01584, P20333	138	610	16650	2.17569	1	0.192703	0.172787
GOTERM_BP_FAT	GO:0090087~regulation of peptide transport	6	4.10959	0.0293427	P06702, Q14DR2, P05109, Q5STB3, P04035, P01584	138	209	16650	3.4637	1	0.192871	0.172938
GOTERM_BP_FAT	GO:0015031~protein transport	24	16.4384	0.0300455	P01583, Q9H3M7, Q6FIF0, B4E321, P49279, A0A024R7M7, A0A024R7L6, P10147, P35354, P13500, Q9H4X1, Q14DR2, P08571, Q13291, E9KL30, Q92544, P60520, P05231, Q5STB3, P02786, Q9H4M9, P07333, P04035, P01584	138	1860	16650	1.5568	1	0.196761	0.176426
GOTERM_BP_FAT	GO:0033198~response to ATP	3	2.05479	0.0300481	P35354, P13500, P01584	138	33	16650	10.9684	1	0.196761	0.176426
GOTERM_BP_FAT	GO:0009895~negative regulation of catabolic process	5	3.42466	0.0304974	P01033, B4E321, P60520, Q5STB3, P01584	138	143	16650	4.21861	1	0.199083	0.178508
GOTERM_BP_FAT	GO:1901652~response to peptide	9	6.16438	0.0305177	P01033, P08174, A0A024R7M7, P05231, A0A024R718, P13500, Q07352, O60427, P01584	138	444	16650	2.44565	1	0.199083	0.178508
GOTERM_BP_FAT	GO:0034504~protein localization to nucleus	8	5.47945	0.0306087	Q9H3M7, P49279, Q8WXH0, A0A024R7M7, P05231, P35354, Q5STB3, P01584	138	363	16650	2.659	1	0.199302	0.178704
GOTERM_BP_FAT	GO:0048771~tissue remodeling	5	3.42466	0.0309779	P01583, P05106, P05231, P02786, P07333	138	144	16650	4.18931	1	0.201327	0.18052
GOTERM_BP_FAT	GO:0002764~immune response-regulating signaling pathway	10	6.84932	0.0314768	A0A0S2Z381, A0A024R4P3, P12318, P08571, Q96KP6, E9KL30, P28074, P09668, Q15025, A0A024R4J1	138	531	16650	2.27217	1	0.204186	0.183084
GOTERM_BP_FAT	GO:0043488~regulation of mRNA stability	5	3.42466	0.0318403	P49279, E9KL30, P28074, P16989, Q07352	138	145	16650	4.16042	1	0.206159	0.184853
GOTERM_BP_FAT	GO:0032388~positive regulation of intracellular transport	7	4.79452	0.0319315	E9KL30, Q92544, P05231, P35354, Q5STB3, P13500, P01584	138	288	16650	2.93252	1	0.206363	0.185036
GOTERM_BP_FAT	GO:0030336~negative regulation of cell migration	6	4.10959	0.0320217	P01033, Q9H4X1, A0A0S2Z381, P08910, P17813, P13500	138	214	16650	3.38277	1	0.206561	0.185213
GOTERM_BP_FAT	GO:0070672~response to interleukin-15	2	1.36986	0.0325118	O60488, A0A024R7M7	138	4	16650	60.3261	1	0.208117	0.186609
GOTERM_BP_FAT	GO:0070574~cadmium ion transmembrane transport	2	1.36986	0.0325118	Q9C0K1, P49279	138	4	16650	60.3261	1	0.208117	0.186609
GOTERM_BP_FAT	GO:0036018~cellular response to erythropoietin	2	1.36986	0.0325118	A0A140VJP8, P02795	138	4	16650	60.3261	1	0.208117	0.186609
GOTERM_BP_FAT	GO:0015691~cadmium ion transport	2	1.36986	0.0325118	Q9C0K1, P49279	138	4	16650	60.3261	1	0.208117	0.186609
GOTERM_BP_FAT	GO:0033554~cellular response to stress	23	15.7534	0.0325634	P01583, A0A024RDA5, B4E321, Q16831, P16989, P35354, P13500, O95497, Q07352, O60427, Q9H4X1, Q14DR2, Q13291, Q16520, P60520, P16070, P05231, Q5STB3, P04035, O14867, P01584, P20333, Q9HC98	138	1773	16650	1.56514	1	0.208117	0.186609
GOTERM_BP_FAT	GO:0050730~regulation of peptidyl-tyrosine phosphorylation	6	4.10959	0.0331348	P05106, Q13822, P16070, P05231, Q9NSI8, P07333	138	216	16650	3.35145	1	0.211379	0.189534
GOTERM_BP_FAT	GO:0042176~regulation of protein catabolic process	8	5.47945	0.0334357	P01033, B4E321, E9KL30, P28074, P60520, Q5STB3, P01584, P20333	138	370	16650	2.6087	1	0.212907	0.190903
GOTERM_BP_FAT	GO:0097300~programmed necrotic cell death	3	2.05479	0.0335033	P08571, P16989, Q5STB3	138	35	16650	10.3416	1	0.212946	0.190938
GOTERM_BP_FAT	GO:0052548~regulation of endopeptidase activity	8	5.47945	0.0342745	P01033, Q03405, P06702, P05109, P16070, P05231, Q5STB3, P09668	138	372	16650	2.59467	1	0.217448	0.194975
GOTERM_BP_FAT	GO:0033157~regulation of intracellular protein transport	8	5.47945	0.0346991	B4E321, E9KL30, Q92544, P05231, P35354, Q5STB3, P13500, P01584	138	373	16650	2.58771	1	0.21974	0.19703
GOTERM_BP_FAT	GO:0009408~response to heat	4	2.73973	0.0350148	P01583, P08571, P05231, P13500	138	87	16650	5.54723	1	0.220129	0.197379
GOTERM_BP_FAT	GO:0046632~alpha-beta T cell differentiation	4	2.73973	0.0350148	A0A0S2Z381, A0A024R7M7, Q16520, P05231	138	87	16650	5.54723	1	0.220129	0.197379
GOTERM_BP_FAT	GO:2000379~positive regulation of reactive oxygen species metabolic process	4	2.73973	0.0350148	P05231, P35354, Q5STB3, P01584	138	87	16650	5.54723	1	0.220129	0.197379
GOTERM_BP_FAT	GO:0006919~activation of cysteine-type endopeptidase activity involved in apoptotic process	4	2.73973	0.0350148	P06702, P05109, Q5STB3, P09668	138	87	16650	5.54723	1	0.220129	0.197379
GOTERM_BP_FAT	GO:0002820~negative regulation of adaptive immune response	3	2.05479	0.0352864	Q13291, A0A024R7M7, Q9NSI8	138	36	16650	10.0543	1	0.221298	0.198427
GOTERM_BP_FAT	GO:1903530~regulation of secretion by cell	11	7.53425	0.0353284	P01583, Q9H4X1, Q14DR2, P08571, Q13291, P10147, P05231, Q5STB3, P07333, P04035, P01584	138	630	16650	2.10663	1	0.221298	0.198427
GOTERM_BP_FAT	GO:0043112~receptor metabolic process	5	3.42466	0.0355165	A0A024RDA5, P05106, P11532, Q5STB3, P02786	138	150	16650	4.02174	1	0.222075	0.199123
GOTERM_BP_FAT	GO:0022617~extracellular matrix disassembly	4	2.73973	0.0360388	P01033, P17813, O14672, P16070	138	88	16650	5.48419	1	0.224934	0.201687
GOTERM_BP_FAT	GO:0043900~regulation of multi-organism process	8	5.47945	0.0364325	P01033, A0A0S2Z381, A0A024RDA5, P08174, A0A024R7L6, P10147, Q5STB3, Q15025	138	377	16650	2.56026	1	0.226575	0.203159
GOTERM_BP_FAT	GO:0031329~regulation of cellular catabolic process	8	5.47945	0.0364325	P01033, E9KL30, P28074, P60520, Q5STB3, Q07352, P01584, P20333	138	377	16650	2.56026	1	0.226575	0.203159
GOTERM_BP_FAT	GO:0071705~nitrogen compound transport	12	8.21918	0.036997	Q6FGT0, A0A0S2Z381, P06702, Q14DR2, P49279, Q96BD0, P05109, P05231, Q5STB3, P04035, Q07352, P01584	138	725	16650	1.997	1	0.228708	0.205071
GOTERM_BP_FAT	GO:0002705~positive regulation of leukocyte mediated immunity	4	2.73973	0.0370782	P05231, Q5STB3, P02786, P01584	138	89	16650	5.42257	1	0.228708	0.205071
GOTERM_BP_FAT	GO:0002286~T cell activation involved in immune response	4	2.73973	0.0370782	P49279, A0A024R7M7, Q16520, P05231	138	89	16650	5.42257	1	0.228708	0.205071
GOTERM_BP_FAT	GO:1901099~negative regulation of signal transduction in absence of ligand	3	2.05479	0.0371056	P01583, Q5STB3, P01584	138	37	16650	9.78261	1	0.228708	0.205071
GOTERM_BP_FAT	GO:2001240~negative regulation of extrinsic apoptotic signaling pathway in absence of ligand	3	2.05479	0.0371056	P01583, Q5STB3, P01584	138	37	16650	9.78261	1	0.228708	0.205071
GOTERM_BP_FAT	GO:0001818~negative regulation of cytokine production	6	4.10959	0.0372198	Q9H4X1, P49279, Q13291, A0A024R7M7, P05231, Q5STB3	138	223	16650	3.24625	1	0.229004	0.205337
GOTERM_BP_FAT	GO:0051170~nuclear import	7	4.79452	0.0372863	Q9H3M7, P49279, A0A024R7M7, P05231, P35354, Q5STB3, P01584	138	299	16650	2.82463	1	0.229007	0.205339
GOTERM_BP_FAT	GO:0048872~homeostasis of number of cells	6	4.10959	0.0378275	A0A0S2Z381, Q13422, Q9Y5Q3, A0A024R7M7, P05231, Q07352	138	224	16650	3.23175	1	0.23192	0.207951
GOTERM_BP_FAT	GO:0001676~long-chain fatty acid metabolic process	4	2.73973	0.0381328	O95864, O60488, P35354, O60427	138	90	16650	5.36232	1	0.233378	0.209259
GOTERM_BP_FAT	GO:0051128~regulation of cellular component organization	28	19.1781	0.0382075	P01583, P05109, O14672, A0A024R7L6, P13500, Q03405, A0A024R9D1, O60488, E9KL30, A0A0S2Z4I9, P05231, Q8N543, Q5STB3, P02786, P07333, Q9HC98, P06702, P49279, Q13822, P10147, P11532, Q9H4X1, Q14DR2, P17813, P08571, Q13291, A0A024R0V4, Q9H4M9, P01584	138	2323	16650	1.45427	1	0.233423	0.209299
GOTERM_BP_FAT	GO:0010605~negative regulation of macromolecule metabolic process	28	19.1781	0.0387445	Q9H3M7, P05106, Q07352, Q03405, E9KL30, Q15583, B4E0K4, P05231, Q5STB3, Q9NSI8, Q15025, A0A140VJI7, O14867, P01033, P26012, Q13422, B4E321, A0A024R7M7, P10147, P11532, P28074, P16989, P08174, P17813, P60520, P16070, P04035, P01584	138	2326	16650	1.45239	1	0.236287	0.211867
GOTERM_BP_FAT	GO:0098754~detoxification	4	2.73973	0.0392027	P06702, A0A140VJP8, P35354, Q5STB3	138	91	16650	5.30339	1	0.238261	0.213637
GOTERM_BP_FAT	GO:0033002~muscle cell proliferation	5	3.42466	0.0392129	P05231, A0A024R718, P35354, Q5STB3, P04035	138	155	16650	3.89201	1	0.238261	0.213637
GOTERM_BP_FAT	GO:0065009~regulation of molecular function	33	22.6027	0.0392745	Q9H3M7, P05106, P05109, P13500, A0A024R4J1, Q03405, E9KL30, P05231, Q5STB3, P07333, A0A140VJI7, A0A024R5S7, P78556, P01033, P06702, P49279, Q9H9T3, P55199, P12429, A0A024R7M7, Q9UIA0, P10147, P11532, P28074, Q9H4X1, P17813, P09341, Q13291, P60520, P16070, P09668, P04035, P01584	138	2863	16650	1.39068	1	0.238261	0.213637
GOTERM_BP_FAT	GO:2000146~negative regulation of cell motility	6	4.10959	0.0396872	P01033, Q9H4X1, A0A0S2Z381, P08910, P17813, P13500	138	227	16650	3.18904	1	0.240344	0.215505
GOTERM_BP_FAT	GO:0070487~monocyte aggregation	2	1.36986	0.0404744	P16070, P01584	138	5	16650	48.2609	1	0.243832	0.218632
GOTERM_BP_FAT	GO:0032119~sequestering of zinc ion	2	1.36986	0.0404744	P06702, P05109	138	5	16650	48.2609	1	0.243832	0.218632
GOTERM_BP_FAT	GO:0036017~response to erythropoietin	2	1.36986	0.0404744	A0A140VJP8, P02795	138	5	16650	48.2609	1	0.243832	0.218632
GOTERM_BP_FAT	GO:0043901~negative regulation of multi-organism process	5	3.42466	0.0407938	P01033, A0A0S2Z381, P10147, Q5STB3, Q15025	138	157	16650	3.84243	1	0.245329	0.219975
GOTERM_BP_FAT	GO:1901699~cellular response to nitrogen compound	10	6.84932	0.0411034	Q6FGT0, Q14DR2, A0A024R7M7, P05231, A0A024R718, P35354, Q5STB3, P13500, Q07352, P01584	138	558	16650	2.16223	1	0.246763	0.22126
GOTERM_BP_FAT	GO:0007169~transmembrane receptor protein tyrosine kinase signaling pathway	11	7.53425	0.0414989	Q9H3M7, Q03405, P05106, A0A024R9D1, O14672, A0A024R7M7, A0A024R7L6, A0A024R718, P13500, P07333, P01584	138	648	16650	2.04811	1	0.248706	0.223003
GOTERM_BP_FAT	GO:0006366~transcription from RNA polymerase II promoter	23	15.7534	0.0417657	P01583, Q9H3M7, A0A024R5S7, Q14765, Q13422, Q9Y5Q3, P49279, Q9H9T3, P55199, P15408, Q9NR30, Q96G25, P16989, A0A024R718, Q9H4X1, P17813, Q15583, Q16520, P05231, Q5STB3, Q15025, O14867, P01584	138	1820	16650	1.52473	1	0.249873	0.224049
GOTERM_BP_FAT	GO:0051602~response to electrical stimulus	3	2.05479	0.0427723	P08571, P05231, A0A024R5Q7	138	40	16650	9.04891	1	0.255014	0.228659
GOTERM_BP_FAT	GO:2000514~regulation of CD4-positive, alpha-beta T cell activation	3	2.05479	0.0427723	P08174, A0A024R7M7, P05231	138	40	16650	9.04891	1	0.255014	0.228659
GOTERM_BP_FAT	GO:0045446~endothelial cell differentiation	4	2.73973	0.0436336	P17813, P11532, Q5STB3, P01584	138	95	16650	5.08009	1	0.259702	0.232862
GOTERM_BP_FAT	GO:0006979~response to oxidative stress	8	5.47945	0.044437	Q9H3M7, A0A0S2Z381, Q14DR2, P28074, P05231, P35354, Q5STB3, O95497	138	394	16650	2.44979	1	0.264031	0.236743
GOTERM_BP_FAT	GO:0032570~response to progesterone	3	2.05479	0.0447287	Q9H3M7, P08910, P13500	138	41	16650	8.82821	1	0.264249	0.236939
GOTERM_BP_FAT	GO:0042088~T-helper 1 type immune response	3	2.05479	0.0447287	P49279, Q13291, A0A024R7M7	138	41	16650	8.82821	1	0.264249	0.236939
GOTERM_BP_FAT	GO:0000060~protein import into nucleus, translocation	3	2.05479	0.0447287	P49279, P05231, Q5STB3	138	41	16650	8.82821	1	0.264249	0.236939
GOTERM_BP_FAT	GO:0002377~immunoglobulin production	4	2.73973	0.0447789	Q16520, P05231, Q5STB3, P02786	138	96	16650	5.02717	1	0.264249	0.236939
GOTERM_BP_FAT	GO:1903708~positive regulation of hemopoiesis	5	3.42466	0.0457422	A0A0S2Z381, P05231, Q5STB3, O95497, Q07352	138	163	16650	3.70099	1	0.269474	0.241624
GOTERM_BP_FAT	GO:0042307~positive regulation of protein import into nucleus	4	2.73973	0.0459391	P05231, P35354, Q5STB3, P01584	138	97	16650	4.97535	1	0.270175	0.242252
GOTERM_BP_FAT	GO:0050731~positive regulation of peptidyl-tyrosine phosphorylation	5	3.42466	0.0465981	P05106, Q13822, P16070, P05231, P07333	138	164	16650	3.67842	1	0.2729	0.244697
GOTERM_BP_FAT	GO:0002699~positive regulation of immune effector process	5	3.42466	0.0465981	P05231, Q5STB3, P02786, P13500, P01584	138	164	16650	3.67842	1	0.2729	0.244697
GOTERM_BP_FAT	GO:0070265~necrotic cell death	3	2.05479	0.0467177	P08571, P16989, Q5STB3	138	42	16650	8.61801	1	0.2729	0.244697
GOTERM_BP_FAT	GO:0006775~fat-soluble vitamin metabolic process	3	2.05479	0.0467177	O94788, Q5STB3, P01584	138	42	16650	8.61801	1	0.2729	0.244697
GOTERM_BP_FAT	GO:0045861~negative regulation of proteolysis	7	4.79452	0.0472309	P01033, Q03405, P08174, P60520, P16070, P05231, A0A140VJI7	138	317	16650	2.66424	1	0.275434	0.246968
GOTERM_BP_FAT	GO:1904591~positive regulation of protein import	4	2.73973	0.0483039	P05231, P35354, Q5STB3, P01584	138	99	16650	4.87484	1	0.277946	0.249221
GOTERM_BP_FAT	GO:0097305~response to alcohol	5	3.42466	0.0483368	P08571, P05109, P10147, P13500, P04035	138	166	16650	3.6341	1	0.277946	0.249221
GOTERM_BP_FAT	GO:0070278~extracellular matrix constituent secretion	2	1.36986	0.048372	Q9H4X1, P17813	138	6	16650	40.2174	1	0.277946	0.249221
GOTERM_BP_FAT	GO:0097384~cellular lipid biosynthetic process	2	1.36986	0.048372	Q8WVX9, P37268	138	6	16650	40.2174	1	0.277946	0.249221
GOTERM_BP_FAT	GO:0090270~regulation of fibroblast growth factor production	2	1.36986	0.048372	Q9H4X1, P35354	138	6	16650	40.2174	1	0.277946	0.249221
GOTERM_BP_FAT	GO:0090269~fibroblast growth factor production	2	1.36986	0.048372	Q9H4X1, P35354	138	6	16650	40.2174	1	0.277946	0.249221
GOTERM_BP_FAT	GO:0060664~epithelial cell proliferation involved in salivary gland morphogenesis	2	1.36986	0.048372	P05231, Q5STB3	138	6	16650	40.2174	1	0.277946	0.249221
GOTERM_BP_FAT	GO:0042063~gliogenesis	6	4.10959	0.0483838	P06702, P05109, A0A140VJP8, P10147, P11532, P13500	138	240	16650	3.0163	1	0.277946	0.249221
GOTERM_BP_FAT	GO:0045926~negative regulation of growth	6	4.10959	0.0483838	P04732, A0A024R6T4, P04733, A0A140VJP8, Q5STB3, P02795	138	240	16650	3.0163	1	0.277946	0.249221
GOTERM_BP_FAT	GO:0042348~NF-kappaB import into nucleus	3	2.05479	0.0487386	P35354, Q5STB3, P01584	138	43	16650	8.41759	1	0.279059	0.250218
GOTERM_BP_FAT	GO:0046686~response to cadmium ion	3	2.05479	0.0487386	P04732, P04733, A0A140VJP8	138	43	16650	8.41759	1	0.279059	0.250218
GOTERM_BP_FAT	GO:0031400~negative regulation of protein modification process	10	6.84932	0.0494087	P17813, E9KL30, P11532, P28074, P05231, Q5STB3, Q9NSI8, Q15025, P04035, P01584	138	578	16650	2.08741	1	0.282429	0.25324
GOTERM_BP_FAT	GO:0002698~negative regulation of immune effector process	4	2.73973	0.0495083	P08174, Q13291, A0A024R7M7, Q5STB3	138	100	16650	4.82609	1	0.282532	0.253333
GOTERM_BP_FAT	GO:0051403~stress-activated MAPK cascade	6	4.10959	0.0498143	P01583, Q13291, Q5STB3, P04035, Q07352, P01584	138	242	16650	2.99138	1	0.283811	0.254479
GOTERM_BP_FAT	GO:0032640~tumor necrosis factor production	4	2.73973	0.0507275	P08571, Q13291, P10147, P13500	138	101	16650	4.7783	1	0.288381	0.258577
GOTERM_BP_FAT	GO:0033036~macromolecule localization	32	21.9178	0.050783	Q9H3M7, P01583, P05106, A0A024R7L6, P35354, P13500, Q07352, O60488, E9KL30, Q99541, P05231, Q5STB3, P02786, P07333, Q6FIF0, B4E321, P49279, Q8WXH0, A0A024R7M7, P10147, P11532, Q6FGT0, Q9H4X1, Q14DR2, P08571, Q13291, Q92544, P60520, O94956, Q9H4M9, P04035, P01584	138	2817	16650	1.37056	1	0.288381	0.258577
GOTERM_BP_FAT	GO:0032868~response to insulin	6	4.10959	0.0512696	P05231, A0A024R718, P13500, Q07352, O60427, P01584	138	244	16650	2.96686	1	0.290668	0.260628
GOTERM_BP_FAT	GO:0007259~JAK-STAT cascade	5	3.42466	0.0528392	Q14765, A0A024R7M7, P05231, P13500, P07333	138	171	16650	3.52784	1	0.298297	0.267469
GOTERM_BP_FAT	GO:0045840~positive regulation of mitotic nuclear division	3	2.05479	0.0528737	P01583, Q9H4X1, P01584	138	45	16650	8.04348	1	0.298297	0.267469
GOTERM_BP_FAT	GO:0045123~cellular extravasation	3	2.05479	0.0528737	P01583, Q5STB3, P13500	138	45	16650	8.04348	1	0.298297	0.267469
GOTERM_BP_FAT	GO:0043085~positive regulation of catalytic activity	20	13.6986	0.0532437	P78556, P06702, P05106, P49279, P05109, A0A024R7M7, Q9UIA0, P10147, P28074, P13500, A0A024R4J1, Q9H4X1, P09341, E9KL30, P60520, P16070, Q5STB3, P09668, P07333, P01584	138	1559	16650	1.54781	1	0.299896	0.268902
GOTERM_BP_FAT	GO:0002757~immune response-activating signal transduction	9	6.16438	0.0536023	A0A0S2Z381, A0A024R4P3, P12318, P08571, Q96KP6, E9KL30, P28074, Q15025, A0A024R4J1	138	498	16650	2.18046	1	0.301426	0.270274
GOTERM_BP_FAT	GO:0051173~positive regulation of nitrogen compound metabolic process	22	15.0685	0.0538029	P01583, A0A024R5S7, Q14765, Q13422, Q9Y5Q3, P49279, P55199, P12429, P15408, P16989, P35354, A0A024R718, Q07352, Q9H4X1, P17813, Q16520, P05231, Q5STB3, P02786, Q15025, O14867, P01584	138	1767	16650	1.50218	1	0.301584	0.270416
GOTERM_BP_FAT	GO:0060429~epithelium development	15	10.274	0.0538046	Q9H3M7, P15408, O94788, P11532, P28074, Q07352, A0A024R6A0, P17813, E9KL30, A0A0S2Z4I9, A0A024R0V4, P05231, Q5STB3, P09668, P07333, P01584	138	1060	16650	1.70734	1	0.301584	0.270416
GOTERM_BP_FAT	GO:0017038~protein import	7	4.79452	0.0546964	Q9H3M7, P49279, A0A024R7M7, P05231, P35354, Q5STB3, P01584	138	329	16650	2.56707	1	0.306088	0.274454
GOTERM_BP_FAT	GO:0042345~regulation of NF-kappaB import into nucleus	3	2.05479	0.0549866	P35354, Q5STB3, P01584	138	46	16650	7.86862	1	0.307215	0.275465
GOTERM_BP_FAT	GO:0032680~regulation of tumor necrosis factor production	4	2.73973	0.0557487	P08571, Q13291, P10147, P13500	138	105	16650	4.59627	1	0.310972	0.278833
GOTERM_BP_FAT	GO:0043615~astrocyte cell migration	2	1.36986	0.056205	P10147, P13500	138	7	16650	34.472	1	0.311013	0.27887
GOTERM_BP_FAT	GO:0060558~regulation of calcidiol 1-monooxygenase activity	2	1.36986	0.056205	Q5STB3, P01584	138	7	16650	34.472	1	0.311013	0.27887
GOTERM_BP_FAT	GO:0006769~nicotinamide metabolic process	2	1.36986	0.056205	A0A024R718, P35354	138	7	16650	34.472	1	0.311013	0.27887
GOTERM_BP_FAT	GO:0071639~positive regulation of monocyte chemotactic protein-1 production	2	1.36986	0.056205	P01583, P01584	138	7	16650	34.472	1	0.311013	0.27887
GOTERM_BP_FAT	GO:0060137~maternal process involved in parturition	2	1.36986	0.056205	P08174, P13500	138	7	16650	34.472	1	0.311013	0.27887
GOTERM_BP_FAT	GO:0019079~viral genome replication	4	2.73973	0.0570399	A0A024RDA5, Q5STB3, P13500, Q15025	138	106	16650	4.55291	1	0.315119	0.282552
GOTERM_BP_FAT	GO:0042093~T-helper cell differentiation	3	2.05479	0.0571289	A0A024R7M7, Q16520, P05231	138	47	16650	7.7012	1	0.315119	0.282552
GOTERM_BP_FAT	GO:0009892~negative regulation of metabolic process	29	19.863	0.0572856	Q9H3M7, P05106, Q07352, Q03405, E9KL30, Q15583, B4E0K4, P05231, Q5STB3, Q9NSI8, Q15025, A0A140VJI7, O14867, P01033, P26012, Q13422, B4E321, P55199, A0A024R7M7, P10147, P11532, P28074, P16989, P08174, P17813, P60520, P16070, P04035, P01584	138	2522	16650	1.38736	1	0.315481	0.282876
GOTERM_BP_FAT	GO:0097696~STAT cascade	5	3.42466	0.0575628	Q14765, A0A024R7M7, P05231, P13500, P07333	138	176	16650	3.42762	1	0.316504	0.283794
GOTERM_BP_FAT	GO:1903900~regulation of viral life cycle	5	3.42466	0.0585339	A0A024RDA5, A0A024R7L6, P10147, Q5STB3, Q15025	138	177	16650	3.40825	1	0.321334	0.288124
GOTERM_BP_FAT	GO:0031098~stress-activated protein kinase signaling cascade	6	4.10959	0.0589184	P01583, Q13291, Q5STB3, P04035, Q07352, P01584	138	254	16650	2.85005	1	0.322933	0.289558
GOTERM_BP_FAT	GO:0071715~icosanoid transport	3	2.05479	0.0593	O60488, O94956, P01584	138	48	16650	7.54076	1	0.324505	0.290968
GOTERM_BP_FAT	GO:0009894~regulation of catabolic process	9	6.16438	0.0593927	P01033, B4E321, E9KL30, P28074, P60520, Q5STB3, Q07352, P01584, P20333	138	509	16650	2.13334	1	0.324505	0.290968
GOTERM_BP_FAT	GO:1903555~regulation of tumor necrosis factor superfamily cytokine production	4	2.73973	0.0596646	P08571, Q13291, P10147, P13500	138	108	16650	4.4686	1	0.325477	0.29184
GOTERM_BP_FAT	GO:0002294~CD4-positive, alpha-beta T cell differentiation involved in immune response	3	2.05479	0.0614992	A0A024R7M7, Q16520, P05231	138	49	16650	7.38687	1	0.334432	0.299869
GOTERM_BP_FAT	GO:0007566~embryo implantation	3	2.05479	0.0614992	P01033, P35354, P01584	138	49	16650	7.38687	1	0.334432	0.299869
GOTERM_BP_FAT	GO:0040013~negative regulation of locomotion	6	4.10959	0.0621516	P01033, Q9H4X1, A0A0S2Z381, P08910, P17813, P13500	138	258	16650	2.80586	1	0.33745	0.302575
GOTERM_BP_FAT	GO:0032963~collagen metabolic process	4	2.73973	0.0623453	Q9H4X1, P17813, P05231, P13500	138	110	16650	4.38735	1	0.337972	0.303043
GOTERM_BP_FAT	GO:0051271~negative regulation of cellular component movement	6	4.10959	0.0629753	P01033, Q9H4X1, A0A0S2Z381, P08910, P17813, P13500	138	259	16650	2.79503	1	0.340409	0.305228
GOTERM_BP_FAT	GO:0071495~cellular response to endogenous stimulus	16	10.9589	0.0630263	A0A024RDA5, P08910, A0A024R7M7, P35354, A0A024R718, P13500, Q07352, Q6FGT0, Q14DR2, P17813, P16070, P05231, Q5STB3, P09668, Q9H4M9, P01584	138	1185	16650	1.62906	1	0.340409	0.305228
GOTERM_BP_FAT	GO:0003158~endothelium development	4	2.73973	0.0637065	P17813, P11532, Q5STB3, P01584	138	111	16650	4.34783	1	0.340409	0.305228
GOTERM_BP_FAT	GO:0071706~tumor necrosis factor superfamily cytokine production	4	2.73973	0.0637065	P08571, Q13291, P10147, P13500	138	111	16650	4.34783	1	0.340409	0.305228
GOTERM_BP_FAT	GO:0002293~alpha-beta T cell differentiation involved in immune response	3	2.05479	0.063726	A0A024R7M7, Q16520, P05231	138	50	16650	7.23913	1	0.340409	0.305228
GOTERM_BP_FAT	GO:0042993~positive regulation of transcription factor import into nucleus	3	2.05479	0.063726	P35354, Q5STB3, P01584	138	50	16650	7.23913	1	0.340409	0.305228
GOTERM_BP_FAT	GO:0002287~alpha-beta T cell activation involved in immune response	3	2.05479	0.063726	A0A024R7M7, Q16520, P05231	138	50	16650	7.23913	1	0.340409	0.305228
GOTERM_BP_FAT	GO:0006605~protein targeting	11	7.53425	0.063864	Q9H3M7, Q6FIF0, B4E321, P49279, E9KL30, A0A024R7M7, P05231, P35354, Q5STB3, P13500, P01584	138	701	16650	1.89326	1	0.340409	0.305228
GOTERM_BP_FAT	GO:0070244~negative regulation of thymocyte apoptotic process	2	1.36986	0.0639741	A0A0S2Z381, A0A024R7M7	138	8	16650	30.163	1	0.340409	0.305228
GOTERM_BP_FAT	GO:0007262~STAT protein import into nucleus	2	1.36986	0.0639741	A0A024R7M7, P05231	138	8	16650	30.163	1	0.340409	0.305228
GOTERM_BP_FAT	GO:0045188~regulation of circadian sleep/wake cycle, non-REM sleep	2	1.36986	0.0639741	A0A0S2Z381, P05231	138	8	16650	30.163	1	0.340409	0.305228
GOTERM_BP_FAT	GO:0035234~ectopic germ cell programmed cell death	2	1.36986	0.0639741	P01583, P01584	138	8	16650	30.163	1	0.340409	0.305228
GOTERM_BP_FAT	GO:0006417~regulation of translation	7	4.79452	0.0642648	Q9BX40, P06702, P16989, P05231, Q5STB3, Q8N543, Q07352	138	343	16650	2.46229	1	0.341431	0.306145
GOTERM_BP_FAT	GO:0010557~positive regulation of macromolecule biosynthetic process	20	13.6986	0.0646492	P01583, A0A024R5S7, P78556, Q14765, Q13422, Q9Y5Q3, P49279, P55199, P15408, P16989, A0A024R718, P13500, Q9H4X1, P17813, Q16520, P05231, Q5STB3, Q15025, O14867, P01584	138	1597	16650	1.51099	1	0.342948	0.307504
GOTERM_BP_FAT	GO:0045598~regulation of fat cell differentiation	4	2.73973	0.0650814	P05231, P35354, Q5STB3, Q07352	138	112	16650	4.30901	1	0.344712	0.309087
GOTERM_BP_FAT	GO:2001239~regulation of extrinsic apoptotic signaling pathway in absence of ligand	3	2.05479	0.0659798	P01583, Q5STB3, P01584	138	51	16650	7.09719	1	0.347696	0.311762
GOTERM_BP_FAT	GO:0002637~regulation of immunoglobulin production	3	2.05479	0.0659798	P05231, Q5STB3, P02786	138	51	16650	7.09719	1	0.347696	0.311762
GOTERM_BP_FAT	GO:0046637~regulation of alpha-beta T cell differentiation	3	2.05479	0.0659798	A0A0S2Z381, A0A024R7M7, P05231	138	51	16650	7.09719	1	0.347696	0.311762
GOTERM_BP_FAT	GO:0045184~establishment of protein localization	24	16.4384	0.0661253	P01583, Q9H3M7, Q6FIF0, B4E321, P49279, A0A024R7M7, A0A024R7L6, P10147, P35354, P13500, Q9H4X1, Q14DR2, P08571, Q13291, E9KL30, Q92544, P60520, P05231, Q5STB3, P02786, Q9H4M9, P07333, P04035, P01584	138	2021	16650	1.43278	1	0.347696	0.311762
GOTERM_BP_FAT	GO:0002009~morphogenesis of an epithelium	9	6.16438	0.0661466	P17813, E9KL30, O94788, A0A0S2Z4I9, P28074, A0A024R0V4, P05231, Q5STB3, P09668, P07333	138	521	16650	2.0842	1	0.347696	0.311762
GOTERM_BP_FAT	GO:0045580~regulation of T cell differentiation	4	2.73973	0.06647	A0A0S2Z381, A0A024R7M7, P05231, O95497	138	113	16650	4.27087	1	0.347813	0.311867
GOTERM_BP_FAT	GO:0000041~transition metal ion transport	4	2.73973	0.06647	Q9C0K1, Q14DR2, P49279, P02786	138	113	16650	4.27087	1	0.347813	0.311867
GOTERM_BP_FAT	GO:0002761~regulation of myeloid leukocyte differentiation	4	2.73973	0.06647	Q9Y5Q3, P10147, Q5STB3, Q07352	138	113	16650	4.27087	1	0.347813	0.311867
GOTERM_BP_FAT	GO:0031324~negative regulation of cellular metabolic process	27	18.4932	0.067098	Q9H3M7, P05106, Q07352, Q03405, E9KL30, Q15583, B4E0K4, P05231, Q5STB3, Q9NSI8, Q15025, A0A140VJI7, O14867, P01033, Q13422, P55199, A0A024R7M7, P10147, P11532, P28074, P16989, P08174, P17813, P60520, P16070, P04035, P01584	138	2345	16650	1.38917	1	0.350569	0.314338
GOTERM_BP_FAT	GO:0072330~monocarboxylic acid biosynthetic process	5	3.42466	0.0676665	Q15800, O95864, O94788, P35354, O60427	138	186	16650	3.24334	1	0.353007	0.316524
GOTERM_BP_FAT	GO:0002709~regulation of T cell mediated immunity	3	2.05479	0.0682599	Q13291, P05231, P01584	138	52	16650	6.9607	1	0.355567	0.31882
GOTERM_BP_FAT	GO:0018108~peptidyl-tyrosine phosphorylation	7	4.79452	0.0686499	P05106, Q13822, A0A024R7M7, P16070, P05231, Q9NSI8, P07333	138	349	16650	2.41996	1	0.357062	0.32016
GOTERM_BP_FAT	GO:0044259~multicellular organismal macromolecule metabolic process	4	2.73973	0.0692877	Q9H4X1, P17813, P05231, P13500	138	115	16650	4.1966	1	0.359839	0.32265
GOTERM_BP_FAT	GO:0018212~peptidyl-tyrosine modification	7	4.79452	0.0701495	P05106, Q13822, A0A024R7M7, P16070, P05231, Q9NSI8, P07333	138	351	16650	2.40617	1	0.363769	0.326174
GOTERM_BP_FAT	GO:0046635~positive regulation of alpha-beta T cell activation	3	2.05479	0.0705658	A0A0S2Z381, P08174, P05231	138	53	16650	6.82937	1	0.364814	0.327111
GOTERM_BP_FAT	GO:0009620~response to fungus	3	2.05479	0.0705658	P06702, P05109, P05231	138	53	16650	6.82937	1	0.364814	0.327111
GOTERM_BP_FAT	GO:0071214~cellular response to abiotic stimulus	6	4.10959	0.0706669	P17813, P16989, P35354, Q07352, A0A024R5Q7, P01584	138	268	16650	2.70117	1	0.364814	0.327111
GOTERM_BP_FAT	GO:0030163~protein catabolic process	12	8.21918	0.0710677	P01033, B4E321, E9KL30, A0A024R7L6, Q96MT1, P28074, P60520, Q5STB3, P09668, P01584, Q14CS0, P20333	138	811	16650	1.78524	1	0.366221	0.328373
GOTERM_BP_FAT	GO:0048729~tissue morphogenesis	10	6.84932	0.0714119	P05106, P17813, E9KL30, O94788, A0A0S2Z4I9, P28074, A0A024R0V4, P05231, Q5STB3, P09668, P07333	138	622	16650	1.93975	1	0.366221	0.328373
GOTERM_BP_FAT	GO:0007204~positive regulation of cytosolic calcium ion concentration	6	4.10959	0.0715522	A0A024R4P3, Q14DR2, P08174, P10147, P11532, A0A024R4J1	138	269	16650	2.69113	1	0.366221	0.328373
GOTERM_BP_FAT	GO:0045647~negative regulation of erythrocyte differentiation	2	1.36986	0.0716796	Q9Y5Q3, Q07352	138	9	16650	26.8116	1	0.366221	0.328373
GOTERM_BP_FAT	GO:0070391~response to lipoteichoic acid	2	1.36986	0.0716796	P78556, P08571	138	9	16650	26.8116	1	0.366221	0.328373
GOTERM_BP_FAT	GO:0071223~cellular response to lipoteichoic acid	2	1.36986	0.0716796	P78556, P08571	138	9	16650	26.8116	1	0.366221	0.328373
GOTERM_BP_FAT	GO:0060556~regulation of vitamin D biosynthetic process	2	1.36986	0.0716796	Q5STB3, P01584	138	9	16650	26.8116	1	0.366221	0.328373
GOTERM_BP_FAT	GO:0046824~positive regulation of nucleocytoplasmic transport	4	2.73973	0.0721589	P05231, P35354, Q5STB3, P01584	138	117	16650	4.12486	1	0.368127	0.330082
GOTERM_BP_FAT	GO:0051254~positive regulation of RNA metabolic process	18	12.3288	0.0730365	P01583, A0A024R5S7, Q14765, Q13422, Q9Y5Q3, P49279, P55199, P15408, A0A024R718, Q07352, Q9H4X1, P17813, Q16520, P05231, Q5STB3, Q15025, O14867, P01584	138	1415	16650	1.5348	1	0.372056	0.333605
GOTERM_BP_FAT	GO:0031331~positive regulation of cellular catabolic process	6	4.10959	0.074245	E9KL30, P28074, Q5STB3, Q07352, P01584, P20333	138	272	16650	2.66145	1	0.377658	0.338627
GOTERM_BP_FAT	GO:0006518~peptide metabolic process	12	8.21918	0.0745164	P15144, P14384, O75976, Q5VV42, P11532, P16989, P05231, Q5STB3, Q8N543, P09668, Q15025, Q07352	138	818	16650	1.76996	1	0.378482	0.339367
GOTERM_BP_FAT	GO:0046330~positive regulation of JNK cascade	4	2.73973	0.0750829	P01583, Q13291, Q5STB3, P01584	138	119	16650	4.05554	1	0.380245	0.340947
GOTERM_BP_FAT	GO:0043280~positive regulation of cysteine-type endopeptidase activity involved in apoptotic process	4	2.73973	0.0750829	P06702, P05109, Q5STB3, P09668	138	119	16650	4.05554	1	0.380245	0.340947
GOTERM_BP_FAT	GO:0071385~cellular response to glucocorticoid stimulus	3	2.05479	0.0752528	P05231, P13500, Q07352	138	55	16650	6.58103	1	0.380549	0.341219
GOTERM_BP_FAT	GO:0033135~regulation of peptidyl-serine phosphorylation	4	2.73973	0.0765645	P11532, P16070, P05231, Q5STB3	138	120	16650	4.02174	1	0.386617	0.346661
GOTERM_BP_FAT	GO:0051785~positive regulation of nuclear division	3	2.05479	0.0776328	P01583, Q9H4X1, P01584	138	56	16650	6.46351	1	0.390737	0.350354
GOTERM_BP_FAT	GO:0002292~T cell differentiation involved in immune response	3	2.05479	0.0776328	A0A024R7M7, Q16520, P05231	138	56	16650	6.46351	1	0.390737	0.350354
GOTERM_BP_FAT	GO:0060627~regulation of vesicle-mediated transport	8	5.47945	0.0777187	P49279, P08571, Q13291, A0A024R7L6, Q5STB3, Q9H4M9, P13500, P01584	138	449	16650	2.1497	1	0.390737	0.350354
GOTERM_BP_FAT	GO:0032355~response to estradiol	4	2.73973	0.0780589	Q9H3M7, O94788, P05231, P35354	138	121	16650	3.9885	1	0.391878	0.351378
GOTERM_BP_FAT	GO:0060856~establishment of blood-brain barrier	2	1.36986	0.0793222	P17813, P11532	138	10	16650	24.1304	1	0.395355	0.354496
GOTERM_BP_FAT	GO:0072540~T-helper 17 cell lineage commitment	2	1.36986	0.0793222	Q16520, P05231	138	10	16650	24.1304	1	0.395355	0.354496
GOTERM_BP_FAT	GO:0036006~cellular response to macrophage colony-stimulating factor stimulus	2	1.36986	0.0793222	P13500, P07333	138	10	16650	24.1304	1	0.395355	0.354496
GOTERM_BP_FAT	GO:0036005~response to macrophage colony-stimulating factor	2	1.36986	0.0793222	P13500, P07333	138	10	16650	24.1304	1	0.395355	0.354496
GOTERM_BP_FAT	GO:2000501~regulation of natural killer cell chemotaxis	2	1.36986	0.0793222	P10147, P13500	138	10	16650	24.1304	1	0.395355	0.354496
GOTERM_BP_FAT	GO:1903829~positive regulation of cellular protein localization	7	4.79452	0.0795445	E9KL30, Q92544, P05231, P35354, Q5STB3, P13500, P01584	138	363	16650	2.32663	1	0.395894	0.354979
GOTERM_BP_FAT	GO:0001101~response to acid chemical	6	4.10959	0.0797949	O94788, P05231, P35354, Q5STB3, P09668, P13500	138	278	16650	2.604	1	0.39657	0.355585
GOTERM_BP_FAT	GO:0010563~negative regulation of phosphorus metabolic process	9	6.16438	0.0803807	P17813, P55199, P11532, P05231, Q5STB3, Q9NSI8, Q15025, P04035, P01584	138	544	16650	1.99608	1	0.398339	0.357171
GOTERM_BP_FAT	GO:0045936~negative regulation of phosphate metabolic process	9	6.16438	0.0803807	P17813, P55199, P11532, P05231, Q5STB3, Q9NSI8, Q15025, P04035, P01584	138	544	16650	1.99608	1	0.398339	0.357171
GOTERM_BP_FAT	GO:0051347~positive regulation of transferase activity	10	6.84932	0.0819402	Q9H4X1, P05106, P49279, E9KL30, P28074, P16070, Q5STB3, P07333, A0A024R4J1, P01584	138	640	16650	1.88519	1	0.405487	0.363581
GOTERM_BP_FAT	GO:0071384~cellular response to corticosteroid stimulus	3	2.05479	0.0824628	P05231, P13500, Q07352	138	58	16650	6.24063	1	0.40691	0.364857
GOTERM_BP_FAT	GO:0006636~unsaturated fatty acid biosynthetic process	3	2.05479	0.0824628	O95864, P35354, O60427	138	58	16650	6.24063	1	0.40691	0.364857
GOTERM_BP_FAT	GO:0002262~myeloid cell homeostasis	4	2.73973	0.0826186	Q13422, Q9Y5Q3, P05231, Q07352	138	124	16650	3.89201	1	0.407099	0.365026
GOTERM_BP_FAT	GO:0051336~regulation of hydrolase activity	17	11.6438	0.0828962	P01033, A0A024R5S7, P78556, P06702, P05109, P55199, A0A024R7M7, Q9UIA0, P10147, P13500, Q03405, P60520, P16070, P05231, Q5STB3, A0A140VJI7, P09668	138	1337	16650	1.5341	1	0.407887	0.365732
GOTERM_BP_FAT	GO:0032872~regulation of stress-activated MAPK cascade	5	3.42466	0.0832476	P01583, Q13291, Q5STB3, P04035, P01584	138	200	16650	3.0163	1	0.409035	0.366762
GOTERM_BP_FAT	GO:0051093~negative regulation of developmental process	11	7.53425	0.083981	P01033, Q9H4X1, Q9Y5Q3, A0A024R7M7, P10147, P16989, P05231, Q5STB3, A0A140VJI7, P13500, Q07352	138	739	16650	1.79591	1	0.412054	0.369469
GOTERM_BP_FAT	GO:0042542~response to hydrogen peroxide	4	2.73973	0.0841637	Q9H3M7, A0A0S2Z381, Q14DR2, P05231	138	125	16650	3.86087	1	0.412229	0.369626
GOTERM_BP_FAT	GO:0070302~regulation of stress-activated protein kinase signaling cascade	5	3.42466	0.084423	P01583, Q13291, Q5STB3, P04035, P01584	138	201	16650	3.0013	1	0.412229	0.369626
GOTERM_BP_FAT	GO:0032768~regulation of monooxygenase activity	3	2.05479	0.0849118	P17813, Q5STB3, P01584	138	59	16650	6.13486	1	0.412229	0.369626
GOTERM_BP_FAT	GO:0032623~interleukin-2 production	3	2.05479	0.0849118	P01583, P49279, P01584	138	59	16650	6.13486	1	0.412229	0.369626
GOTERM_BP_FAT	GO:0002312~B cell activation involved in immune response	3	2.05479	0.0849118	A0A0S2Z381, Q16520, P02786	138	59	16650	6.13486	1	0.412229	0.369626
GOTERM_BP_FAT	GO:0032760~positive regulation of tumor necrosis factor production	3	2.05479	0.0849118	P08571, P10147, P13500	138	59	16650	6.13486	1	0.412229	0.369626
GOTERM_BP_FAT	GO:0043367~CD4-positive, alpha-beta T cell differentiation	3	2.05479	0.0849118	A0A024R7M7, Q16520, P05231	138	59	16650	6.13486	1	0.412229	0.369626
GOTERM_BP_FAT	GO:0009891~positive regulation of biosynthetic process	21	14.3836	0.0849687	P01583, A0A024R5S7, P78556, Q14765, Q13422, Q9Y5Q3, P49279, P55199, P15408, P16989, P35354, A0A024R718, P13500, Q9H4X1, P17813, Q16520, P05231, Q5STB3, Q15025, O14867, P01584	138	1760	16650	1.4396	1	0.412229	0.369626
GOTERM_BP_FAT	GO:0030100~regulation of endocytosis	5	3.42466	0.0856065	P49279, P08571, Q5STB3, P13500, P01584	138	202	16650	2.98644	1	0.414163	0.37136
GOTERM_BP_FAT	GO:0009636~response to toxic substance	5	3.42466	0.0856065	P06702, A0A140VJP8, P10147, P35354, Q5STB3	138	202	16650	2.98644	1	0.414163	0.37136
GOTERM_BP_FAT	GO:0045935~positive regulation of nucleobase-containing compound metabolic process	20	13.6986	0.0863413	P01583, A0A024R5S7, Q14765, Q13422, Q9Y5Q3, P49279, P55199, P12429, P15408, A0A024R718, Q07352, Q9H4X1, P17813, Q16520, P05231, Q5STB3, P02786, Q15025, O14867, P01584	138	1658	16650	1.45539	1	0.416362	0.373331
GOTERM_BP_FAT	GO:0032306~regulation of prostaglandin secretion	2	1.36986	0.0869023	O60488, P01584	138	11	16650	21.9368	1	0.416362	0.373331
GOTERM_BP_FAT	GO:0042368~vitamin D biosynthetic process	2	1.36986	0.0869023	Q5STB3, P01584	138	11	16650	21.9368	1	0.416362	0.373331
GOTERM_BP_FAT	GO:2000400~positive regulation of thymocyte aggregation	2	1.36986	0.0869023	A0A0S2Z381, O95497	138	11	16650	21.9368	1	0.416362	0.373331
GOTERM_BP_FAT	GO:0002430~complement receptor mediated signaling pathway	2	1.36986	0.0869023	A0A024R4P3, A0A024R4J1	138	11	16650	21.9368	1	0.416362	0.373331
GOTERM_BP_FAT	GO:0033089~positive regulation of T cell differentiation in thymus	2	1.36986	0.0869023	A0A0S2Z381, O95497	138	11	16650	21.9368	1	0.416362	0.373331
GOTERM_BP_FAT	GO:0045080~positive regulation of chemokine biosynthetic process	2	1.36986	0.0869023	Q5STB3, P01584	138	11	16650	21.9368	1	0.416362	0.373331
GOTERM_BP_FAT	GO:0051090~regulation of sequence-specific DNA binding transcription factor activity	7	4.79452	0.0878908	Q9H4X1, P06702, P05109, P12429, P05231, Q5STB3, P01584	138	373	16650	2.26425	1	0.420143	0.376722
GOTERM_BP_FAT	GO:0045893~positive regulation of transcription, DNA-templated	17	11.6438	0.0880554	P01583, A0A024R5S7, Q14765, Q13422, Q9Y5Q3, P49279, P55199, P15408, A0A024R718, Q9H4X1, P17813, Q16520, P05231, Q5STB3, Q15025, O14867, P01584	138	1349	16650	1.52045	1	0.420143	0.376722
GOTERM_BP_FAT	GO:1903508~positive regulation of nucleic acid-templated transcription	17	11.6438	0.0880554	P01583, A0A024R5S7, Q14765, Q13422, Q9Y5Q3, P49279, P55199, P15408, A0A024R718, Q9H4X1, P17813, Q16520, P05231, Q5STB3, Q15025, O14867, P01584	138	1349	16650	1.52045	1	0.420143	0.376722
GOTERM_BP_FAT	GO:0034248~regulation of cellular amide metabolic process	7	4.79452	0.0887511	Q9BX40, P06702, P16989, P05231, Q5STB3, Q8N543, Q07352	138	374	16650	2.2582	1	0.421142	0.377618
GOTERM_BP_FAT	GO:0008285~negative regulation of cell proliferation	10	6.84932	0.0888167	P01583, Q9H4X1, A0A024RDA5, P17813, P09341, O94788, P05231, P35354, P07333, P01584	138	651	16650	1.85334	1	0.421142	0.377618
GOTERM_BP_FAT	GO:1900182~positive regulation of protein localization to nucleus	4	2.73973	0.0888727	P05231, P35354, Q5STB3, P01584	138	128	16650	3.77038	1	0.421142	0.377618
GOTERM_BP_FAT	GO:2001056~positive regulation of cysteine-type endopeptidase activity	4	2.73973	0.0888727	P06702, P05109, Q5STB3, P09668	138	128	16650	3.77038	1	0.421142	0.377618
GOTERM_BP_FAT	GO:0006720~isoprenoid metabolic process	4	2.73973	0.0888727	A0A024R9D1, O94788, P37268, P04035	138	128	16650	3.77038	1	0.421142	0.377618
GOTERM_BP_FAT	GO:1903557~positive regulation of tumor necrosis factor superfamily cytokine production	3	2.05479	0.0898751	P08571, P10147, P13500	138	61	16650	5.93371	1	0.42473	0.380835
GOTERM_BP_FAT	GO:0046889~positive regulation of lipid biosynthetic process	3	2.05479	0.0898751	P35354, Q5STB3, P01584	138	61	16650	5.93371	1	0.42473	0.380835
GOTERM_BP_FAT	GO:0044344~cellular response to fibroblast growth factor stimulus	4	2.73973	0.0920725	A0A024RDA5, P16070, P13500, Q07352	138	130	16650	3.71237	1	0.433931	0.389085
GOTERM_BP_FAT	GO:0045471~response to ethanol	4	2.73973	0.0920725	P08571, P05109, P13500, P04035	138	130	16650	3.71237	1	0.433931	0.389085
GOTERM_BP_FAT	GO:0045670~regulation of osteoclast differentiation	3	2.05479	0.0923884	Q9Y5Q3, P10147, Q5STB3	138	62	16650	5.83801	1	0.434238	0.38936
GOTERM_BP_FAT	GO:0048708~astrocyte differentiation	3	2.05479	0.0923884	P06702, P05109, A0A140VJP8	138	62	16650	5.83801	1	0.434238	0.38936
GOTERM_BP_FAT	GO:0051480~regulation of cytosolic calcium ion concentration	6	4.10959	0.0935845	A0A024R4P3, Q14DR2, P08174, P10147, P11532, A0A024R4J1	138	292	16650	2.47915	1	0.438435	0.393123
GOTERM_BP_FAT	GO:0009790~embryo development	13	8.90411	0.094158	A0A024RDA5, P05106, Q9Y5Q3, O14672, P55199, O94788, P16989, Q07352, A0A0S2Z381, P17813, O60488, A0A0S2Z4I9, A0A024R0V4, Q5STB3	138	954	16650	1.64411	1	0.438435	0.393123
GOTERM_BP_FAT	GO:1903140~regulation of establishment of endothelial barrier	2	1.36986	0.0944204	Q5STB3, P01584	138	12	16650	20.1087	1	0.438435	0.393123
GOTERM_BP_FAT	GO:1901550~regulation of endothelial cell development	2	1.36986	0.0944204	Q5STB3, P01584	138	12	16650	20.1087	1	0.438435	0.393123
GOTERM_BP_FAT	GO:0035747~natural killer cell chemotaxis	2	1.36986	0.0944204	P10147, P13500	138	12	16650	20.1087	1	0.438435	0.393123
GOTERM_BP_FAT	GO:0030656~regulation of vitamin metabolic process	2	1.36986	0.0944204	Q5STB3, P01584	138	12	16650	20.1087	1	0.438435	0.393123
GOTERM_BP_FAT	GO:0045086~positive regulation of interleukin-2 biosynthetic process	2	1.36986	0.0944204	P01583, P01584	138	12	16650	20.1087	1	0.438435	0.393123
GOTERM_BP_FAT	GO:0002693~positive regulation of cellular extravasation	2	1.36986	0.0944204	P01583, P13500	138	12	16650	20.1087	1	0.438435	0.393123
GOTERM_BP_FAT	GO:2000010~positive regulation of protein localization to cell surface	2	1.36986	0.0944204	Q92544, Q5STB3	138	12	16650	20.1087	1	0.438435	0.393123
GOTERM_BP_FAT	GO:0051338~regulation of transferase activity	13	8.90411	0.0947064	P05106, P49279, Q9H9T3, P28074, A0A024R4J1, Q9H4X1, E9KL30, P16070, P05231, Q5STB3, P07333, P04035, P01584	138	955	16650	1.64239	1	0.439174	0.393786
GOTERM_BP_FAT	GO:1900407~regulation of cellular response to oxidative stress	3	2.05479	0.0949221	Q14DR2, Q5STB3, O95497	138	63	16650	5.74534	1	0.439586	0.394155
GOTERM_BP_FAT	GO:0032386~regulation of intracellular transport	8	5.47945	0.095059	B4E321, E9KL30, Q92544, P05231, P35354, Q5STB3, P13500, P01584	138	472	16650	2.04495	1	0.439632	0.394197
GOTERM_BP_FAT	GO:0071456~cellular response to hypoxia	4	2.73973	0.0952709	Q9H4X1, P35354, Q07352, O14867	138	132	16650	3.65613	1	0.43987	0.39441
GOTERM_BP_FAT	GO:0000302~response to reactive oxygen species	5	3.42466	0.0953644	Q9H3M7, A0A0S2Z381, Q14DR2, P05231, Q5STB3	138	210	16650	2.87267	1	0.43987	0.39441
GOTERM_BP_FAT	GO:0048565~digestive tract development	4	2.73973	0.0964709	A0A0S2Z381, A0A024RDA5, O94788, Q5STB3	138	133	16650	3.62864	1	0.44362	0.397773
GOTERM_BP_FAT	GO:0044236~multicellular organism metabolic process	4	2.73973	0.0964709	Q9H4X1, P17813, P05231, P13500	138	133	16650	3.62864	1	0.44362	0.397773
GOTERM_BP_FAT	GO:0002064~epithelial cell development	5	3.42466	0.0966199	P17813, P15408, P11532, Q5STB3, P01584	138	211	16650	2.85906	1	0.44362	0.397773
GOTERM_BP_FAT	GO:0071375~cellular response to peptide hormone stimulus	6	4.10959	0.0966897	A0A024R7M7, P05231, A0A024R718, P13500, Q07352, P01584	138	295	16650	2.45394	1	0.44362	0.397773
GOTERM_BP_FAT	GO:1902680~positive regulation of RNA biosynthetic process	17	11.6438	0.0971094	P01583, A0A024R5S7, Q14765, Q13422, Q9Y5Q3, P49279, P55199, P15408, A0A024R718, Q9H4X1, P17813, Q16520, P05231, Q5STB3, Q15025, O14867, P01584	138	1369	16650	1.49824	1	0.444956	0.398971
GOTERM_BP_FAT	GO:0032147~activation of protein kinase activity	6	4.10959	0.0998471	Q9H4X1, P05106, P49279, Q5STB3, A0A024R4J1, P01584	138	298	16650	2.42924	1	0.456896	0.409677

## Sheet: UP_LPS_GO_CC
Category	Term	Count	%	PValue	Genes	List Total	Pop Hits	Pop Total	Fold Enrichment	Bonferroni	Benjamini	FDR
GOTERM_CC_FAT	GO:0044421~extracellular region part	58	39.726	1.71162e-05	Q96TA1, O14672, Q6I9S7, A0A024R718, P13500, O60488, E9KL30, A0A0S2Z4I9, P61587, Q5STB3, A0A140VJI7, P01033, Q496F6, A0A024R229, P06702, Q13685, P08729, O75976, P12429, A0A024R5Q7, Q68BL8, A0A0S2Z381, P15144, P25815, P08174, Q04941, P08571, P09341, Q13291, P16070, P09668, P01584, P01583, Q6GTX8, A0A024RDA5, P05106, O75923, P12318, Q9NZH8, P05109, Q96JC9, A0A024R7L6, O95497, Q9BXX0, P19876, Q03405,…	131	3878	14527	1.65854	0.00542821	0.00544295	0.0052889
GOTERM_CC_FAT	GO:0009986~cell surface	20	13.6986	4.92881e-05	P26012, P05106, Q13685, Q9NPY3, O14672, P11532, A0A0S2Z381, P15144, P14384, A0A024R9D1, P08174, P17813, P08571, Q13291, P16070, P05231, P09326, Q5STB3, P02786, P07333	131	765	14527	2.89917	0.0155518	0.00783681	0.00761502
GOTERM_CC_FAT	GO:0005576~extracellular region	62	42.4658	0.000217934	Q96TA1, O14672, Q6I9S7, A0A024R718, P13500, O60488, E9KL30, A0A0S2Z4I9, P61587, Q5STB3, A0A140VJI7, P01033, Q496F6, A0A024R229, P06702, Q13685, P08729, O75976, P12429, A0A024R5Q7, Q68BL8, A0A0S2Z381, P15144, P25815, P08174, Q04941, P08571, P09341, Q13291, P16070, P09668, P01584, P01583, Q6GTX8, A0A024RDA5, P05106, O75923, P12318, Q9NZH8, P05109, Q96JC9, A0A024R7L6, O95497, Q9BXX0, P19876, Q03405,…	131	4623	14527	1.48721	0.0669632	0.023101	0.0224472
GOTERM_CC_FAT	GO:0031527~filopodium membrane	4	2.73973	0.00043442	P05106, Q8WXH0, A0A0S2Z4I9, P11532, A0A024R0V4	131	17	14527	26.0925	0.129054	0.0345364	0.0335589
GOTERM_CC_FAT	GO:0005615~extracellular space	26	17.8082	0.000928484	P01583, A0A024RDA5, Q9NZH8, P05109, Q6I9S7, A0A024R718, P13500, P19876, P14384, P05231, Q5STB3, P02786, A0A140VJI7, P78556, P01033, P06702, O75976, Q13822, P10147, A0A0S2Z381, P15144, P17813, P08571, P09341, P09668, P01584	131	1444	14527	1.99669	0.255762	0.0509723	0.0495297
GOTERM_CC_FAT	GO:0031226~intrinsic component of plasma membrane	29	19.863	0.000961741	P05106, A0A024R4P3, Q9NQS5, A0A024R4J1, Q03405, P05231, Q5STB3, P02786, P07333, P20333, O95864, Q9Y336, P26012, Q9C0K1, P53794, P24071, P49279, Q13822, Q6FGT0, P15144, Q14DR2, P08174, P17813, Q96BD0, P08571, O94956, P16070, Q86VB7, P09326	131	1701	14527	1.89059	0.263599	0.0509723	0.0495297
GOTERM_CC_FAT	GO:0005887~integral component of plasma membrane	28	19.1781	0.00115043	P05106, A0A024R4P3, Q9NQS5, A0A024R4J1, Q03405, P05231, Q5STB3, P02786, P07333, P20333, O95864, Q9Y336, P26012, Q9C0K1, P53794, P24071, P49279, Q13822, Q6FGT0, P15144, Q14DR2, P08174, P17813, Q96BD0, O94956, P16070, Q86VB7, P09326	131	1635	14527	1.89909	0.306529	0.0522623	0.0507831
GOTERM_CC_FAT	GO:0009897~external side of plasma membrane	9	6.16438	0.0016624	A0A0S2Z381, P15144, P17813, P08571, Q13291, P05231, P09326, Q5STB3, P02786	131	246	14527	4.05707	0.410855	0.0660805	0.0642103
GOTERM_CC_FAT	GO:0070062~extracellular exosome	40	27.3973	0.00227951	Q6GTX8, P05106, Q96TA1, O75923, P12318, P05109, O14672, A0A024R7L6, A0A024R718, O95497, Q03405, P14384, O60488, E9KL30, A0A0S2Z4I9, P61587, P02786, A0A140VJI7, P01033, Q496F6, P26012, A0A024R229, P06702, P08729, O75976, Q8WXH0, P12429, P28074, A0A024R5Q7, P15144, P08174, P25815, Q04941, P08571, Q13291, P16070, A0A024R0V4, P09326, P09668, Q9H4M9, P01584	131	2811	14527	1.57799	0.51602	0.0692866	0.0673256
GOTERM_CC_FAT	GO:1903561~extracellular vesicle	40	27.3973	0.00249995	Q6GTX8, P05106, Q96TA1, O75923, P12318, P05109, O14672, A0A024R7L6, A0A024R718, O95497, Q03405, P14384, O60488, E9KL30, A0A0S2Z4I9, P61587, P02786, A0A140VJI7, P01033, Q496F6, P26012, A0A024R229, P06702, P08729, O75976, Q8WXH0, P12429, P28074, A0A024R5Q7, P15144, P08174, P25815, Q04941, P08571, Q13291, P16070, A0A024R0V4, P09326, P09668, Q9H4M9, P01584	131	2825	14527	1.57017	0.54886	0.0692866	0.0673256
GOTERM_CC_FAT	GO:0043230~extracellular organelle	40	27.3973	0.00251638	Q6GTX8, P05106, Q96TA1, O75923, P12318, P05109, O14672, A0A024R7L6, A0A024R718, O95497, Q03405, P14384, O60488, E9KL30, A0A0S2Z4I9, P61587, P02786, A0A140VJI7, P01033, Q496F6, P26012, A0A024R229, P06702, P08729, O75976, Q8WXH0, P12429, P28074, A0A024R5Q7, P15144, P08174, P25815, Q04941, P08571, Q13291, P16070, A0A024R0V4, P09326, P09668, Q9H4M9, P01584	131	2826	14527	1.56961	0.551218	0.0692866	0.0673256
GOTERM_CC_FAT	GO:0031988~membrane-bounded vesicle	48	32.8767	0.00261459	P08910, Q96TA1, O14672, A0A024R718, P13500, O60488, E9KL30, A0A0S2Z4I9, P61587, A0A140VJI7, P01033, Q496F6, A0A024R229, P06702, P08729, O75976, P12429, A0A024R5Q7, A0A0S2Z381, P15144, Q14DR2, P08174, P25815, Q04941, P08571, Q13291, P16070, P09668, P01584, Q6GTX8, P05106, O75923, O43493, Q9NPY3, P12318, P05109, A0A024R7L6, O95497, Q03405, P14384, P02786, P26012, P49279, Q8WXH0, P28074, A0A024R0V4,…	131	3611	14527	1.47407	0.565052	0.0692866	0.0673256
GOTERM_CC_FAT	GO:0016023~cytoplasmic, membrane-bounded vesicle	20	13.6986	0.00895627	P01033, P05106, P08910, O75923, O43493, Q9NPY3, P49279, O14672, P12429, P13500, A0A0S2Z381, Q14DR2, P08174, Q13291, Q86VB7, P02786, A0A140VJI7, P09668, Q9H4M9, P01584	131	1183	14527	1.87478	0.942784	0.219084	0.212884
GOTERM_CC_FAT	GO:0031258~lamellipodium membrane	3	2.05479	0.0123012	P05106, Q8WXH0, A0A0S2Z4I9, A0A024R0V4	131	19	14527	17.5094	0.980474	0.279412	0.271504
GOTERM_CC_FAT	GO:0031225~anchored component of membrane	6	4.10959	0.0134428	Q03405, P14384, P08174, P08571, P09326, O95497	131	157	14527	4.23795	0.986483	0.284988	0.276923
GOTERM_CC_FAT	GO:0098552~side of membrane	10	6.84932	0.0183102	A0A0S2Z381, P15144, P17813, P08571, Q13291, A0A024R7M7, P05231, P09326, Q5STB3, P02786	131	444	14527	2.49759	0.997196	0.363916	0.353616
GOTERM_CC_FAT	GO:0030055~cell-substrate junction	9	6.16438	0.0269967	Q03405, P05106, P17813, O14672, Q8WXH0, A0A0S2Z4I9, P11532, P61587, P16070, A0A024R0V4	131	399	14527	2.50135	0.999834	0.460757	0.447716
GOTERM_CC_FAT	GO:0043235~receptor complex	8	5.47945	0.0280826	P26012, P05106, P17813, P08571, P16070, P05231, P02786, Q9NQS5	131	328	14527	2.70471	0.999884	0.460757	0.447716
GOTERM_CC_FAT	GO:0048471~perinuclear region of cytoplasm	12	8.21918	0.0282447	P04732, A0A024R6T4, P04733, O14672, A0A140VJP8, O94788, P16989, P02786, Q9H4M9, P13500, P02795, P20333	131	639	14527	2.0825	0.99989	0.460757	0.447716
GOTERM_CC_FAT	GO:0030139~endocytic vesicle	7	4.79452	0.0289784	O75923, P49279, Q13291, P12429, Q86VB7, Q9H4M9, P13500	131	259	14527	2.99711	0.999913	0.460757	0.447716
GOTERM_CC_FAT	GO:0045121~membrane raft	7	4.79452	0.0383141	P08174, P08571, P11532, P35354, P09326, Q5STB3, P20333	131	277	14527	2.80235	0.999996	0.551758	0.536142
GOTERM_CC_FAT	GO:0098857~membrane microdomain	7	4.79452	0.0388829	P08174, P08571, P11532, P35354, P09326, Q5STB3, P20333	131	278	14527	2.79227	0.999997	0.551758	0.536142
GOTERM_CC_FAT	GO:0098589~membrane region	8	5.47945	0.039907	P08174, P08571, P11532, P35354, P09326, Q5STB3, P02786, P20333	131	354	14527	2.50606	0.999998	0.551758	0.536142
GOTERM_CC_FAT	GO:0030141~secretory granule	8	5.47945	0.0419767	P01033, P08910, P05106, P49279, P12429, A0A140VJI7, P09668, P01584	131	358	14527	2.47806	0.999999	0.556192	0.54045
GOTERM_CC_FAT	GO:0005912~adherens junction	12	8.21918	0.0468273	A0A024R229, P05106, Q96TA1, O14672, Q8WXH0, Q03405, P17813, P25815, A0A0S2Z4I9, P61587, P16070, A0A024R0V4, Q9H4M9	131	694	14527	1.91746	1	0.595643	0.578785
GOTERM_CC_FAT	GO:0031253~cell projection membrane	7	4.79452	0.0487233	Q03405, P05106, P25815, Q8WXH0, A0A0S2Z4I9, P11532, A0A024R0V4, Q9H4M9	131	294	14527	2.64031	1	0.595924	0.579058
GOTERM_CC_FAT	GO:0030175~filopodium	4	2.73973	0.0508121	P05106, Q8WXH0, A0A0S2Z4I9, P11532, A0A024R0V4	131	93	14527	4.7696	1	0.598454	0.581517
GOTERM_CC_FAT	GO:0070161~anchoring junction	12	8.21918	0.0539622	A0A024R229, P05106, Q96TA1, O14672, Q8WXH0, Q03405, P17813, P25815, A0A0S2Z4I9, P61587, P16070, A0A024R0V4, Q9H4M9	131	711	14527	1.87161	1	0.612857	0.595512
GOTERM_CC_FAT	GO:0005925~focal adhesion	8	5.47945	0.0617281	Q03405, P05106, P17813, O14672, Q8WXH0, A0A0S2Z4I9, P61587, P16070, A0A024R0V4	131	391	14527	2.26891	1	0.675911	0.656781
GOTERM_CC_FAT	GO:0005924~cell-substrate adherens junction	8	5.47945	0.0637652	Q03405, P05106, P17813, O14672, Q8WXH0, A0A0S2Z4I9, P61587, P16070, A0A024R0V4	131	394	14527	2.25164	1	0.675911	0.656781
GOTERM_CC_FAT	GO:0098802~plasma membrane receptor complex	5	3.42466	0.0721752	P26012, P05106, P17813, P05231, P02786	131	175	14527	3.16838	1	0.740378	0.719424
GOTERM_CC_FAT	GO:0098858~actin-based cell projection	5	3.42466	0.076997	P05106, P25815, Q8WXH0, A0A0S2Z4I9, P11532, A0A024R0V4	131	179	14527	3.09757	1	0.765158	0.743503
GOTERM_CC_FAT	GO:0008023~transcription elongation factor complex	3	2.05479	0.0841745	Q9H9T3, P55199, Q96JC9	131	54	14527	6.16073	1	0.811136	0.78818
GOTERM_CC_FAT	GO:0031903~microbody membrane	3	2.05479	0.0922971	Q8WVX9, O60488, P04035	131	57	14527	5.83648	1	0.838585	0.814852
GOTERM_CC_FAT	GO:0005778~peroxisomal membrane	3	2.05479	0.0922971	Q8WVX9, O60488, P04035	131	57	14527	5.83648	1	0.838585	0.814852

## Sheet: UP_LPS_GO_MF
Category	Term	Count	%	PValue	Genes	List Total	Pop Hits	Pop Total	Fold Enrichment	Bonferroni	Benjamini	FDR
GOTERM_MF_FAT	GO:0005125~cytokine activity	14	9.58904	4.56294e-08	P01583, P01033, P78556, A0A024RDA5, Q9NZH8, P10147, Q6I9S7, A0A024R718, P13500, P19876, P09341, P05231, Q5STB3, P01584	131	222	15478	7.45107	2.60084e-05	2.02839e-05	2.01059e-05
GOTERM_MF_FAT	GO:0005126~cytokine receptor binding	15	10.274	7.11715e-08	P01583, P78556, A0A024RDA5, P05106, Q9NZH8, P10147, Q6I9S7, P13500, P19876, P17813, P09341, P05231, Q5STB3, A0A140VJI7, P01584	131	273	15478	6.49191	4.05669e-05	2.02839e-05	2.01059e-05
GOTERM_MF_FAT	GO:0008009~chemokine activity	7	4.79452	3.25163e-06	P78556, A0A024RDA5, P09341, P10147, Q6I9S7, P13500, P19876	131	49	15478	16.879	0.00185172	0.00061781	0.000612391
GOTERM_MF_FAT	GO:0042379~chemokine receptor binding	7	4.79452	1.43522e-05	P78556, A0A024RDA5, P09341, P10147, Q6I9S7, P13500, P19876	131	63	15478	13.1281	0.00814745	0.00204519	0.00202725
GOTERM_MF_FAT	GO:0050786~RAGE receptor binding	4	2.73973	9.09375e-05	P06702, P25815, P05109, A0A024R4J1	131	11	15478	42.9646	0.0505161	0.0103669	0.0102759
GOTERM_MF_FAT	GO:0005102~receptor binding	27	18.4932	0.000178582	P01583, A0A024RDA5, P05106, Q9NZH8, P05109, O14672, Q6I9S7, A0A024R718, P13500, A0A024R4J1, P19876, Q03405, P05231, Q5STB3, A0A140VJI7, P78556, P01033, P26012, P06702, Q7L591, A0A024R7M7, P10147, P25815, P17813, P09341, P60520, P01584	131	1462	15478	2.18203	0.0967904	0.0169653	0.0168164
GOTERM_MF_FAT	GO:0045236~CXCR chemokine receptor binding	4	2.73973	0.000361195	A0A024RDA5, P09341, Q6I9S7, P19876	131	17	15478	27.8006	0.1861	0.0294116	0.0291536
GOTERM_MF_FAT	GO:0016705~oxidoreductase activity, acting on paired donors, with incorporation or reduction of molecular oxygen	7	4.79452	0.002776	Q15800, O95864, Q14534, Q16850, P35354, Q8N543, O60427	131	166	15478	4.98234	0.794954	0.179837	0.17826
GOTERM_MF_FAT	GO:0001618~virus receptor activity	5	3.42466	0.00283953	P15144, P05106, P08174, Q13291, P02786	131	70	15478	8.43948	0.802267	0.179837	0.17826
GOTERM_MF_FAT	GO:0070851~growth factor receptor binding	6	4.10959	0.00449436	P01583, P05106, Q9NZH8, P05231, A0A140VJI7, P01584	131	128	15478	5.53841	0.923277	0.256178	0.253931
GOTERM_MF_FAT	GO:0005149~interleukin-1 receptor binding	3	2.05479	0.00684267	P01583, Q9NZH8, P01584	131	15	15478	23.6305	0.980034	0.354575	0.351465
GOTERM_MF_FAT	GO:0002020~protease binding	5	3.42466	0.0169991	P01033, P05106, B4E321, Q5STB3, A0A140VJI7	131	117	15478	5.04926	0.999943	0.807458	0.800375
GOTERM_MF_FAT	GO:0001664~G-protein coupled receptor binding	7	4.79452	0.0214011	P78556, A0A024RDA5, P09341, P10147, Q6I9S7, P13500, P19876	131	257	15478	3.21817	0.999996	0.856208	0.848697
GOTERM_MF_FAT	GO:0004872~receptor activity	23	15.7534	0.0230348	P26012, P05106, P08910, A0A024R4P3, Q9NPY3, Q13822, Q9NQS5, A0A024R4J1, Q03405, P15144, Q14DR2, P08174, P17813, P08571, Q13291, P22794, P16070, Q86VB7, P09326, P02786, P09668, P07333, P20333	131	1680	15478	1.61757	0.999998	0.856208	0.848697
GOTERM_MF_FAT	GO:0060089~molecular transducer activity	23	15.7534	0.0230348	P26012, P05106, P08910, A0A024R4P3, Q9NPY3, Q13822, Q9NQS5, A0A024R4J1, Q03405, P15144, Q14DR2, P08174, P17813, P08571, Q13291, P22794, P16070, Q86VB7, P09326, P02786, P09668, P07333, P20333	131	1680	15478	1.61757	0.999998	0.856208	0.848697
GOTERM_MF_FAT	GO:0030246~carbohydrate binding	7	4.79452	0.0240339	Q9Y336, B4E321, Q9NPY3, P17813, Q13822, A0A0S2Z4X9, O15389	131	264	15478	3.13284	0.999999	0.856208	0.848697
GOTERM_MF_FAT	GO:0046914~transition metal ion binding	20	13.6986	0.0286819	P01583, Q15800, Q6FIF0, P06702, P04732, P04733, A0A024R6T4, P05109, O75976, Q13822, Q96MT1, P11532, B5MC51, A0A0S2Z381, P15144, P14384, A0A140VJP8, Q16850, Q8N543, P02795	131	1423	15478	1.66061	1	0.961689	0.953253
GOTERM_MF_FAT	GO:0004982~N-formyl peptide receptor activity	2	1.36986	0.0331784	A0A024R4P3, A0A024R4J1	131	4	15478	59.0763	1	0.995351	0.986619
GOTERM_MF_FAT	GO:0035662~Toll-like receptor 4 binding	2	1.36986	0.0331784	P06702, P05109	131	4	15478	59.0763	1	0.995351	0.986619
GOTERM_MF_FAT	GO:0016717~oxidoreductase activity, acting on paired donors, with oxidation of a pair of donors resulting in the reduction of molecular oxygen to two molecules of water	2	1.36986	0.0413008	O95864, O60427	131	5	15478	47.2611	1	1	0.99297
GOTERM_MF_FAT	GO:0050544~arachidonic acid binding	2	1.36986	0.0413008	P06702, P05109	131	5	15478	47.2611	1	1	0.99297
GOTERM_MF_FAT	GO:0048020~CCR chemokine receptor binding	3	2.05479	0.0443697	P78556, P10147, P13500	131	40	15478	8.86145	1	1	0.99297
GOTERM_MF_FAT	GO:1901618~organic hydroxy compound transmembrane transporter activity	3	2.05479	0.0443697	Q6FGT0, P53794, O94956	131	40	15478	8.86145	1	1	0.99297
GOTERM_MF_FAT	GO:0019955~cytokine binding	4	2.73973	0.0458642	P05106, P17813, Q04941, P07333	131	95	15478	4.97485	1	1	0.99297
GOTERM_MF_FAT	GO:0046915~transition metal ion transmembrane transporter activity	3	2.05479	0.0463944	Q9C0K1, P49279, P02786	131	41	15478	8.64532	1	1	0.99297
GOTERM_MF_FAT	GO:0050542~icosanoid binding	2	1.36986	0.0493555	P06702, P05109	131	6	15478	39.3842	1	1	0.99297
GOTERM_MF_FAT	GO:0050543~icosatetraenoic acid binding	2	1.36986	0.0493555	P06702, P05109	131	6	15478	39.3842	1	1	0.99297
GOTERM_MF_FAT	GO:0016709~oxidoreductase activity, acting on paired donors, with incorporation or reduction of molecular oxygen, NAD(P)H as one donor, and incorporation of one atom of oxygen	3	2.05479	0.0505432	Q15800, Q14534, Q16850	131	43	15478	8.24321	1	1	0.99297
GOTERM_MF_FAT	GO:0004028~3-chloroallyl aldehyde dehydrogenase activity	2	1.36986	0.0652641	Q8WVX9, O94788	131	8	15478	29.5382	1	1	0.99297
GOTERM_MF_FAT	GO:0008270~zinc ion binding	16	10.9589	0.0656639	Q6FIF0, P06702, P04732, P04733, A0A024R6T4, P05109, O75976, Q13822, Q96MT1, P11532, B5MC51, A0A0S2Z381, P15144, P14384, A0A140VJP8, P02795	131	1169	15478	1.61715	1	1	0.99297
GOTERM_MF_FAT	GO:0008238~exopeptidase activity	4	2.73973	0.066845	P15144, P14384, O75976, P09668	131	111	15478	4.25775	1	1	0.99297
GOTERM_MF_FAT	GO:0019899~enzyme binding	22	15.0685	0.0705049	Q9H3M7, P01033, P05106, B4E321, Q9H9T3, O14672, P55199, A0A024R7M7, P11532, P16989, P35354, Q9H4X1, Q03405, P60520, Q5STB3, A0A140VJI7, Q15025, Q9H4M9, P07333, P04035, P20333, Q9HC98	131	1789	15478	1.45297	1	1	0.99297
GOTERM_MF_FAT	GO:0043130~ubiquitin binding	4	2.73973	0.0711924	Q6FIF0, Q96KP6, A0A024R7L6, Q14CS0	131	114	15478	4.14571	1	1	0.99297
GOTERM_MF_FAT	GO:0050840~extracellular matrix binding	3	2.05479	0.0731037	Q68BL8, P05106, A0A140VJI7	131	53	15478	6.68789	1	1	0.99297
GOTERM_MF_FAT	GO:0004875~complement receptor activity	2	1.36986	0.0809084	A0A024R4P3, A0A024R4J1	131	10	15478	23.6305	1	1	0.99297
GOTERM_MF_FAT	GO:0035325~Toll-like receptor binding	2	1.36986	0.0809084	P06702, P05109	131	10	15478	23.6305	1	1	0.99297
GOTERM_MF_FAT	GO:0036041~long-chain fatty acid binding	2	1.36986	0.0886329	P06702, P05109	131	11	15478	21.4823	1	1	0.99297
GOTERM_MF_FAT	GO:0032182~ubiquitin-like protein binding	4	2.73973	0.0980923	Q6FIF0, Q96KP6, A0A024R7L6, Q14CS0	131	131	15478	3.60772	1	1	0.99297

## Sheet: UP_LPS_Reactome
Term	Count	%	PValue	Genes	List Total	Pop Hits	Pop Total	Fold Enrichment	Bonferroni	Benjamini	FDR
R-HSA-5661231:R-HSA-5661231	5	3.42466	2.95918e-06	P04732, A0A024R6T4, P04733, A0A140VJP8, P02795	92	11	9075	44.837	0.000627151	0.000627347	0.000624388
R-HSA-380108:R-HSA-380108	7	4.79452	2.53102e-05	P78556, A0A024RDA5, P09341, P10147, Q6I9S7, P13500, P19876	92	59	9075	11.7032	0.00535145	0.00268288	0.00267022
R-HSA-191273:R-HSA-191273	5	3.42466	4.05437e-05	Q15800, Q14534, Q16850, P37268, P04035	92	20	9075	24.6603	0.0085586	0.00286509	0.00285157
R-HSA-2426168:R-HSA-2426168	4	2.73973	0.00844346	Q14534, Q16850, P37268, P04035	92	42	9075	9.39441	0.834306	0.447503	0.445392
R-HSA-1989781:R-HSA-1989781	5	3.42466	0.0266248	Q99541, Q96G25, P37268, P04035, O60427	92	113	9075	4.36466	0.996723	1	1
R-HSA-5668541:R-HSA-5668541	4	2.73973	0.0317795	E9KL30, P28074, Q5STB3, P20333	92	69	9075	5.71834	0.998937	1	1
R-HSA-418594:R-HSA-418594	7	4.79452	0.0368011	P78556, A0A024RDA5, A0A024R4P3, P09341, Q6I9S7, A0A024R4J1, P19876	92	246	9075	2.80687	0.999647	1	1
R-HSA-2129379:R-HSA-2129379	3	2.05479	0.055383	P26012, P05106, Q9BXX0	92	38	9075	7.78747	0.999994	1	1
R-HSA-448706:R-HSA-448706	2	1.36986	0.068138	P01583, P01584	92	7	9075	28.1832	1	1	1
R-HSA-197264:R-HSA-197264	2	1.36986	0.0774895	A0A024R718, P35354	92	8	9075	24.6603	1	1	1
R-HSA-444473:R-HSA-444473	2	1.36986	0.0774895	A0A024R4P3, A0A024R4J1	92	8	9075	24.6603	1	1	1
R-HSA-2046105:R-HSA-2046105	2	1.36986	0.0774895	O95864, O60427	92	8	9075	24.6603	1	1	1

## Sheet: UP_LPS_Interpro
Category	Term	Count	%	PValue	Genes	List Total	Pop Hits	Pop Total	Fold Enrichment	Bonferroni	Benjamini	FDR
INTERPRO	IPR018064:Metallothionein, vertebrate, metal binding site	5	3.42466	9.00869e-07	P04732, A0A024R6T4, P04733, A0A140VJP8, P02795	138	11	18559	61.1298	0.000326962	0.000162501	0.000159815
INTERPRO	IPR001811:Chemokine interleukin-8-like domain	7	4.79452	1.06525e-06	P78556, A0A024RDA5, P09341, P10147, Q6I9S7, P13500, P19876	138	46	18559	20.4652	0.000386612	0.000162501	0.000159815
INTERPRO	IPR003019:Metallothionein superfamily, eukaryotic	5	3.42466	2.68597e-06	P04732, A0A024R6T4, P04733, A0A140VJP8, P02795	138	14	18559	48.0305	0.000974533	0.000162501	0.000159815
INTERPRO	IPR017854:Metallothionein domain	5	3.42466	2.68597e-06	P04732, A0A024R6T4, P04733, A0A140VJP8, P02795	138	14	18559	48.0305	0.000974533	0.000162501	0.000159815
INTERPRO	IPR000006:Metallothionein, vertebrate	5	3.42466	2.68597e-06	P04732, A0A024R6T4, P04733, A0A140VJP8, P02795	138	14	18559	48.0305	0.000974533	0.000162501	0.000159815
INTERPRO	IPR023587:Metallothionein domain, vertebrate	5	3.42466	2.68597e-06	P04732, A0A024R6T4, P04733, A0A140VJP8, P02795	138	14	18559	48.0305	0.000974533	0.000162501	0.000159815
INTERPRO	IPR001089:CXC chemokine	4	2.73973	0.000106614	A0A024RDA5, P09341, Q6I9S7, P19876	138	13	18559	41.3802	0.0379636	0.00483761	0.00475765
INTERPRO	IPR018048:CXC chemokine, conserved site	4	2.73973	0.000106614	A0A024RDA5, P09341, Q6I9S7, P19876	138	13	18559	41.3802	0.0379636	0.00483761	0.00475765
INTERPRO	IPR000975:Interleukin-1	3	2.05479	0.00188244	P01583, Q9NZH8, P01584	138	9	18559	44.8285	0.495391	0.0759252	0.0746702
INTERPRO	IPR004827:Basic-leucine zipper domain	4	2.73973	0.00741696	Q9Y5Q3, P15408, Q16520, O14867	138	54	18559	9.96189	0.932955	0.269236	0.264785
INTERPRO	IPR000827:CC chemokine, conserved site	3	2.05479	0.0134249	P78556, P10147, P13500	138	24	18559	16.8107	0.9926	0.410738	0.403949
INTERPRO	IPR001751:S100/Calbindin-D9k, conserved site	3	2.05479	0.0145224	P06702, P25815, P05109	138	25	18559	16.1383	0.99506	0.410738	0.403949
INTERPRO	IPR003502:Interleukin-1 propeptide	2	1.36986	0.0147096	P01583, P01584	138	2	18559	134.486	0.995389	0.410738	0.403949
INTERPRO	IPR013787:S100/CaBP-9k-type, calcium binding, subdomain	3	2.05479	0.0192805	P06702, P25815, P05109	138	29	18559	13.9123	0.999147	0.499916	0.491653
INTERPRO	IPR003294:Interleukin-1, alpha/beta	2	1.36986	0.0219837	P01583, P01584	138	3	18559	89.657	0.999687	0.532005	0.523212
INTERPRO	IPR008996:Cytokine, IL-1-like	3	2.05479	0.0245992	P01583, Q9NZH8, P01584	138	33	18559	12.226	0.999882	0.557959	0.548736
INTERPRO	IPR023404:Radical SAM, alpha/beta horseshoe	2	1.36986	0.0292044	Q9H9T3, Q5VV42	138	4	18559	67.2428	0.999979	0.557959	0.548736
INTERPRO	IPR012171:Fatty acid/sphingolipid desaturase	2	1.36986	0.0292044	O95864, O60427	138	4	18559	67.2428	0.999979	0.557959	0.548736
INTERPRO	IPR020877:Interleukin-1 conserved site	2	1.36986	0.0292044	P01583, P01584	138	4	18559	67.2428	0.999979	0.557959	0.548736
INTERPRO	IPR006638:Elongator protein 3/MiaB/NifB	2	1.36986	0.0505507	Q9H9T3, Q5VV42	138	7	18559	38.4244	1	0.836481	0.822655
INTERPRO	IPR000243:Peptidase T1A, proteasome beta-subunit	2	1.36986	0.0505507	E9KL30, P28074	138	7	18559	38.4244	1	0.836481	0.822655
INTERPRO	IPR011992:EF-hand-like domain	6	4.10959	0.056096	Q14765, P06702, P25815, P05109, P11532, Q9H4M9	138	279	18559	2.89216	1	0.836481	0.822655
INTERPRO	IPR002369:Integrin beta subunit, N-terminal	2	1.36986	0.057562	P26012, P05106	138	8	18559	33.6214	1	0.836481	0.822655
INTERPRO	IPR005804:Fatty acid desaturase, type 1	2	1.36986	0.057562	O95864, O60427	138	8	18559	33.6214	1	0.836481	0.822655
INTERPRO	IPR000837:Fos transforming protein	2	1.36986	0.064522	P15408, Q16520	138	9	18559	29.8857	1	0.836481	0.822655
INTERPRO	IPR000826:Formyl peptide receptor family	2	1.36986	0.064522	A0A024R4P3, A0A024R4J1	138	9	18559	29.8857	1	0.836481	0.822655
INTERPRO	IPR015812:Integrin beta subunit	2	1.36986	0.064522	P26012, P05106	138	9	18559	29.8857	1	0.836481	0.822655
INTERPRO	IPR007197:Radical SAM	2	1.36986	0.064522	Q9H9T3, Q5VV42	138	9	18559	29.8857	1	0.836481	0.822655
INTERPRO	IPR003599:Immunoglobulin subtype	8	5.47945	0.0756062	Q496F6, Q9Y336, Q6GTX8, P12318, P24071, O15389, P09326, P07333	138	497	18559	2.16476	1	0.909381	0.89435
INTERPRO	IPR014766:Carboxypeptidase, regulatory domain	2	1.36986	0.0782892	P14384, O75976	138	11	18559	24.4519	1	0.909381	0.89435
INTERPRO	IPR023333:Proteasome B-type subunit	2	1.36986	0.0782892	E9KL30, P28074	138	11	18559	24.4519	1	0.909381	0.89435
INTERPRO	IPR004156:Organic anion transporter polypeptide OATP	2	1.36986	0.0850971	Q96BD0, O94956	138	12	18559	22.4143	1	0.909381	0.89435
INTERPRO	IPR016050:Proteasome, beta-type subunit, conserved site	2	1.36986	0.0850971	E9KL30, P28074	138	12	18559	22.4143	1	0.909381	0.89435
INTERPRO	IPR001245:Serine-threonine/tyrosine-protein kinase catalytic domain	4	2.73973	0.0851762	A0A024R7M7, B5MC51, P07333, Q9HC98	138	140	18559	3.84244	1	0.909381	0.89435
INTERPRO	IPR004826:Basic leucine zipper domain, Maf-type	2	1.36986	0.0918552	Q9Y5Q3, O14867	138	13	18559	20.6901	1	0.95267	0.936923

## Sheet: Up in PIC
Protein_ID	logFC	AveExpr	t	P.Value	adj.P.Val	B
P02778	-5.03681	9.96697	-20.2824	1.43e-13	2.83e-10	21.2875
Q92539	-0.62425	9.78723	-20.9948	7.98e-14	2.83e-10	21.834
Q0P6H9	-0.680246	10.928	-19.1048	3.88e-13	4.57e-10	20.3356
A0A024R6K8	-1.36548	14.4837	-18.5268	6.47e-13	4.76e-10	19.8446
A8K6D4	-1.16927	12.6627	-18.5778	6.18e-13	4.76e-10	19.8886
O43286	-1.11331	9.56574	-17.8074	1.25e-12	7.36e-10	19.21
O95786	-1.45853	14.1907	-17.6954	1.39e-12	7.43e-10	19.1089
Q8WXG1	-3.41299	12.8174	-16.9666	2.78e-12	1.37e-09	18.4334
Q9Y508	-1.62029	11.0466	-16.3471	5.13e-12	2.01e-09	17.8353
B7ZBB8	-0.651855	9.59311	-15.751	9.43e-12	3.09e-09	17.2379
E9PGN7	-2.31065	10.4398	-15.4097	1.35e-11	3.61e-09	16.8856
Q5T765	-2.74644	14.0388	-15.2194	1.65e-11	4.1e-09	16.6858
P05161	-2.25677	12.9709	-15.1669	1.75e-11	4.1e-09	16.6303
Q01151	-1.86899	10.2825	-15.1929	1.7e-11	4.1e-09	16.6578
C6KYL4	-1.644	8.78054	-14.5613	3.38e-11	6.43e-09	15.9757
A0A024R642	-0.886577	12.1445	-14.3679	4.2e-11	7.28e-09	15.7611
Q8N103	-1.9868	7.40935	-13.7095	8.94e-11	1.46e-08	15.0097
P14902	-2.17197	13.3505	-13.518	1.12e-10	1.57e-08	14.7849
Q5D1D5	-2.06835	14.2605	-13.5313	1.1e-10	1.57e-08	14.8005
O14545	-1.55069	10.9711	-13.5456	1.08e-10	1.57e-08	14.8174
Q96AZ6	-2.64479	11.5833	-13.4147	1.27e-10	1.74e-08	14.6623
Q5U003	-0.986919	10.5955	-13.3665	1.34e-10	1.77e-08	14.6048
B3KTP4	-1.25275	9.51019	-13.2924	1.47e-10	1.88e-08	14.5161
Q8TCG2	-0.698555	11.209	-13.2506	1.54e-10	1.93e-08	14.4659
P09913	-3.17114	13.9475	-12.9973	2.1e-10	2.57e-08	14.1583
P21757	-0.839373	12.9201	-12.706	3e-10	3.47e-08	13.7979
Q8TCS8	-0.739979	13.2898	-12.7089	2.99e-10	3.47e-08	13.8015
P14598	-1.4494	14.3684	-12.6742	3.12e-10	3.54e-08	13.758
P55210	-0.615744	11.4808	-12.6348	3.28e-10	3.58e-08	13.7086
A0A024R1Y5	-1.66076	12.7414	-12.0333	7.07e-10	6.72e-08	12.9368
Q9HB58	-1.00177	12.5139	-11.8675	8.78e-10	8.09e-08	12.7183
Q8IV50	-0.805468	10.1696	-11.8283	9.25e-10	8.39e-08	12.6661
Q96RQ9	-1.32761	13.2881	-11.4221	1.59e-09	1.36e-07	12.1178
P42081	-0.868319	11.84	-11.3349	1.79e-09	1.47e-07	11.998
P32519	-0.529657	10.454	-11.3342	1.8e-09	1.47e-07	11.997
C9J6P4	-0.792672	13.4096	-11.2697	1.96e-09	1.56e-07	11.9079
Q8WVE6	-0.921646	9.3001	-11.1248	2.39e-09	1.76e-07	11.7061
A0A0B7MGD3	-1.79877	11.6644	-11.0238	2.75e-09	2e-07	11.5643
P28907	-1.45917	12.6564	-10.9362	3.11e-09	2.18e-07	11.4402
Q9Y5A7	-1.4788	12.8875	-10.8847	3.35e-09	2.24e-07	11.367
Q96CV9	-1.00946	12.54	-10.896	3.29e-09	2.24e-07	11.383
Q5EBM0	-0.892147	13.0485	-10.789	3.83e-09	2.48e-07	11.2301
P20592	-1.32084	14.0503	-10.7396	4.11e-09	2.6e-07	11.1592
P19474	-0.543658	13.2699	-10.7328	4.15e-09	2.6e-07	11.1493
B4E1Z4	-1.06397	12.4996	-10.5485	5.4e-09	3.35e-07	10.882
O14933	-1.58032	12.3001	-10.4962	5.83e-09	3.49e-07	10.8053
P61769	-1.14433	11.9127	-10.4925	5.86e-09	3.49e-07	10.7999
O60674	-1.30226	10.9935	-10.4614	6.13e-09	3.54e-07	10.7542
Q9Y287	-1.41838	11.0855	-10.3985	6.71e-09	3.77e-07	10.6615
Q5K651	-0.782337	13.2699	-10.3669	7.03e-09	3.91e-07	10.6148
Q6GPH4	-0.715657	10.4723	-10.3196	7.53e-09	4.11e-07	10.5445
P09914	-2.22091	13.5308	-10.1049	1.03e-08	5.08e-07	10.2229
Q9BZL6	-0.797593	10.4961	-10.1124	1.02e-08	5.08e-07	10.2343
Q9BXK5	-0.555246	12.2726	-10.0305	1.16e-08	5.63e-07	10.1103
Q8IVM0	-0.830541	12.4277	-10.009	1.19e-08	5.71e-07	10.0775
Q8NHU6	-0.701922	13.4507	-9.91985	1.36e-08	6.38e-07	9.94148
Q92854	-1.84022	9.84203	-9.90349	1.4e-08	6.49e-07	9.9164
Q15646	-1.6232	12.1798	-9.88014	1.45e-08	6.67e-07	9.88057
O00178	-0.74494	12.0574	-9.86671	1.48e-08	6.75e-07	9.85992
P42224	-1.27038	14.5314	-9.77369	1.7e-08	7.6e-07	9.71638
Q00403	-0.846788	12.1581	-9.59822	2.23e-08	9.65e-07	9.44281
Q8IVG5	-1.17392	12.3206	-9.58112	2.29e-08	9.84e-07	9.41595
Q04206	-0.576874	12.4074	-9.53845	2.44e-08	1.04e-06	9.34879
A0A024QZ55	-0.706808	12.3348	-9.41458	2.96e-08	1.21e-06	9.15257
P00973	-1.17626	12.9382	-9.35438	3.26e-08	1.29e-06	9.05654
Q92985	-1.08384	11.2455	-9.31354	3.47e-08	1.35e-06	8.99114
P21580	-0.891303	12.3472	-9.30944	3.49e-08	1.35e-06	8.98456
D0EV57	-1.60461	10.782	-9.27622	3.68e-08	1.4e-06	8.93121
Q12899	-0.697433	11.8637	-9.26188	3.77e-08	1.41e-06	8.90812
Q9UII4	-2.22125	12.7758	-9.24644	3.86e-08	1.44e-06	8.88325
P36959	-2.29138	10.4485	-9.202	4.14e-08	1.53e-06	8.81148
Q8IVU3	-1.05137	11.3408	-9.18482	4.26e-08	1.56e-06	8.78368
O14657	-1.06802	12.2001	-9.16011	4.43e-08	1.6e-06	8.74361
Q9BZZ2	-1.52178	13.5207	-9.13609	4.6e-08	1.65e-06	8.7046
Q8IZH2	-0.590829	13.5813	-9.10112	4.86e-08	1.74e-06	8.64767
P31941	-2.97114	9.92612	-9.0616	5.18e-08	1.83e-06	8.58315
P51965	-0.718112	11.4394	-9.04669	5.31e-08	1.86e-06	8.55876
A0A090N8H4	-0.689811	9.94223	-8.99972	5.73e-08	1.98e-06	8.48175
A0A024RAA7	-0.767818	11.1174	-8.9768	5.94e-08	2.05e-06	8.44406
Q9HC16	-1.32913	11.9039	-8.96423	6.06e-08	2.08e-06	8.42337
O15519	-0.784343	9.99667	-8.95126	6.19e-08	2.11e-06	8.40199
Q53GL0	-1.03098	11.5016	-8.91749	6.54e-08	2.21e-06	8.34623
Q53GL7	-0.745611	11.9111	-8.84821	7.32e-08	2.41e-06	8.2314
P29728	-0.999613	14.0447	-8.82005	7.66e-08	2.51e-06	8.18455
P20591	-1.9685	14.9325	-8.79955	7.92e-08	2.57e-06	8.15038
Q13568	-0.608462	12.3138	-8.79169	8.03e-08	2.57e-06	8.13726
Q9NUL5	-0.72324	11.7445	-8.77934	8.19e-08	2.59e-06	8.11665
Q07820	-0.66037	9.90784	-8.77447	8.26e-08	2.6e-06	8.10852
A0A024RDG6	-0.526681	13.3174	-8.75951	8.46e-08	2.65e-06	8.08348
A0A0S2Z3Z5	-0.654597	12.0638	-8.7477	8.63e-08	2.68e-06	8.06372
P32927	-1.06458	10.6597	-8.67674	9.7e-08	2.9e-06	7.94456
Q03169	-0.588077	13.9809	-8.65664	1e-07	2.98e-06	7.91069
Q03518	-1.29087	12.7207	-8.62739	1.05e-07	3.07e-06	7.86131
O43187	-0.771441	12.1653	-8.62706	1.05e-07	3.07e-06	7.86075
O75044	-0.515304	13.5004	-8.5622	1.17e-07	3.39e-06	7.75084
E5KRG5	-0.596961	14.4549	-8.52725	1.24e-07	3.54e-06	7.6914
Q9H1C4	-0.815368	12.8889	-8.51491	1.27e-07	3.59e-06	7.67038
Q9BYK8	-1.10005	13.9634	-8.46222	1.39e-07	3.85e-06	7.58037
Q8IZ21	-0.660954	10.3349	-8.45391	1.41e-07	3.89e-06	7.56614
P50591	-2.93443	5.92511	-8.38952	1.57e-07	4.25e-06	7.45558
Q10589	-1.06002	10.6505	-8.39027	1.56e-07	4.25e-06	7.45687
Q8N1G2	-0.686771	12.6352	-8.35712	1.65e-07	4.45e-06	7.39975
Q92622	-0.829286	10.1274	-8.29104	1.85e-07	4.87e-06	7.28545
Q13287	-0.656068	13.2873	-8.28559	1.87e-07	4.89e-06	7.276
Q9C035	-1.0251	10.9832	-8.27049	1.92e-07	4.95e-06	7.24978
Q8WV28	-0.851166	9.93536	-8.21421	2.11e-07	5.4e-06	7.15182
O94885	-0.506711	13.2256	-8.20119	2.16e-07	5.5e-06	7.1291
Q96J88	-1.61532	12.4357	-8.19478	2.18e-07	5.54e-06	7.11791
Q9C0B9	-0.586087	10.0642	-8.18518	2.22e-07	5.61e-06	7.10112
Q96PP8	-1.87102	10.3462	-8.17416	2.26e-07	5.66e-06	7.08187
Q96NA2	-0.731131	10.0121	-8.15014	2.35e-07	5.78e-06	7.03979
P98066	-1.15823	11.5612	-8.06197	2.74e-07	6.43e-06	6.88473
F6IR49	-1.79994	8.59832	-8.05631	2.77e-07	6.47e-06	6.87474
Q9UMW8	-2.00409	11.3808	-8.00685	3.01e-07	6.91e-06	6.78727
P80217	-0.738314	12.4824	-7.94096	3.38e-07	7.55e-06	6.67021
Q9NZK5	-1.30375	10.7506	-7.90767	3.58e-07	7.85e-06	6.61086
Q9H2Y7	-0.782887	10.1942	-7.83726	4.05e-07	8.66e-06	6.48482
O15533	-0.556318	11.4787	-7.84244	4.02e-07	8.66e-06	6.49412
Q9BXW6	-0.527447	12.4781	-7.83839	4.05e-07	8.66e-06	6.48685
O15553	-0.699634	10.3446	-7.80161	4.32e-07	9.18e-06	6.42076
P52630	-1.31123	12.341	-7.77434	4.53e-07	9.47e-06	6.37162
O95236	-2.02603	11.1609	-7.76516	4.6e-07	9.55e-06	6.35507
P47974	-1.20497	8.0803	-7.71518	5.03e-07	1.04e-05	6.26471
Q9UN19	-1.0711	11.0613	-7.67976	5.36e-07	1.09e-05	6.20046
Q5TGL8	-0.73735	10.0783	-7.65622	5.59e-07	1.14e-05	6.15767
P32456	-1.09305	13.3267	-7.64056	5.74e-07	1.16e-05	6.12917
A0A024RBU4	-0.829776	10.8168	-7.62095	5.95e-07	1.18e-05	6.09342
Q9UEI6	-0.693629	9.96626	-7.52241	7.1e-07	1.36e-05	5.91301
P80075	-2.02382	11.4507	-7.42684	8.44e-07	1.57e-05	5.73678
Q8NI08	-0.739611	11.9956	-7.41458	8.63e-07	1.6e-05	5.71408
Q9H0J9	-0.51626	12.9363	-7.41383	8.64e-07	1.6e-05	5.71269
P29323	-0.916864	8.75524	-7.38977	9.02e-07	1.66e-05	5.66808
Q8IY34	-0.774841	12.2174	-7.37603	9.25e-07	1.68e-05	5.64257
Q7Z6J4	-0.629844	13.3133	-7.35268	9.65e-07	1.73e-05	5.59916
A1L390	-1.59193	9.19952	-7.24519	1.18e-06	2.05e-05	5.39835
P18510	-0.803011	12.2074	-7.1958	1.29e-06	2.21e-05	5.30555
Q5K4L6	-0.501525	12.0006	-7.10595	1.52e-06	2.56e-05	5.13589
A6NK06	-1.48669	11.2646	-7.08772	1.57e-06	2.63e-05	5.10132
Q9H930	-0.80764	10.394	-7.08239	1.59e-06	2.63e-05	5.09121
Q9HCE1	-0.822654	11.2199	-7.06946	1.63e-06	2.68e-05	5.06666
P25942	-1.21889	11.2854	-7.00994	1.82e-06	2.91e-05	4.95336
Q9H939	-0.520046	13.7007	-6.95825	2e-06	3.13e-05	4.85456
Q9NX57	-0.640519	10.8616	-6.94999	2.03e-06	3.16e-05	4.83876
Q9ULY5	-0.981352	10.0746	-6.81973	2.6e-06	3.9e-05	4.58803
P18847	-0.781165	8.14972	-6.79538	2.72e-06	4.06e-05	4.54092
A0A6B7FVG0	-1.37265	7.83375	-6.79185	2.74e-06	4.07e-05	4.53407
Q96PM9	-1.37123	7.80644	-6.76258	2.9e-06	4.25e-05	4.47731
Q69FE3	-0.52669	11.6853	-6.73027	3.08e-06	4.45e-05	4.41453
X5D7M1	-0.806005	13.3193	-6.6933	3.31e-06	4.7e-05	4.3425
U6BMB8	-0.962138	8.03664	-6.6414	3.65e-06	5.11e-05	4.24108
P04921	-0.643969	7.10109	-6.63588	3.69e-06	5.13e-05	4.23026
P06681	-0.960892	10.7259	-6.58738	4.05e-06	5.54e-05	4.13512
Q5R3K3	-2.17079	9.36124	-6.57878	4.12e-06	5.58e-05	4.11822
Q00978	-0.702873	12.3761	-6.5805	4.11e-06	5.58e-05	4.12161
Q9NQ25	-0.698145	11.5584	-6.36002	6.3e-06	7.98e-05	3.68494
Q8ND71	-0.514022	13.496	-6.26595	7.58e-06	9.21e-05	3.49666
P49019	-0.925434	7.60171	-6.24032	7.97e-06	9.61e-05	3.44518
P27707	-0.501087	11.7845	-6.15502	9.44e-06	0.000111027	3.27319
Q9UHP3	-0.687252	11.6375	-6.10961	1.03e-05	0.000118672	3.18126
Q5VTQ0	-0.55699	6.98041	-5.90092	1.57e-05	0.000168186	2.75538
Q96A46	-0.91248	9.90771	-5.88275	1.63e-05	0.000173838	2.71806
A0A678ZIC5	-0.967266	9.71214	-5.82152	1.84e-05	0.000191573	2.59196
Q14116	-0.545773	11.9751	-5.69415	2.39e-05	0.000237823	2.3282
Q8TCB0	-0.984504	11.2546	-5.64192	2.66e-05	0.000258979	2.21952
P19525	-0.674356	13.4392	-5.61709	2.8e-05	0.00027029	2.16772
A0A024QZI2	-0.645426	11.7598	-5.59676	2.92e-05	0.000278173	2.12528
Q6YHK3	-0.533694	11.7559	-5.57065	3.08e-05	0.0002884	2.07068
H7C286	-0.612054	9.26036	-5.47115	3.78e-05	0.000343832	1.86196
O14625	-2.48334	8.33433	-5.37289	4.64e-05	0.000406131	1.65479
P25445	-0.726636	10.7792	-5.34147	4.95e-05	0.000425331	1.58834
P15907	-0.824583	9.2634	-5.28495	5.57e-05	0.000468318	1.46854
P01903	-0.60193	12.8355	-5.25831	5.89e-05	0.00049043	1.41197
A0A024RD24	-0.620049	11.5137	-5.22297	6.35e-05	0.00052083	1.33682
Q13325	-0.545513	12.9164	-5.17769	6.98e-05	0.000561918	1.24034
A0A024R168	-0.64242	11.0177	-5.15528	7.32e-05	0.000584305	1.19252
P43003	-0.67031	10.9961	-5.129	7.74e-05	0.000612629	1.13639
O95183	-1.93823	9.0643	-5.09503	8.31e-05	0.000644367	1.06373
H9E8V6	-0.590254	10.0205	-5.03769	9.38e-05	0.000713482	0.940878
Q9NRW3	-0.522626	10.6391	-4.95474	0.000111936	0.000828553	0.76267
Q9NYK1	-0.583128	12.7797	-4.9426	0.000114868	0.000843891	0.736546
Q9H3S1	-0.531334	7.74317	-4.86304	0.00013613	0.000961724	0.565004
Q9NRD1	-0.780139	11.9029	-4.82439	0.000147866	0.00103226	0.481525
Q9NZL6	-0.524915	10.7207	-4.7415	0.00017665	0.00118815	0.302107
O60637	-0.528574	8.96284	-4.73557	0.000178915	0.00119965	0.289259
F8W6C2	-0.754774	8.83279	-4.7295	0.000181267	0.00120954	0.276096
A0A024R756	-0.843825	9.65901	-4.66267	0.000209319	0.00136428	0.131099
A0A5H2UII4	-2.01286	7.40778	-4.59236	0.000243631	0.00153035	-0.0217342
Q9UIB8	-0.512669	11.973	-4.58648	0.000246748	0.00154008	-0.0345285
Q6ZMZ0	-0.869006	11.3777	-4.58078	0.000249811	0.0015519	-0.0469437
O75144	-0.550262	9.67402	-4.56379	0.000259162	0.00160319	-0.0839164
Q9H497	-0.580331	10.8254	-4.52464	0.000282094	0.00171594	-0.16919
Q8NF64	-1.01491	7.19196	-4.49288	0.000302198	0.00181134	-0.23839
P16284	-0.584387	12.3827	-4.48864	0.000304995	0.00182255	-0.24765
Q2M385	-0.874426	11.5878	-4.17633	0.000602401	0.00312994	-0.929981
P13686	-0.74953	9.08439	-4.17371	0.000605866	0.00314517	-0.935716
A0A1P7ZSS3	-1.06805	7.8567	-4.13681	0.000656828	0.00335358	-1.01644
Q96EH8	-1.1098	7.62178	-4.08431	0.000736874	0.00368751	-1.13128
Q9UBQ0	-0.511282	9.30426	-3.47791	0.00278913	0.0114296	-2.45081
P32248	-0.92159	7.75976	-3.47004	0.00283761	0.0115624	-2.46775
A0A384P5L6	-0.572575	10.278	-3.37606	0.00348551	0.0136911	-2.66964
Q96GX5	-1.1709	8.99347	-3.32839	0.00386797	0.0148527	-2.77161
Q8TDQ0	-0.590782	9.92141	-3.15078	0.00569275	0.0205148	-3.14856
A0A1C3PHH2	-0.64949	6.68964	-2.9523	0.0087353	0.0292102	-3.56301
P34810	-0.820254	7.87729	-2.91565	0.00944892	0.0311719	-3.63862
P26651	-0.500641	6.5624	-2.89995	0.00977163	0.0320036	-3.67091
Q13772	-0.608884	12.3322	-2.72582	0.0141439	0.0432017	-4.02471
B4DNE0	-0.545164	8.32659	-2.66347	0.0161254	0.0480582	-4.14931

## Sheet: UP_PIC_GO_BP
Category	Term	Count	%	PValue	Genes	List Total	Pop Hits	Pop Total	Fold Enrichment	Bonferroni	Benjamini	FDR
GOTERM_BP_FAT	GO:0006955~immune response	91	46.9072	1.00871e-45	P52630, A0A0B7MGD3, A0A024R756, Q8TDQ0, A0A024RAA7, Q8WXG1, Q5U003, Q9NRW3, O75144, Q9H3S1, Q9C035, A0A024QZ55, P14598, A6NK06, F6IR49, P19525, P42224, Q9HC16, P29728, Q8WV28, O15553, P20592, Q13287, O14545, Q92854, O14625, Q9Y5A7, P25445, Q13325, Q9UII4, P21580, Q13568, Q5T765, P32456, Q9BZL6, D0EV57, P01903, A0A024QZI2, P00973, Q96PP8, P80217, P15907, H9E8V6, P50591, Q10589, Q6GPH4, Q01151, P19…	179	1551	16650	5.45746	3.52445e-42	3.52445e-42	3.24705e-42
GOTERM_BP_FAT	GO:0006952~defense response	85	43.8144	1.71377e-40	O95236, P52630, A0A0B7MGD3, A0A024R756, Q8TDQ0, A0A024RAA7, Q9BZZ2, Q8WXG1, Q5U003, Q9NRW3, O75144, Q9C035, A0A024QZ55, P14598, A6NK06, F6IR49, P19525, P42224, Q9HC16, P29728, Q8WV28, O15553, P20592, Q13287, O14545, O14625, Q9Y5A7, P25445, Q13325, Q9UII4, P21580, Q13568, Q5T765, P32456, D0EV57, P01903, P00973, Q96PP8, P80217, H9E8V6, Q10589, Q6GPH4, Q01151, P19474, P13686, Q69FE3, Q96CV9, P32248,…	179	1518	16650	5.20845	5.98792e-37	2.99396e-37	2.75832e-37
GOTERM_BP_FAT	GO:0045087~innate immune response	66	34.0206	4.8093e-39	P52630, A0A0B7MGD3, A0A024R756, Q8TDQ0, A0A024RAA7, Q8WXG1, Q9NRW3, Q9C035, A0A024QZ55, P14598, A6NK06, F6IR49, P19525, P42224, Q9HC16, P29728, O15553, P20592, Q13287, O14545, Q9Y5A7, Q13325, Q9UII4, P21580, Q13568, Q5T765, P32456, D0EV57, P01903, P00973, Q96PP8, P80217, H9E8V6, Q10589, Q6GPH4, P19474, Q69FE3, Q9NQ25, A0A1C3PHH2, Q9UIB8, A0A1P7ZSS3, Q9ULY5, C6KYL4, P06681, Q9NYK1, Q00978, Q96AZ6,…	179	836	16650	7.34343	1.68037e-35	5.60123e-36	5.16038e-36
GOTERM_BP_FAT	GO:0034097~response to cytokine	61	31.4433	7.57433e-35	P52630, A0A0B7MGD3, A0A024R756, Q8WXG1, Q5U003, Q9C035, A0A024QZ55, Q8TCS8, A6NK06, F6IR49, P19525, P42224, P29728, O15553, P20592, Q13287, O14625, Q9Y5A7, P25445, P21580, Q13568, Q07820, Q5T765, P32456, D0EV57, P01903, P00973, Q96PP8, P80217, H9E8V6, P32927, Q10589, Q6GPH4, P19474, P13686, Q69FE3, P32248, A0A1C3PHH2, A0A1P7ZSS3, P47974, P25942, Q00978, Q96AZ6, P61769, Q15646, P09913, Q14116, O43…	179	802	16650	7.07484	2.64647e-31	6.61617e-32	6.09544e-32
GOTERM_BP_FAT	GO:0051607~defense response to virus	37	19.0722	6.42408e-32	P52630, A0A024R756, Q8WXG1, Q10589, Q9NRW3, Q9C035, F6IR49, A0A1C3PHH2, P19525, P42224, Q9HC16, P29728, Q9NYK1, P25942, Q00978, Q96AZ6, P20592, A0A024R1Y5, P61769, P09913, Q15646, Q13325, O95786, P09914, P31941, Q9UII4, P21580, P20591, Q13568, Q5T765, P42081, Q04206, P05161, Q9NUL5, P02778, P00973, C9J6P4, Q92985, Q9H1C4	179	229	16650	15.0289	2.24457e-28	4.48915e-29	4.13582e-29
GOTERM_BP_FAT	GO:0051707~response to other organism	58	29.8969	4.8853e-31	P52630, A0A0B7MGD3, A0A024R756, Q8TDQ0, Q8WXG1, Q9NRW3, Q9C035, A0A024QZ55, A6NK06, F6IR49, Q8TCB0, P19525, P42224, Q9HC16, P29728, P20592, O14625, P25445, Q13325, Q9UII4, P21580, Q5EBM0, Q13568, Q5T765, P00973, O94885, H9E8V6, P32927, Q10589, P13686, Q96CV9, P32248, A0A1C3PHH2, Q9ULY5, P25942, Q9NYK1, Q00978, Q96AZ6, A0A024R1Y5, P61769, Q15646, P09913, Q14116, O95786, O43187, P09914, P31941, P26…	179	829	16650	6.50781	1.70692e-27	2.43846e-28	2.24654e-28
GOTERM_BP_FAT	GO:0043207~response to external biotic stimulus	58	29.8969	4.8853e-31	P52630, A0A0B7MGD3, A0A024R756, Q8TDQ0, Q8WXG1, Q9NRW3, Q9C035, A0A024QZ55, A6NK06, F6IR49, Q8TCB0, P19525, P42224, Q9HC16, P29728, P20592, O14625, P25445, Q13325, Q9UII4, P21580, Q5EBM0, Q13568, Q5T765, P00973, O94885, H9E8V6, P32927, Q10589, P13686, Q96CV9, P32248, A0A1C3PHH2, Q9ULY5, P25942, Q9NYK1, Q00978, Q96AZ6, A0A024R1Y5, P61769, Q15646, P09913, Q14116, O95786, O43187, P09914, P31941, P26…	179	829	16650	6.50781	1.70692e-27	2.43846e-28	2.24654e-28
GOTERM_BP_FAT	GO:0009615~response to virus	40	20.6186	1.05422e-30	P52630, A0A024R756, Q8WXG1, Q10589, Q9NRW3, Q9C035, A0A024QZ55, Q8TCB0, F6IR49, A0A1C3PHH2, P19525, P42224, Q9HC16, P29728, Q9NYK1, P25942, Q00978, Q96AZ6, P20592, A0A024R1Y5, P61769, P09913, Q15646, Q13325, O95786, P09914, P31941, Q9UII4, P21580, P20591, Q13568, P80075, Q5T765, P42081, Q04206, P05161, Q9NUL5, P02778, P00973, C9J6P4, Q92985, Q9H1C4	179	311	16650	11.9636	3.68343e-27	4.60429e-28	4.2419e-28
GOTERM_BP_FAT	GO:0009607~response to biotic stimulus	58	29.8969	7.35007e-30	P52630, A0A0B7MGD3, A0A024R756, Q8TDQ0, Q8WXG1, Q9NRW3, Q9C035, A0A024QZ55, A6NK06, F6IR49, Q8TCB0, P19525, P42224, Q9HC16, P29728, P20592, O14625, P25445, Q13325, Q9UII4, P21580, Q5EBM0, Q13568, Q5T765, P00973, O94885, H9E8V6, P32927, Q10589, P13686, Q96CV9, P32248, A0A1C3PHH2, Q9ULY5, P25942, Q9NYK1, Q00978, Q96AZ6, A0A024R1Y5, P61769, Q15646, P09913, Q14116, O95786, O43187, P09914, P31941, P26…	179	873	16650	6.17981	2.56811e-26	2.85346e-27	2.62887e-27
GOTERM_BP_FAT	GO:0071345~cellular response to cytokine stimulus	53	27.3196	1.34103e-29	P52630, A0A0B7MGD3, A0A024R756, Q8WXG1, Q5U003, Q9C035, A0A024QZ55, Q8TCS8, A6NK06, F6IR49, P42224, P29728, P20592, Q13287, O14625, P25445, P21580, Q13568, Q5T765, P32456, D0EV57, P01903, P00973, Q96PP8, P80217, H9E8V6, P32927, Q10589, Q6GPH4, P19474, Q69FE3, P32248, A0A1C3PHH2, A0A1P7ZSS3, P47974, P25942, Q00978, Q96AZ6, P61769, Q15646, P09913, Q14116, O43187, P09914, Q9UMW8, P26651, Q12899, P20…	179	706	16650	6.98284	4.68555e-26	4.68555e-27	4.31677e-27
GOTERM_BP_FAT	GO:0034340~response to type I interferon	25	12.8866	4.7597e-29	P52630, A0A024R756, A0A0B7MGD3, Q8WXG1, H9E8V6, Q10589, Q6GPH4, F6IR49, A0A1C3PHH2, P42224, A0A1P7ZSS3, P29728, Q00978, Q96AZ6, P20592, P09913, Q15646, P09914, P20591, U6BMB8, Q13568, Q5T765, P32456, D0EV57, P05161, Q9NUL5, P00973, Q92985, P80217	179	78	16650	29.8131	1.66304e-25	1.51185e-26	1.39286e-26
GOTERM_BP_FAT	GO:0060337~type I interferon signaling pathway	24	12.3711	5.46153e-28	P52630, A0A0B7MGD3, A0A024R756, H9E8V6, Q8WXG1, Q10589, Q6GPH4, F6IR49, A0A1C3PHH2, P42224, A0A1P7ZSS3, P29728, Q00978, Q96AZ6, P20592, P09913, Q15646, P09914, P20591, U6BMB8, Q13568, Q5T765, P32456, D0EV57, P05161, P00973, P80217, Q92985	179	74	16650	30.1676	1.90826e-24	1.46789e-25	1.35236e-25
GOTERM_BP_FAT	GO:0071357~cellular response to type I interferon	24	12.3711	5.46153e-28	P52630, A0A0B7MGD3, A0A024R756, H9E8V6, Q8WXG1, Q10589, Q6GPH4, F6IR49, A0A1C3PHH2, P42224, A0A1P7ZSS3, P29728, Q00978, Q96AZ6, P20592, P09913, Q15646, P09914, P20591, U6BMB8, Q13568, Q5T765, P32456, D0EV57, P05161, P00973, P80217, Q92985	179	74	16650	30.1676	1.90826e-24	1.46789e-25	1.35236e-25
GOTERM_BP_FAT	GO:0002252~immune effector process	52	26.8041	1.37676e-27	P52630, A0A0B7MGD3, A0A024R756, Q8TDQ0, A0A024RAA7, Q8WXG1, Q9NRW3, Q9H3S1, Q9C035, A0A024QZ55, F6IR49, P19525, P42224, Q9HC16, P29728, P20592, P25445, Q13325, Q9UII4, P21580, Q13568, Q5T765, P00973, H9E8V6, Q10589, Q69FE3, Q9NQ25, A0A1C3PHH2, Q9UIB8, Q9ULY5, C6KYL4, P06681, P25942, Q9NYK1, Q00978, Q96AZ6, A0A024R1Y5, P61769, Q15646, P09913, Q14116, O95786, P09914, P31941, P20591, U6BMB8, A0A024R…	179	742	16650	6.51869	4.81038e-24	3.43599e-25	3.16555e-25
GOTERM_BP_FAT	GO:0019221~cytokine-mediated signaling pathway	46	23.7113	2.89378e-27	P52630, A0A024R756, A0A0B7MGD3, Q8WXG1, Q5U003, Q9C035, F6IR49, P42224, P29728, P20592, Q13287, O14625, P25445, P21580, Q13568, Q5T765, P32456, D0EV57, P01903, P00973, P80217, H9E8V6, P32927, Q10589, Q6GPH4, P19474, Q69FE3, P32248, A0A1C3PHH2, A0A1P7ZSS3, P25942, Q00978, Q96AZ6, P61769, P09913, Q15646, O43187, Q14116, P09914, Q9UMW8, Q12899, P20591, U6BMB8, P80075, P18510, O60674, Q04206, P05161,…	179	554	16650	7.72341	1.01109e-23	6.74057e-25	6.21004e-25
GOTERM_BP_FAT	GO:0034341~response to interferon-gamma	29	14.9485	3.51768e-26	A0A024R756, A0A0B7MGD3, H9E8V6, Q10589, P19474, Q9C035, A0A024QZ55, A6NK06, F6IR49, A0A1C3PHH2, P42224, A0A1P7ZSS3, P29728, Q00978, O15553, Q13287, P61769, Q9Y5A7, Q15646, Q12899, A0A024R642, U6BMB8, Q13568, P80075, P42081, P32456, D0EV57, O60674, P01903, Q9NUL5, P00973, Q92985, Q96PP8	179	161	16650	16.7546	1.22908e-22	7.68174e-24	7.07714e-24
GOTERM_BP_FAT	GO:0098542~defense response to other organism	41	21.134	3.83184e-24	P52630, A0A024R756, Q8TDQ0, Q8WXG1, Q10589, Q9NRW3, P13686, Q96CV9, Q9C035, F6IR49, A0A1C3PHH2, P19525, P42224, Q9HC16, Q9ULY5, P29728, Q9NYK1, P25942, Q00978, Q96AZ6, P20592, A0A024R1Y5, P61769, P09913, Q15646, Q13325, O95786, P09914, P31941, Q9UII4, P21580, P20591, Q13568, Q5T765, P42081, Q04206, P05161, Q9NUL5, P02778, P00973, C9J6P4, Q92985, Q9H1C4	179	494	16650	7.72001	1.33885e-20	7.87556e-22	7.25571e-22
GOTERM_BP_FAT	GO:0009605~response to external stimulus	75	38.6598	9.55755e-23	P52630, A0A0B7MGD3, A0A024R756, Q8TDQ0, Q8WXG1, Q5U003, Q9NRW3, Q9H3S1, Q9C035, A0A024QZ55, A6NK06, F6IR49, Q8TCB0, P19525, P42224, Q9HC16, P29728, O15553, P20592, Q92854, O14625, P25445, Q13325, X5D7M1, Q9UII4, P21580, Q5EBM0, Q13568, Q5T765, Q9BZL6, P18847, P00973, Q96PP8, O94885, H9E8V6, P32927, Q10589, Q6YHK3, E5KRG5, P13686, Q96CV9, P32248, A0A1C3PHH2, Q9ULY5, C6KYL4, P06681, P25942, Q9NYK1,…	179	2073	16650	3.3653	3.33941e-19	1.85523e-20	1.70921e-20
GOTERM_BP_FAT	GO:0016032~viral process	52	26.8041	2.38293e-22	P52630, A0A0B7MGD3, A0A024R756, Q8WXG1, A0A024RDG6, Q9NRW3, Q9C035, A0A024QZ55, O15519, F6IR49, Q8TCB0, P19525, P42224, Q9HC16, P29728, P20592, Q13325, Q9UII4, P21580, Q13568, Q5T765, P01903, P00973, H9E8V6, Q10589, P19474, A0A1C3PHH2, A0A1P7ZSS3, Q53GL7, Q9HB58, P25942, Q9NYK1, Q00978, Q96AZ6, A0A024R1Y5, P61769, Q15646, P09913, O95786, P09914, P31941, P26651, Q12899, P20591, U6BMB8, P80075, P42…	179	966	16650	5.00711	8.32597e-19	4.38209e-20	4.03719e-20
GOTERM_BP_FAT	GO:0002682~regulation of immune system process	61	31.4433	3.13656e-22	P52630, A0A0B7MGD3, Q8TDQ0, A0A024RAA7, Q8WXG1, Q5U003, O75144, Q9C035, A0A024QZ55, A6NK06, F6IR49, P19525, P42224, Q9HC16, Q13287, O14545, O14625, P25445, Q9UII4, P21580, Q9BZL6, D0EV57, P01903, A0A024QZI2, Q96PP8, H9E8V6, Q10589, Q01151, Q69FE3, P32248, Q9NQ25, A0A1C3PHH2, Q9UIB8, A0A1P7ZSS3, Q9ULY5, C6KYL4, P06681, P47974, P25942, Q9NYK1, A0A024R1Y5, P61769, Q14116, O95786, O43187, P09914, Q9U…	179	1378	16650	4.11758	1.09592e-18	5.46623e-20	5.03601e-20
GOTERM_BP_FAT	GO:0044764~multi-organism cellular process	52	26.8041	3.28537e-22	P52630, A0A0B7MGD3, A0A024R756, Q8WXG1, A0A024RDG6, Q9NRW3, Q9C035, A0A024QZ55, O15519, F6IR49, Q8TCB0, P19525, P42224, Q9HC16, P29728, P20592, Q13325, Q9UII4, P21580, Q13568, Q5T765, P01903, P00973, H9E8V6, Q10589, P19474, A0A1C3PHH2, A0A1P7ZSS3, Q53GL7, Q9HB58, P25942, Q9NYK1, Q00978, Q96AZ6, A0A024R1Y5, P61769, Q15646, P09913, O95786, P09914, P31941, P26651, Q12899, P20591, U6BMB8, P80075, P42…	179	973	16650	4.97109	1.14791e-18	5.46623e-20	5.03601e-20
GOTERM_BP_FAT	GO:0044419~interspecies interaction between organisms	52	26.8041	1.01127e-21	P52630, A0A0B7MGD3, A0A024R756, Q8WXG1, A0A024RDG6, Q9NRW3, Q9C035, A0A024QZ55, O15519, F6IR49, Q8TCB0, P19525, P42224, Q9HC16, P29728, P20592, Q13325, Q9UII4, P21580, Q13568, Q5T765, P01903, P00973, H9E8V6, Q10589, P19474, A0A1C3PHH2, A0A1P7ZSS3, Q53GL7, Q9HB58, P25942, Q9NYK1, Q00978, Q96AZ6, A0A024R1Y5, P61769, Q15646, P09913, O95786, P09914, P31941, P26651, Q12899, P20591, U6BMB8, P80075, P42…	179	998	16650	4.84656	3.53338e-18	1.53625e-19	1.41534e-19
GOTERM_BP_FAT	GO:0044403~symbiosis, encompassing mutualism through parasitism	52	26.8041	1.01127e-21	P52630, A0A0B7MGD3, A0A024R756, Q8WXG1, A0A024RDG6, Q9NRW3, Q9C035, A0A024QZ55, O15519, F6IR49, Q8TCB0, P19525, P42224, Q9HC16, P29728, P20592, Q13325, Q9UII4, P21580, Q13568, Q5T765, P01903, P00973, H9E8V6, Q10589, P19474, A0A1C3PHH2, A0A1P7ZSS3, Q53GL7, Q9HB58, P25942, Q9NYK1, Q00978, Q96AZ6, A0A024R1Y5, P61769, Q15646, P09913, O95786, P09914, P31941, P26651, Q12899, P20591, U6BMB8, P80075, P42…	179	998	16650	4.84656	3.53338e-18	1.53625e-19	1.41534e-19
GOTERM_BP_FAT	GO:0050792~regulation of viral process	29	14.9485	3.15496e-20	Q8WXG1, Q10589, Q9NRW3, P19474, Q9C035, A0A024QZ55, F6IR49, A0A1C3PHH2, P19525, P42224, Q9HC16, Q53GL7, Q96AZ6, A0A024R1Y5, P61769, Q15646, O95786, P09914, P31941, P26651, Q12899, Q9UII4, P21580, P20591, Q00403, P05161, Q9NUL5, P00973, Q03518, C9J6P4	179	262	16650	10.2957	1.10234e-16	4.59309e-18	4.23159e-18
GOTERM_BP_FAT	GO:0071346~cellular response to interferon-gamma	23	11.8557	4.19512e-20	A0A0B7MGD3, A0A024R756, H9E8V6, P19474, Q9C035, A0A024QZ55, F6IR49, A0A1C3PHH2, A6NK06, P42224, A0A1P7ZSS3, P29728, Q00978, P61769, Q13287, Q15646, Q12899, U6BMB8, Q13568, P80075, P32456, D0EV57, O60674, P01903, P00973, Q96PP8, Q92985	179	135	16650	15.8473	1.46578e-16	5.8631e-18	5.40164e-18
GOTERM_BP_FAT	GO:0031347~regulation of defense response	42	21.6495	4.72923e-20	P52630, A0A0B7MGD3, Q8TDQ0, Q8WXG1, H9E8V6, P13686, Q69FE3, Q9C035, P32248, A0A024QZ55, A6NK06, F6IR49, A0A1C3PHH2, P19525, P42224, Q9HC16, Q9ULY5, P06681, C6KYL4, Q9NYK1, O15553, Q13287, A0A024R1Y5, P61769, O14545, P98066, O43187, Q14116, O95786, P09914, Q9UMW8, P26651, Q9UII4, P21580, U6BMB8, P14902, P80075, P42081, E9PGN7, O60674, Q04206, C9J6P4, Q92985, Q9H1C4, Q96PP8	179	676	16650	5.77915	1.65239e-16	6.35535e-18	5.85515e-18
GOTERM_BP_FAT	GO:0043901~negative regulation of multi-organism process	24	12.3711	6.89763e-20	Q15646, P09914, P31941, Q8TDQ0, P26651, Q12899, Q8WXG1, P20591, P21580, Q10589, Q9NRW3, P19474, Q9C035, A6NK06, P19525, P42224, Q9HC16, P05161, Q9NUL5, Q53GL7, Q96AZ6, P00973, A0A024R1Y5, C9J6P4	179	157	16650	14.2191	2.41003e-16	8.92605e-18	8.22351e-18
GOTERM_BP_FAT	GO:0001817~regulation of cytokine production	39	20.1031	8.34541e-20	A0A024R756, A0A0B7MGD3, Q8TDQ0, Q8WXG1, H9E8V6, Q10589, Q01151, P19474, P13686, P32248, A0A024QZ55, A6NK06, F6IR49, A0A1C3PHH2, P19525, Q9UIB8, Q9ULY5, C6KYL4, Q9NYK1, P25942, O15553, Q13287, A0A024R1Y5, P61769, Q14116, O95786, P26651, Q9UII4, P21580, A0A024R168, U6BMB8, P14902, P32519, Q13568, P42081, Q9BZL6, O60674, Q04206, P05161, C9J6P4, O14933, Q92985, Q96PP8	179	577	16650	6.28709	2.91588e-16	1.04139e-17	9.59424e-18
GOTERM_BP_FAT	GO:0048525~negative regulation of viral process	21	10.8247	1.6049e-19	Q15646, P09914, P31941, P26651, Q12899, Q8WXG1, P20591, Q10589, Q9NRW3, P19474, Q9C035, P19525, P42224, Q9HC16, P05161, Q9NUL5, Q53GL7, Q96AZ6, P00973, A0A024R1Y5, C9J6P4	179	108	16650	18.0866	5.60752e-16	1.93363e-17	1.78144e-17
GOTERM_BP_FAT	GO:0060333~interferon-gamma-mediated signaling pathway	19	9.79381	2.68937e-19	Q15646, A0A0B7MGD3, A0A024R756, H9E8V6, Q12899, U6BMB8, Q13568, P19474, Q9C035, P32456, F6IR49, A0A1C3PHH2, P42224, D0EV57, A0A1P7ZSS3, O60674, P01903, P29728, Q00978, P00973, P61769, Q13287, Q92985	179	80	16650	22.0915	9.39665e-16	3.13222e-17	2.88569e-17
GOTERM_BP_FAT	GO:0043903~regulation of symbiosis, encompassing mutualism through parasitism	29	14.9485	3.05171e-19	Q8WXG1, Q10589, Q9NRW3, P19474, Q9C035, A0A024QZ55, F6IR49, A0A1C3PHH2, P19525, P42224, Q9HC16, Q53GL7, Q96AZ6, A0A024R1Y5, P61769, Q15646, O95786, P09914, P31941, P26651, Q12899, Q9UII4, P21580, P20591, Q00403, P05161, Q9NUL5, P00973, Q03518, C9J6P4	179	285	16650	9.46486	1.06627e-15	3.43958e-17	3.16886e-17
GOTERM_BP_FAT	GO:0010033~response to organic substance	82	42.268	3.53097e-19	P52630, A0A0B7MGD3, A0A024R756, Q8TDQ0, Q8WXG1, Q5U003, Q9H2Y7, Q9C035, A0A024QZ55, Q8TCS8, A6NK06, F6IR49, P19525, P42224, P29728, O15553, P20592, Q13287, O14625, Q9Y5A7, P25445, X5D7M1, P21580, Q5EBM0, Q13568, Q07820, Q5T765, P32456, Q9BZL6, D0EV57, P01903, P18847, Q9NRD1, P00973, Q13772, Q9UHP3, Q96PP8, P80217, O94885, H9E8V6, P32927, P50591, Q10589, Q6YHK3, Q6GPH4, Q01151, P19474, P13686, Q69…	179	2822	16650	2.70283	1.23372e-15	3.85537e-17	3.55193e-17
GOTERM_BP_FAT	GO:0043900~regulation of multi-organism process	32	16.4948	5.72062e-19	O94885, Q8TDQ0, Q8WXG1, Q10589, Q9NRW3, P19474, Q9C035, A0A024QZ55, A6NK06, F6IR49, A0A1C3PHH2, P19525, P42224, Q9HC16, Q53GL7, Q96AZ6, A0A024R1Y5, P61769, Q15646, O95786, P09914, P31941, P26651, Q12899, Q9UII4, P21580, P20591, Q00403, P05161, Q9NUL5, P00973, Q03518, C9J6P4	179	377	16650	7.89532	1.99878e-15	6.05692e-17	5.5802e-17
GOTERM_BP_FAT	GO:0050776~regulation of immune response	46	23.7113	1.64861e-18	P52630, A0A0B7MGD3, Q8TDQ0, A0A024RAA7, Q8WXG1, Q9C035, A0A024QZ55, A6NK06, F6IR49, P42224, Q13287, O14545, P21580, Q9BZL6, D0EV57, P01903, A0A024QZI2, Q96PP8, H9E8V6, Q10589, Q69FE3, P32248, Q9NQ25, A0A1C3PHH2, Q9UIB8, A0A1P7ZSS3, Q9ULY5, P06681, C6KYL4, Q9NYK1, P25942, A0A024R1Y5, P61769, O43187, Q14116, O95786, Q9UMW8, A0A024R168, U6BMB8, P14902, P32519, P42081, E9PGN7, O60674, P28907, Q04206,…	179	912	16650	4.69163	5.76026e-15	1.69419e-16	1.56085e-16
GOTERM_BP_FAT	GO:0001816~cytokine production	39	20.1031	1.73631e-18	A0A024R756, A0A0B7MGD3, Q8TDQ0, Q8WXG1, H9E8V6, Q10589, Q01151, P19474, P13686, Q69FE3, P32248, A0A024QZ55, A6NK06, F6IR49, A0A1C3PHH2, P19525, Q9UIB8, Q9ULY5, C6KYL4, Q9NYK1, P25942, O15553, Q13287, A0A024R1Y5, P61769, Q14116, O95786, P26651, Q9UII4, P21580, A0A024R168, U6BMB8, P14902, Q13568, P42081, Q9BZL6, O60674, Q04206, P05161, C9J6P4, O14933, Q92985, Q96PP8	179	631	16650	5.74905	6.06667e-15	1.73333e-16	1.59691e-16
GOTERM_BP_FAT	GO:1903901~negative regulation of viral life cycle	19	9.79381	2.10336e-18	Q15646, P09914, P31941, P26651, Q12899, Q8WXG1, P20591, Q10589, Q9NRW3, P19474, Q9C035, P19525, Q9HC16, P05161, Q9NUL5, Q53GL7, Q96AZ6, P00973, C9J6P4	179	89	16650	19.8575	7.34915e-15	2.04143e-16	1.88076e-16
GOTERM_BP_FAT	GO:0071310~cellular response to organic substance	68	35.0515	8.09656e-17	P52630, A0A0B7MGD3, A0A024R756, Q8TDQ0, Q8WXG1, Q5U003, Q9H2Y7, Q9C035, A0A024QZ55, Q8TCS8, A6NK06, F6IR49, P19525, P42224, P29728, P20592, Q13287, O14625, P25445, X5D7M1, P21580, Q5EBM0, Q13568, Q5T765, P32456, Q9BZL6, D0EV57, P01903, P18847, P00973, Q13772, Q96PP8, P80217, O94885, H9E8V6, P32927, Q10589, Q6YHK3, Q6GPH4, P19474, Q69FE3, P32248, A0A1C3PHH2, A0A1P7ZSS3, C6KYL4, P47974, P25942, Q00…	179	2186	16650	2.89348	3.87912e-13	7.64578e-15	7.04401e-15
GOTERM_BP_FAT	GO:0045071~negative regulation of viral genome replication	15	7.73196	1.35745e-16	Q15646, P09914, P31941, Q8WXG1, P20591, Q10589, Q9NRW3, P19525, Q9HC16, P05161, Q9NUL5, Q53GL7, Q96AZ6, P00973, C9J6P4	179	51	16650	27.3579	3.87912e-13	1.24814e-14	1.1499e-14
GOTERM_BP_FAT	GO:0080134~regulation of response to stress	51	26.2887	3.60914e-16	P52630, A0A0B7MGD3, Q8TDQ0, Q8WXG1, Q9C035, A0A024QZ55, Q8TCS8, A6NK06, F6IR49, P19525, P42224, Q9HC16, O15553, Q96PM9, Q13287, O14545, Q9UII4, Q7Z6J4, P21580, Q07820, Q9UHP3, Q96PP8, O94885, H9E8V6, Q6YHK3, P13686, Q69FE3, P32248, A0A1C3PHH2, Q9ULY5, C6KYL4, P06681, Q9NYK1, A0A024R1Y5, P61769, P98066, Q14116, O95786, O43187, P09914, Q9UMW8, P26651, A0A024R642, U6BMB8, P14902, A0A024R168, P80075,…	179	1285	16650	3.69172	1.16374e-12	3.23342e-14	2.97893e-14
GOTERM_BP_FAT	GO:0045088~regulation of innate immune response	28	14.433	1.38684e-15	P52630, A0A0B7MGD3, Q8TDQ0, Q8WXG1, H9E8V6, Q69FE3, Q9C035, A0A024QZ55, A6NK06, F6IR49, A0A1C3PHH2, P42224, Q9ULY5, C6KYL4, Q9NYK1, Q13287, A0A024R1Y5, O14545, O43187, O95786, Q9UMW8, P21580, U6BMB8, P42081, E9PGN7, O60674, Q04206, C9J6P4, Q92985, Q9H1C4, Q96PP8	179	360	16650	7.23464	4.65494e-12	1.2114e-13	1.11606e-13
GOTERM_BP_FAT	GO:0002684~positive regulation of immune system process	43	22.1649	2.41408e-15	A0A0B7MGD3, Q8TDQ0, A0A024RAA7, Q8WXG1, H9E8V6, Q5U003, Q01151, O75144, Q69FE3, Q9C035, P32248, A0A024QZ55, A6NK06, F6IR49, A0A1C3PHH2, Q9UIB8, Q9ULY5, P06681, C6KYL4, Q9NYK1, P25942, A0A024R1Y5, P61769, O14625, O43187, Q14116, O95786, P21580, A0A024R168, U6BMB8, P14902, P32519, P80075, P42081, Q9BZL6, E9PGN7, P01903, P28907, Q04206, P05161, P02778, Q03518, C9J6P4, Q92985, Q9H1C4, Q96PP8	179	960	16650	4.16638	8.53406e-12	2.05727e-13	1.89535e-13
GOTERM_BP_FAT	GO:1903900~regulation of viral life cycle	21	10.8247	3.67828e-15	Q15646, P09914, P31941, P26651, Q12899, Q8WXG1, P20591, Q10589, Q9NRW3, P19474, Q9C035, A0A024QZ55, P19525, Q9HC16, Q00403, P05161, Q9NUL5, Q53GL7, Q96AZ6, P00973, C9J6P4	179	177	16650	11.0359	1.28011e-11	3.05998e-13	2.81914e-13
GOTERM_BP_FAT	GO:0032101~regulation of response to external stimulus	37	19.0722	6.49466e-15	O94885, Q8TDQ0, Q6YHK3, Q5U003, Q9H3S1, P13686, Q9C035, P32248, A0A024QZ55, A6NK06, F6IR49, A0A1C3PHH2, P19525, Q9HC16, P06681, C6KYL4, Q9NYK1, O15553, A0A024R1Y5, P61769, Q92854, O14625, P98066, Q14116, O95786, P09914, P26651, Q9UII4, P21580, P14902, P80075, Q9BZL6, E9PGN7, O60674, Q04206, P02778, C9J6P4, Q96PP8	179	721	16650	4.7734	2.24989e-11	5.27729e-13	4.86193e-13
GOTERM_BP_FAT	GO:0007166~cell surface receptor signaling pathway	72	37.1134	1.49698e-14	P52630, A0A0B7MGD3, A0A024R756, Q8WXG1, Q5U003, Q9H3S1, Q9H2Y7, Q9C035, P14598, A6NK06, O15519, F6IR49, P42224, P29728, Q8WV28, P20592, Q13287, Q92854, O14625, P25445, X5D7M1, P21580, Q13568, Q07820, Q5T765, P32456, Q9BZL6, D0EV57, Q9HCE1, P01903, P18847, A0A024QZI2, P00973, P80217, O94885, H9E8V6, P32927, P50591, Q10589, Q8IZ21, Q6YHK3, Q6GPH4, P19474, Q69FE3, P32248, A0A0S2Z3Z5, A0A1C3PHH2, A0A…	179	2669	16650	2.50926	5.23681e-11	1.18874e-12	1.09518e-12
GOTERM_BP_FAT	GO:0070887~cellular response to chemical stimulus	71	36.5979	3.5607e-14	P52630, A0A0B7MGD3, A0A024R756, Q8TDQ0, Q8WXG1, Q5U003, Q9H2Y7, Q9C035, A0A024QZ55, Q8TCS8, A6NK06, F6IR49, P19525, P42224, P29728, P20592, Q13287, O14625, P25445, X5D7M1, P21580, Q5EBM0, Q13568, Q07820, Q5T765, P32456, Q9BZL6, D0EV57, P01903, P18847, P00973, Q13772, Q96PP8, P80217, O94885, H9E8V6, P32927, Q10589, Q6YHK3, Q6GPH4, P19474, Q69FE3, P32248, A0A1C3PHH2, A0A1P7ZSS3, C6KYL4, P47974, P25…	179	2648	16650	2.49403	1.2452e-10	2.76468e-12	2.54709e-12
GOTERM_BP_FAT	GO:0045069~regulation of viral genome replication	15	7.73196	1.48763e-13	Q15646, P09914, P31941, Q8WXG1, P20591, Q10589, Q9NRW3, P19525, Q9HC16, P05161, Q9NUL5, Q53GL7, Q96AZ6, P00973, C9J6P4	179	81	16650	17.2253	5.19802e-10	1.12995e-11	1.04102e-11
GOTERM_BP_FAT	GO:0050778~positive regulation of immune response	34	17.5258	2.68494e-13	A0A0B7MGD3, Q8TDQ0, A0A024RAA7, Q8WXG1, H9E8V6, Q69FE3, Q9C035, P32248, A0A024QZ55, A6NK06, F6IR49, A0A1C3PHH2, Q9ULY5, P06681, C6KYL4, Q9NYK1, P25942, A0A024R1Y5, P61769, O43187, Q14116, O95786, P21580, A0A024R168, U6BMB8, P14902, P32519, P42081, Q9BZL6, E9PGN7, P01903, P28907, Q04206, C9J6P4, Q92985, Q9H1C4, Q96PP8	179	684	16650	4.62364	9.37971e-10	1.996e-11	1.8389e-11
GOTERM_BP_FAT	GO:0002237~response to molecule of bacterial origin	23	11.8557	3.28033e-12	O94885, O43187, A0A024R756, Q14116, Q8TDQ0, P26651, A0A024R642, P21580, P14902, P32927, Q5EBM0, Q13568, P42081, P13686, P32248, A0A024QZ55, A6NK06, O60674, Q04206, P02778, P25942, P61769, O14625, P25445	179	316	16650	6.77021	1.14616e-08	2.3878e-10	2.19987e-10
GOTERM_BP_FAT	GO:0001819~positive regulation of cytokine production	25	12.8866	3.5606e-12	A0A024R756, Q8TDQ0, Q8WXG1, Q01151, P32248, A0A024QZ55, F6IR49, A0A1C3PHH2, P19525, Q9ULY5, C6KYL4, Q9NYK1, P25942, A0A024R1Y5, P61769, Q14116, O95786, A0A024R168, P14902, Q13568, P42081, Q9BZL6, O60674, Q04206, C9J6P4, Q92985, Q96PP8	179	386	16650	6.0244	1.24407e-08	2.53893e-10	2.3391e-10
GOTERM_BP_FAT	GO:0002697~regulation of immune effector process	23	11.8557	5.74526e-12	A0A0B7MGD3, Q8TDQ0, H9E8V6, Q8WXG1, Q10589, A0A024QZ55, F6IR49, A0A1C3PHH2, P19525, Q9UIB8, Q9HC16, P06681, C6KYL4, P25942, P61769, A0A024R1Y5, O95786, P09914, Q14116, Q9UII4, P21580, U6BMB8, A0A024R168, P42081, E9PGN7, C9J6P4	179	325	16650	6.58272	2.00741e-08	4.01479e-10	3.6988e-10
GOTERM_BP_FAT	GO:0019079~viral genome replication	15	7.73196	6.84163e-12	Q15646, P09914, P31941, Q8WXG1, P20591, Q10589, Q9NRW3, P19525, Q9HC16, P05161, Q9NUL5, Q53GL7, Q96AZ6, P00973, C9J6P4	179	106	16650	13.1627	2.39047e-08	4.68719e-10	4.31828e-10
GOTERM_BP_FAT	GO:0032496~response to lipopolysaccharide	22	11.3402	1.07826e-11	O94885, O43187, Q14116, Q8TDQ0, P26651, A0A024R642, P21580, P14902, P32927, Q5EBM0, P42081, P13686, P32248, A0A024QZ55, A6NK06, O60674, Q04206, P02778, P25942, P61769, O14625, P25445	179	302	16650	6.77606	3.76744e-08	7.24505e-10	6.67482e-10
GOTERM_BP_FAT	GO:0002221~pattern recognition receptor signaling pathway	17	8.76289	1.43065e-11	O95786, O43187, Q8TDQ0, Q8WXG1, P21580, P42081, Q69FE3, Q9C035, A0A024QZ55, A6NK06, Q04206, C6KYL4, Q9NYK1, A0A024R1Y5, C9J6P4, Q92985, Q9H1C4	179	159	16650	9.94519	4.99871e-08	9.43152e-10	8.6892e-10
GOTERM_BP_FAT	GO:0032479~regulation of type I interferon production	15	7.73196	1.47098e-11	O95786, A0A024R756, Q8TDQ0, Q9UII4, P21580, Q13568, P19474, A6NK06, Q04206, P05161, Q9NYK1, Q13287, A0A024R1Y5, C9J6P4, O14933, Q92985	179	112	16650	12.4576	5.1396e-08	9.5178e-10	8.76869e-10
GOTERM_BP_FAT	GO:0009617~response to bacterium	28	14.433	2.69357e-11	A0A024R756, O94885, A0A0B7MGD3, Q8TDQ0, H9E8V6, P32927, P13686, Q96CV9, P32248, A0A024QZ55, A6NK06, F6IR49, A0A1C3PHH2, Q9ULY5, P25942, P61769, O14625, P25445, O43187, Q14116, P26651, A0A024R642, P21580, U6BMB8, P14902, Q5EBM0, Q13568, P42081, O60674, Q04206, P05161, P02778	179	544	16650	4.78763	9.41132e-08	1.71115e-09	1.57647e-09
GOTERM_BP_FAT	GO:0006954~inflammatory response	30	15.4639	3.66758e-11	O95236, Q8TDQ0, Q9BZZ2, Q5U003, P13686, P32248, A0A024QZ55, A6NK06, P06681, C6KYL4, Q9NYK1, P25942, Q8WV28, O15553, Q13287, O14625, P25445, P98066, O43187, Q14116, P26651, P21580, P14902, P80075, P18510, E9PGN7, O60674, Q04206, P02778, Q96PP8	179	637	16650	4.3807	1.28146e-07	2.28831e-09	2.10821e-09
GOTERM_BP_FAT	GO:0031349~positive regulation of defense response	24	12.3711	5.57571e-11	O95786, O43187, Q14116, Q8TDQ0, Q8WXG1, P21580, P14902, P80075, P42081, Q69FE3, Q9C035, P32248, A0A024QZ55, A6NK06, O60674, Q04206, Q9ULY5, C6KYL4, Q9NYK1, A0A024R1Y5, C9J6P4, Q96PP8, Q92985, Q9H1C4	179	402	16650	5.55324	1.94816e-07	3.41781e-09	3.14881e-09
GOTERM_BP_FAT	GO:0031348~negative regulation of defense response	16	8.24742	1.01672e-10	P98066, A0A0B7MGD3, P09914, Q8TDQ0, P26651, H9E8V6, P21580, U6BMB8, P13686, A0A024QZ55, F6IR49, A0A1C3PHH2, A6NK06, P19525, E9PGN7, O15553, Q13287, A0A024R1Y5, O14545	179	154	16650	9.66408	3.5524e-07	6.12484e-09	5.64277e-09
GOTERM_BP_FAT	GO:0032606~type I interferon production	14	7.21649	1.30638e-10	O95786, A0A024R756, Q8TDQ0, Q9UII4, P21580, Q13568, A6NK06, Q04206, P05161, Q9NYK1, Q13287, A0A024R1Y5, C9J6P4, O14933, Q92985	179	108	16650	12.0577	4.5645e-07	7.73644e-09	7.12753e-09
GOTERM_BP_FAT	GO:0045824~negative regulation of innate immune response	10	5.15464	1.85936e-10	A0A0B7MGD3, Q8TDQ0, H9E8V6, P21580, U6BMB8, A0A024QZ55, F6IR49, A0A1C3PHH2, A6NK06, E9PGN7, Q13287, A0A024R1Y5, O14545	179	38	16650	24.4781	6.4966e-07	1.08081e-08	9.9574e-09
GOTERM_BP_FAT	GO:0002253~activation of immune response	27	13.9175	1.88693e-10	Q8TDQ0, A0A024RAA7, Q8WXG1, Q69FE3, Q9C035, P32248, A0A024QZ55, A6NK06, Q9ULY5, P06681, C6KYL4, Q9NYK1, A0A024R1Y5, O43187, O95786, P21580, A0A024R168, P32519, P42081, Q9BZL6, E9PGN7, P01903, P28907, Q04206, C9J6P4, Q92985, Q9H1C4	179	550	16650	4.56628	6.59291e-07	1.08081e-08	9.9574e-09
GOTERM_BP_FAT	GO:0048584~positive regulation of response to stimulus	54	27.8351	2.75202e-10	O95236, A0A0B7MGD3, Q8TDQ0, A0A024RAA7, Q8WXG1, Q5U003, Q9C035, A0A024QZ55, A6NK06, O15519, F6IR49, P19525, Q8WV28, Q96PM9, Q92854, O14625, P25445, Q7Z6J4, P21580, Q07820, Q9BZL6, P01903, P18847, Q96PP8, O94885, H9E8V6, P50591, Q10589, Q69FE3, P32248, A0A0S2Z3Z5, A0A1C3PHH2, P16284, Q9ULY5, C6KYL4, P06681, P25942, Q9NYK1, A0A024R1Y5, P61769, Q14116, O95786, O43187, U6BMB8, P14902, A0A024R168, P32…	179	2030	16650	2.47434	9.61554e-07	1.55089e-08	1.42883e-08
GOTERM_BP_FAT	GO:0002764~immune response-regulating signaling pathway	26	13.4021	4.76043e-10	Q8TDQ0, Q8WXG1, Q69FE3, Q9C035, P32248, A0A024QZ55, A6NK06, Q9ULY5, C6KYL4, Q9NYK1, P25942, A0A024R1Y5, O43187, O95786, P21580, A0A024R168, P32519, P42081, Q9BZL6, P01903, P28907, A0A024QZI2, Q04206, C9J6P4, Q92985, Q9H1C4	179	531	16650	4.55449	1.66329e-06	2.64015e-08	2.43235e-08
GOTERM_BP_FAT	GO:0019058~viral life cycle	24	12.3711	6.40432e-10	Q15646, P09914, P31941, P26651, Q12899, Q8WXG1, P20591, A0A024RDG6, Q10589, Q9NRW3, P19474, P42081, Q9C035, A0A024QZ55, P19525, Q9HC16, Q00403, P05161, Q9NUL5, Q53GL7, Q96AZ6, P00973, Q03518, C9J6P4	179	455	16650	4.90638	2.23767e-06	3.49636e-08	3.22117e-08
GOTERM_BP_FAT	GO:0002250~adaptive immune response	23	11.8557	8.01474e-10	A0A0B7MGD3, Q8TDQ0, A0A024RAA7, H9E8V6, Q8WXG1, O75144, Q9H3S1, Q9NQ25, F6IR49, A0A1C3PHH2, Q9UIB8, Q6ZMZ0, P06681, P25942, P61769, P25445, Q14116, P21580, U6BMB8, P42081, Q9BZL6, E9PGN7, O60674, Q03518, Q92985, Q9H1C4	179	420	16650	5.09377	2.80035e-06	4.30823e-08	3.96915e-08
GOTERM_BP_FAT	GO:0002758~innate immune response-activating signal transduction	18	9.27835	1.01321e-09	O95786, O43187, Q8TDQ0, Q8WXG1, P21580, P42081, Q69FE3, Q9C035, A0A024QZ55, A6NK06, Q04206, Q9ULY5, C6KYL4, Q9NYK1, A0A024R1Y5, C9J6P4, Q92985, Q9H1C4	179	243	16650	6.89013	3.54016e-06	5.36388e-08	4.94171e-08
GOTERM_BP_FAT	GO:0002218~activation of innate immune response	18	9.27835	1.5638e-09	O95786, O43187, Q8TDQ0, Q8WXG1, P21580, P42081, Q69FE3, Q9C035, A0A024QZ55, A6NK06, Q04206, Q9ULY5, C6KYL4, Q9NYK1, A0A024R1Y5, C9J6P4, Q92985, Q9H1C4	179	250	16650	6.69721	5.46391e-06	8.15511e-08	7.51326e-08
GOTERM_BP_FAT	GO:0001818~negative regulation of cytokine production	17	8.76289	2.23148e-09	O95786, Q8TDQ0, P26651, Q9UII4, P21580, P14902, Q10589, Q01151, P13686, A0A024QZ55, A6NK06, Q9UIB8, P05161, O15553, Q13287, A0A024R1Y5, O14933	179	223	16650	7.09096	7.79675e-06	1.14659e-07	1.05634e-07
GOTERM_BP_FAT	GO:0002831~regulation of response to biotic stimulus	14	7.21649	2.36825e-09	O94885, O95786, P09914, Q8TDQ0, Q9UII4, P21580, Q9C035, F6IR49, A0A1C3PHH2, A6NK06, P19525, Q9HC16, P61769, A0A024R1Y5, C9J6P4	179	136	16650	9.57525	8.27464e-06	1.19069e-07	1.09697e-07
GOTERM_BP_FAT	GO:0007249~I-kappaB kinase/NF-kappaB signaling	18	9.27835	2.38546e-09	O95236, O43187, Q14116, P21580, P50591, Q10589, Q69FE3, Q9C035, Q96CV9, P32248, A0A024QZ55, A0A0S2Z3Z5, O15519, P42224, Q04206, Q9NYK1, P25942, C9J6P4	179	257	16650	6.51479	8.33477e-06	1.19069e-07	1.09697e-07
GOTERM_BP_FAT	GO:0045089~positive regulation of innate immune response	19	9.79381	2.42403e-09	O95786, O43187, Q8TDQ0, Q8WXG1, P21580, P42081, Q69FE3, Q9C035, A0A024QZ55, A6NK06, Q04206, Q9ULY5, C6KYL4, Q9NYK1, A0A024R1Y5, C9J6P4, Q96PP8, Q92985, Q9H1C4	179	292	16650	6.05246	8.46951e-06	1.19289e-07	1.09901e-07
GOTERM_BP_FAT	GO:0002757~immune response-activating signal transduction	24	12.3711	3.62606e-09	O95786, O43187, Q8TDQ0, Q8WXG1, P21580, A0A024R168, P32519, P42081, Q69FE3, Q9C035, P32248, A0A024QZ55, A6NK06, Q9BZL6, P01903, P28907, Q04206, Q9ULY5, C6KYL4, Q9NYK1, A0A024R1Y5, C9J6P4, Q92985, Q9H1C4	179	498	16650	4.48274	1.26694e-05	1.75964e-07	1.62115e-07
GOTERM_BP_FAT	GO:0032103~positive regulation of response to external stimulus	18	9.27835	4.24067e-09	O94885, Q14116, Q8TDQ0, P14902, Q5U003, P80075, P32248, A0A024QZ55, A6NK06, Q9BZL6, O60674, C6KYL4, P02778, Q9NYK1, A0A024R1Y5, C9J6P4, O14625, Q96PP8	179	267	16650	6.27079	1.48168e-05	2.02971e-07	1.86996e-07
GOTERM_BP_FAT	GO:0043122~regulation of I-kappaB kinase/NF-kappaB signaling	17	8.76289	5.7107e-09	O95236, Q14116, P21580, P50591, Q10589, Q69FE3, Q9C035, Q96CV9, P32248, A0A024QZ55, A0A0S2Z3Z5, O15519, P42224, Q04206, Q9NYK1, P25942, C9J6P4	179	238	16650	6.64405	1.9953e-05	2.69638e-07	2.48415e-07
GOTERM_BP_FAT	GO:0032480~negative regulation of type I interferon production	9	4.63918	8.37125e-09	A6NK06, O95786, Q8TDQ0, Q9UII4, P21580, P05161, Q13287, A0A024R1Y5, O14933	179	40	16650	20.9288	2.92487e-05	3.89988e-07	3.59294e-07
GOTERM_BP_FAT	GO:0002683~negative regulation of immune system process	20	10.3093	3.63594e-08	A0A0B7MGD3, P09914, Q8TDQ0, A0A024RAA7, P26651, H9E8V6, P21580, U6BMB8, P14902, Q10589, P32519, P42081, A0A024QZ55, F6IR49, A0A1C3PHH2, A6NK06, P19525, Q9UIB8, E9PGN7, Q13287, A0A024R1Y5, O14545, P25445	179	388	16650	4.79468	0.000127032	1.67157e-06	1.54001e-06
GOTERM_BP_FAT	GO:1902533~positive regulation of intracellular signal transduction	31	15.9794	3.70091e-08	O95236, O94885, Q8TDQ0, P50591, Q10589, Q5U003, Q69FE3, Q9C035, P32248, A0A024QZ55, A0A0S2Z3Z5, O15519, P19525, P16284, Q9NYK1, P25942, Q96PM9, A0A024R1Y5, Q92854, O14625, P25445, O43187, Q14116, Q7Z6J4, Q07820, P80075, Q9BZL6, O60674, Q04206, P02778, C9J6P4	179	915	16650	3.15139	0.000129301	1.67935e-06	1.54717e-06
GOTERM_BP_FAT	GO:0032647~regulation of interferon-alpha production	7	3.60825	4.69657e-08	O95786, A0A024R756, Q8TDQ0, Q13568, Q9NYK1, Q13287, C9J6P4, Q92985	179	20	16650	32.5559	0.000164085	2.10382e-06	1.93824e-06
GOTERM_BP_FAT	GO:0002520~immune system development	29	14.9485	4.94159e-08	A0A0B7MGD3, Q8TDQ0, A0A024RAA7, Q8IVU3, Q8WXG1, H9E8V6, Q6YHK3, Q5U003, Q01151, Q9H3S1, P32248, A0A024QZ55, A0A0S2Z3Z5, A6NK06, P19525, Q9ULY5, P47974, P25942, Q8WV28, Q96PM9, P61769, P25445, Q14116, P26651, P21580, U6BMB8, P14902, P42081, O60674, P05161, Q92985	179	821	16650	3.28561	0.000172644	2.18556e-06	2.01354e-06
GOTERM_BP_FAT	GO:0032655~regulation of interleukin-12 production	9	4.63918	6.27109e-08	A0A0B7MGD3, A0A024R756, H9E8V6, U6BMB8, Q04206, P14902, Q13568, P25942, O15553, P13686, P32248, A0A024QZ55	179	51	16650	16.4147	0.000219088	2.7389e-06	2.52333e-06
GOTERM_BP_FAT	GO:0032607~interferon-alpha production	7	3.60825	6.51706e-08	O95786, A0A024R756, Q8TDQ0, Q13568, Q9NYK1, Q13287, C9J6P4, Q92985	179	21	16650	31.0056	0.00022768	2.81119e-06	2.58993e-06
GOTERM_BP_FAT	GO:0071222~cellular response to lipopolysaccharide	13	6.70103	6.84234e-08	O94885, O43187, Q14116, Q8TDQ0, P26651, P21580, Q5EBM0, P42081, A6NK06, Q04206, P02778, P25942, P61769	179	149	16650	8.11556	0.000239043	2.9155e-06	2.68604e-06
GOTERM_BP_FAT	GO:0043123~positive regulation of I-kappaB kinase/NF-kappaB signaling	14	7.21649	7.9589e-08	O95236, Q14116, P50591, Q10589, Q69FE3, Q9C035, P32248, A0A024QZ55, A0A0S2Z3Z5, O15519, Q04206, Q9NYK1, P25942, C9J6P4	179	182	16650	7.15514	0.000278045	3.35041e-06	3.08671e-06
GOTERM_BP_FAT	GO:0050777~negative regulation of immune response	12	6.18557	8.35916e-08	A0A0B7MGD3, Q8TDQ0, H9E8V6, P21580, U6BMB8, Q10589, A0A024QZ55, F6IR49, A0A1C3PHH2, A6NK06, Q9UIB8, E9PGN7, Q13287, A0A024R1Y5, O14545	179	123	16650	9.07481	0.000292026	3.47701e-06	3.20335e-06
GOTERM_BP_FAT	GO:0071219~cellular response to molecule of bacterial origin	13	6.70103	1.05866e-07	O94885, O43187, Q14116, Q8TDQ0, P26651, P21580, Q5EBM0, P42081, A6NK06, Q04206, P02778, P25942, P61769	179	155	16650	7.80141	0.000369828	4.35172e-06	4.00921e-06
GOTERM_BP_FAT	GO:0002507~tolerance induction	7	3.60825	1.19103e-07	A6NK06, A0A0B7MGD3, Q8TDQ0, H9E8V6, P21580, U6BMB8, P14902, P42081, A0A024QZ55	179	23	16650	28.3094	0.000416059	4.8389e-06	4.45804e-06
GOTERM_BP_FAT	GO:0002699~positive regulation of immune effector process	13	6.70103	1.96669e-07	A0A0B7MGD3, Q14116, H9E8V6, Q8WXG1, U6BMB8, A0A024R168, P42081, A0A024QZ55, F6IR49, A0A1C3PHH2, Q9UIB8, C6KYL4, P25942, P61769, A0A024R1Y5, C9J6P4	179	164	16650	7.37328	0.000686924	7.89839e-06	7.27674e-06
GOTERM_BP_FAT	GO:0019885~antigen processing and presentation of endogenous peptide antigen via MHC class I	6	3.09278	2.4444e-07	F6IR49, A0A1C3PHH2, A0A0B7MGD3, A0A1P7ZSS3, H9E8V6, U6BMB8, O15533, P61769, Q03518	179	14	16650	39.8643	0.00085371	9.70539e-06	8.94152e-06
GOTERM_BP_FAT	GO:0050727~regulation of inflammatory response	17	8.76289	2.71343e-07	P98066, Q14116, P26651, P21580, P14902, P80075, P13686, P32248, A6NK06, E9PGN7, O60674, Q04206, P06681, C6KYL4, Q9NYK1, O15553, Q96PP8	179	314	16650	5.03594	0.000947625	1.06525e-05	9.81409e-06
GOTERM_BP_FAT	GO:0002483~antigen processing and presentation of endogenous peptide antigen	6	3.09278	3.63491e-07	F6IR49, A0A1C3PHH2, A0A0B7MGD3, A0A1P7ZSS3, H9E8V6, U6BMB8, O15533, P61769, Q03518	179	15	16650	37.2067	0.00126923	1.41115e-05	1.30008e-05
GOTERM_BP_FAT	GO:0050688~regulation of defense response to virus	10	5.15464	3.73455e-07	F6IR49, A0A1C3PHH2, P19525, O95786, P09914, Q9UII4, P21580, Q9HC16, P61769, A0A024R1Y5, C9J6P4	179	87	16650	10.6916	0.001304	1.4339e-05	1.32105e-05
GOTERM_BP_FAT	GO:0071216~cellular response to biotic stimulus	13	6.70103	3.97623e-07	O94885, O43187, Q14116, Q8TDQ0, P26651, P21580, Q5EBM0, P42081, A6NK06, Q04206, P02778, P25942, P61769	179	175	16650	6.90982	0.00138833	1.5101e-05	1.39125e-05
GOTERM_BP_FAT	GO:0033993~response to lipid	28	14.433	4.59709e-07	O94885, Q8TDQ0, P32927, P13686, P32248, A0A024QZ55, A6NK06, C6KYL4, P47974, P25942, P61769, O14625, P25445, O43187, Q14116, P26651, A0A024R642, P21580, A0A024R168, P14902, Q5EBM0, P42081, P18510, O60674, P28907, Q04206, P02778, Q13772	179	860	16650	3.02845	0.00160493	1.72712e-05	1.59118e-05
GOTERM_BP_FAT	GO:0002224~toll-like receptor signaling pathway	11	5.6701	5.89513e-07	A6NK06, O43187, Q8TDQ0, Q8WXG1, P21580, Q9NYK1, P42081, Q69FE3, A0A024QZ55, Q92985, Q9H1C4	179	119	16650	8.59819	0.00205764	2.19123e-05	2.01877e-05
GOTERM_BP_FAT	GO:0019883~antigen processing and presentation of endogenous antigen	6	3.09278	7.36119e-07	F6IR49, A0A1C3PHH2, A0A0B7MGD3, A0A1P7ZSS3, H9E8V6, U6BMB8, O15533, P61769, Q03518	179	17	16650	32.8294	0.0025687	2.70737e-05	2.49428e-05
GOTERM_BP_FAT	GO:0051241~negative regulation of multicellular organismal process	30	15.4639	1.18173e-06	Q8TDQ0, A0A024RAA7, Q10589, Q5U003, Q01151, Q9H3S1, P13686, O75044, A0A024QZ55, A6NK06, Q9UIB8, P42224, O15553, Q13287, A0A024R1Y5, P61769, Q92854, O95786, P29323, P26651, Q9UII4, P21580, P14902, P42081, E9PGN7, O60674, P28907, P05161, P02778, O14933	179	1017	16650	2.74386	0.00412046	4.30101e-05	3.9625e-05
GOTERM_BP_FAT	GO:0002698~negative regulation of immune effector process	10	5.15464	1.22974e-06	A0A0B7MGD3, P09914, Q8TDQ0, H9E8V6, U6BMB8, Q10589, A0A024QZ55, F6IR49, A0A1C3PHH2, P19525, Q9UIB8, E9PGN7, A0A024R1Y5	179	100	16650	9.30168	0.00428749	4.42959e-05	4.08095e-05
GOTERM_BP_FAT	GO:0032615~interleukin-12 production	8	4.12371	1.26473e-06	A0A024R756, Q04206, P14902, Q13568, P25942, O15553, P13686, P32248, A0A024QZ55	179	52	16650	14.3103	0.00440921	4.50914e-05	4.15424e-05
GOTERM_BP_FAT	GO:0034162~toll-like receptor 9 signaling pathway	6	3.09278	1.35946e-06	O43187, Q8TDQ0, Q8WXG1, Q9NYK1, Q69FE3, Q9H1C4	179	19	16650	29.3737	0.00473869	4.74995e-05	4.3761e-05
GOTERM_BP_FAT	GO:0035455~response to interferon-alpha	6	3.09278	1.35946e-06	P09913, P19525, Q10589, P20592, P00973, Q5T765	179	19	16650	29.3737	0.00473869	4.74995e-05	4.3761e-05
GOTERM_BP_FAT	GO:0002443~leukocyte mediated immunity	17	8.76289	1.4294e-06	A0A0B7MGD3, Q8TDQ0, A0A024RAA7, H9E8V6, Q8WXG1, U6BMB8, A0A024R168, Q10589, Q69FE3, A0A024QZ55, Q9NQ25, F6IR49, A0A1C3PHH2, Q9UIB8, E9PGN7, P06681, P25942, P61769, P25445, Q92985	179	356	16650	4.44181	0.00498189	4.91536e-05	4.52849e-05
GOTERM_BP_FAT	GO:0045321~leukocyte activation	25	12.8866	1.43493e-06	Q8TDQ0, Q8WXG1, Q10589, Q01151, O75144, Q9H3S1, P32248, Q9NQ25, A0A024QZ55, F6IR49, A0A1C3PHH2, Q9UIB8, Q9ULY5, Q9NYK1, P47974, P25942, Q8WV28, P61769, P25445, Q14116, P21580, A0A024R168, P14902, P42081, P01903, P28907	179	747	16650	3.11301	0.00500112	4.91536e-05	4.52849e-05
GOTERM_BP_FAT	GO:0002480~antigen processing and presentation of exogenous peptide antigen via MHC class I, TAP-independent	5	2.57732	1.52613e-06	F6IR49, A0A1C3PHH2, A0A0B7MGD3, D0EV57, A0A1P7ZSS3, H9E8V6, U6BMB8, P61769	179	9	16650	51.676	0.00531809	5.17697e-05	4.76951e-05
GOTERM_BP_FAT	GO:0048585~negative regulation of response to stimulus	35	18.0412	2.84961e-06	A0A0B7MGD3, Q8TDQ0, H9E8V6, P50591, Q10589, Q8IZ21, Q6YHK3, Q9H3S1, P13686, Q96CV9, A0A024QZ55, A6NK06, O15519, F6IR49, A0A1C3PHH2, P19525, Q9UIB8, P42224, O15553, Q96PM9, Q13287, A0A024R1Y5, O14545, Q92854, P25445, P98066, P09914, P26651, P21580, A0A024R168, U6BMB8, P32519, Q07820, P18510, E9PGN7, P18847, Q04206, Q9UHP3	179	1369	16650	2.37808	0.00990716	9.5736e-05	8.8201e-05
GOTERM_BP_FAT	GO:0030097~hemopoiesis	24	12.3711	4.12282e-06	A0A0B7MGD3, Q8IVU3, A0A024RAA7, H9E8V6, Q8WXG1, Q6YHK3, Q5U003, Q01151, Q9H3S1, P32248, A0A024QZ55, A0A0S2Z3Z5, P19525, Q9ULY5, P47974, Q8WV28, Q96PM9, P61769, P25445, Q14116, P26651, U6BMB8, P42081, O60674, P05161, Q92985	179	739	16650	3.02084	0.0143019	0.000137192	0.000126394
GOTERM_BP_FAT	GO:0001775~cell activation	27	13.9175	4.37438e-06	Q8TDQ0, Q8WXG1, Q10589, Q01151, O75144, Q9H3S1, P32248, Q9NQ25, A0A024QZ55, F6IR49, A0A1C3PHH2, Q9UIB8, Q9ULY5, Q9NYK1, P47974, P25942, Q8WV28, P61769, P25445, Q14116, P21580, A0A024R168, P14902, P42081, O60674, P01903, P28907, P02778	179	910	16650	2.75984	0.0151679	0.00014419	0.000132841
GOTERM_BP_FAT	GO:0046649~lymphocyte activation	22	11.3402	5.3681e-06	Q14116, Q8TDQ0, Q8WXG1, P21580, P14902, Q10589, Q01151, O75144, P42081, Q9H3S1, P32248, A0A024QZ55, Q9NQ25, F6IR49, A0A1C3PHH2, P01903, P28907, Q9ULY5, P47974, P25942, Q8WV28, P61769, P25445	179	643	16650	3.18253	0.0185814	0.000175291	0.000161495
GOTERM_BP_FAT	GO:0032102~negative regulation of response to external stimulus	14	7.21649	6.09126e-06	P98066, P09914, Q8TDQ0, P26651, P21580, Q6YHK3, P13686, Q9H3S1, A6NK06, P19525, E9PGN7, O15553, A0A024R1Y5, Q92854	179	267	16650	4.87728	0.0210581	0.000195419	0.000180038
GOTERM_BP_FAT	GO:0019882~antigen processing and presentation	13	6.70103	6.09634e-06	A0A0B7MGD3, H9E8V6, Q96NA2, U6BMB8, Q9BXW6, P32248, P14598, F6IR49, A0A1C3PHH2, D0EV57, A0A1P7ZSS3, P01903, A0A024QZI2, O15533, Q03518, P61769	179	227	16650	5.32695	0.0210754	0.000195419	0.000180038
GOTERM_BP_FAT	GO:0010647~positive regulation of cell communication	37	19.0722	6.82013e-06	O95236, O94885, Q8TDQ0, Q8WXG1, P50591, Q10589, Q5U003, Q69FE3, Q9C035, P32248, A0A024QZ55, A0A0S2Z3Z5, O15519, P19525, P16284, Q9NYK1, P25942, Q8WV28, Q96PM9, A0A024R1Y5, Q92854, O14625, P25445, O43187, Q14116, Q7Z6J4, Q07820, P80075, Q9BZL6, O60674, P18847, P28907, Q04206, P02778, P43003, C9J6P4, Q92985	179	1555	16650	2.21326	0.0235479	0.000216632	0.000199582
GOTERM_BP_FAT	GO:0009967~positive regulation of signal transduction	35	18.0412	7.13916e-06	O95236, O94885, Q8TDQ0, Q8WXG1, P50591, Q10589, Q5U003, Q69FE3, Q9C035, P32248, A0A024QZ55, A0A0S2Z3Z5, O15519, P19525, P16284, Q9NYK1, P25942, Q8WV28, Q96PM9, A0A024R1Y5, Q92854, O14625, P25445, O43187, Q14116, Q7Z6J4, Q07820, P80075, Q9BZL6, O60674, P18847, Q04206, P02778, C9J6P4, Q92985	179	1428	16650	2.27982	0.0246358	0.000224723	0.000207036
GOTERM_BP_FAT	GO:0023056~positive regulation of signaling	37	19.0722	7.64902e-06	O95236, O94885, Q8TDQ0, Q8WXG1, P50591, Q10589, Q5U003, Q69FE3, Q9C035, P32248, A0A024QZ55, A0A0S2Z3Z5, O15519, P19525, P16284, Q9NYK1, P25942, Q8WV28, Q96PM9, A0A024R1Y5, Q92854, O14625, P25445, O43187, Q14116, Q7Z6J4, Q07820, P80075, Q9BZL6, O60674, P18847, P28907, Q04206, P02778, P43003, C9J6P4, Q92985	179	1563	16650	2.20193	0.0263718	0.000238622	0.000219841
GOTERM_BP_FAT	GO:0070486~leukocyte aggregation	18	9.27835	7.74994e-06	Q14116, Q8TDQ0, Q8WXG1, P14902, A0A024R168, Q01151, O75144, P42081, Q9H3S1, P32248, A0A024QZ55, F6IR49, A0A1C3PHH2, P01903, Q9ULY5, P47974, P61769, Q92854, P25445	179	454	16650	3.68789	0.0267151	0.000239631	0.00022077
GOTERM_BP_FAT	GO:0048534~hematopoietic or lymphoid organ development	24	12.3711	9.55848e-06	A0A0B7MGD3, Q8IVU3, A0A024RAA7, H9E8V6, Q8WXG1, Q6YHK3, Q5U003, Q01151, Q9H3S1, P32248, A0A024QZ55, A0A0S2Z3Z5, P19525, Q9ULY5, P47974, Q8WV28, Q96PM9, P61769, P25445, Q14116, P26651, U6BMB8, P42081, O60674, P05161, Q92985	179	778	16650	2.86941	0.0328459	0.000292959	0.000269901
GOTERM_BP_FAT	GO:1902531~regulation of intracellular signal transduction	39	20.1031	9.7827e-06	O95236, O94885, Q8TDQ0, P50591, Q10589, Q5U003, Q69FE3, O75044, Q96CV9, Q9C035, P32248, A1L390, A0A024QZ55, A0A0S2Z3Z5, O15519, P19525, P42224, P16284, Q9NYK1, P25942, Q96PM9, A0A024R1Y5, Q8N103, Q92854, O14625, P25445, O43187, Q14116, P21580, Q7Z6J4, Q07820, P80075, P42081, Q9BZL6, O60674, P18847, Q04206, P02778, C9J6P4	179	1714	16650	2.11648	0.0336033	0.000297224	0.00027383
GOTERM_BP_FAT	GO:0032612~interleukin-1 production	8	4.12371	1.1636e-05	Q8TDQ0, O60674, P21580, O15553, P13686, P32248, A0A024QZ55, Q96PP8	179	72	16650	10.3352	0.0398411	0.000350485	0.0003229
GOTERM_BP_FAT	GO:0051090~regulation of sequence-specific DNA binding transcription factor activity	16	8.24742	1.17773e-05	O95786, O43187, Q8TDQ0, Q12899, P21580, P19474, Q9C035, A0A024QZ55, A6NK06, O15519, P19525, Q9BZL6, O60674, Q04206, Q53GL7, P25942	179	373	16650	3.99	0.0403148	0.000351707	0.000324026
GOTERM_BP_FAT	GO:0035556~intracellular signal transduction	52	26.8041	1.26161e-05	O95236, P52630, Q8TDQ0, Q96GX5, Q5U003, Q9C035, A1L390, A0A024QZ55, O15519, P19525, P42224, Q8WV28, Q96PM9, Q13287, Q8N103, Q92854, O14625, P25445, Q7Z6J4, P21580, Q07820, Q9BZL6, Q9HCE1, P18847, Q9NZL6, O94885, P32927, P50591, Q10589, Q8IZ21, Q69FE3, Q96CV9, O75044, P32248, A0A0S2Z3Z5, P16284, P47974, P25942, Q9NYK1, A0A024R1Y5, Q14116, O95786, O43187, P26651, P80075, P42081, O60674, Q9NX57, Q04…	179	2657	16650	1.82043	0.0431233	0.000373563	0.000344162
GOTERM_BP_FAT	GO:0002460~adaptive immune response based on somatic recombination of immune receptors built from immunoglobulin superfamily domains	14	7.21649	1.27402e-05	A0A0B7MGD3, Q14116, Q8TDQ0, A0A024RAA7, H9E8V6, Q8WXG1, P21580, U6BMB8, Q9H3S1, F6IR49, A0A1C3PHH2, E9PGN7, P06681, P25942, P61769, P25445, Q92985	179	286	16650	4.55327	0.0435384	0.00037407	0.000344629
GOTERM_BP_FAT	GO:0002521~leukocyte differentiation	18	9.27835	1.35739e-05	A0A0B7MGD3, Q14116, A0A024RAA7, H9E8V6, Q8WXG1, U6BMB8, Q6YHK3, Q5U003, Q01151, P42081, Q9H3S1, P32248, A0A024QZ55, A0A0S2Z3Z5, Q9ULY5, P47974, Q8WV28, P61769, P25445, Q92985	179	474	16650	3.53228	0.0463204	0.000395227	0.00036412
GOTERM_BP_FAT	GO:0031325~positive regulation of cellular metabolic process	54	27.8351	1.76882e-05	A0A024R756, Q8TDQ0, Q92539, Q96GX5, Q5U003, Q9Y508, Q9C035, A0A024QZ55, Q8TCS8, Q8NF64, A6NK06, P19525, P42224, Q9BYK8, O15553, Q13287, Q92854, O14625, Q9Y5A7, P25445, Q7Z6J4, P21580, Q13568, Q9BZL6, P18847, Q13772, O94885, B7ZBB8, P50591, P51965, P32248, Q9BXK5, Q6ZMZ0, P16284, P47974, P25942, Q9NYK1, Q14116, O95786, O43187, P26651, P55210, A0A024R168, P32519, P80075, O00178, P42081, O60674, P28…	179	2839	16650	1.76925	0.0599319	0.000510764	0.000470564
GOTERM_BP_FAT	GO:0032735~positive regulation of interleukin-12 production	6	3.09278	2.10357e-05	A0A024R756, Q04206, P14902, Q13568, P25942, P32248, A0A024QZ55	179	32	16650	17.4406	0.0708633	0.00059755	0.000550519
GOTERM_BP_FAT	GO:0002832~negative regulation of response to biotic stimulus	6	3.09278	2.10357e-05	A6NK06, P19525, P09914, Q8TDQ0, P21580, A0A024R1Y5	179	32	16650	17.4406	0.0708633	0.00059755	0.000550519
GOTERM_BP_FAT	GO:0007159~leukocyte cell-cell adhesion	18	9.27835	2.13225e-05	Q14116, Q8TDQ0, Q8WXG1, P14902, A0A024R168, Q01151, O75144, P42081, Q9H3S1, P32248, A0A024QZ55, F6IR49, A0A1C3PHH2, P01903, Q9ULY5, P47974, P61769, Q92854, P25445	179	491	16650	3.40998	0.0717939	0.000600812	0.000553524
GOTERM_BP_FAT	GO:0048002~antigen processing and presentation of peptide antigen	11	5.6701	2.29186e-05	A0A0B7MGD3, H9E8V6, Q96NA2, U6BMB8, Q9BXW6, P14598, F6IR49, A0A1C3PHH2, D0EV57, A0A1P7ZSS3, P01903, O15533, P61769, Q03518	179	179	16650	5.71611	0.0769562	0.000640584	0.000590166
GOTERM_BP_FAT	GO:0002753~cytoplasmic pattern recognition receptor signaling pathway	7	3.60825	2.31557e-05	O95786, O43187, P21580, Q04206, A0A024R1Y5, C9J6P4, Q92985	179	54	16650	12.0577	0.0777206	0.000640584	0.000590166
GOTERM_BP_FAT	GO:0034154~toll-like receptor 7 signaling pathway	4	2.06186	2.34673e-05	Q8TDQ0, Q8WXG1, Q9NYK1, Q9H1C4	179	6	16650	62.0112	0.0787241	0.000640584	0.000590166
GOTERM_BP_FAT	GO:0032020~ISG15-protein conjugation	4	2.06186	2.34673e-05	Q9UII4, P05161, P51965, O14933	179	6	16650	62.0112	0.0787241	0.000640584	0.000590166
GOTERM_BP_FAT	GO:0032727~positive regulation of interferon-alpha production	5	2.57732	2.69585e-05	O95786, A0A024R756, Q13568, Q9NYK1, C9J6P4, Q92985	179	17	16650	27.3579	0.0898942	0.000730179	0.00067271
GOTERM_BP_FAT	GO:0050865~regulation of cell activation	18	9.27835	2.75351e-05	Q14116, Q8TDQ0, P21580, P14902, A0A024R168, Q01151, O75144, P42081, P32248, A0A024QZ55, F6IR49, A0A1C3PHH2, Q9UIB8, O60674, P01903, P28907, P47974, P25942, P25445	179	501	16650	3.34192	0.091726	0.00074006	0.000681813
GOTERM_BP_FAT	GO:0051246~regulation of protein metabolic process	49	25.2577	2.83356e-05	P52630, Q8TDQ0, Q96GX5, Q96NA2, Q5U003, Q9Y508, Q9C035, A0A024QZ55, P19525, O15553, Q96PM9, Q13287, Q92854, Q9Y5A7, P25445, Q9UII4, Q7Z6J4, P21580, Q9BZL6, Q9HCE1, P18847, Q9UHP3, O94885, Q9Y287, P50591, Q10589, Q6YHK3, P51965, P19474, P32248, Q9BXK5, Q6ZMZ0, P16284, Q53GL7, P06681, P47974, P25942, Q9NYK1, Q14116, O43187, P26651, P55210, P80075, P42081, E9PGN7, O60674, Q04206, P05161, P02778	179	2512	16650	1.81442	0.0942628	0.000755761	0.000696278
GOTERM_BP_FAT	GO:0032611~interleukin-1 beta production	7	3.60825	3.16838e-05	O60674, P21580, O15553, P13686, P32248, A0A024QZ55, Q96PP8	179	57	16650	11.4231	0.104797	0.000838661	0.000772653
GOTERM_BP_FAT	GO:0009893~positive regulation of metabolic process	56	28.866	3.20647e-05	A0A024R756, Q8TDQ0, Q92539, Q96GX5, Q96NA2, Q5U003, Q9Y508, Q9C035, A0A024QZ55, Q8TCS8, Q8NF64, A6NK06, P19525, P42224, Q9BYK8, O15553, Q13287, Q92854, O14625, Q9Y5A7, P25445, Q7Z6J4, P21580, Q13568, Q9BZL6, P18847, Q13772, O94885, B7ZBB8, P50591, P51965, P32248, Q9BXK5, Q6ZMZ0, P16284, P47974, P25942, Q9NYK1, Q14116, O95786, O43187, P26651, A0A024R642, P55210, A0A024R168, P32519, P80075, O00178,…	179	3052	16650	1.70673	0.105988	0.000842361	0.000776062
GOTERM_BP_FAT	GO:0071396~cellular response to lipid	18	9.27835	3.36149e-05	O94885, O43187, Q14116, Q8TDQ0, P26651, P21580, A0A024R168, Q5EBM0, P42081, A6NK06, O60674, Q04206, C6KYL4, P47974, P02778, P25942, P61769, Q13772	179	509	16650	3.28939	0.110817	0.000876495	0.000807509
GOTERM_BP_FAT	GO:0032623~interleukin-2 production	7	3.60825	3.86516e-05	Q14116, Q9BZL6, Q8TDQ0, P26651, P21580, Q01151, P42081	179	59	16650	11.0359	0.126329	0.00100036	0.000921625
GOTERM_BP_FAT	GO:0051091~positive regulation of sequence-specific DNA binding transcription factor activity	12	6.18557	4.26779e-05	O15519, P19525, O95786, O43187, Q9BZL6, O60674, Q12899, Q04206, P19474, P25942, Q9C035, A0A024QZ55	179	233	16650	4.79056	0.138534	0.00109645	0.00101015
GOTERM_BP_FAT	GO:0002694~regulation of leukocyte activation	17	8.76289	4.37555e-05	Q14116, Q8TDQ0, P21580, P14902, A0A024R168, Q01151, O75144, P42081, P32248, A0A024QZ55, F6IR49, A0A1C3PHH2, Q9UIB8, P01903, P28907, P47974, P25942, P25445	179	468	16650	3.37881	0.141772	0.00111464	0.00102691
GOTERM_BP_FAT	GO:0010604~positive regulation of macromolecule metabolic process	53	27.3196	4.40242e-05	A0A024R756, Q8TDQ0, Q92539, Q96GX5, Q96NA2, Q5U003, Q9Y508, Q9C035, A0A024QZ55, Q8TCS8, Q8NF64, P19525, P42224, Q9BYK8, O15553, Q13287, Q92854, Q9Y5A7, P25445, Q7Z6J4, P21580, Q13568, Q9BZL6, P18847, Q13772, O94885, B7ZBB8, P50591, P51965, P32248, Q9BXK5, Q6ZMZ0, P16284, P47974, P25942, Q9NYK1, Q14116, O95786, O43187, P26651, P55210, A0A024R168, P32519, P80075, O00178, P42081, O60674, P28907, Q00…	179	2856	16650	1.72615	0.142577	0.00111464	0.00102691
GOTERM_BP_FAT	GO:0051240~positive regulation of multicellular organismal process	33	17.0103	4.80977e-05	A0A024R756, O94885, Q8TDQ0, Q8WXG1, Q5U003, Q01151, P32248, A0A024QZ55, F6IR49, A0A1C3PHH2, P19525, Q9ULY5, C6KYL4, Q9NYK1, P25942, A0A024R1Y5, P61769, Q92854, Q14116, O95786, X5D7M1, P29323, P21580, A0A024R168, P14902, Q13568, P42081, Q9BZL6, O60674, P28907, Q04206, P05161, C9J6P4, Q92985, Q96PP8	179	1431	16650	2.14504	0.154695	0.00120902	0.00111386
GOTERM_BP_FAT	GO:0051701~interaction with host	10	5.15464	5.10498e-05	P19525, P09914, Q12899, A0A024RDG6, P19474, Q03518, C9J6P4, P42081, Q9C035, A0A024QZ55	179	158	16650	5.88714	0.163369	0.00127406	0.00117378
GOTERM_BP_FAT	GO:0032652~regulation of interleukin-1 production	7	3.60825	5.62635e-05	Q8TDQ0, O60674, P21580, O15553, P13686, P32248, A0A024QZ55	179	63	16650	10.3352	0.178473	0.00139422	0.00128448
GOTERM_BP_FAT	GO:0002474~antigen processing and presentation of peptide antigen via MHC class I	8	4.12371	5.7843e-05	F6IR49, A0A1C3PHH2, A0A0B7MGD3, D0EV57, A0A1P7ZSS3, H9E8V6, U6BMB8, O15533, P61769, Q03518, P14598	179	92	16650	8.08841	0.182994	0.00142326	0.00131124
GOTERM_BP_FAT	GO:0002449~lymphocyte mediated immunity	13	6.70103	5.84909e-05	A0A0B7MGD3, Q8TDQ0, A0A024RAA7, H9E8V6, Q8WXG1, U6BMB8, A0A024QZ55, Q9NQ25, F6IR49, A0A1C3PHH2, E9PGN7, P06681, P25942, P61769, P25445, Q92985	179	285	16650	4.24287	0.184842	0.00142914	0.00131666
GOTERM_BP_FAT	GO:0002478~antigen processing and presentation of exogenous peptide antigen	10	5.15464	6.201e-05	A0A0B7MGD3, H9E8V6, Q96NA2, U6BMB8, Q9BXW6, P14598, F6IR49, A0A1C3PHH2, D0EV57, A0A1P7ZSS3, P01903, P61769, Q03518	179	162	16650	5.74178	0.194804	0.0015046	0.00138618
GOTERM_BP_FAT	GO:0030217~T cell differentiation	11	5.6701	6.981e-05	Q14116, Q8WXG1, Q01151, Q9ULY5, P47974, P61769, Q9H3S1, P42081, P32248, A0A024QZ55, P25445	179	204	16650	5.01561	0.216453	0.00168218	0.00154978
GOTERM_BP_FAT	GO:0070663~regulation of leukocyte proliferation	11	5.6701	8.18853e-05	F6IR49, A0A1C3PHH2, Q14116, Q8TDQ0, P28907, P21580, P14902, P80075, P25942, O75144, P42081, A0A024QZ55	179	208	16650	4.91916	0.248827	0.00195964	0.0018054
GOTERM_BP_FAT	GO:0019884~antigen processing and presentation of exogenous antigen	10	5.15464	8.59514e-05	A0A0B7MGD3, H9E8V6, Q96NA2, U6BMB8, Q9BXW6, P14598, F6IR49, A0A1C3PHH2, D0EV57, A0A1P7ZSS3, P01903, P61769, Q03518	179	169	16650	5.50395	0.259424	0.00204164	0.00188095
GOTERM_BP_FAT	GO:0000209~protein polyubiquitination	12	6.18557	8.64803e-05	O94885, Q8IVU3, Q9UII4, P21580, Q6ZMZ0, Q53GL7, P19474, Q9Y508, P51965, Q9NRD1, Q13287, Q9C035	179	252	16650	4.42937	0.260791	0.00204164	0.00188095
GOTERM_BP_FAT	GO:0098602~single organism cell adhesion	22	11.3402	9.08844e-05	Q14116, Q8TDQ0, Q9BZZ2, Q8WXG1, P14902, A0A024R168, Q01151, O75144, P42081, Q9H3S1, P18510, O75044, P32248, A0A024QZ55, F6IR49, A0A1C3PHH2, O60674, P01903, Q9ULY5, P47974, P61769, Q92854, P25445	179	779	16650	2.62692	0.27208	0.00210696	0.00194113
GOTERM_BP_FAT	GO:0032608~interferon-beta production	6	3.09278	9.14348e-05	O95786, A0A024R756, Q13568, Q9NYK1, Q13287, C9J6P4, Q92985	179	43	16650	12.9791	0.273479	0.00210696	0.00194113
GOTERM_BP_FAT	GO:0042110~T cell activation	16	8.24742	9.16593e-05	Q14116, Q8TDQ0, Q8WXG1, P14902, Q01151, O75144, P42081, Q9H3S1, P32248, A0A024QZ55, F6IR49, A0A1C3PHH2, P01903, Q9ULY5, P47974, P61769, P25445	179	446	16650	3.33692	0.274049	0.00210696	0.00194113
GOTERM_BP_FAT	GO:0070489~T cell aggregation	16	8.24742	9.16593e-05	Q14116, Q8TDQ0, Q8WXG1, P14902, Q01151, O75144, P42081, Q9H3S1, P32248, A0A024QZ55, F6IR49, A0A1C3PHH2, P01903, Q9ULY5, P47974, P61769, P25445	179	446	16650	3.33692	0.274049	0.00210696	0.00194113
GOTERM_BP_FAT	GO:0071593~lymphocyte aggregation	16	8.24742	9.39672e-05	Q14116, Q8TDQ0, Q8WXG1, P14902, Q01151, O75144, P42081, Q9H3S1, P32248, A0A024QZ55, F6IR49, A0A1C3PHH2, P01903, Q9ULY5, P47974, P61769, P25445	179	447	16650	3.32946	0.27988	0.00214589	0.001977
GOTERM_BP_FAT	GO:0002484~antigen processing and presentation of endogenous peptide antigen via MHC class I via ER pathway	4	2.06186	9.62542e-05	F6IR49, A0A1C3PHH2, A0A0B7MGD3, A0A1P7ZSS3, H9E8V6, U6BMB8, Q03518	179	9	16650	41.3408	0.285612	0.00218385	0.00201196
GOTERM_BP_FAT	GO:0016337~single organismal cell-cell adhesion	21	10.8247	9.89292e-05	Q14116, Q8TDQ0, Q9BZZ2, Q8WXG1, P14902, A0A024R168, Q01151, O75144, P42081, Q9H3S1, P18510, P32248, A0A024QZ55, F6IR49, A0A1C3PHH2, O60674, P01903, Q9ULY5, P47974, P61769, Q92854, P25445	179	725	16650	2.69428	0.292258	0.00223006	0.00205454
GOTERM_BP_FAT	GO:0032481~positive regulation of type I interferon production	7	3.60825	0.000110516	O95786, A0A024R756, Q04206, Q13568, Q9NYK1, A0A024R1Y5, C9J6P4, Q92985	179	71	16650	9.17067	0.320342	0.00247528	0.00228046
GOTERM_BP_FAT	GO:0035456~response to interferon-beta	5	2.57732	0.000113524	A6NK06, P42224, Q10589, Q6GPH4, Q8TCS8	179	24	16650	19.3785	0.327447	0.00250659	0.0023093
GOTERM_BP_FAT	GO:0032648~regulation of interferon-beta production	6	3.09278	0.000114066	O95786, A0A024R756, Q13568, Q9NYK1, Q13287, C9J6P4, Q92985	179	45	16650	12.4022	0.328721	0.00250659	0.0023093
GOTERM_BP_FAT	GO:0002704~negative regulation of leukocyte mediated immunity	6	3.09278	0.000114066	F6IR49, A0A1C3PHH2, Q9UIB8, A0A0B7MGD3, Q8TDQ0, H9E8V6, U6BMB8, Q10589, A0A024QZ55	179	45	16650	12.4022	0.328721	0.00250659	0.0023093
GOTERM_BP_FAT	GO:0051249~regulation of lymphocyte activation	15	7.73196	0.000138276	Q14116, Q8TDQ0, P21580, P14902, Q01151, O75144, P42081, P32248, A0A024QZ55, F6IR49, A0A1C3PHH2, P01903, P28907, P47974, P25942, P25445	179	411	16650	3.39477	0.383175	0.0030196	0.00278194
GOTERM_BP_FAT	GO:0061014~positive regulation of mRNA catabolic process	5	2.57732	0.000157076	P26651, P47974, O00178, C9J6P4, Q8TCS8	179	26	16650	17.8878	0.422396	0.00340884	0.00314054
GOTERM_BP_FAT	GO:0032602~chemokine production	7	3.60825	0.000161429	P19525, Q14116, Q8TDQ0, C6KYL4, Q9NYK1, O15553, A0A024QZ55	179	76	16650	8.56733	0.431117	0.00348169	0.00320766
GOTERM_BP_FAT	GO:0050867~positive regulation of cell activation	13	6.70103	0.000173567	Q14116, Q8TDQ0, A0A024R168, Q01151, O75144, P42081, P32248, A0A024QZ55, F6IR49, A0A1C3PHH2, O60674, P01903, P28907, P25942	179	320	16650	3.77881	0.454741	0.0037205	0.00342767
GOTERM_BP_FAT	GO:0045953~negative regulation of natural killer cell mediated cytotoxicity	4	2.06186	0.00018611	F6IR49, A0A1C3PHH2, A0A0B7MGD3, Q8TDQ0, H9E8V6, U6BMB8, A0A024QZ55	179	11	16650	33.8243	0.478127	0.00396506	0.00365298
GOTERM_BP_FAT	GO:0032651~regulation of interleukin-1 beta production	6	3.09278	0.000189465	O60674, P21580, O15553, P13686, P32248, A0A024QZ55	179	50	16650	11.162	0.48421	0.00401207	0.0036963
GOTERM_BP_FAT	GO:0010646~regulation of cell communication	53	27.3196	0.000193224	O95236, P52630, Q8TDQ0, Q8WXG1, Q5U003, Q9C035, A1L390, A0A024QZ55, A6NK06, O15519, P19525, P42224, Q8WV28, Q96PM9, Q8N103, Q92854, O14625, P25445, Q7Z6J4, P21580, Q07820, Q9BZL6, P18847, O94885, P50591, Q10589, Q8IZ21, Q6YHK3, Q69FE3, Q96CV9, O75044, P32248, A0A0S2Z3Z5, P16284, C6KYL4, P25942, Q9NYK1, A0A024R1Y5, Q14116, O43187, Q9UMW8, P29323, P32519, P80075, P42081, P18510, O60674, P28907, Q04…	179	3020	16650	1.63241	0.49094	0.00406702	0.00374692
GOTERM_BP_FAT	GO:1903706~regulation of hemopoiesis	13	6.70103	0.000218278	A0A0B7MGD3, Q14116, A0A024RAA7, P26651, H9E8V6, U6BMB8, Q5U003, Q01151, P42081, A0A024QZ55, P19525, P05161, P47974, P25445, Q92985	179	328	16650	3.68664	0.533616	0.00456684	0.0042074
GOTERM_BP_FAT	GO:0009966~regulation of signal transduction	49	25.2577	0.00022514	O95236, P52630, Q8TDQ0, Q8WXG1, Q5U003, Q9C035, A1L390, A0A024QZ55, A6NK06, O15519, P19525, P42224, Q8WV28, Q96PM9, Q8N103, Q92854, O14625, P25445, Q7Z6J4, P21580, Q07820, Q9BZL6, P18847, O94885, P50591, Q10589, Q8IZ21, Q6YHK3, Q69FE3, Q96CV9, O75044, P32248, A0A0S2Z3Z5, P16284, P25942, Q9NYK1, A0A024R1Y5, Q14116, O43187, Q9UMW8, P32519, P80075, P42081, P18510, O60674, Q04206, P02778, C9J6P4, Q92…	179	2728	16650	1.67076	0.544668	0.00468238	0.00431385
GOTERM_BP_FAT	GO:0032663~regulation of interleukin-2 production	6	3.09278	0.000228436	Q9BZL6, Q8TDQ0, P26651, P21580, Q01151, P42081	179	52	16650	10.7327	0.549882	0.00472281	0.0043511
GOTERM_BP_FAT	GO:0061013~regulation of mRNA catabolic process	5	2.57732	0.000243382	P26651, P47974, O00178, C9J6P4, Q8TCS8	179	29	16650	16.0374	0.57279	0.00500221	0.0046085
GOTERM_BP_FAT	GO:0002716~negative regulation of natural killer cell mediated immunity	4	2.06186	0.000246198	F6IR49, A0A1C3PHH2, A0A0B7MGD3, Q8TDQ0, H9E8V6, U6BMB8, A0A024QZ55	179	12	16650	31.0056	0.576975	0.00503051	0.00463458
GOTERM_BP_FAT	GO:0050729~positive regulation of inflammatory response	8	4.12371	0.000261876	Q14116, O60674, P14902, C6KYL4, P80075, Q9NYK1, P32248, Q96PP8	179	117	16650	6.36012	0.59953	0.00529263	0.00487606
GOTERM_BP_FAT	GO:2000106~regulation of leukocyte apoptotic process	7	3.60825	0.000262056	Q8ND71, P14902, A0A024R168, P32248, A0A024QZ55, Q92985, P25445	179	83	16650	7.84479	0.599781	0.00529263	0.00487606
GOTERM_BP_FAT	GO:0002703~regulation of leukocyte mediated immunity	9	4.63918	0.000275782	F6IR49, A0A1C3PHH2, Q9UIB8, A0A0B7MGD3, Q8TDQ0, H9E8V6, Q8WXG1, U6BMB8, Q10589, P25942, P61769, A0A024QZ55	179	156	16650	5.36635	0.618527	0.00553783	0.00510197
GOTERM_BP_FAT	GO:0023051~regulation of signaling	53	27.3196	0.000293047	O95236, P52630, Q8TDQ0, Q8WXG1, Q5U003, Q9C035, A1L390, A0A024QZ55, A6NK06, O15519, P19525, P42224, Q8WV28, Q96PM9, Q8N103, Q92854, O14625, P25445, Q7Z6J4, P21580, Q07820, Q9BZL6, P18847, O94885, P50591, Q10589, Q8IZ21, Q6YHK3, Q69FE3, Q96CV9, O75044, P32248, A0A0S2Z3Z5, P16284, C6KYL4, P25942, Q9NYK1, A0A024R1Y5, Q14116, O43187, Q9UMW8, P29323, P32519, P80075, P42081, P18510, O60674, P28907, Q04…	179	3070	16650	1.60583	0.640865	0.0058426	0.00538275
GOTERM_BP_FAT	GO:0051247~positive regulation of protein metabolic process	32	16.4948	0.000294304	O94885, Q8TDQ0, Q96GX5, Q96NA2, P50591, Q5U003, P51965, Q9Y508, Q9C035, P32248, A0A024QZ55, P19525, Q9BXK5, Q6ZMZ0, P16284, Q9NYK1, P25942, O15553, Q13287, Q92854, Q9Y5A7, P25445, O43187, Q14116, P21580, Q7Z6J4, P55210, P80075, P42081, Q9BZL6, O60674, Q04206	179	1508	16650	1.97383	0.642439	0.0058426	0.00538275
GOTERM_BP_FAT	GO:0043902~positive regulation of multi-organism process	9	4.63918	0.000313706	A6NK06, O94885, P09914, Q8TDQ0, Q00403, P19474, A0A024R1Y5, C9J6P4, A0A024QZ55	179	159	16650	5.2651	0.665882	0.00619259	0.0057052
GOTERM_BP_FAT	GO:0032728~positive regulation of interferon-beta production	5	2.57732	0.000317101	O95786, A0A024R756, Q13568, Q9NYK1, C9J6P4, Q92985	179	31	16650	15.0027	0.669823	0.00622444	0.00573454
GOTERM_BP_FAT	GO:0002486~antigen processing and presentation of endogenous peptide antigen via MHC class I via ER pathway, TAP-independent	3	1.54639	0.000338564	F6IR49, A0A1C3PHH2, A0A0B7MGD3, A0A1P7ZSS3, H9E8V6, U6BMB8	179	3	16650	93.0168	0.693685	0.00660861	0.00608847
GOTERM_BP_FAT	GO:0006959~humoral immune response	11	5.6701	0.000343158	F6IR49, A0A1C3PHH2, A6NK06, A0A024RAA7, P15907, E9PGN7, Q10589, Q01151, P06681, Q8WV28, P61769, P32248	179	248	16650	4.12574	0.698565	0.00666108	0.00613681
GOTERM_BP_FAT	GO:0065009~regulation of molecular function	50	25.7732	0.000368404	Q8TDQ0, Q96GX5, Q9C035, A1L390, A0A024QZ55, P14598, A6NK06, O15519, P19525, O15553, Q8N103, Q92854, P25445, Q9UII4, Q7Z6J4, P21580, Q9BZL6, P00973, Q9NZL6, O94885, B7ZBB8, P32927, P50591, Q10589, Q8IZ21, Q6YHK3, P51965, P19474, O75044, P32248, Q9BXK5, Q53GL7, P25942, P61769, P09913, Q14116, O95786, O43187, P09914, P26651, Q12899, A0A024R642, P55210, P80075, E9PGN7, O60674, Q04206, P02778, C9J6P4,…	179	2863	16650	1.62446	0.724024	0.00711163	0.0065519
GOTERM_BP_FAT	GO:0001911~negative regulation of leukocyte mediated cytotoxicity	4	2.06186	0.000400978	F6IR49, A0A1C3PHH2, A0A0B7MGD3, Q8TDQ0, H9E8V6, U6BMB8, A0A024QZ55	179	14	16650	26.5762	0.753723	0.00769789	0.00709202
GOTERM_BP_FAT	GO:0002720~positive regulation of cytokine production involved in immune response	5	2.57732	0.000405578	F6IR49, A0A1C3PHH2, Q8WXG1, A0A024R168, C6KYL4, P61769	179	33	16650	14.0934	0.757651	0.00774365	0.00713418
GOTERM_BP_FAT	GO:0002718~regulation of cytokine production involved in immune response	6	3.09278	0.000414308	F6IR49, A0A1C3PHH2, Q8WXG1, A0A024R168, Q10589, C6KYL4, P61769	179	59	16650	9.45933	0.764935	0.00782483	0.00720896
GOTERM_BP_FAT	GO:0043367~CD4-positive, alpha-beta T cell differentiation	6	3.09278	0.000414308	Q14116, Q8WXG1, Q01151, Q9H3S1, P42081, A0A024QZ55	179	59	16650	9.45933	0.764935	0.00782483	0.00720896
GOTERM_BP_FAT	GO:0032268~regulation of cellular protein metabolic process	43	22.1649	0.000438022	P52630, O94885, Q8TDQ0, Q96GX5, P50591, Q10589, Q6YHK3, Q5U003, P19474, P51965, Q9Y508, Q9C035, P32248, A0A024QZ55, P19525, Q9BXK5, Q6ZMZ0, P16284, Q53GL7, Q9NYK1, P47974, P25942, O15553, Q96PM9, Q13287, Q92854, Q9Y5A7, P25445, O43187, Q14116, P26651, Q9UII4, P21580, Q7Z6J4, P55210, P80075, Q9BZL6, Q9HCE1, E9PGN7, O60674, P18847, P05161, P02778	179	2346	16650	1.70491	0.783634	0.00822821	0.0075806
GOTERM_BP_FAT	GO:0002819~regulation of adaptive immune response	8	4.12371	0.00045248	F6IR49, A0A1C3PHH2, A0A0B7MGD3, Q8TDQ0, H9E8V6, Q8WXG1, P21580, U6BMB8, P25942, P61769, Q92985	179	128	16650	5.81355	0.794297	0.00845435	0.00778894
GOTERM_BP_FAT	GO:0046700~heterocycle catabolic process	14	7.21649	0.000487229	P31941, P26651, P14902, Q9NRW3, E5KRG5, O00178, Q8TCS8, Q8IZH2, Q9HC16, P47974, P29728, Q96AZ6, C9J6P4, Q9NZK5	179	411	16650	3.16845	0.817826	0.0090552	0.0083425
GOTERM_BP_FAT	GO:0002830~positive regulation of type 2 immune response	4	2.06186	0.000497292	Q14116, Q8WXG1, P14902, P42081	179	15	16650	24.8045	0.824123	0.00919332	0.00846975
GOTERM_BP_FAT	GO:0030098~lymphocyte differentiation	12	6.18557	0.000516652	Q14116, Q8WXG1, Q01151, Q9ULY5, P47974, Q8WV28, P61769, Q9H3S1, P42081, P32248, A0A024QZ55, P25445	179	310	16650	3.60065	0.835632	0.00950096	0.00875318
GOTERM_BP_FAT	GO:0002696~positive regulation of leukocyte activation	12	6.18557	0.000530132	Q14116, Q8TDQ0, A0A024R168, Q01151, O75144, P42081, P32248, A0A024QZ55, F6IR49, A0A1C3PHH2, P01903, P28907, P25942	179	311	16650	3.58907	0.843198	0.0096978	0.00893452
GOTERM_BP_FAT	GO:0034612~response to tumor necrosis factor	11	5.6701	0.000543848	A6NK06, P42224, P26651, O60674, A0A024R642, Q04206, P80075, P47974, P25942, P25445, Q9Y5A7	179	263	16650	3.89043	0.850539	0.00985521	0.00907954
GOTERM_BP_FAT	GO:0050671~positive regulation of lymphocyte proliferation	8	4.12371	0.000544378	F6IR49, A0A1C3PHH2, Q14116, Q8TDQ0, P28907, P25942, O75144, P42081, A0A024QZ55	179	132	16650	5.63738	0.850816	0.00985521	0.00907954
GOTERM_BP_FAT	GO:0002479~antigen processing and presentation of exogenous peptide antigen via MHC class I, TAP-dependent	6	3.09278	0.000562018	F6IR49, A0A1C3PHH2, A0A0B7MGD3, D0EV57, A0A1P7ZSS3, H9E8V6, U6BMB8, P61769, P14598	179	63	16650	8.85874	0.859738	0.0100716	0.00927891
GOTERM_BP_FAT	GO:1903039~positive regulation of leukocyte cell-cell adhesion	10	5.15464	0.000569176	F6IR49, A0A1C3PHH2, Q14116, Q8TDQ0, P01903, A0A024R168, Q01151, O75144, P42081, P32248, A0A024QZ55	179	218	16650	4.26682	0.863205	0.0100716	0.00927891
GOTERM_BP_FAT	GO:0032946~positive regulation of mononuclear cell proliferation	8	4.12371	0.000569525	F6IR49, A0A1C3PHH2, Q14116, Q8TDQ0, P28907, P25942, O75144, P42081, A0A024QZ55	179	133	16650	5.59499	0.863371	0.0100716	0.00927891
GOTERM_BP_FAT	GO:0051092~positive regulation of NF-kappaB transcription factor activity	8	4.12371	0.000569525	O15519, P19525, O43187, Q9BZL6, Q04206, P25942, Q9C035, A0A024QZ55	179	133	16650	5.59499	0.863371	0.0100716	0.00927891
GOTERM_BP_FAT	GO:0044270~cellular nitrogen compound catabolic process	14	7.21649	0.000570744	P31941, P26651, P14902, Q9NRW3, E5KRG5, O00178, Q8TCS8, Q8IZH2, Q9HC16, P47974, P29728, Q96AZ6, C9J6P4, Q9NZK5	179	418	16650	3.11539	0.863952	0.0100716	0.00927891
GOTERM_BP_FAT	GO:0032649~regulation of interferon-gamma production	7	3.60825	0.000606668	F6IR49, A0A1C3PHH2, Q14116, Q8TDQ0, P05161, Q9NYK1, P32248, A0A024QZ55	179	97	16650	6.71255	0.880009	0.0106518	0.00981339
GOTERM_BP_FAT	GO:0098586~cellular response to virus	5	2.57732	0.000633184	O95786, A0A024R1Y5, C9J6P4, A0A024QZ55, Q92985	179	37	16650	12.5698	0.890633	0.0110617	0.0101911
GOTERM_BP_FAT	GO:0019439~aromatic compound catabolic process	14	7.21649	0.000637559	P31941, P26651, P14902, Q9NRW3, E5KRG5, O00178, Q8TCS8, Q8IZH2, Q9HC16, P47974, P29728, Q96AZ6, C9J6P4, Q9NZK5	179	423	16650	3.07857	0.892293	0.0110827	0.0102105
GOTERM_BP_FAT	GO:0035710~CD4-positive, alpha-beta T cell activation	6	3.09278	0.000649201	Q14116, Q8WXG1, Q01151, Q9H3S1, P42081, A0A024QZ55	179	65	16650	8.58616	0.896589	0.0112292	0.0103454
GOTERM_BP_FAT	GO:0042590~antigen processing and presentation of exogenous peptide antigen via MHC class I	6	3.09278	0.000696408	F6IR49, A0A1C3PHH2, A0A0B7MGD3, D0EV57, A0A1P7ZSS3, H9E8V6, U6BMB8, P61769, P14598	179	66	16650	8.45607	0.912323	0.0119865	0.011043
GOTERM_BP_FAT	GO:0031342~negative regulation of cell killing	4	2.06186	0.000731603	F6IR49, A0A1C3PHH2, A0A0B7MGD3, Q8TDQ0, H9E8V6, U6BMB8, A0A024QZ55	179	17	16650	21.8863	0.922475	0.0123489	0.011377
GOTERM_BP_FAT	GO:2001269~positive regulation of cysteine-type endopeptidase activity involved in apoptotic signaling pathway	4	2.06186	0.000731603	O60674, P50591, A0A024QZ55, P25445	179	17	16650	21.8863	0.922475	0.0123489	0.011377
GOTERM_BP_FAT	GO:0034138~toll-like receptor 3 signaling pathway	4	2.06186	0.000731603	Q8TDQ0, P21580, P42081, Q9H1C4	179	17	16650	21.8863	0.922475	0.0123489	0.011377
GOTERM_BP_FAT	GO:0002643~regulation of tolerance induction	4	2.06186	0.000731603	A0A0B7MGD3, Q8TDQ0, H9E8V6, U6BMB8, P14902, P42081	179	17	16650	21.8863	0.922475	0.0123489	0.011377
GOTERM_BP_FAT	GO:0070665~positive regulation of leukocyte proliferation	8	4.12371	0.000740474	F6IR49, A0A1C3PHH2, Q14116, Q8TDQ0, P28907, P25942, O75144, P42081, A0A024QZ55	179	139	16650	5.35348	0.924843	0.0124385	0.0114595
GOTERM_BP_FAT	GO:0046006~regulation of activated T cell proliferation	5	2.57732	0.000775557	Q14116, P14902, O75144, P42081, A0A024QZ55	179	39	16650	11.9252	0.93352	0.0129038	0.0118882
GOTERM_BP_FAT	GO:0002833~positive regulation of response to biotic stimulus	5	2.57732	0.000775557	A6NK06, O94885, Q8TDQ0, A0A024R1Y5, C9J6P4	179	39	16650	11.9252	0.93352	0.0129038	0.0118882
GOTERM_BP_FAT	GO:0071887~leukocyte apoptotic process	7	3.60825	0.000791212	Q8ND71, P14902, A0A024R168, P32248, A0A024QZ55, Q92985, P25445	179	102	16650	6.3835	0.937061	0.0131019	0.0120707
GOTERM_BP_FAT	GO:0034655~nucleobase-containing compound catabolic process	13	6.70103	0.000813049	P31941, P26651, Q9NRW3, E5KRG5, O00178, Q8TCS8, Q8IZH2, Q9HC16, P47974, P29728, Q96AZ6, C9J6P4, Q9NZK5	179	380	16650	3.18215	0.941688	0.0134	0.0123453
GOTERM_BP_FAT	GO:0042089~cytokine biosynthetic process	7	3.60825	0.00083282	Q14116, P26651, Q04206, Q9NYK1, Q13287, P42081, Q92985	179	103	16650	6.32153	0.945583	0.0136614	0.0125861
GOTERM_BP_FAT	GO:0001959~regulation of cytokine-mediated signaling pathway	8	4.12371	0.000875374	P52630, P42224, O43187, Q9UMW8, O60674, P21580, P18510, Q92985	179	143	16650	5.20373	0.953108	0.0142465	0.0131252
GOTERM_BP_FAT	GO:1901700~response to oxygen-containing compound	30	15.4639	0.000876647	A0A024R756, O94885, Q8TDQ0, P32927, P50591, P13686, Q9H2Y7, P32248, A0A024QZ55, A6NK06, P42224, C6KYL4, P47974, P25942, P61769, O14625, P25445, O43187, Q14116, P26651, A0A024R642, P21580, A0A024R168, P14902, Q5EBM0, Q13568, P42081, O60674, P28907, Q04206, P02778	179	1466	16650	1.90348	0.953316	0.0142465	0.0131252
GOTERM_BP_FAT	GO:0070661~leukocyte proliferation	11	5.6701	0.000881453	F6IR49, A0A1C3PHH2, Q14116, Q8TDQ0, P28907, P21580, P14902, P80075, P25942, O75144, P42081, A0A024QZ55	179	280	16650	3.65423	0.954094	0.0142583	0.0131361
GOTERM_BP_FAT	GO:0042107~cytokine metabolic process	7	3.60825	0.000921084	Q14116, P26651, Q04206, Q9NYK1, Q13287, P42081, Q92985	179	105	16650	6.20112	0.960035	0.0148307	0.0136635
GOTERM_BP_FAT	GO:0022407~regulation of cell-cell adhesion	13	6.70103	0.000931104	Q14116, Q8TDQ0, P14902, A0A024R168, Q01151, O75144, P42081, P18510, P32248, A0A024QZ55, F6IR49, A0A1C3PHH2, O60674, P01903	179	386	16650	3.13269	0.961411	0.0149233	0.0137487
GOTERM_BP_FAT	GO:0009164~nucleoside catabolic process	5	2.57732	0.000939163	P31941, Q9HC16, Q9NRW3, E5KRG5, Q9NZK5	179	41	16650	11.3435	0.962484	0.0149837	0.0138044
GOTERM_BP_FAT	GO:0002702~positive regulation of production of molecular mediator of immune response	6	3.09278	0.000971964	F6IR49, A0A1C3PHH2, Q8WXG1, A0A024R168, C6KYL4, P25942, P61769	179	71	16650	7.86057	0.96655	0.0152975	0.0140935
GOTERM_BP_FAT	GO:0032642~regulation of chemokine production	6	3.09278	0.000971964	P19525, Q8TDQ0, C6KYL4, Q9NYK1, O15553, A0A024QZ55	179	71	16650	7.86057	0.96655	0.0152975	0.0140935
GOTERM_BP_FAT	GO:0032088~negative regulation of NF-kappaB transcription factor activity	6	3.09278	0.000971964	A6NK06, O43187, Q8TDQ0, P21580, Q53GL7, P19474	179	71	16650	7.86057	0.96655	0.0152975	0.0140935
GOTERM_BP_FAT	GO:0044093~positive regulation of molecular function	35	18.0412	0.00100441	O94885, Q96GX5, B7ZBB8, P32927, P50591, Q8IZ21, P19474, P51965, O75044, Q9C035, P32248, A1L390, A0A024QZ55, P14598, O15519, P19525, Q9BXK5, P25942, O15553, Q8N103, P61769, Q92854, P25445, O43187, Q14116, O95786, Q12899, A0A024R642, Q7Z6J4, P55210, P80075, Q9BZL6, O60674, Q04206, Q9NZL6	179	1840	16650	1.76934	0.970138	0.0157373	0.0144987
GOTERM_BP_FAT	GO:1901361~organic cyclic compound catabolic process	14	7.21649	0.00101557	P31941, P26651, P14902, Q9NRW3, E5KRG5, O00178, Q8TCS8, Q8IZH2, Q9HC16, P47974, P29728, Q96AZ6, C9J6P4, Q9NZK5	179	445	16650	2.92637	0.971281	0.0157833	0.014541
GOTERM_BP_FAT	GO:0002700~regulation of production of molecular mediator of immune response	7	3.60825	0.00101638	F6IR49, A0A1C3PHH2, Q8WXG1, A0A024R168, Q10589, C6KYL4, P25942, P61769	179	107	16650	6.08521	0.971363	0.0157833	0.014541
GOTERM_BP_FAT	GO:0051251~positive regulation of lymphocyte activation	11	5.6701	0.00106142	F6IR49, A0A1C3PHH2, Q14116, Q8TDQ0, P01903, P28907, Q01151, P25942, O75144, P42081, P32248, A0A024QZ55	179	287	16650	3.5651	0.975536	0.0164097	0.0151182
GOTERM_BP_FAT	GO:1903555~regulation of tumor necrosis factor superfamily cytokine production	7	3.60825	0.00106678	Q8TDQ0, P26651, O60674, P21580, P13686, P42081, A0A024QZ55	179	108	16650	6.02886	0.975991	0.01642	0.0151277
GOTERM_BP_FAT	GO:0002367~cytokine production involved in immune response	6	3.09278	0.00110224	F6IR49, A0A1C3PHH2, Q8WXG1, A0A024R168, Q10589, C6KYL4, P61769	179	73	16650	7.64521	0.978791	0.0168913	0.0155618
GOTERM_BP_FAT	GO:0060759~regulation of response to cytokine stimulus	8	4.12371	0.00111347	P52630, P42224, O43187, Q9UMW8, O60674, P21580, P18510, Q92985	179	149	16650	4.99419	0.979609	0.016989	0.0156518
GOTERM_BP_FAT	GO:0030335~positive regulation of cell migration	13	6.70103	0.00113478	P98066, O94885, X5D7M1, Q5U003, P80075, Q9H3S1, P32248, A0A024QZ55, Q9BZL6, O60674, P02778, O14625, Q92854	179	395	16650	3.06131	0.981073	0.0172388	0.015882
GOTERM_BP_FAT	GO:0030099~myeloid cell differentiation	12	6.18557	0.00118118	A0A024RAA7, P26651, O60674, P05161, Q6YHK3, Q5U003, Q96PM9, P42081, P32248, A0A024QZ55, Q92985, A0A0S2Z3Z5	179	343	16650	3.25423	0.983909	0.017866	0.0164599
GOTERM_BP_FAT	GO:0032757~positive regulation of interleukin-8 production	5	2.57732	0.00122799	O95786, Q9BZL6, C6KYL4, Q9NYK1, A0A024QZ55	179	44	16650	10.5701	0.986339	0.0184381	0.0169869
GOTERM_BP_FAT	GO:0071706~tumor necrosis factor superfamily cytokine production	7	3.60825	0.00122956	Q8TDQ0, P26651, O60674, P21580, P13686, P42081, A0A024QZ55	179	111	16650	5.86592	0.986414	0.0184381	0.0169869
GOTERM_BP_FAT	GO:1902105~regulation of leukocyte differentiation	10	5.15464	0.00126731	A0A0B7MGD3, Q14116, A0A024RAA7, H9E8V6, U6BMB8, Q01151, Q5U003, P47974, P42081, A0A024QZ55, Q92985, P25445	179	244	16650	3.81216	0.988095	0.018923	0.0174336
GOTERM_BP_FAT	GO:0050670~regulation of lymphocyte proliferation	9	4.63918	0.00132673	F6IR49, A0A1C3PHH2, Q14116, Q8TDQ0, P28907, P14902, P25942, O75144, P42081, A0A024QZ55	179	198	16650	4.22803	0.99033	0.019726	0.0181734
GOTERM_BP_FAT	GO:0032944~regulation of mononuclear cell proliferation	9	4.63918	0.00136636	F6IR49, A0A1C3PHH2, Q14116, Q8TDQ0, P28907, P14902, P25942, O75144, P42081, A0A024QZ55	179	199	16650	4.20679	0.991581	0.020229	0.0186369
GOTERM_BP_FAT	GO:0039528~cytoplasmic pattern recognition receptor signaling pathway in response to virus	4	2.06186	0.00138667	O95786, A0A024R1Y5, C9J6P4, Q92985	179	21	16650	17.7175	0.992159	0.020272	0.0186765
GOTERM_BP_FAT	GO:0031664~regulation of lipopolysaccharide-mediated signaling pathway	4	2.06186	0.00138667	A6NK06, O94885, P21580, Q9C035	179	21	16650	17.7175	0.992159	0.020272	0.0186765
GOTERM_BP_FAT	GO:0046135~pyrimidine nucleoside catabolic process	4	2.06186	0.00138667	P31941, Q9HC16, Q9NRW3, E5KRG5	179	21	16650	17.7175	0.992159	0.020272	0.0186765
GOTERM_BP_FAT	GO:0070555~response to interleukin-1	7	3.60825	0.0014107	A6NK06, O43187, P28907, Q04206, P80075, P18510, A0A024QZ55	179	114	16650	5.71156	0.992791	0.0204523	0.0188425
GOTERM_BP_FAT	GO:0046631~alpha-beta T cell activation	7	3.60825	0.0014107	F6IR49, A0A1C3PHH2, Q14116, Q8WXG1, Q01151, Q9H3S1, P42081, A0A024QZ55	179	114	16650	5.71156	0.992791	0.0204523	0.0188425
GOTERM_BP_FAT	GO:0022409~positive regulation of cell-cell adhesion	10	5.15464	0.00142126	F6IR49, A0A1C3PHH2, Q14116, Q8TDQ0, P01903, A0A024R168, Q01151, O75144, P42081, P32248, A0A024QZ55	179	248	16650	3.75068	0.993053	0.0205202	0.0189052
GOTERM_BP_FAT	GO:2000147~positive regulation of cell motility	13	6.70103	0.00152439	P98066, O94885, X5D7M1, Q5U003, P80075, Q9H3S1, P32248, A0A024QZ55, Q9BZL6, O60674, P02778, O14625, Q92854	179	409	16650	2.95652	0.995157	0.0219187	0.0201935
GOTERM_BP_FAT	GO:0002706~regulation of lymphocyte mediated immunity	7	3.60825	0.00154232	F6IR49, A0A1C3PHH2, A0A0B7MGD3, Q8TDQ0, H9E8V6, Q8WXG1, U6BMB8, P25942, P61769, A0A024QZ55	179	116	16650	5.61308	0.995452	0.0220855	0.0203472
GOTERM_BP_FAT	GO:0008625~extrinsic apoptotic signaling pathway via death domain receptors	6	3.09278	0.00157101	O15519, P18847, P21580, P50591, P25445, A0A0S2Z3Z5	179	79	16650	7.06456	0.995886	0.0223537	0.0205943
GOTERM_BP_FAT	GO:1901658~glycosyl compound catabolic process	5	2.57732	0.00157384	P31941, Q9HC16, Q9NRW3, E5KRG5, Q9NZK5	179	47	16650	9.8954	0.995927	0.0223537	0.0205943
GOTERM_BP_FAT	GO:2001267~regulation of cysteine-type endopeptidase activity involved in apoptotic signaling pathway	4	2.06186	0.00159307	O60674, P50591, A0A024QZ55, P25445	179	22	16650	16.9121	0.996192	0.0225351	0.0207615
GOTERM_BP_FAT	GO:0002822~regulation of adaptive immune response based on somatic recombination of immune receptors built from immunoglobulin superfamily domains	7	3.60825	0.00161153	F6IR49, A0A1C3PHH2, A0A0B7MGD3, Q8TDQ0, H9E8V6, Q8WXG1, P21580, U6BMB8, P25942, P61769	179	117	16650	5.56511	0.99643	0.0227044	0.0209174
GOTERM_BP_FAT	GO:0001525~angiogenesis	13	6.70103	0.00165407	O94885, Q14116, X5D7M1, P29323, P21580, E5KRG5, Q9H3S1, Q9BZL6, P42224, Q03169, P16284, A0A024R6K8, P02778	179	413	16650	2.92789	0.996924	0.0232102	0.0213834
GOTERM_BP_FAT	GO:0000165~MAPK cascade	20	10.3093	0.00168733	O94885, O43187, Q14116, Q8TDQ0, P26651, Q7Z6J4, P32927, Q5U003, P80075, Q69FE3, Q9C035, P32248, A0A024QZ55, P19525, Q9BZL6, O60674, P18847, P47974, P25942, P25445	179	841	16650	2.21205	0.997262	0.0235822	0.0217261
GOTERM_BP_FAT	GO:0031663~lipopolysaccharide-mediated signaling pathway	5	2.57732	0.00183883	A6NK06, O94885, Q14116, O43187, P21580	179	49	16650	9.49151	0.998389	0.0255971	0.0235824
GOTERM_BP_FAT	GO:0001909~leukocyte mediated cytotoxicity	6	3.09278	0.00185377	F6IR49, A0A1C3PHH2, A0A0B7MGD3, Q8TDQ0, H9E8V6, U6BMB8, P61769, A0A024QZ55, Q9NQ25	179	82	16650	6.8061	0.998471	0.025601	0.0235861
GOTERM_BP_FAT	GO:0072527~pyrimidine-containing compound metabolic process	6	3.09278	0.00185377	P31941, Q9HC16, P27707, Q5EBM0, Q9NRW3, E5KRG5	179	82	16650	6.8061	0.998471	0.025601	0.0235861
GOTERM_BP_FAT	GO:0051272~positive regulation of cellular component movement	13	6.70103	0.00190287	P98066, O94885, X5D7M1, Q5U003, P80075, Q9H3S1, P32248, A0A024QZ55, Q9BZL6, O60674, P02778, O14625, Q92854	179	420	16650	2.87909	0.998712	0.0261758	0.0241156
GOTERM_BP_FAT	GO:0050870~positive regulation of T cell activation	9	4.63918	0.00191602	F6IR49, A0A1C3PHH2, Q14116, Q8TDQ0, P01903, Q01151, O75144, P42081, P32248, A0A024QZ55	179	210	16650	3.98643	0.99877	0.0262532	0.0241869
GOTERM_BP_FAT	GO:0042981~regulation of apoptotic process	28	14.433	0.0019388	A0A024R756, P50591, P32248, A0A024QZ55, A0A0S2Z3Z5, O15519, P19525, P42224, Q9BXK5, P25942, Q96PM9, Q92854, P25445, P09913, P26651, P21580, Q8ND71, Q7Z6J4, P55210, A0A024R168, P14902, Q13568, Q07820, Q5T765, O60674, P18847, P28907, Q04206, Q92985	179	1400	16650	1.86034	0.998865	0.0264616	0.0243789
GOTERM_BP_FAT	GO:0040017~positive regulation of locomotion	13	6.70103	0.00197935	P98066, O94885, X5D7M1, Q5U003, P80075, Q9H3S1, P32248, A0A024QZ55, Q9BZL6, O60674, P02778, O14625, Q92854	179	422	16650	2.86545	0.999015	0.02691	0.024792
[truncated: 450 more rows]

## Sheet: UP_PIC_GO_CC
Category	Term	Count	%	PValue	Genes	List Total	Pop Hits	Pop Total	Fold Enrichment	Bonferroni	Benjamini	FDR
[truncated: 48 more rows]

[truncated: 3 more sheets: UP_PIC_GO_MF, UP_PIC_Reactome, UP_PIC_Interpro]
