# Supplementary material for: Placental macrophage responses to viral and bacterial ligands and the influence of fetal sex
Source: iScience. 2022 Nov 22;25(12):105653. doi: 10.1016/j.isci.2022.105653 (PMC9732417; doi:10.1016/j.isci.2022.105653)
Supplement: Data S5. Sex differences, related to Figure 5 [file mmc6.xlsx]

## Sheet: Sex_MvsF_combat
Protein_ID	logFC	AveExpr	t	P.Value	adj.P.Val	B	Gene.names...primary...x
Q9UNZ2	4.06697	7.60071	42.7173	4.23e-19	2.49e-15	32.9376	NSFL1C
P54652	-1.72833	13.2537	-32.6188	4.42e-17	1.3e-13	29.0006	HSPA2
P30711	3.40819	9.99571	31.3896	8.54e-17	1.35e-13	28.411	GSTT1
O75369	-1.80079	15.1999	-31.2621	9.16e-17	1.35e-13	28.3482	FLNB
A0A0C4DGB5	3.98413	9.75077	28.2893	5.07e-16	5.97e-13	26.7867	CAST
Q8N8S7	-1.56508	11.6542	-27.1267	1.04e-15	9.51e-13	26.121	ENAH
Q9NZU5	-1.51274	12.8424	-26.9913	1.13e-15	9.51e-13	26.0413	LMCD1
Q14914	-4.68379	9.30929	-26.7625	1.31e-15	9.63e-13	25.9054	PTGR1
Q4LE40	-0.851883	13.5924	-24.5401	5.71e-15	3.66e-12	24.5118	C14orf159 variant protein
P02768	-1.55825	14.5295	-24.4199	6.21e-15	3.66e-12	24.4324	ALB
P02511	-1.86011	11.4141	-23.8059	9.57e-15	5.12e-12	24.0195	CRYAB
P0CG30	-2.83813	10.3874	-23.1298	1.56e-14	7.65e-12	23.5508	GSTT2B
Q02952	-1.34426	13.6785	-22.6878	2.16e-14	9.79e-12	23.2362	AKAP12
O60701	-1.11104	13.1585	-22.502	2.48e-14	1.03e-11	23.1018	UGDH
Q53SB5	-2.13621	13.1094	-22.4334	2.61e-14	1.03e-11	23.0519	tmp_locus_29
Q15417	-1.72668	12.442	-22.2896	2.91e-14	1.07e-11	22.9468	CNN3
Q6P9B6	1.42829	10.4487	20.3906	1.3e-13	4.52e-11	21.4856	MEAK7
V9HW92	-1.34787	11.5628	-20.1758	1.56e-13	4.84e-11	21.3112	HEL-S-112
Q01995	-1.57785	13.2326	-20.1717	1.56e-13	4.84e-11	21.3079	TAGLN
Q9UMS6	-1.38229	11.5025	-19.3342	3.18e-13	9.36e-11	20.6089	SYNPO2
P11216	-1.12614	9.64819	-19.0132	4.2e-13	1.18e-10	20.3326	PYGB
Q15165	-0.853442	12.0033	-17.6675	1.42e-12	3.81e-10	19.1203	PON2
Q96FQ6	-1.52029	8.58071	-17.3062	2e-12	5.13e-10	18.7791	S100A16
P35580	-1.29611	14.537	-16.5428	4.22e-12	1.02e-09	18.0342	MYH10
O94832	-1.28032	10.3536	-16.513	4.34e-12	1.02e-09	18.0045	MYO1D
P18206	-1.43288	14.8917	-16.3542	5.09e-12	1.15e-09	17.845	VCL
B7Z5V0	-1.98157	12.7055	-16.3152	5.3e-12	1.16e-09	17.8057
P05783	-1.48913	13.1656	-15.7053	9.89e-12	2.05e-09	17.1777	KRT18
Q96NB2	1.27668	12.6418	15.684	1.01e-11	2.05e-09	17.1554	SFXN2
V9HW83	-0.710141	14.7533	-15.2656	1.57e-11	3.09e-09	16.7104	HEL-S-53e
P80723	-1.10391	13.8047	-15.1019	1.87e-11	3.56e-09	16.5333	BASP1
P37802	-0.763145	14.2714	-14.6296	3.14e-11	5.72e-09	16.0117	TAGLN2
Q9BXD5	-1.07288	13.6425	-14.6114	3.2e-11	5.72e-09	15.9913	NPL
A0A024R5W6	-1.04545	12.2145	-14.571	3.35e-11	5.8e-09	15.946	TPM1
P50454	-0.856716	13.3313	-14.5162	3.56e-11	5.99e-09	15.8843	SERPINH1
A0A024QZT9	0.86249	11.9455	14.4138	3.99e-11	6.47e-09	15.7683	NQO2
Q14195	-1.3456	12.4053	-14.3975	4.06e-11	6.47e-09	15.7498	DPYSL3
B2ZZ89	-0.749066	13.6683	-14.1967	5.1e-11	7.91e-09	15.52	SPTBN1
P00918	-0.631667	11.9468	-14.029	6.17e-11	9.33e-09	15.3258	CA2
Q969G5	-1.45874	11.3971	-14.0041	6.35e-11	9.36e-09	15.2967	CAVIN3
Q16762	0.744504	11.908	13.9353	6.88e-11	9.78e-09	15.2164	TST
P09455	-1.1147	10.8927	-13.9235	6.97e-11	9.78e-09	15.2025	RBP1
V9HWJ5	-0.741429	11.973	-13.8858	7.28e-11	9.98e-09	15.1583	HEL-S-90n
A0A286SD53	5.55386	7.76374	13.8072	7.98e-11	1.07e-08	15.0657	COMT
O95816	-0.673787	10.4121	-13.5568	1.07e-10	1.4e-08	14.7676	BAG2
Q9NUN5	-1.12193	9.78791	-13.498	1.15e-10	1.47e-08	14.6968	LMBRD1
Q92599	-0.687737	11.3344	-13.1841	1.67e-10	2.09e-08	14.3147	SEPTIN8
Q96AC1	-1.30041	12.1411	-13.12	1.8e-10	2.2e-08	14.2356	FERMT2
Q92597	-0.77832	11.4384	-13.1101	1.83e-10	2.2e-08	14.2233	NDRG1
P54803	-0.707423	12.349	-12.9036	2.35e-10	2.77e-08	13.9663	GALC
P05787	-1.3609	12.71	-12.7861	2.72e-10	3.14e-08	13.8183	KRT8
Q15293	-0.672596	12.3336	-12.7337	2.9e-10	3.29e-08	13.752	RCN1
B3KW79	0.74433	13.3954	12.4517	4.13e-10	4.59e-08	13.391
P20701	1.06501	11.079	12.4263	4.27e-10	4.66e-08	13.3581	ITGAL
A0A024RD41	-1.0539	10.7844	-12.3429	4.74e-10	5.08e-08	13.2499	RAB23
Q08623	-0.710127	11.6309	-12.3216	4.88e-10	5.13e-08	13.2221	PUDP
Q9BTY2	-1.0419	13.0602	-12.232	5.47e-10	5.65e-08	13.1049	FUCA2
O60437	-0.841158	9.73505	-12.0167	7.23e-10	7.34e-08	12.8202	PPL
Q9Y5S1	0.549928	12.5375	11.9753	7.63e-10	7.62e-08	12.7651	TRPV2
A0A0S2Z3W7	0.431578	12.3019	11.9246	8.15e-10	8e-08	12.6972	ITPA
Q9P0V9	-0.489792	10.6324	-11.7832	9.82e-10	9.48e-08	12.5067	SEPTIN10
Q13938	-1.13948	10.8526	-11.7398	1.04e-09	9.88e-08	12.4478	CAPS
P35613	0.674433	11.8417	11.6408	1.19e-09	1.11e-07	12.313	BSG
A0A0S2Z4X9	-1.18588	10.4644	-11.6254	1.21e-09	1.12e-07	12.2919	GFPT2
P07996	-0.664575	11.3346	-11.5273	1.38e-09	1.25e-07	12.1572	THBS1
Q6NZI2	-1.52334	12.1314	-11.3242	1.82e-09	1.62e-07	11.8752	CAVIN1
P30536	0.956609	10.036	11.2907	1.9e-09	1.68e-07	11.8284	TSPO
O15523	1.52843	10.5863	11.2219	2.09e-09	1.81e-07	11.7317	DDX3Y
P21980	-1.28058	13.7903	-11.1533	2.3e-09	1.96e-07	11.6349	TGM2
O43294	-0.960995	10.9216	-11.0351	2.71e-09	2.28e-07	11.4668	TGFB1I1
Q9NZN4	-1.17568	12.2396	-10.9422	3.09e-09	2.56e-07	11.3338	EHD2
P29401	0.434739	15.0148	10.8387	3.57e-09	2.92e-07	11.1846	TKT
Q8N139	-0.908374	12.865	-10.7715	3.93e-09	3.1e-07	11.087	ABCA6
P17252	-0.663139	12.5222	-10.7651	3.96e-09	3.1e-07	11.0777	PRKCA
B0I1S9	-1.17798	10.6727	-10.764	3.97e-09	3.1e-07	11.0761	MYO1B
Q9HA77	0.733049	10.5831	10.7585	4e-09	3.1e-07	11.0681	CARS2
A0A024R216	-0.718217	8.75719	-10.665	4.57e-09	3.5e-07	10.9315	HDGFRP3
P25325	0.693889	12.5847	10.5188	5.64e-09	4.26e-07	10.716	MPST
Q8WX93	-0.99277	12.0843	-10.456	6.18e-09	4.61e-07	10.6227	PALLD
Q2TU34	0.618404	12.9655	10.3519	7.19e-09	5.24e-07	10.4672	FBP1
A0A024R694	-0.727163	14.4687	-10.3495	7.21e-09	5.24e-07	10.4637	ACTN1
A0A024R8M4	0.499048	11.0511	10.3311	7.41e-09	5.32e-07	10.436	PRPSAP1
Q2TNI1	-1.23101	11.3393	-10.3199	7.53e-09	5.35e-07	10.4192	CAV1
P63096	-1.20001	8.94261	-10.2508	8.33e-09	5.85e-07	10.315	GNAI1
Q9BVJ7	-0.931157	11.3278	-10.2396	8.47e-09	5.87e-07	10.2981	DUSP23
O94875	-1.26519	12.836	-10.2263	8.64e-09	5.92e-07	10.278	SORBS2
B4DW13	-0.475354	12.7656	-10.1703	9.38e-09	6.36e-07	10.1931
P68871	-0.819248	12.0636	-10.1123	1.02e-08	6.8e-07	10.1048	HBB
Q9BTY7	0.584401	9.86808	10.109	1.03e-08	6.8e-07	10.0996	HGH1
P28838	-0.510833	15.8916	-10.0986	1.04e-08	6.81e-07	10.0838	LAP3
P01009	-1.1296	12.6846	-10.0877	1.06e-08	6.81e-07	10.0672	SERPINA1
O15427	0.6331	11.5541	10.0857	1.06e-08	6.81e-07	10.0641	SLC16A3
Q53GT4	-2.39652	6.11809	-10.0695	1.09e-08	6.91e-07	10.0393
Q9UDR5	-0.39659	13.3415	-9.91079	1.38e-08	8.67e-07	9.79488	AASS
Q13228	-0.864574	13.3887	-9.81304	1.6e-08	9.94e-07	9.64291	SELENBP1
O60829	-0.620822	9.63095	-9.77585	1.7e-08	1.04e-06	9.5848	PAGE4
P07093	-0.705951	11.8689	-9.65065	2.05e-08	1.25e-06	9.38801	SERPINE2
D3DTH7	-1.10905	8.05526	-9.59935	2.22e-08	1.34e-06	9.30684	MYO1C
P56199	-0.656668	11.9067	-9.52364	2.5e-08	1.49e-06	9.18647	ITGA1
P05090	-0.62033	12.0658	-9.47392	2.7e-08	1.59e-06	9.10706	APOD
Q9UJ83	-0.962233	8.22521	-9.44765	2.81e-08	1.64e-06	9.06498	HACL1
O15229	1.27289	11.9787	9.43466	2.87e-08	1.66e-06	9.04415	KMO
O00423	-0.435988	11.8164	-9.42896	2.9e-08	1.66e-06	9.03499	EML1
Q9NQ25	1.60759	11.5584	9.42064	2.94e-08	1.66e-06	9.02163	SLAMF7
Q5JRX3	-0.352953	13.9192	-9.38062	3.12e-08	1.75e-06	8.95724	PITRM1
Q8WY22	0.735639	10.7001	9.35189	3.27e-08	1.82e-06	8.91092	BRI3BP
Q12882	0.591576	12.5222	9.32631	3.4e-08	1.87e-06	8.86956	DPYD
Q9UGI8	-0.368248	12.3921	-9.19443	4.19e-08	2.29e-06	8.65515	TES
Q9Y4G6	-0.280203	12.2461	-9.1842	4.26e-08	2.3e-06	8.63843	TLN2
Q13740	0.852788	12.8139	9.14414	4.54e-08	2.43e-06	8.57283	ALCAM
P21757	0.936619	12.9201	9.12031	4.72e-08	2.5e-06	8.53372	MSR1
Q549N0	-0.638654	11.765	-9.11203	4.78e-08	2.51e-06	8.52011	CFL2
P37840	1.35795	11.3809	9.10627	4.82e-08	2.52e-06	8.51064	SNCA
Q9H4X1	0.995426	10.1921	9.08454	5e-08	2.58e-06	8.47487	RGCC
K7EJH8	1.02536	10.3408	8.99205	5.8e-08	2.97e-06	8.32198	ACTN4
Q96EY8	-0.715063	10.4643	-8.98108	5.9e-08	3e-06	8.30379	MMAB
P35219	-0.470872	10.3298	-8.92307	6.48e-08	3.26e-06	8.20727	CA8
O95394	-0.303178	13.2117	-8.85303	7.26e-08	3.63e-06	8.09018	PGM3
P55058	1.2554	9.10868	8.73265	8.84e-08	4.38e-06	7.8875	PLTP
P09668	1.19128	12.4255	8.68116	9.63e-08	4.73e-06	7.80024	CTSH
Q92484	0.969655	10.3219	8.67266	9.76e-08	4.75e-06	7.78581	SMPDL3A
Q14192	-1.23222	10.8987	-8.57493	1.15e-07	5.54e-06	7.61917	FHL2
P55008	0.458627	14.3772	8.55624	1.18e-07	5.67e-06	7.58717	AIF1
Q5TB52	0.408429	13.4573	8.55072	1.2e-07	5.68e-06	7.5777	PAPSS2
Q99504	-0.601861	9.71345	-8.52079	1.26e-07	5.92e-06	7.52633	EYA3
P50583	-0.801765	10.142	-8.48972	1.32e-07	6.19e-06	7.47288	NUDT2
Q96HY7	-0.410992	12.5323	-8.48128	1.34e-07	6.23e-06	7.45835	DHTKD1
Q96JY6	-0.536666	12.386	-8.44959	1.42e-07	6.52e-06	7.40366	PDLIM2
P20702	0.63853	13.8965	8.3584	1.65e-07	7.54e-06	7.2456	ITGAX
P14209	1.18889	8.38517	8.33543	1.72e-07	7.78e-06	7.20562	CD99
Q00013	0.318298	13.964	8.3245	1.75e-07	7.81e-06	7.18655	MPP1
V9HW25	-0.986941	14.1817	-8.32391	1.75e-07	7.81e-06	7.18553	HEL-S-273
Q96GX9	0.754981	12.6846	8.31592	1.77e-07	7.86e-06	7.1716	APIP
Q9C0C2	-0.387365	11.8865	-8.18011	2.24e-07	9.76e-06	6.93343	TNKS1BP1
A8K6Q8	-5.37865	8.32463	-8.18003	2.24e-07	9.76e-06	6.93329
O95202	0.269298	13.69	8.16741	2.29e-07	9.9e-06	6.91104	LETM1
O95759	-0.374371	9.10092	-8.05586	2.77e-07	1.19e-05	6.7134	TBC1D8
Q9Y4D7	0.847245	11.9308	8.03271	2.88e-07	1.23e-05	6.67219	PLXND1
Q9NQY0	-0.41371	10.5894	-8.01023	3e-07	1.27e-05	6.6321	BIN3
O00635	0.383425	11.5818	8.00364	3.03e-07	1.27e-05	6.62033	TRIM38
Q15833	0.346837	13.9922	8.00011	3.05e-07	1.27e-05	6.61403	STXBP2
B2R6V9	-0.595657	13.6948	-7.93208	3.43e-07	1.42e-05	6.49219
A0A384MTJ7	0.578006	11.437	7.88705	3.72e-07	1.53e-05	6.41122
P52824	-0.657202	9.27252	-7.87405	3.8e-07	1.56e-05	6.38778	DGKQ
P19878	1.2591	10.0253	7.85627	3.92e-07	1.59e-05	6.3557	NCF2
Q13813	-0.619305	14.6303	-7.82656	4.13e-07	1.66e-05	6.30201	SPTAN1
P50453	-0.52307	13.9224	-7.82442	4.15e-07	1.66e-05	6.29814	SERPINB9
Q86U38	-0.373487	10.8522	-7.81017	4.25e-07	1.69e-05	6.27234	NOP9
P21912	0.472654	13.431	7.80543	4.29e-07	1.7e-05	6.26374	SDHB
Q99584	-0.770062	11.1098	-7.77048	4.56e-07	1.79e-05	6.20032	S100A13
P22830	0.407164	13.2432	7.72	4.99e-07	1.95e-05	6.10845	FECH
P28161	-0.632372	13.1619	-7.70656	5.11e-07	1.98e-05	6.08392	GSTM2
P29992	-0.374201	11.2177	-7.69423	5.22e-07	2.01e-05	6.0614	GNA11
P09769	0.550848	12.8009	7.66597	5.49e-07	2.1e-05	6.00971	FGR
J3KN67	-0.254853	15.4144	-7.55178	6.73e-07	2.56e-05	5.79977	TPM3
H9E8V6	1.36744	10.0205	7.50744	7.29e-07	2.74e-05	5.71776	HLA-B
Q15149	0.423	17.1025	7.50624	7.31e-07	2.74e-05	5.71553	PLEC
A0MZ66	0.357126	14.2607	7.49096	7.51e-07	2.8e-05	5.68722	SHTN1
Q9BZ29	2.10518	5.88886	7.43824	8.26e-07	3.06e-05	5.58925	DOCK9
P54802	-0.557823	13.4443	-7.39385	8.96e-07	3.3e-05	5.5065	NAGLU
P12109	-0.795137	9.79329	-7.38315	9.13e-07	3.34e-05	5.4865	COL6A1
Q9BX59	-0.713878	10.2365	-7.36312	9.47e-07	3.45e-05	5.44904	TAPBPL
P50416	0.36331	13.0401	7.34608	9.77e-07	3.53e-05	5.41712	CPT1A
A0A140VJK7	-0.298339	12.0001	-7.32731	1.01e-06	3.63e-05	5.38191
A0A0B4J2A0	-0.467982	11.5256	-7.3226	1.02e-06	3.64e-05	5.37307
P35611	-0.596599	11.7752	-7.26101	1.14e-06	4.05e-05	5.2572	ADD1
P49189	-0.41684	14.4467	-7.24073	1.18e-06	4.18e-05	5.21893	ALDH9A1
Q7Z7K0	0.342674	10.3961	7.22757	1.21e-06	4.26e-05	5.19408	CMC1
Q969X5	0.39424	12.3962	7.21762	1.24e-06	4.29e-05	5.17527	ERGIC1
O95498	-1.35028	10.4482	-7.21651	1.24e-06	4.29e-05	5.17317	VNN2
A0A024R5H0	0.58811	12.7113	7.20809	1.26e-06	4.33e-05	5.15723	BANF1
A0A024RDE8	-0.419258	13.4707	-7.20521	1.27e-06	4.33e-05	5.15179	PDLIM5
P33897	0.368676	11.9403	7.19505	1.29e-06	4.39e-05	5.13253	ABCD1
O00142	-0.199771	11.9857	-7.19238	1.3e-06	4.39e-05	5.12748	TK2
Q6AI08	-0.490957	10.2286	-7.18473	1.31e-06	4.42e-05	5.11299	HEATR6
Q96PE7	0.234573	10.6296	7.12872	1.46e-06	4.88e-05	5.00658	MCEE
Q9HBR0	-0.403214	12.8055	-7.10374	1.53e-06	5.08e-05	4.95899	SLC38A10
P53674	-0.274039	12.5455	-7.08745	1.57e-06	5.19e-05	4.9279	CRYBB1
P11586	-0.477821	7.70017	-7.08647	1.58e-06	5.19e-05	4.92604	MTHFD1
A0A024R9B8	-0.490406	12.3706	-7.08056	1.59e-06	5.22e-05	4.91475	PGCP
O94885	0.679234	13.2256	7.07176	1.62e-06	5.27e-05	4.89793	SASH1
A0A0G2JJD3	0.270684	13.1025	7.0664	1.64e-06	5.3e-05	4.88769	ABHD16A
O00217	0.32332	11.9585	7.05768	1.66e-06	5.35e-05	4.871	NDUFS8
P10253	0.449831	14.0002	7.04343	1.71e-06	5.47e-05	4.84373	GAA
O15247	0.521584	11.9049	7.0253	1.77e-06	5.6e-05	4.809	CLIC2
Q6UX53	0.452135	13.461	7.02505	1.77e-06	5.6e-05	4.80851	METTL7B
P09525	0.462334	13.921	7.00159	1.85e-06	5.82e-05	4.7635	ANXA4
O95817	-0.591944	12.8875	-6.99529	1.87e-06	5.85e-05	4.75139	BAG3
A0A024R5P1	-0.250489	14.2866	-6.9701	1.96e-06	6.1e-05	4.70294	PICALM
P02649	0.537391	12.0114	6.95392	2.02e-06	6.24e-05	4.67178	APOE
P15144	-0.68611	13.6204	-6.95317	2.02e-06	6.24e-05	4.67034	ANPEP
P69905	-0.892002	9.52276	-6.95004	2.03e-06	6.24e-05	4.6643	HBA1; HBA2
E5KNL5	0.884808	7.22308	6.91132	2.19e-06	6.68e-05	4.58956
Q8N370	1.11749	11.4861	6.89926	2.24e-06	6.79e-05	4.56626	SLC43A2
Q9NR12	-1.0113	12.2754	-6.87851	2.33e-06	7.03e-05	4.52607	PDLIM7
Q9Y2V2	-0.383325	11.599	-6.86019	2.41e-06	7.24e-05	4.49057	CARHSP1
P34059	-0.528664	12.4036	-6.85511	2.43e-06	7.27e-05	4.4807	GALNS
Q9UIV1	0.383199	10.8255	6.82181	2.59e-06	7.71e-05	4.41601	CNOT7
A0A024R3X1	0.608982	11.363	6.80797	2.66e-06	7.87e-05	4.3891	LGALS8
P12429	-1.08139	12.7711	-6.79904	2.7e-06	7.97e-05	4.37171	ANXA3
A0A024R3G4	0.942405	8.92721	6.79578	2.72e-06	7.98e-05	4.36534	SC5DL
P80404	0.451747	12.1466	6.74053	3.02e-06	8.82e-05	4.25749	ABAT
O75695	0.319346	13.4601	6.67623	3.42e-06	9.92e-05	4.13148	RP2
Q9BPW8	-0.217259	11.5679	-6.66425	3.5e-06	0.000100984	4.10793	NIPSNAP1
Q969V3	0.208285	12.8026	6.61499	3.84e-06	0.000110457	4.01092	NCLN
Q15785	0.254274	11.0017	6.60963	3.88e-06	0.000111059	4.00036	TOMM34
P31040	0.338831	13.8962	6.60263	3.94e-06	0.000112021	3.98654	SDHA
O95865	-0.260745	12.9798	-6.59944	3.96e-06	0.000112169	3.98024	DDAH2
Q5U003	0.755963	10.5955	6.58607	4.06e-06	0.000114544	3.95383	CCR1
Q16555	0.242002	14.7039	6.56502	4.23e-06	0.000118477	3.91219	DPYSL2
Q6DKJ4	-0.333147	10.642	-6.56363	4.24e-06	0.000118477	3.90944	NXN
Q8TD46	-1.38473	7.66248	-6.55693	4.3e-06	0.000119453	3.89618	CD200R1
Q16719	0.44662	14.1867	6.55444	4.32e-06	0.000119464	3.89125	KYNU
Q5JTJ3	0.506189	11.2022	6.5304	4.52e-06	0.00012456	3.84361	COA6
Q02556	0.712069	10.3612	6.48736	4.92e-06	0.000134762	3.7581	IRF8
O14678	0.775452	10.7518	6.4542	5.24e-06	0.000143062	3.69206	ABCD4
Q86YB7	-0.337907	10.6475	-6.45141	5.27e-06	0.000143178	3.6865	ECHDC2
A0A384MDR3	0.7946	13.4624	6.43449	5.45e-06	0.000147293	3.65274	FTL
P24752	0.260919	14.0338	6.42219	5.58e-06	0.000150175	3.62818	ACAT1
A0A384N6G7	0.36763	14.0485	6.39237	5.92e-06	0.000158448	3.56855
A0A024R702	-0.996134	10.7635	-6.37735	6.09e-06	0.000162427	3.53847	CGI-38
Q9UI15	-0.688493	9.09895	-6.37236	6.15e-06	0.000163282	3.52847	TAGLN3
Q9Y237	-0.367113	12.0371	-6.36389	6.25e-06	0.000165266	3.51148	PIN4
A0A024R229	-0.474062	12.3735	-6.34668	6.47e-06	0.000169569	3.47696	TMEM2
P25815	-1.02244	7.56501	-6.3462	6.48e-06	0.000169569	3.47599	S100P
A0A494C0X7	0.366954	14.549	6.34162	6.53e-06	0.00017034	3.4668	ITGB2
A0A090N7V5	-0.238653	12.2777	-6.33723	6.59e-06	0.000171056	3.45798	C7orf24
P52790	0.341228	12.6807	6.31585	6.87e-06	0.000176493	3.415	HK3
P24941	-0.376786	11.3871	-6.31466	6.89e-06	0.000176493	3.4126	CDK2
A0A024R059	0.628239	12.2977	6.31459	6.89e-06	0.000176493	3.41246	HMGCS1
B4DQ92	-0.734251	9.923	-6.30021	7.09e-06	0.000180766	3.38351
O95881	0.268311	11.8278	6.29011	7.23e-06	0.000183595	3.36317	TXNDC12
J3QL71	-0.562908	11.1196	-6.27199	7.49e-06	0.000189445	3.32663	SCRN2
V9HWE9	-0.331039	13.5527	-6.24562	7.89e-06	0.000198699	3.27339	HEL-S-22
Q96PZ0	0.457039	9.9757	6.23461	8.06e-06	0.000202197	3.25114	PUS7
Q9Y5J6	0.319265	9.36203	6.21984	8.3e-06	0.000207302	3.22125	TIMM10B
A0A024QZ77	0.336008	13.8983	6.18946	8.82e-06	0.000219214	3.15971	EFHD2
Q8IWB9	0.35799	7.97893	6.18	8.98e-06	0.000222422	3.14052	TEX2
Q9UKU7	-0.285268	11.9088	-6.17754	9.03e-06	0.000222573	3.13553	ACAD8
A0A024RBH2	-0.771113	13.8583	-6.16865	9.19e-06	0.000225587	3.11748	CKAP4
P63302	-0.602028	10.8798	-6.16592	9.24e-06	0.000225868	3.11195	SELENOW
Q8TB24	0.404186	12.1817	6.15143	9.51e-06	0.000231499	3.08249	RIN3
P80303	-0.381824	12.2378	-6.14039	9.72e-06	0.000235469	3.06004	NUCB2
Q6PIU2	0.425889	13.2858	6.13872	9.75e-06	0.000235469	3.05666	NCEH1
Q00577	-0.426731	12.8305	-6.13651	9.79e-06	0.000235539	3.05217	PURA
P26951	-1.07466	11.0779	-6.11306	1.03e-05	0.000245782	3.00442	IL3RA
A0A678ZIC5	1.57518	9.71214	6.09835	1.06e-05	0.000252063	2.97444	HLA-A
Q8NCC3	0.637298	11.6895	6.07464	1.11e-05	0.000262191	2.92604	PLA2G15
Q86UX7	0.276412	14.5353	6.07435	1.11e-05	0.000262191	2.92545	FERMT3
Q16222	-0.644189	8.90463	-6.07254	1.11e-05	0.000262191	2.92175	UAP1
A0A384MDY0	-0.297708	13.426	-6.06877	1.12e-05	0.000263118	2.91406	CTNNA1
Q9BSD7	-0.316973	10.789	-6.05449	1.15e-05	0.000269657	2.88487	NTPCR
Q14257	-0.331141	11.4931	-6.0515	1.16e-05	0.0002702	2.87876	RCN2
P36507	-0.318148	13.6015	-6.04347	1.18e-05	0.00027349	2.86233	MAP2K2
P16949	0.412571	12.3285	6.02359	1.23e-05	0.000283474	2.82162	STMN1
P12236	0.347999	14.2987	6.00365	1.28e-05	0.000293877	2.78074	SLC25A6
P07108	0.437817	12.6394	5.96158	1.39e-05	0.000318528	2.69436	DBI
A6NJG2	0.427422	8.43462	5.94891	1.43e-05	0.000325484	2.66829	SOWAHD
A0A0S2Z5H3	0.49359	9.02802	5.94374	1.44e-05	0.000327622	2.65764	CLINT1
V9HWJ1	-0.190203	13.2842	-5.93662	1.46e-05	0.000331069	2.64299	HEL-S-64p
Q16850	0.719537	11.0554	5.92738	1.49e-05	0.000335366	2.62394	CYP51A1
Q6FH49	-1.00495	12.7957	-5.92641	1.49e-05	0.000335366	2.62196	NNMT
A0A0S2Z381	0.689681	13.1375	5.9072	1.55e-05	0.000347289	2.58234	ADA
Q9UKK3	0.482446	13.2558	5.86748	1.68e-05	0.000373948	2.50033	PARP4
Q6ZT21	0.368708	9.11937	5.86683	1.68e-05	0.000373948	2.49898	TMPPE
Q9GZT6	0.306917	11.6807	5.83581	1.79e-05	0.000396696	2.43477	CCDC90B
P15289	0.39617	11.8134	5.81789	1.86e-05	0.000409833	2.39764	ARSA
O14936	-0.4585	11.0879	-5.8123	1.88e-05	0.000412964	2.38604	CASK
O43286	0.564149	9.56574	5.80456	1.91e-05	0.000417945	2.36998	B4GALT5
Q92625	-0.224452	12.8917	-5.79146	1.96e-05	0.000427621	2.3428	ANKS1A
P08729	-1.25516	11.5676	-5.77985	2.01e-05	0.000436219	2.31868	KRT7
Q9H7C9	-0.523548	10.6362	-5.77621	2.02e-05	0.000437846	2.31111	AAMDC
Q8TE77	0.504898	11.1793	5.75326	2.12e-05	0.000457106	2.26338	SSH3
A0A0S2Z2Z6	-0.338456	14.3668	-5.75063	2.13e-05	0.00045762	2.25792	ANXA6
Q9NVG8	-0.300963	12.9993	-5.74913	2.14e-05	0.00045762	2.25478	TBC1D13
A0A024R7Z5	0.379222	13.0232	5.72531	2.24e-05	0.000478651	2.20518	SDCBP
P20839	0.19666	11.698	5.71873	2.27e-05	0.000483374	2.19145	IMPDH1
A0A024RDW8	-0.771414	10.3014	-5.69024	2.41e-05	0.000510501	2.13201	COL4A2
P57764	-0.579651	12.275	-5.6767	2.48e-05	0.000522963	2.10372	GSDMD
C9JA93	-0.335632	8.81796	-5.64611	2.64e-05	0.000554798	2.03973	TBC1D15
A0A0S2Z4B5	-0.247216	12.6347	-5.63494	2.7e-05	0.000565641	2.01634	PPP3CA
Q9UJA5	0.360774	8.11307	5.61378	2.82e-05	0.000588656	1.972	TRMT6
F5GXR3	-0.224815	11.5588	-5.59827	2.91e-05	0.000605587	1.93945	PTMS
Q8IUZ5	0.286449	9.97173	5.5926	2.94e-05	0.000610526	1.92756	PHYKPL
O00291	-0.223695	13.8873	-5.58847	2.97e-05	0.00061358	1.91888	HIP1
A0A024R1A3	-0.205419	14.888	-5.56933	3.09e-05	0.000636004	1.87869	UBE1
A8MXV4	0.323854	11.2263	5.55797	3.16e-05	0.000648806	1.85479	NUDT19
Q14534	0.601131	11.8413	5.55391	3.19e-05	0.000651985	1.84626	SQLE
P02794	0.651181	13.0039	5.55024	3.21e-05	0.000654671	1.83853	FTH1
P21333	-0.239144	16.9364	-5.54152	3.27e-05	0.000664256	1.82018	FLNA
Q96KG9	-0.287909	12.487	-5.53164	3.34e-05	0.000675292	1.79939	SCYL1
P35269	0.214365	11.8402	5.53021	3.35e-05	0.000675292	1.79636	GTF2F1
Q9NUJ3	0.385613	10.6397	5.51692	3.44e-05	0.000691713	1.76837	TCP11L1
A0A2P9DU05	-0.151854	13.9821	-5.50161	3.55e-05	0.000711534	1.73608	ROCK2
A0A0S2Z3G9	-0.293662	15.3415	-5.48682	3.66e-05	0.000731155	1.70488	ACTN4
Q9BZG1	0.376578	11.3784	5.4775	3.73e-05	0.000742876	1.68521	RAB34
Q16181	-0.265987	14.0389	-5.46845	3.8e-05	0.000754396	1.66608	SEPTIN7
A0A0B7MGD3	1.38635	11.6644	5.46541	3.83e-05	0.000756613	1.65967	HLA-B
Q9NUB1	-0.398859	13.2882	-5.43841	4.05e-05	0.000796316	1.60257	ACSS1
Q9H1C0	-0.781878	7.54324	-5.43753	4.05e-05	0.000796316	1.60071	LPAR5
Q5JPC1	0.231727	11.9403	5.40215	4.36e-05	0.000854221	1.52579	DKFZp667O1614
Q96T60	-0.246658	12.4219	-5.39221	4.46e-05	0.000869186	1.50471	PNKP
O95551	0.561982	10.507	5.38585	4.51e-05	0.000877872	1.49121	TDP2
P08247	-0.215547	8.81439	-5.37989	4.57e-05	0.000885915	1.47856	SYP
Q86WN1	-0.524804	10.5382	-5.37465	4.62e-05	0.000892685	1.46746	FCHSD1
Q92537	-0.779968	7.01708	-5.37174	4.65e-05	0.000895195	1.46127	SUSD6
P00533	-0.576039	8.85451	-5.36689	4.7e-05	0.000901337	1.45098	EGFR
P05413	0.683754	12.3902	5.34628	4.9e-05	0.000935373	1.4072	FABP3
Q13451	0.236682	14.1988	5.346	4.91e-05	0.000935373	1.40661	FKBP5
A0A087X243	0.918603	9.45695	5.34327	4.93e-05	0.000937688	1.4008	GSTP1
Q8TDW0	-0.306128	11.551	-5.3373	5e-05	0.000946387	1.38812	LRRC8C
A0A384MTI8	0.275901	12.6057	5.32773	5.1e-05	0.000962415	1.36774	DCPS
Q9H7B2	0.422995	9.31888	5.32115	5.17e-05	0.000972614	1.35375	RPF2
Q9UKV8	-0.251937	11.7368	-5.3152	5.23e-05	0.000981638	1.3411	AGO2
P62879	0.252341	12.0396	5.30943	5.29e-05	0.00099041	1.3288	GNB2
B9A6K1	0.514393	8.69909	5.30132	5.39e-05	0.00100416	1.31154	TBC1D5
A0A024R2F8	0.375724	11.6256	5.29587	5.45e-05	0.00100987	1.29993	CHCHD4
Q8NBL1	0.501797	11.5938	5.29559	5.45e-05	0.00100987	1.29935	POGLUT1
Q93050	0.286439	13.9272	5.28786	5.54e-05	0.00102141	1.28286	ATP6V0A1
O15254	0.33313	12.3339	5.28717	5.55e-05	0.00102141	1.28139	ACOX3
P55263	0.318832	12.2889	5.26208	5.85e-05	0.00107317	1.2279	ADK
Q9BTT0	0.388778	12.6744	5.24217	6.1e-05	0.00111548	1.18539	ANP32E
P13498	-0.286613	11.1351	-5.23188	6.23e-05	0.0011363	1.16342	CYBA
Q9HB66	0.548619	10.2587	5.22801	6.28e-05	0.00114204	1.15514	MKKS
Q9H0R4	-0.192954	12.729	-5.22462	6.32e-05	0.00114667	1.14789	HDHD2
Q00722	0.161849	13.2675	5.22125	6.37e-05	0.00115126	1.1407	PLCB2
A0A384NPN7	0.588693	12.132	5.21765	6.42e-05	0.00115646	1.133	ALDH2
A0A024QZN7	0.758932	11.5934	5.19078	6.79e-05	0.00121996	1.07552	C10orf70
A0A024RBY6	-0.533211	8.53854	-5.17286	7.05e-05	0.00125726	1.03715	GK
Q9NP79	-0.61196	12.4576	-5.17281	7.05e-05	0.00125726	1.03705	VTA1
O75828	0.362382	11.4436	5.17215	7.06e-05	0.00125726	1.03564	CBR3
Q00796	0.33782	12.6015	5.17064	7.09e-05	0.00125746	1.03241	SORD
Q9Y2A7	-0.662973	8.03803	-5.1621	7.21e-05	0.00127341	1.0141	NCKAP1
O95834	-0.299362	12.076	-5.16103	7.23e-05	0.00127341	1.0118	EML2
P60520	-0.435082	9.86924	-5.16039	7.24e-05	0.00127341	1.01044	GABARAPL2
P34910	0.454603	10.6976	5.14936	7.41e-05	0.00129948	0.986809	EVI2B
P08237	-0.513914	9.82536	-5.1391	7.57e-05	0.00132398	0.964801	PFKM
O95427	0.388173	8.45314	5.13342	7.66e-05	0.00133599	0.952605	PIGN
Q13423	0.236707	14.4225	5.11418	7.98e-05	0.00138729	0.911306	NNT
O43592	0.24009	13.0913	5.10837	8.08e-05	0.00140029	0.89883	XPOT
Q15019	-0.166796	13.6111	-5.09726	8.27e-05	0.00142936	0.874968	SEPTIN2
Q6IA69	0.217504	11.792	5.08438	8.5e-05	0.00146454	0.847287	NADSYN1
Q8TB36	-0.434304	10.3058	-5.08253	8.53e-05	0.001466	0.843309	GDAP1
A0A140VK27	0.329606	14.0111	5.07571	8.66e-05	0.00148297	0.828658
Q92539	-0.234376	9.78723	-5.07058	8.75e-05	0.00149345	0.817621	LPIN2
A6NC98	-0.289664	11.1445	-5.06965	8.77e-05	0.00149345	0.815618	CCDC88B
Q6GPH4	-0.545144	10.4723	-5.05661	9.02e-05	0.00153086	0.787551	XAF1
Q9UBQ7	-0.181717	13.3394	-5.045	9.24e-05	0.00156449	0.762562	GRHPR
P28039	-0.425563	11.7286	-5.03986	9.34e-05	0.00157711	0.75149	AOAH
Q96C23	0.294144	12.4124	5.0335	9.47e-05	0.00159393	0.737808	GALM
P35241	0.419183	14.3873	5.02427	9.66e-05	0.00162082	0.717926	RDX
Q8N335	-0.300671	12.8877	-5.02196	9.7e-05	0.00162415	0.712948	GPD1L
Q13505	-0.276265	11.2358	-5.01594	9.83e-05	0.00164039	0.699968	MTX1
Q9HAV0	0.169291	13.7353	5.01341	9.88e-05	0.00164456	0.694517	GNB4
Q8NFZ5	-0.230396	10.6859	-5.00918	9.97e-05	0.00165474	0.685393	TNIP2
Q9H944	-0.480189	8.18645	-5.00201	0.000101231	0.00167543	0.669919	MED20
D3DX93	0.185809	13.7631	4.99405	0.000102957	0.00169923	0.652754
P06280	0.537772	12.6375	4.98915	0.000104034	0.00170977	0.642196	GLA
P49662	-0.363908	12.9567	-4.98851	0.000104177	0.00170977	0.640805	CASP4
Q86TV6	-0.299573	10.2591	-4.97018	0.000108318	0.00176958	0.601243	TTC7B
Q9BRQ6	-0.312888	8.41944	-4.96973	0.000108421	0.00176958	0.600275	CHCHD6
O60551	0.430125	10.7579	4.96138	0.000110366	0.00179634	0.582234	NMT2
A0A140VJG8	-0.26836	13.2735	-4.95555	0.000111743	0.00181375	0.56965
Q5T0F9	-0.217701	12.5127	-4.94439	0.000114432	0.00184844	0.545529	CC2D1B
A0A024RDY3	0.381444	12.667	4.94408	0.000114508	0.00184844	0.544856	LAMP1
Q9UIG0	-0.583486	13.1253	-4.93784	0.000116039	0.00186803	0.531383	BAZ1B
Q6NXT1	-0.29368	10.1205	-4.9325	0.000117368	0.00188428	0.519829	ANKRD54
P57678	0.282295	9.70187	4.9278	0.00011855	0.00189809	0.509664	GEMIN4
Q9UQR1	-0.412497	9.1236	-4.91889	0.000120825	0.00192838	0.490387	ZNF148
Q9BRF8	0.382693	12.468	4.91783	0.000121097	0.00192838	0.488108	CPPED1
A0A140VKA9	0.241682	12.4219	4.91017	0.000123091	0.00195486	0.471541
Q9BYN0	0.5663	10.972	4.90803	0.000123656	0.00195855	0.4669	SRXN1
A8K5D4	-0.334432	10.938	-4.90093	0.000125544	0.00198312	0.451534	MPZL1
Q92968	0.305958	9.02967	4.89926	0.000125991	0.00198486	0.44793	PEX13
Q9BUH6	-0.268798	11.7941	-4.89662	0.000126703	0.00199075	0.442216	PAXX
Q9NRX1	0.313789	9.63722	4.89351	0.000127549	0.00199872	0.435468	PNO1
P02765	-0.832577	8.62362	-4.88986	0.000128546	0.002009	0.427572	AHSG
Q12765	-0.260614	12.0779	-4.88756	0.000129179	0.00200925	0.422594	SCRN1
P55786	-0.162174	14.9263	-4.88634	0.000129515	0.00200925	0.419955	NPEPPS
O95302	-0.307035	10.8209	-4.88609	0.000129585	0.00200925	0.419409	FKBP9
P49914	-0.402462	10.292	-4.88324	0.000130376	0.00201621	0.413241	MTHFS
Q8NBJ9	0.385607	8.7347	4.87425	0.000132906	0.00204575	0.393758	SIDT2
Q08752	0.214961	12.9086	4.87398	0.000132981	0.00204575	0.393186	PPID
P62166	0.82015	9.39088	4.87264	0.000133364	0.00204631	0.390267	NCS1
P08567	0.460089	13.831	4.86482	0.000135612	0.0020702	0.373323	PLEK
P61927	-0.683822	11.4298	-4.86478	0.000135624	0.0020702	0.373235	RPL37
A0A140VK84	0.268582	12.313	4.85291	0.000139111	0.00211794	0.347507	FN3KRP
Q8TBE9	0.220848	9.42249	4.83837	0.000143506	0.00217922	0.31599	NANP
Q9NQX3	-0.267294	11.3699	-4.83012	0.000146062	0.00221234	0.2981	GPHN
Q11201	-0.416958	12.0218	-4.82336	0.000148193	0.00223885	0.283427	ST3GAL1
Q5T1V6	-0.287124	11.4061	-4.81968	0.000149367	0.00225082	0.275435	DDX59
Q12802	-0.197541	13.5666	-4.81638	0.000150425	0.00226099	0.268281	AKAP13
Q9Y320	0.323773	11.7855	4.80557	0.000153953	0.00230811	0.244803	TMX2
O00244	0.247077	12.6492	4.7961	0.000157109	0.00234946	0.224249	ATOX1
Q8N2U9	0.285195	10.4822	4.79389	0.000157857	0.00235466	0.219441	SLC66A2
Q13330	-0.371248	10.6073	-4.78891	0.00015955	0.00237391	0.208634	MTA1
Q9UL18	-0.184351	12.6407	-4.78632	0.000160438	0.00238111	0.203015	AGO1
A0A024R5F7	0.661144	10.0149	4.7815	0.000162109	0.00239986	0.192526	DHCR7
Q9NSI8	-0.828132	12.854	-4.77838	0.000163197	0.00240992	0.185749	SAMSN1
Q5JSZ5	-0.236726	10.2947	-4.76383	0.000168373	0.00247449	0.154138	PRRC2B
O75414	0.218609	9.32399	4.76373	0.00016841	0.00247449	0.153916	NME6
P22897	-0.794888	14.9709	-4.75592	0.000171258	0.00250847	0.136941	MRC1
A0A024RDL8	-0.191686	12.4121	-4.75507	0.000171574	0.00250847	0.135077	ASL
P43405	0.173117	14.1015	4.75359	0.000172117	0.00251019	0.131874	SYK
Q5JSL3	0.215362	14.5404	4.75105	0.00017306	0.00251771	0.126345	DOCK11
O00429	0.172287	13.9776	4.74173	0.000176561	0.00256231	0.106073	DNM1L
Q9HDC9	-0.294931	13.662	-4.73233	0.000180164	0.00260818	0.0856299	APMAP
Q0ZGT2	-0.761547	11.0908	-4.71868	0.000185533	0.00267567	0.0559215	NEXN
Q96BQ5	-0.515419	8.60738	-4.71818	0.000185734	0.00267567	0.0548217	CCDC127
O43776	0.197279	14.0848	4.69247	0.000196302	0.002821	-0.00115345	NARS1
Q9BYT8	0.310224	14.2976	4.67984	0.000201713	0.00289172	-0.0286561	NLN
Q9BXX0	-0.603417	12.4737	-4.67109	0.000205555	0.00293724	-0.0477335	EMILIN2
Q9UHQ9	0.194242	13.5223	4.67034	0.000205886	0.00293724	-0.049359	CYB5R1
P04899	0.222696	14.1168	4.66289	0.000209218	0.0029742	-0.0655935	GNAI2
P16070	0.339555	13.713	4.6623	0.000209486	0.0029742	-0.0668871	CD44
Q6PCE3	0.235416	12.8511	4.65949	0.000210758	0.00298507	-0.0730068	PGM2L1
P05120	-0.742065	12.5071	-4.64611	0.00021693	0.00306511	-0.102182	SERPINB2
Q9BQS8	-0.195593	13.8127	-4.63631	0.000221568	0.00312315	-0.123564	FYCO1
P29323	-0.893765	8.75524	-4.63384	0.000222751	0.00313234	-0.128947	EPHB2
Q96AH8	0.423619	10.5791	4.63057	0.000224331	0.00314704	-0.136087	RAB7B
A0A1U9X7U3	0.289942	11.1918	4.62875	0.000225211	0.00315189	-0.140046
Q9BWM7	0.25851	12.9589	4.62684	0.000226145	0.00315745	-0.144225	SFXN3
A0A024RBH7	0.319029	9.47988	4.62337	0.000227846	0.00317369	-0.151801	TMPO
P19174	-0.38839	9.13071	-4.62123	0.000228897	0.00318081	-0.156452	PLCG1
X5D2M8	0.213777	14.707	4.61644	0.000231279	0.00320634	-0.166909	MVP
P30154	-0.304132	10.8715	-4.60518	0.000236973	0.00327256	-0.191483	PPP2R1B
A0PK02	0.67081	6.72357	4.60481	0.000237166	0.00327256	-0.192304	PLXNB2
A0A024RBY9	0.221896	12.6487	4.59953	0.000239886	0.00329523	-0.203823	HCCS
P37268	0.702433	12.3547	4.59945	0.000239927	0.00329523	-0.203997	FDFT1
Q8TED4	0.400387	10.8439	4.59454	0.00024249	0.00332267	-0.214727	SLC37A2
Q68CZ2	0.231287	14.5915	4.59114	0.000244276	0.00333938	-0.22214	TNS3
O75427	-0.284645	12.4612	-4.56947	0.000255996	0.0034915	-0.269464	LRCH4
Q9ULH1	-0.300621	13.6761	-4.56336	0.000259404	0.00352981	-0.282817	ASAP1
Q9H788	-0.318394	9.57495	-4.55035	0.000266815	0.00361864	-0.311254	SH2D4A
Q96K12	0.416877	9.51415	4.54975	0.00026716	0.00361864	-0.31256	FAR2
P61086	-0.167393	11.2153	-4.53835	0.000273835	0.00369448	-0.337465	UBE2K
Q13232	-0.297599	11.6336	-4.53805	0.000274013	0.00369448	-0.338123	NME3
Q99571	0.404354	12.1761	4.53401	0.000276422	0.00371844	-0.346955	P2RX4
P56192	-0.172266	13.2728	-4.53157	0.000277891	0.00372969	-0.352304	MARS1
A0A024QYV5	-0.24981	11.0204	-4.51904	0.000285536	0.00382359	-0.37969	PRKRIP1
Q96EX1	0.252479	12.0493	4.51784	0.000286282	0.00382489	-0.382323	SMIM12
Q02252	0.175534	13.8364	4.50802	0.000292438	0.00389829	-0.403785	ALDH6A1
P49795	0.310979	11.8917	4.50019	0.000297446	0.0039561	-0.420914	RGS19
P43378	-0.615501	12.19	-4.49465	0.000301045	0.00399495	-0.433044	PTPN9
O75530	0.215444	10.5209	4.4926	0.000302385	0.00400372	-0.437524	EED
O14641	-0.471231	8.78838	-4.49075	0.000303603	0.00401082	-0.441576	DVL2
A0A024RAW6	-0.23275	12.101	-4.48319	0.000308622	0.00406802	-0.458114	DKFZP779L1558
P19367	-0.347376	14.4156	-4.47439	0.000314573	0.0041372	-0.477372	HK1
Q08211	0.150123	14.9087	4.47204	0.000316182	0.00414909	-0.482513	DHX9
P43246	-0.182224	11.9589	-4.46898	0.000318287	0.00416744	-0.489206	MSH2
Q96DU3	0.848112	7.2835	4.46649	0.000320015	0.0041734	-0.494663	SLAMF6
P18433	-0.311222	10.8349	-4.46628	0.000320159	0.0041734	-0.495117	PTPRA
Q3KQV9	-0.331574	12.7732	-4.46336	0.000322197	0.00418647	-0.501513	UAP1L1
Q96A49	-0.215298	12.9129	-4.46269	0.000322666	0.00418647	-0.50298	SYAP1
P46063	0.27679	14.1565	4.46109	0.000323791	0.00418647	-0.506489	RECQL
Q9H4A4	0.169301	14.7176	4.46078	0.000324004	0.00418647	-0.507151	RNPEP
P08571	-0.690883	13.1053	-4.45673	0.000326871	0.00421428	-0.516032	CD14
P05141	0.358042	12.96	4.44451	0.00033566	0.00431814	-0.542775	SLC25A5
A0A3B3ISA7	0.230738	12.0846	4.44101	0.000338226	0.00434167	-0.550448	ADAP1
P14598	0.789148	14.3684	4.43896	0.000339732	0.00435007	-0.554927	NCF1
P06733	0.275314	15.744	4.43812	0.000340357	0.00435007	-0.556778	ENO1
Q9Y3B3	0.366962	12.2649	4.43627	0.000341724	0.00435809	-0.560818	TMED7
Q6I9Y2	0.262977	10.9772	4.43329	0.000343947	0.00437124	-0.567351	THOC7
P06737	0.12866	15.8095	4.4329	0.000344239	0.00437124	-0.568207	PYGL
P14207	0.3817	12.6912	4.42782	0.000348058	0.00441023	-0.579322	FOLR2
Q15800	1.38542	7.71156	4.41612	0.000357028	0.00451419	-0.604958	MSMO1
P13500	-2.00524	8.06924	-4.41264	0.000359739	0.00453872	-0.612578	CCL2
P78356	0.26484	10.5551	4.40479	0.000365934	0.00460701	-0.629775	PIP4K2B
Q8WWI1	-0.711219	10.237	-4.40267	0.000367627	0.00461104	-0.634422	LMO7
Q6ZXV5	-0.266743	11.3127	-4.40243	0.000367818	0.00461104	-0.634948	TMTC3
Q53EP0	-0.636176	12.0313	-4.39756	0.00037173	0.00465018	-0.645602	FNDC3B
Q9Y5K6	0.190399	14.034	4.38955	0.00037827	0.00472073	-0.663163	CD2AP
P11215	-0.332	13.731	-4.3887	0.000378972	0.00472073	-0.665031	ITGAM
A0A140VJL6	-0.178733	12.5413	-4.37948	0.000386655	0.00480188	-0.685238
O15455	-0.34283	10.6202	-4.37893	0.000387117	0.00480188	-0.686441	TLR3
Q6UXP7	-0.280464	8.56731	-4.37592	0.000389661	0.00482328	-0.693034	FAM151B
Q9BTW9	0.188507	12.4663	4.36032	0.000403123	0.00497945	-0.727222	TBCD
Q96RF0	-0.308831	12.7788	-4.35842	0.000404794	0.00498118	-0.731384	SNX18
D6RAN1	-1.1913	8.04943	-4.35824	0.000404953	0.00498118	-0.731781	PDLIM7
P07199	-0.249084	10.1292	-4.34573	0.000416143	0.00510248	-0.75921	CENPB
P23469	0.375208	13.9317	4.34529	0.000416546	0.00510248	-0.760185	PTPRE
Q9Y5J9	0.321341	10.6655	4.34397	0.000417742	0.0051065	-0.763068	TIMM8B
Q00653	-0.25135	14.2517	-4.33619	0.000424881	0.0051786	-0.780117	NFKB2
Q8TDZ2	0.312575	13.1536	4.33564	0.000425398	0.0051786	-0.781339	MICAL1
P49755	0.230703	13.3742	4.32945	0.000431174	0.0052381	-0.794907	TMED10
P05026	0.4313	12.1761	4.32372	0.000436598	0.00529308	-0.807482	ATP1B1
Q9Y3A5	-0.168531	12.5984	-4.31488	0.000445091	0.00537401	-0.826858	SBDS
P13861	-0.191323	13.59	-4.31487	0.000445098	0.00537401	-0.826873	PRKAR2A
Q9GZT4	-0.166033	11.2123	-4.31046	0.000449406	0.00541493	-0.83656	SRR
Q8IZQ5	-0.264396	12.4946	-4.30222	0.00045755	0.00550181	-0.85462	SELENOH
A0A0A6YYH1	0.212626	12.5039	4.30057	0.000459203	0.00551043	-0.858244	C15orf38-AP3S2
O60711	-0.393189	11.4129	-4.29188	0.000467992	0.0056045	-0.877306	LPXN
Q05D08	0.188464	13.8042	4.28919	0.000470742	0.00562599	-0.883194	PA2G4
P0C870	-0.275284	10.7523	-4.28777	0.000472206	0.00563206	-0.886316	JMJD7
Q96EM0	0.267086	11.2138	4.27691	0.000483529	0.0057441	-0.910133	L3HYPDH
A0A0S2Z5M8	0.268405	10.5508	4.27689	0.00048355	0.0057441	-0.910176	ELAC2
Q9BQ67	0.193206	11.0685	4.27362	0.000487018	0.00577366	-0.917358	GRWD1
Q9NVA2	-0.158048	13.6675	-4.26668	0.000494455	0.00585006	-0.932587	SEPTIN11
Q16799	0.234776	14.2301	4.26131	0.000500284	0.00589766	-0.944363	RTN1
P23786	-0.240262	14.1926	-4.26113	0.000500481	0.00589766	-0.944758	CPT2
P61421	0.188302	13.2591	4.25767	0.000504274	0.0059305	-0.952344	ATP6V0D1
Q6XQN6	0.244259	12.4614	4.24871	0.00051424	0.00603566	-0.972005	NAPRT
P22695	0.178782	13.7951	4.24127	0.000522668	0.00612239	-0.988333	UQCRC2
A0A024R753	0.224075	11.9877	4.23642	0.000528231	0.00617527	-0.998965	RBM28
A0A0B4J2F0	0.330101	9.95634	4.22153	0.000545701	0.00636688	-1.03164	PIGBOS1
Q9UIW2	0.376831	12.4769	4.21902	0.000548715	0.00638939	-1.03717	PLXNA1
O15031	0.351916	13.6071	4.21254	0.000556536	0.00646767	-1.05138	PLXNB2
Q07343	-0.348703	11.1134	-4.20759	0.000562597	0.00652524	-1.06225	PDE4B
Q9BVV7	0.312586	9.38026	4.20186	0.000569685	0.00659447	-1.07482	TIMM21
P15559	-0.524531	11.9278	-4.19931	0.000572871	0.00661834	-1.08041	NQO1
P47813	-0.510506	8.88782	-4.19516	0.00057809	0.00665956	-1.08951	EIF1AX
Q8TDX7	-0.159832	12.0457	-4.19468	0.000578699	0.00665956	-1.09057	NEK7
Q96S44	0.129855	11.1904	4.19301	0.000580815	0.00666038	-1.09423	TP53RK
O15066	-0.5074	10.4557	-4.19284	0.000581031	0.00666038	-1.09461	KIF3B
Q8IXK0	-0.391994	11.4559	-4.18682	0.000588736	0.0067356	-1.10783	PHC2
Q9UKD2	0.434412	10.8243	4.18467	0.000591516	0.00674525	-1.11255	MRTO4
Q8WW12	0.223065	11.3168	4.18439	0.000591869	0.00674525	-1.11315	PCNP
P02686	0.368702	10.5036	4.18274	0.000594015	0.00675664	-1.11678	MBP
P04083	0.334239	14.9979	4.17584	0.000603052	0.00682269	-1.13193	ANXA1
A0A024RC78	0.246872	10.9162	4.17571	0.000603216	0.00682269	-1.1322	SEC11L1
Q6UX04	-0.465414	11.6956	-4.17565	0.000603296	0.00682269	-1.13233	CWC27
Q8TDQ7	-0.342106	10.6439	-4.17446	0.000604871	0.00682739	-1.13495	GNPDA2
O43765	-0.191172	12.5032	-4.16492	0.000617633	0.00694493	-1.15589	SGTA
A0A024R648	0.207399	11.392	4.16491	0.000617642	0.00694493	-1.15591	TIMM9
Q86W56	0.282023	11.9315	4.15836	0.000626565	0.00703185	-1.17029	PARG
Q9Y496	-0.493918	8.99196	-4.15649	0.000629125	0.00704716	-1.17438	KIF3A
Q86TI2	0.163054	12.4601	4.15395	0.000632638	0.00707306	-1.17996	DPP9
P08842	-0.264963	9.12652	-4.15302	0.000633929	0.00707407	-1.18201	STS
Q7RTS9	0.207524	9.44235	4.15048	0.000637461	0.00708272	-1.18758	DYM
O75145	-0.618072	7.8947	-4.15013	0.000637951	0.00708272	-1.18835	PPFIA3
Q9BUR5	0.316552	10.2748	4.14987	0.000638311	0.00708272	-1.18892	APOO
O60427	0.636352	9.66989	4.14217	0.000649163	0.0071896	-1.20582	FADS1
Q86YT6	-0.269021	10.7072	-4.14068	0.000651287	0.00719959	-1.20909	MIB1
A0A024R9N6	0.155544	14.7294	4.13771	0.000655528	0.0072329	-1.2156	EHD4
Q3V6T2	0.186904	13.9475	4.13678	0.000656863	0.00723409	-1.21764	CCDC88A
Q6FGY1	0.409588	12.7297	4.13342	0.000661713	0.0072739	-1.22501	HPCAL1
E5KNY5	0.178735	14.9264	4.13101	0.000665224	0.00729888	-1.23032	LRPPRC
P08754	0.248293	12.0027	4.12631	0.000672093	0.00736054	-1.24061	GNAI3
Q03701	0.238836	10.8899	4.12405	0.000675438	0.00737898	-1.24559	CEBPZ
B7Z5V6	-0.421196	9.69892	-4.12348	0.000676281	0.00737898	-1.24684
A0A4P8PLQ7	0.331683	9.73148	4.10961	0.000697133	0.00759244	-1.27727	NBDY
Q0VD83	-0.402543	12.5954	-4.10692	0.00070126	0.0076233	-1.28318	APOBR
Q9H7Z7	0.175294	13.0623	4.10044	0.000711289	0.00771808	-1.29741	PTGES2
Q5TZN6	-0.302439	7.97305	-4.09727	0.000716242	0.00775754	-1.30436	NOL3
Q96QA5	0.496844	11.9158	4.09399	0.000721406	0.00779912	-1.31155	GSDMA
A0A140VJQ4	-0.302941	11.5656	-4.09117	0.000725873	0.00783305	-1.31773
Q9NX14	0.369084	9.37825	4.08345	0.000738264	0.00795219	-1.33468	NDUFB11
Q7L9B9	0.408834	9.45365	4.08129	0.00074177	0.00796738	-1.33943	EEPD1
Q96FJ2	-0.225924	10.7715	-4.08091	0.000742378	0.00796738	-1.34025	DYNLL2
Q9Y3T9	0.219414	9.78047	4.07881	0.000745806	0.00798961	-1.34486	NOC2L
Q9BVK6	0.179061	13.1445	4.06995	0.000760437	0.00811232	-1.36431	TMED9
A0A024QZM9	-0.466602	12.0422	-4.06963	0.000760959	0.00811232	-1.365	PLAU
Q86UT6	-0.332302	11.6408	-4.069	0.000762013	0.00811232	-1.36639	NLRX1
A0A024R601	0.523823	9.98225	4.06855	0.000762767	0.00811232	-1.36738	CLN6
Q9NZ01	0.174456	12.4347	4.06569	0.00076756	0.00814858	-1.37365	TECR
Q8TBP6	0.293944	9.93686	4.0617	0.000774303	0.00820539	-1.3824	SLC25A40
P42081	-0.483304	11.84	-4.05836	0.00078	0.00825092	-1.38974	CD86
P17612	-0.182184	13.4919	-4.05626	0.000783594	0.00827408	-1.39434	PRKACA
O75691	0.339761	7.60206	4.05369	0.000788027	0.00829427	-1.39999	UTP20
O60704	0.369994	10.2988	4.05335	0.000788618	0.00829427	-1.40074	TPST2
A0A024R6A0	-0.584328	9.7996	-4.0527	0.000789729	0.00829427	-1.40214	ARG2
O75880	0.245936	9.87215	4.04864	0.000796792	0.00834293	-1.41105	SCO1
Q9UL01	-0.388157	10.0808	-4.04841	0.000797194	0.00834293	-1.41156	DSE
Q6PJ69	-0.235317	10.9266	-4.04543	0.000802427	0.0083828	-1.41811	TRIM65
O15231	-0.176631	12.661	-4.0428	0.000807072	0.0084017	-1.42388	ZNF185
Q7Z2K6	-0.276514	11.6009	-4.04154	0.000809296	0.0084017	-1.42663	ERMP1
O00461	0.296006	11.6581	4.04125	0.000809815	0.0084017	-1.42728	GOLIM4
P07919	0.219221	11.4158	4.04118	0.000809939	0.0084017	-1.42743	UQCRH
Q9H2D6	-0.193761	12.703	-4.0379	0.000815794	0.00844756	-1.43463	TRIOBP
Q9BQP7	0.441289	9.86731	4.03449	0.000821903	0.00849588	-1.4421	MGME1
P62072	0.274173	11.6989	4.03108	0.000828078	0.00854472	-1.44959	TIMM10
Q8IZ83	-0.133193	12.9061	-4.03002	0.000830011	0.00854597	-1.45192	ALDH16A1
Q9HB40	0.680215	12.5997	4.02942	0.0008311	0.00854597	-1.45323	SCPEP1
Q9H4E7	-0.217464	12.5187	-4.02696	0.000835592	0.00857719	-1.45862	DEF6
Q32P28	-0.228004	10.7838	-4.02532	0.000838605	0.00859127	-1.46222	P3H1
A0A024QZ03	-0.135237	13.7591	-4.02463	0.00083988	0.00859127	-1.46374	CCDC22
Q9H3K2	0.580167	11.5809	4.00762	0.00087181	0.00890243	-1.50105	GHITM
O75718	-0.298227	10.9184	-4.00588	0.000875144	0.00891817	-1.50487	CRTAP
Q9UFW8	0.280801	10.5528	4.00524	0.000876378	0.00891817	-1.50628	CGGBP1
O95219	-0.209512	12.1615	-4.00395	0.000878847	0.00892787	-1.50909	SNX4
Q9Y618	-0.274179	11.2506	-4.00156	0.000883473	0.00895942	-1.51434	NCOR2
Q8IXI1	0.335271	11.6881	3.98931	0.000907545	0.00918772	-1.54121	RHOT2
Q96Q11	0.128339	12.0555	3.98312	0.00091996	0.00928655	-1.55478	TRNT1
Q8NBS9	-0.169743	13.5108	-3.98287	0.000920459	0.00928655	-1.55533	TXNDC5
Q13542	-0.713304	6.81363	-3.97964	0.000927015	0.00933671	-1.56242	EIF4EBP2
Q7Z5R6	0.202972	12.392	3.97835	0.000929638	0.00934714	-1.56524	APBB1IP
Q6ZMI0	-0.163384	14.1282	-3.97688	0.000932633	0.00934715	-1.56845	PPP1R21
Q9UHC7	-0.456785	9.45975	-3.97679	0.000932823	0.00934715	-1.56866	MKRN1
Q6ZT12	-0.315653	7.23154	-3.97602	0.000934398	0.00934715	-1.57034	UBR3
P31641	0.532372	10.257	3.96776	0.000951491	0.009502	-1.58845	SLC6A6
O15382	0.288085	11.9061	3.96063	0.000966505	0.00963561	-1.60409	BCAT2
Q9UI08	0.213511	13.4246	3.95361	0.000981515	0.00976873	-1.61948	EVL
A0A384MTY2	0.273108	13.8279	3.94853	0.00099251	0.00986149	-1.63061
Q6PJI9	-0.22557	9.95302	-3.94278	0.00100512	0.00996998	-1.64321	WDR59
Q9HCE0	0.160371	11.7226	3.94013	0.00101098	0.0100112	-1.64901	EPG5
P11117	0.251337	12.621	3.93684	0.00101831	0.0100635	-1.65623	ACP2
A0A2X0SFF2	-0.259762	12.0635	-3.93624	0.00101967	0.0100635	-1.65756	FGD5
Q9Y6R7	0.333498	10.4315	3.93491	0.00102264	0.0100759	-1.66046	FCGBP
Q8TCT8	0.212885	10.8774	3.93211	0.00102895	0.0101212	-1.6666	SPPL2A
Q8NCN4	-0.24916	9.43488	-3.92918	0.00103559	0.0101694	-1.67302	RNF169
P20472	-0.627467	11.0216	-3.92678	0.00104106	0.0102062	-1.67828	PVALB
Q9NQR4	0.173974	13.324	3.92327	0.00104912	0.0102682	-1.68598	NIT2
P52701	-0.17911	11.289	-3.91917	0.00105861	0.0103438	-1.69496	MSH6
P08962	0.453923	12.5815	3.91648	0.00106486	0.0103877	-1.70084	CD63
O14548	0.26546	11.0434	3.91396	0.00107078	0.0104282	-1.70637	COX7A2L
A4VCI9	-0.309436	12.3288	-3.9132	0.00107256	0.0104283	-1.70803	PML
Q9UIB8	0.679716	11.973	3.91167	0.00107618	0.0104462	-1.71139	CD84
P09917	0.235784	14.0125	3.90775	0.00108548	0.0105191	-1.71997	ALOX5
P78381	0.316229	7.71947	3.90646	0.00108857	0.0105317	-1.7228	SLC35A2
Q9H446	0.184923	10.4173	3.89366	0.00111959	0.0108142	-1.75084	RWDD1
P39656	0.200235	13.2206	3.88626	0.00113794	0.0109734	-1.76704	DDOST
P42684	-0.49571	7.31409	-3.88483	0.00114151	0.0109898	-1.77016	ABL2
O15305	0.201109	11.7613	3.88375	0.00114423	0.0109981	-1.77254	PMM2
O60268	0.593709	8.72719	3.88219	0.00114815	0.0110177	-1.77595	KIAA0513
Q9UPT5	-0.201342	13.475	-3.87968	0.00115451	0.0110475	-1.78145	EXOC7
A0A024R120	0.413184	9.79601	3.87876	0.00115684	0.0110475	-1.78347	TFCP2
P43003	0.787887	10.9961	3.87804	0.00115866	0.0110475	-1.78504	SLC1A3
O00754	-0.223927	13.5918	-3.87801	0.00115875	0.0110475	-1.78511	MAN2B1
P23458	0.312612	12.7024	3.87299	0.0011716	0.011152	-1.7961	JAK1
P17931	0.258505	12.9441	3.85759	0.00121191	0.011517	-1.82982	LGALS3
P30043	0.124626	14.2493	3.85493	0.00121901	0.0115659	-1.83564	BLVRB
Q96EB3	-0.361686	8.81021	-3.84585	0.00124355	0.0117797	-1.85549	EEF1A1
O14613	-0.718642	8.81302	-3.84393	0.00124883	0.0117935	-1.85971	CDC42EP2
P09132	0.173006	11.6904	3.84386	0.00124901	0.0117935	-1.85985	SRP19
Q9Y385	0.353258	10.9781	3.8418	0.00125468	0.0118175	-1.86437	UBE2J1
Q6P1M0	0.145357	11.5865	3.84148	0.00125556	0.0118175	-1.86507	SLC27A4
A0A024R4E1	-0.437046	11.8298	-3.83662	0.00126903	0.0119252	-1.87569	NMNAT1
Q9NVE7	-0.154144	12.1519	-3.83432	0.00127547	0.0119667	-1.88074	PANK4
E9PRG8	-0.51193	9.26552	-3.82933	0.00128951	0.0120791	-1.89164	C11orf98
Q13153	0.202279	12.168	3.82495	0.00130199	0.0121767	-1.90123	PAK1
Q9Y6R9	-0.59894	9.58991	-3.8182	0.00132144	0.012339	-1.91599	CCDC61
Q8TEQ8	-0.222789	9.58787	-3.81697	0.001325	0.0123527	-1.91867	PIGO
Q8NBN7	-0.27143	10.9162	-3.81538	0.00132964	0.0123763	-1.92215	RDH13
G5E9Z2	0.273534	7.9198	3.81444	0.00133238	0.0123823	-1.9242	CLPTM1L
A0A384MQX5	-0.308854	11.3625	-3.81205	0.00133941	0.0124281	-1.92944	PEF1
Q14149	0.182457	12.9584	3.80578	0.00135798	0.0125805	-1.94314	MORC3
Q9Y4W2	-0.267621	11.4313	-3.80356	0.00136461	0.0126221	-1.94799	LAS1L
A0A024RAS3	0.233165	11.5193	3.79699	0.00138447	0.0127827	-1.96237
Q9NTJ4	-0.204113	12.5585	-3.79638	0.00138631	0.0127827	-1.96369	MAN2C1
Q8NBU5	-0.422059	8.38916	-3.78975	0.00140666	0.0129142	-1.97818	ATAD1
Q8IXH7	0.167135	11.0004	3.78975	0.00140666	0.0129142	-1.97818	NELFCD
Q9BWJ5	0.206946	11.8813	3.78959	0.00140714	0.0129142	-1.97853	SF3B5
Q16891	-0.235236	14.5951	-3.78328	0.0014268	0.0130742	-1.99232	IMMT
Q7Z3E5	0.208115	12.9627	3.77947	0.00143879	0.0131635	-2.00064	ARMC9
Q6YN16	0.212089	13.5978	3.77089	0.00146618	0.0133881	-2.0194	HSDL2
Q5TCZ1	-0.500451	9.74208	-3.76974	0.00146987	0.0133881	-2.0219	SH3PXD2A
Q96QR8	-0.136142	11.8701	-3.76966	0.00147015	0.0133881	-2.02209	PURB
A0A024RCB3	0.324276	10.546	3.76344	0.00149036	0.0135512	-2.03566	CD151
P13010	0.13993	15.2608	3.76162	0.00149633	0.0135846	-2.03964	XRCC5
P07942	-0.371945	11.8477	-3.75791	0.00150858	0.0136542	-2.04774	LAMB1
P23297	-0.764551	10.7831	-3.7579	0.00150863	0.0136542	-2.04778	S100A1
P08195	0.21953	13.3515	3.75073	0.00153256	0.0138494	-2.06342	SLC3A2
Q9BYI3	-0.219906	9.53192	-3.74971	0.00153602	0.0138595	-2.06566	FAM126A
Q9BYD1	0.15748	10.6178	3.74382	0.00155603	0.0140186	-2.07852	MRPL13
Q96RU3	0.144948	13.4384	3.73925	0.00157173	0.0141384	-2.08849	FNBP1
A0A090N8Z4	0.364165	11.3715	3.73199	0.00159699	0.0143437	-2.10434	IMAP1
B7Z2P6	0.266527	9.3365	3.72901	0.00160746	0.0144158	-2.11082
Q96EY4	0.425005	10.0585	3.72524	0.00162086	0.0145138	-2.11907	TMA16
P11234	0.133708	13.122	3.72142	0.0016345	0.0146	-2.12739	RALB
Q8TB22	0.366735	9.0819	3.72116	0.00163544	0.0146	-2.12796	SPATA20
P51688	-0.245958	9.6707	-3.71916	0.00164262	0.0146419	-2.13231	SGSH
Q92692	-0.362139	12.0792	-3.71191	0.00166899	0.0148525	-2.14812	NECTIN2
Q96C01	0.195971	11.8597	3.71122	0.00167154	0.0148525	-2.14964	FAM136A
P28907	0.769651	12.6564	3.7106	0.0016738	0.0148525	-2.15098	CD38
Q96I15	0.140749	12.6765	3.70931	0.00167855	0.0148722	-2.15379	SCLY
P78382	0.449056	7.75837	3.70278	0.00170281	0.0150645	-2.16804	SLC35A1
Q8WXE0	-0.507258	9.07468	-3.70111	0.00170908	0.0150973	-2.17168	CASKIN2
Q9P270	-0.311905	11.5778	-3.69996	0.0017134	0.0151128	-2.17419	SLAIN2
Q9Y484	-0.347206	9.91142	-3.69707	0.00172431	0.015183	-2.18049	WDR45
Q4G0N4	-0.193861	13.3165	-3.69649	0.00172651	0.015183	-2.18176	NADK2
Q9Y315	-0.150171	13.6527	-3.69284	0.00174039	0.0152823	-2.18971	DERA
O15511	0.210918	13.8379	3.69216	0.00174299	0.0152823	-2.19118	ARPC5
H7C1U3	-0.265952	9.57469	-3.68648	0.00176489	0.0154513	-2.20357	CC2D1B
Q5VUU6	0.245252	14.1176	3.67167	0.00182323	0.0159384	-2.23583	MNDA
Q00535	0.120798	12.1518	3.66629	0.0018449	0.0161039	-2.24755	CDK5
Q96A57	0.420297	8.29051	3.66062	0.00186802	0.0162816	-2.2599	TMEM230
P51572	0.20102	14.7388	3.65951	0.00187258	0.0162972	-2.26231	BCAP31
Q9P2W9	0.233807	11.7913	3.65634	0.00188566	0.0163869	-2.26921	STX18
Q16851	-0.294407	14.6901	-3.65427	0.00189424	0.0164168	-2.27371	UGP2
P13807	-0.280121	11.4798	-3.65417	0.00189468	0.0164168	-2.27394	GYS1
A0A024R3K7	0.208658	11.2433	3.65332	0.00189822	0.0164233	-2.27579	KCNJ5
Q96GF1	-0.481118	8.95939	-3.64803	0.00192041	0.016591	-2.28731	RNF185
Q6IAT9	-0.655182	11.0716	-3.64566	0.00193041	0.016653	-2.29246	PSMB6
A0A024R297	-0.397819	9.98307	-3.64051	0.00195237	0.0168178	-2.30367	SPIN
Q86YB8	0.209183	11.4671	3.63828	0.00196194	0.0168756	-2.30852	ERO1B
Q53T59	0.215583	12.6408	3.63248	0.0019871	0.0170671	-2.32114	HS1BP3
Q99538	0.507542	14.0901	3.62719	0.00201031	0.0172413	-2.33265	LGMN
Q6P587	0.146038	12.7976	3.62452	0.00202212	0.0172564	-2.33844	FAHD1
Q99766	-0.327196	8.65826	-3.62424	0.00202337	0.0172564	-2.33906	DMAC2L
P22415	0.227485	10.5015	3.62408	0.00202406	0.0172564	-2.3394	USF1
Q9UIJ7	-0.176399	13.5713	-3.62398	0.00202453	0.0172564	-2.33962	AK3
Q14315	-0.466037	11.8962	-3.62349	0.00202671	0.0172564	-2.34069	FLNC
Q14690	0.28564	11.74	3.6226	0.00203066	0.017265	-2.34262	PDCD11
P50995	0.154597	13.4686	3.62029	0.002041	0.0173193	-2.34765	ANXA11
B7Z2R7	0.33788	12.5863	3.61986	0.00204292	0.0173193	-2.34858	ACBD5
P82673	0.134659	11.0152	3.61326	0.00207275	0.0175469	-2.36294	MRPS35
A0A2R8Y566	-0.124582	12.5323	-3.61196	0.00207867	0.0175718	-2.36576	RELCH
P00441	0.126882	13.5319	3.61091	0.00208344	0.0175869	-2.36803	SOD1
Q9NZR1	0.312113	11.6154	3.60966	0.00208919	0.0176102	-2.37076	TMOD2
A8K5J1	-0.170737	12.4833	-3.60485	0.00211135	0.0177716	-2.3812	UMPS
P10109	0.236398	11.5645	3.59736	0.00214637	0.0180405	-2.39748	FDX1
P23219	-0.187572	12.2708	-3.59572	0.00215408	0.0180795	-2.40103	PTGS1
A0A024RAI1	0.138225	14.9092	3.59373	0.00216351	0.0181329	-2.40536	ACTR3
Q06830	0.178162	14.8753	3.59128	0.00217517	0.0182047	-2.41067	PRDX1
A0A024R1P2	-0.36613	11.4044	-3.58822	0.00218986	0.0183016	-2.41733	RAC2
Q8IUD2	-0.236462	12.5468	-3.58588	0.00220111	0.0183696	-2.42241	ERC1
O15460	-0.742967	7.00998	-3.58307	0.00221472	0.0184486	-2.4285	P4HA2
O94923	-0.290999	11.3606	-3.58264	0.00221684	0.0184486	-2.42945	GLCE
Q8NC56	-0.12033	12.6765	-3.58111	0.00222428	0.0184844	-2.43276	LEMD2
Q15363	0.266842	13.3686	3.578	0.00223949	0.0185846	-2.4395	TMED2
P36405	0.220678	12.5883	3.56964	0.00228095	0.0189021	-2.45765	ARL3
A8K287	0.175813	13.0177	3.56588	0.00229986	0.019032	-2.46581	SNAP23
Q96AT1	-0.361957	10.8253	-3.56381	0.00231035	0.019092	-2.47031	KIAA1143
Q96BR1	0.219059	11.6979	3.56231	0.00231793	0.0191278	-2.47355	SGK3
P08174	-0.683318	11.9274	-3.55999	0.00232975	0.0191968	-2.47858	CD55
A0A0S2Z4J1	-0.190668	14.9645	-3.55911	0.00233429	0.0191968	-2.4805	HSD17B4
Q9HC52	-0.577014	9.16176	-3.5586	0.00233687	0.0191968	-2.48159	CBX8
A0A024R240	-0.143549	12.8489	-3.55813	0.00233932	0.0191968	-2.48263	GNAQ
A0A024R9Z1	0.59187	10.532	3.55413	0.0023599	0.0193387	-2.49129	TMEM106B
A0A024R8Z5	0.320282	10.7133	3.55336	0.00236392	0.0193448	-2.49297	BRP44
A0A140VJE3	-0.158442	9.72138	-3.54602	0.00240225	0.0196311	-2.50886	METAP2
Q9H936	-0.17739	9.89134	-3.54493	0.00240804	0.0196512	-2.51125	SLC25A22
Q15257	-0.172722	13.2276	-3.54149	0.00242627	0.0197459	-2.5187	PTPA
Q9Y485	0.195625	13.1135	3.54096	0.0024291	0.0197459	-2.51985	DMXL1
O14966	0.249834	10.6559	3.54084	0.0024297	0.0197459	-2.52009	RAB29
P11498	0.182301	12.8266	3.53722	0.00244909	0.019876	-2.52794	PC
A0A2X0SFB3	0.265909	11.1529	3.52543	0.00251323	0.0203685	-2.55348	ARHGAP10
Q32P41	0.262186	11.1489	3.52401	0.00252105	0.0204039	-2.55655	TRMT5
O14841	0.18677	12.7644	3.51826	0.00255305	0.0206345	-2.569	OPLAH
Q6ZNF7	-0.215404	9.28437	-3.5173	0.00255843	0.0206497	-2.57108
P05556	-0.231127	13.967	-3.51371	0.00257866	0.0207845	-2.57886	ITGB1
Q9H8H3	0.331196	12.5709	3.51285	0.00258349	0.020795	-2.5807	METTL7A
Q6FIF0	0.219664	9.44044	3.5074	0.00261458	0.0210165	-2.59251	ZFAND6
P18858	-0.736302	10.2601	-3.50454	0.00263102	0.0211198	-2.5987	LIG1
A0A0S2Z502	0.713787	9.44346	3.50307	0.0026395	0.0211494	-2.60188	SLC7A7
Q9BQA9	0.332226	11.8039	3.50266	0.00264189	0.0211494	-2.60277	CYBC1
P17900	0.493165	12.5944	3.5006	0.0026538	0.0212126	-2.60721	GM2A
V9HWI3	0.293745	15.2762	3.50006	0.00265697	0.0212126	-2.60839	HEL-S-130P
P53582	0.119154	11.3476	3.49885	0.00266404	0.0212273	-2.61101	METAP1
P46019	-0.202396	9.00494	-3.49831	0.00266716	0.0212273	-2.61216	PHKA2
P36871	-0.137535	13.3358	-3.49704	0.00267461	0.0212273	-2.61491	PGM1
Q9Y2X0	0.17274	10.9183	3.4967	0.00267658	0.0212273	-2.61564	MED16
Q14247	-0.294584	12.5368	-3.49666	0.00267683	0.0212273	-2.61573	CTTN
A0A0S2Z4Q2	-0.813239	12.9569	-3.49498	0.00268672	0.0212771	-2.61937	TGFBI
P35749	-0.44928	13.4301	-3.49254	0.00270109	0.0213622	-2.62463	MYH11
P12314	0.237785	11.9029	3.49166	0.00270631	0.0213748	-2.62654	FCGR1A
P55160	0.237249	14.407	3.49071	0.00271196	0.0213907	-2.6286	NCKAP1L
A0A075B749	0.293794	13.6196	3.48904	0.00272193	0.0214392	-2.63222	PDE4DIP
Q8IXT5	-0.289083	9.27245	-3.48789	0.00272876	0.0214392	-2.63469	RBM12B
Q92734	-0.244992	12.4837	-3.48785	0.00272902	0.0214392	-2.63478	TFG
Q9UQQ2	-0.158846	9.50283	-3.48607	0.0027397	0.0214828	-2.63864	SH2B3
R4SBI6	0.231799	14.0004	3.48571	0.00274187	0.0214828	-2.63942	EPHX1
Q96NC0	0.213459	11.2779	3.48301	0.00275811	0.0215814	-2.64524	ZMAT2
P14868	0.124084	14.0446	3.47906	0.00278212	0.0217404	-2.65379	DARS1
Q96PY5	0.220892	13.6833	3.47528	0.00280524	0.021892	-2.66195	FMNL2
Q6NUK1	-0.155923	14.2442	-3.47354	0.00281591	0.0219462	-2.66569	SLC25A24
Q06187	0.248508	13.5806	3.46993	0.0028383	0.0220915	-2.6735	BTK
Q8NEW0	0.270697	10.5545	3.46879	0.00284539	0.0221174	-2.67596	SLC30A7
Q9UH65	0.125712	13.5976	3.46667	0.0028586	0.0221718	-2.68053	SWAP70
P00488	0.112049	17.9727	3.46618	0.00286167	0.0221718	-2.68159	F13A1
P43250	0.231388	9.16904	3.46587	0.00286367	0.0221718	-2.68228	GRK6
Q5T6V5	0.189612	13.238	3.46185	0.00288897	0.0223383	-2.69094	C9orf64
Q6NW34	0.282647	7.45784	3.4595	0.00290385	0.0224239	-2.69601	NEPRO
P61160	0.139065	14.4189	3.45834	0.00291124	0.0224516	-2.69851	ACTR2
A0A024R0N7	-0.214803	10.4983	-3.45402	0.00293895	0.0226085	-2.70785	SAMD4B
P51668	-0.282439	9.78163	-3.45393	0.00293953	0.0226085	-2.70804	UBE2D1
P61513	-0.242926	11.8842	-3.45337	0.0029431	0.0226085	-2.70924	RPL37A
Q99496	-0.152703	9.94499	-3.45065	0.00296068	0.0227139	-2.7151	RNF2
Q8NEU8	-0.195066	13.5073	-3.44754	0.00298095	0.0228056	-2.72183	APPL2
Q5JWF2	0.207537	12.5468	3.44744	0.00298157	0.0228056	-2.72203	GNAS
Q7L8L6	0.213097	11.0856	3.44622	0.00298957	0.0228056	-2.72467	FASTKD5
P51149	0.172875	14.1662	3.44555	0.00299397	0.0228056	-2.72612	RAB7A
P37837	0.135966	15.3059	3.44529	0.00299567	0.0228056	-2.72668	TALDO1
Q92688	0.181612	12.3743	3.44526	0.00299584	0.0228056	-2.72674	ANP32B
Q6P4A7	-0.341744	7.243	-3.44272	0.00301255	0.0229032	-2.73222	SFXN4
P51797	0.258152	10.1194	3.4414	0.0030213	0.0229155	-2.73507	CLCN6
P49411	0.102853	14.6297	3.44073	0.00302574	0.0229155	-2.73652	TUFM
Q9UDW1	0.373129	10.6388	3.44071	0.00302584	0.0229155	-2.73655	UQCR10
O00255	0.155582	10.7175	3.43971	0.00303246	0.0229361	-2.7387	MEN1
Q9Y394	0.18059	13.095	3.43659	0.00305327	0.0230566	-2.74544	DHRS7
A0A024RA70	0.299066	10.1435	3.43615	0.00305622	0.0230566	-2.74639	SNX10
Q9H2J4	0.218285	11.8198	3.42953	0.00310082	0.0233632	-2.76066	PDCL3
Q5IRN4	0.268581	7.98354	3.42603	0.00312466	0.0235128	-2.7682	MEF2D/DAZAP1 fusion
Q9Y2R0	0.260688	9.61085	3.42481	0.003133	0.0235311	-2.77082	COA3
O94956	-0.96687	11.736	-3.42451	0.00313508	0.0235311	-2.77148	SLCO2B1
Q9Y2E5	0.286183	10.9977	3.42204	0.00315205	0.0236256	-2.77679	MAN2B2
Q8TEM1	-0.194068	11.3231	-3.42151	0.0031557	0.0236256	-2.77793	NUP210
Q9BSF4	0.275478	10.2564	3.42006	0.00316571	0.0236705	-2.78105	TIMM29
A0A4D5RBK2	0.433736	8.57808	3.41811	0.0031793	0.023742	-2.78526
P42766	-0.72771	11.7796	-3.41079	0.00323056	0.0240943	-2.801	RPL35
Q13315	0.272821	13.9206	3.40783	0.00325158	0.0242204	-2.80738	ATM
P37198	0.220908	12.4411	3.40669	0.00325971	0.0242503	-2.80984	NUP62
Q5TGZ0	0.394846	9.68127	3.40553	0.00326801	0.0242813	-2.81234	MICOS10
A0A024R5X2	-0.128857	14.7544	-3.4026	0.00328898	0.0244064	-2.81863
Q15813	-0.12667	11.7467	-3.40165	0.00329585	0.0244138	-2.82069	TBCE
Q9NZK5	0.871742	10.7506	3.40121	0.00329901	0.0244138	-2.82163	ADA2
P32121	0.166686	13.2634	3.40074	0.00330241	0.0244138	-2.82264	ARRB2
Q9BUF5	-0.240709	12.5362	-3.39639	0.00333394	0.024616	-2.83199	TUBB6
Q13618	-0.139877	13.9369	-3.39463	0.00334682	0.0246802	-2.83578	CUL3
Q9NRN7	-0.171877	10.8583	-3.39154	0.0033695	0.0248164	-2.84242	AASDHPPT
P33527	0.240111	13.8964	3.39091	0.00337417	0.0248198	-2.84378	ABCC1
A0MNP2	0.234954	12.6953	3.38147	0.00344451	0.0253055	-2.86407	WDR57
Q9Y3E5	0.349111	11.4266	3.37553	0.00348956	0.0256046	-2.87684	PTRH2
B0AZS5	-0.499204	6.89715	-3.37434	0.00349863	0.0256083	-2.87939
Q6IB39	-0.284216	10.611	-3.37432	0.00349875	0.0256083	-2.87943	RNASE6
O00233	-0.246519	11.8495	-3.37044	0.00352855	0.0257943	-2.88776	PSMD9
P24666	0.152667	11.8016	3.36344	0.00358294	0.0261339	-2.90279	ACP1
Q9Y6V7	-0.423623	9.45068	-3.36332	0.00358387	0.0261339	-2.90304	DDX49
O14773	-0.169336	13.3689	-3.36102	0.00360192	0.0262321	-2.90798	TPP1
P85299	-0.225762	9.19826	-3.36047	0.00360625	0.0262321	-2.90916	PRR5
Q9H477	-0.276338	8.60005	-3.35796	0.00362609	0.0263178	-2.91455	RBKS
A0A024R7N2	0.217573	14.2311	3.35785	0.00362696	0.0263178	-2.91478	ATP13A1
Q15418	0.156124	12.8106	3.3554	0.00364643	0.0264239	-2.92004	RPS6KA1
P98066	-0.749273	11.5612	-3.35489	0.00365055	0.0264239	-2.92115	TNFAIP6
P05023	0.166255	15.0633	3.35421	0.00365595	0.0264305	-2.9226	ATP1A1
P31937	-0.240683	12.8653	-3.35355	0.00366118	0.0264359	-2.92401	HIBADH
P52888	0.184131	13.2699	3.35165	0.00367644	0.0264933	-2.92809	THOP1
A0A024R248	-0.357253	10.72	-3.35144	0.00367812	0.0264933	-2.92854	C9orf89
H9KV32	-0.735769	8.34135	-3.34703	0.00371376	0.0266918	-2.93801	CD200R1
P07203	-0.306074	13.6901	-3.3469	0.00371475	0.0266918	-2.93827	GPX1
P34896	0.143867	13.6119	3.34343	0.00374301	0.0268622	-2.94571	SHMT1
P57768	0.273679	7.7899	3.3398	0.00377284	0.0270433	-2.9535	SNX16
Q9UGV2	-0.150428	11.6941	-3.33596	0.00380458	0.0272377	-2.96173	NDRG3
Q9UBI6	0.214071	11.7897	3.33474	0.00381476	0.0272774	-2.96435	GNG12
Q06330	0.282603	12.7176	3.33087	0.00384706	0.027475	-2.97262	RBPJ
V9HWP2	-0.146099	16.0368	-3.33028	0.00385203	0.0274772	-2.97389	HEL-S-125m
B4DNR0	-0.445239	8.77865	-3.32435	0.00390223	0.0278016	-2.98659
P09038	-1.38501	8.79762	-3.32084	0.00393227	0.0279818	-2.99412	FGF2
Q8WW59	0.388957	11.2247	3.31887	0.00394922	0.0280497	-2.99833	SPRYD4
P13686	0.926418	9.08439	3.31842	0.00395303	0.0280497	-2.99928	ACP5
Q13636	-0.211876	12.3543	-3.31807	0.00395609	0.0280497	-3.00004	RAB31
Q13217	-0.178334	14.0893	-3.31604	0.00397364	0.0281403	-3.00438	DNAJC3
A0A024R3V8	-0.145121	11.8881	-3.31547	0.00397864	0.0281418	-3.00561	TSNAX
P55039	0.112586	12.5635	3.31388	0.00399245	0.0282057	-3.00901	DRG2
O60239	-0.342253	8.68522	-3.31055	0.0040215	0.0283586	-3.01612	SH3BP5
Q9BRJ6	-0.29979	9.74945	-3.3103	0.00402373	0.0283586	-3.01667	C7orf50
Q9NSK0	-0.201621	11.9892	-3.30777	0.00404599	0.0284815	-3.02208	KLC4
O43291	-0.527622	9.10087	-3.30606	0.00406115	0.028533	-3.02574	SPINT2
Q07352	-0.295653	10.4226	-3.30585	0.00406299	0.028533	-3.02619	ZFP36L1
P24071	-0.631264	10.896	-3.30314	0.00408708	0.0286144	-3.03198	FCAR
O00421	0.450104	9.20497	3.30299	0.0040884	0.0286144	-3.0323	CCRL2
A0A024R573	0.294364	11.5281	3.3029	0.00408916	0.0286144	-3.03248	ASRGL1
Q92982	-0.20264	10.6598	-3.30101	0.00410612	0.0286656	-3.03654	NINJ1
Q96N67	0.117342	13.4432	3.301	0.00410621	0.0286656	-3.03656	DOCK7
P42338	-0.251526	11.2408	-3.29925	0.00412185	0.0287408	-3.04029	PIK3CB
P36551	-0.275282	11.9858	-3.2972	0.00414038	0.0288358	-3.04468	CPOX
O75643	0.145037	15.4604	3.29486	0.00416152	0.0289489	-3.04967	SNRNP200
Q96PE3	-0.171732	11.6791	-3.29275	0.0041807	0.029048	-3.05418	INPP4A
P27987	0.308778	8.91652	3.29199	0.00418762	0.0290618	-3.0558	ITPKB
P27986	-0.109856	13.5353	-3.28735	0.00423021	0.0293228	-3.06571	PIK3R1
Q9H4L5	-0.22779	12.2639	-3.28486	0.00425326	0.0294412	-3.07104	OSBPL3
Q9ULZ3	0.183334	13.4251	3.28396	0.00426161	0.0294412	-3.07296	PYCARD
P21397	-0.403775	11.5583	-3.28305	0.00427003	0.0294412	-3.07489	MAOA
P24928	0.212758	13.7485	3.28292	0.00427126	0.0294412	-3.07517	POLR2A
P48735	-0.11188	15.062	-3.28281	0.00427227	0.0294412	-3.07541	IDH2
A0A343GF90	0.32923	9.77085	3.27837	0.00431381	0.0296927	-3.08488	COX2
Q9Y3R5	0.274971	11.8723	3.27442	0.00435115	0.0299148	-3.09332	DOP1B
Q8N6S5	-0.326663	6.89546	-3.27353	0.00435961	0.029927	-3.09523	ARL6IP6
O75947	0.180517	14.1399	3.27316	0.00436309	0.029927	-3.09601	ATP5PD
Q9BRX8	0.287119	12.3877	3.2652	0.00443941	0.0304151	-3.11299	PRXL2A
A0A024RBC5	0.198965	13.6213	3.26427	0.00444836	0.0304411	-3.11496	GNS
A5PL36	-0.193075	11.9961	-3.26151	0.00447519	0.0305891	-3.12085	USP19
P51812	0.139075	13.9101	3.25997	0.00449027	0.0306566	-3.12414	RPS6KA3
Q9Y2W6	-0.200665	12.986	-3.25673	0.0045221	0.0308382	-3.13105	TDRKH
H7C1N3	0.243242	9.29224	3.25545	0.00453469	0.0308883	-3.13377	BET1
Q04941	-0.472123	10.5845	-3.25335	0.00455543	0.0309938	-3.13824	PLP2
Q7Z6B7	-0.254767	10.3722	-3.24954	0.00459339	0.031216	-3.14636	SRGAP1
O75030	0.350457	11.5913	3.24777	0.00461117	0.0313007	-3.15014	MITF
Q9NR46	-0.181587	12.3869	-3.24161	0.00467338	0.0316865	-3.16324	SH3GLB2
Q8WW22	-0.250357	12.349	-3.2406	0.0046837	0.03172	-3.1654	DNAJA4
O75884	0.147542	11.3459	3.24004	0.00468937	0.0317219	-3.16658	RBBP9
Q7L2J0	-0.416131	10.9549	-3.23941	0.0046958	0.031729	-3.16792	MEPCE
E7EQ45	0.142713	11.2422	3.23821	0.00470805	0.0317753	-3.17047	AP5M1
Q5T7V8	-0.256507	10.7762	-3.23589	0.00473191	0.0318995	-3.17542	GORAB
A0A024R168	-0.626548	11.0177	-3.23429	0.00474842	0.0318995	-3.17882	NR4A3
Q96SQ9	0.313861	8.32994	3.23325	0.00475922	0.0318995	-3.18104	CYP2S1
P62256	-0.238272	11.8129	-3.23273	0.00476454	0.0318995	-3.18214	UBE2H
Q5SW79	-0.36362	14.6168	-3.23252	0.0047667	0.0318995	-3.18258	CEP170
O75569	-0.184224	11.3619	-3.23218	0.00477026	0.0318995	-3.18331	PRKRA
O15347	0.170101	11.4857	3.23198	0.00477234	0.0318995	-3.18373	HMGB3
P58546	0.179572	12.6503	3.23182	0.00477399	0.0318995	-3.18407	MTPN
O43567	0.273953	12.6727	3.23171	0.00477518	0.0318995	-3.18432	RNF13
O75558	0.22446	12.7016	3.23087	0.00478388	0.0319214	-3.1861	STX11
O94967	0.258323	10.8678	3.22987	0.0047943	0.0319266	-3.18822	WDR47
O95976	0.31611	10.3236	3.22976	0.00479549	0.0319266	-3.18847	IGSF6
Q9NP97	0.187876	10.6337	3.22887	0.00480475	0.0319522	-3.19035	DYNLRB1
Q9NR50	0.218073	12.5788	3.22817	0.00481205	0.0319646	-3.19184	EIF2B3
A0A024R983	0.194722	13.828	3.22671	0.00482738	0.0319922	-3.19494	TROVE2
Q9BU76	0.295056	7.96734	3.22554	0.00483964	0.0319922	-3.19742	MMTAG2
A0A024QZY5	0.147436	13.0754	3.22543	0.00484082	0.0319922	-3.19766	PRPF4B
Q53XM7	-0.107662	12.9547	-3.22538	0.0048413	0.0319922	-3.19776	VAPB
O60749	-0.121083	15.1289	-3.22519	0.00484336	0.0319922	-3.19818	SNX2
P17858	0.148911	14.4558	3.22437	0.00485199	0.0320133	-3.19991	PFKL
Q5JTZ9	-0.174752	12.5413	-3.2232	0.00486436	0.0320591	-3.20241	AARS2
O60760	-0.267354	12.8812	-3.22116	0.00488594	0.0321653	-3.20673	HPGDS
Q9Y6D9	-0.151699	12.4807	-3.21999	0.00489843	0.0322116	-3.20923	MAD1L1
Q5JPE7	0.16746	13.9054	3.2187	0.00491217	0.0322659	-3.21196	NOMO2
P20020	0.160553	14.2355	3.21678	0.00493277	0.0323651	-3.21605	ATP2B1
Q5T0D9	0.311945	9.90948	3.21283	0.00497531	0.0326079	-3.22444	TPRG1L
Q14554	-0.410927	9.90716	-3.21203	0.00498395	0.0326282	-3.22614	PDIA5
P62873	0.181048	12.9257	3.21063	0.00499909	0.0326911	-3.2291	GNB1
Q9BUP3	0.27441	12.2655	3.20959	0.00501041	0.0327288	-3.23131	HTATIP2
Q96DF8	0.240774	8.23014	3.20616	0.00504794	0.0329075	-3.2386	ESS2
A0A140VK19	0.15746	14.1048	3.20607	0.00504895	0.0329075	-3.23879
P48960	0.268787	11.2764	3.20506	0.00506001	0.0329432	-3.24093	ADGRE5
Q9HAS0	-0.121952	7.50049	-3.20362	0.00507584	0.0330098	-3.24398	C17orf75
Q06210	-0.205194	13.7074	-3.20181	0.00509588	0.0331036	-3.24783	GFPT1
Q9BSQ5	0.359497	6.9599	3.20086	0.00510637	0.0331352	-3.24984	CCM2
O00148	0.241509	13.6562	3.19833	0.00513458	0.0332816	-3.25522	DDX39A
Q66GS9	-0.279963	11.2755	-3.19437	0.00517889	0.0334994	-3.26361	CEP135
P20292	0.377635	11.4031	3.19425	0.00518027	0.0334994	-3.26387	ALOX5AP
Q9NQS5	-0.512754	12.2315	-3.19381	0.00518524	0.0334994	-3.2648	GPR84
A0A384MDW7	0.238747	13.7418	3.18821	0.00524864	0.0338718	-3.27667	ECHS1
Q13610	0.335504	10.8401	3.18725	0.00525959	0.0339053	-3.2787	PWP1
Q86X55	0.166732	12.6761	3.18588	0.00527534	0.0339697	-3.28162	CARM1
Q9UNF1	-0.145625	12.8651	-3.1827	0.00531184	0.0341674	-3.28835	MAGED2
Q9Y478	0.243827	12.248	3.17609	0.00538863	0.0346235	-3.30235	PRKAB1
H0YIV9	0.196532	9.42468	3.17435	0.00540906	0.034717	-3.30604
P62070	-0.435396	9.86042	-3.17336	0.00542062	0.034735	-3.30813	RRAS2
P07384	0.135359	14.2367	3.17311	0.00542366	0.034735	-3.30867	CAPN1
Q96RN5	0.180026	9.72795	3.17159	0.00544153	0.0348116	-3.31188	MED15
Q9GZN8	0.293133	11.1727	3.1706	0.00545323	0.0348263	-3.31398	C20orf27
Q9H081	-0.396519	10.0882	-3.1704	0.00545564	0.0348263	-3.31441	MIS12
Q9BVC6	0.219736	11.2276	3.16747	0.0054904	0.0350102	-3.3206	TMEM109
Q9BVQ7	0.182429	9.467	3.166	0.00550795	0.0350841	-3.32371	SPATA5L1
A0A024R0W3	-0.248874	8.34434	-3.16148	0.00556225	0.0353918	-3.33328	SLC38A2
Q8WVM8	0.150074	13.9187	3.15979	0.00558258	0.0354828	-3.33684	SCFD1
P50570	-0.209285	15.0442	-3.15759	0.00560934	0.0356144	-3.3415	DNM2
P11233	0.20928	12.1342	3.15089	0.00569141	0.0360967	-3.35566	RALA
Q9Y2X7	-0.22099	11.4139	-3.14892	0.00571581	0.0362124	-3.35983	GIT1
P17152	0.256597	9.58459	3.14619	0.00574972	0.0363625	-3.36559	TMEM11
A0A024R0B7	0.459841	10.0165	3.14602	0.00575184	0.0363625	-3.36595	TMEM77
Q04760	-0.24364	12.8063	-3.14405	0.00577644	0.0364764	-3.37011	GLO1
O14976	-0.128938	14.1989	-3.14359	0.00578224	0.0364764	-3.37108	GAK
Q9ULE6	0.166838	11.3934	3.14225	0.00579906	0.0365427	-3.37391	PALD1
O75888	-0.572639	8.96386	-3.14176	0.00580516	0.0365427	-3.37494	TNFSF13
A8KAL2	0.149395	13.1829	3.13942	0.00583475	0.0366898	-3.37989
L0R6Q1	0.184796	12.3681	3.13397	0.00590403	0.0370859	-3.39139	SLC35A4
Q92504	-0.225385	10.2186	-3.13274	0.00591984	0.0371456	-3.39399	SLC39A7
O43933	-0.329445	8.35189	-3.13122	0.00593931	0.0372281	-3.39719	PEX1
Q96LJ7	-0.171031	10.7379	-3.13058	0.00594753	0.03724	-3.39854	DHRS1
Q06481	0.165746	12.6316	3.12849	0.00597453	0.0373694	-3.40295	APLP2
Q96NT0	0.361208	9.07184	3.12796	0.00598135	0.0373723	-3.40406	CCDC115
Q9H9J2	0.149944	11.222	3.12594	0.00600765	0.0374969	-3.40833	MRPL44
Q9UBI9	-0.288555	7.37106	-3.12461	0.00602488	0.0375647	-3.41112	HECA
Q9BPW9	0.313188	7.72912	3.12314	0.00604416	0.037645	-3.41423	DHRS9
A0A024R277	0.120197	12.3509	3.12235	0.00605451	0.0376696	-3.41589	SPTLC1
O00571	-0.21277	14.5758	-3.12147	0.00606605	0.0377017	-3.41775	DDX3X
Q86VP6	-0.143812	14.7556	-3.11606	0.00613745	0.0381052	-3.42914	CAND1
D3DV11	-0.601336	6.09217	-3.11558	0.00614393	0.0381053	-3.43016	FAM63A
A0A024RB14	-0.517968	10.6394	-3.11462	0.00615672	0.0381445	-3.43219	RPS26
P42785	-0.373628	11.1448	-3.11225	0.00618837	0.038283	-3.43718	PRCP
Q9Y5L0	0.297795	12.7375	3.11197	0.00619208	0.038283	-3.43776	TNPO3
Q8IXM2	0.225035	12.2797	3.11033	0.00621407	0.0383787	-3.44121	BAP18
Q8NEL9	0.514898	6.0103	3.10495	0.0062869	0.0387879	-3.45254	DDHD1
Q6FG99	0.196649	12.593	3.10097	0.00634127	0.0390366	-3.46092	RPLP1
Q9HBL7	-0.196026	11.6955	-3.10072	0.00634464	0.0390366	-3.46144	PLGRKT
Q96LR5	0.23602	9.6949	3.10054	0.00634709	0.0390366	-3.46181	UBE2E2
A4D275	0.170374	13.7597	3.09839	0.00637674	0.0391781	-3.46634	ARPC1B
Q9Y6E2	-0.260329	10.379	-3.09768	0.0063865	0.0391971	-3.46783	BZW2
P11908	0.22562	12.8607	3.09374	0.00644118	0.0394916	-3.47612	PRPS2
A0A024R562	-0.415034	7.27245	-3.09234	0.0064607	0.039525	-3.47906	BAD
B2RTS4	-0.280866	10.4082	-3.09196	0.00646597	0.039525	-3.47985	CEP170
B4DLN1	0.140638	12.4536	3.09169	0.00646974	0.039525	-3.48042
Q53LP3	-0.310314	10.6693	-3.09143	0.00647346	0.039525	-3.48098	SOWAHC
Q6ZW49	-0.264784	9.51259	-3.09075	0.00648289	0.0395416	-3.48239	PAXIP1
P24539	0.118434	13.431	3.08846	0.00651514	0.0396972	-3.48722	ATP5PB
Q53FJ5	0.292849	15.2498	3.08796	0.00652218	0.0396991	-3.48827
Q9UEI6	-0.442469	9.96626	-3.08677	0.00653892	0.0397599	-3.49076
Q96DG6	0.316951	10.7792	3.08361	0.00658376	0.0399912	-3.4974	CMBL
Q9BXW6	0.322219	12.4781	3.08028	0.00663127	0.0402383	-3.50439	OSBPL1A
Q01469	0.186604	14.1112	3.07776	0.00666748	0.0404053	-3.50968	FABP5
Q15036	0.155998	12.7972	3.07654	0.00668514	0.0404053	-3.51225	SNX17
Q5JU69	-0.284152	9.75487	-3.07653	0.00668523	0.0404053	-3.51226	TOR2A
E5KMT5	0.158684	11.8271	3.07595	0.00669371	0.0404053	-3.51349
V9HWE1	0.344699	16.7946	3.07583	0.00669536	0.0404053	-3.51373	HEL113
P18084	0.382758	12.886	3.07552	0.00669993	0.0404053	-3.5144	ITGB5
Q9BT09	0.14835	12.8045	3.06653	0.00683126	0.0411552	-3.53325	CNPY3
P51948	0.122088	10.5339	3.06347	0.0068765	0.0413854	-3.53966	MNAT1
Q96J01	0.132668	10.2851	3.05915	0.00694101	0.0417311	-3.54873	THOC3
O94830	-0.198153	8.65567	-3.05454	0.00701031	0.0421047	-3.55837	DDHD2
Q9Y2G8	0.144067	11.1851	3.05216	0.0070465	0.042279	-3.56337	DNAJC16
Q9NWR8	0.309533	9.20865	3.05109	0.0070627	0.0422818	-3.56559	MCUB
P16455	0.279686	9.98565	3.05084	0.00706652	0.0422818	-3.56612	MGMT
Q8TEX9	0.254586	11.3931	3.05071	0.0070685	0.0422818	-3.56639	IPO4
A0A0F7G8J1	-0.430769	9.40607	-3.04979	0.00708259	0.0422831	-3.56832	PLG
Q7L576	0.174162	14.9219	3.04976	0.00708306	0.0422831	-3.56839	CYFIP1
P32189	-0.378123	13.5194	-3.04796	0.00711059	0.0424018	-3.57215	GK
Q6FIC5	0.272632	13.4185	3.04752	0.00711734	0.0424018	-3.57307	CLIC4
Q96F63	-0.287559	8.81529	-3.04671	0.00712977	0.0424329	-3.57477	CCDC97
Q8N357	0.361081	9.20296	3.04168	0.00720753	0.0428122	-3.58529	SLC35F6
Q59GJ0	-0.149104	13.6298	-3.04165	0.00720802	0.0428122	-3.58535
P41250	-0.161291	14.1857	-3.03998	0.00723397	0.042923	-3.58884	GARS1
Q5H8A4	0.372623	10.1989	3.03689	0.00728234	0.0431665	-3.5953	PIGG
Q9H792	-0.294337	11.6514	-3.03616	0.0072938	0.043191	-3.59683	PEAK1
P16333	0.171648	12.8807	3.03388	0.00732978	0.0433162	-3.6016	NCK1
P04035	0.834254	8.52273	3.03325	0.00733968	0.0433162	-3.60291	HMGCR
P41240	0.162145	13.4254	3.0328	0.00734686	0.0433162	-3.60386	CSK
Q16739	0.470194	11.2216	3.03257	0.00735055	0.0433162	-3.60434	UGCG
Q15061	0.226816	10.9115	3.03249	0.0073517	0.0433162	-3.6045	WDR43
Q9BVC5	-0.224094	9.24301	-3.03152	0.0073672	0.0433642	-3.60654	C2orf49
A0A024RBH0	-0.215327	10.8482	-3.03103	0.00737498	0.0433666	-3.60756	PCTK2
A0A0S2Z391	-0.571882	8.89352	-3.02744	0.00743227	0.0436599	-3.61506	BAK1
I4AY87	-0.506918	9.41408	-3.02672	0.0074438	0.0436842	-3.61657	MIF
Q13277	0.180184	11.7095	3.02594	0.00745635	0.0437142	-3.6182	STX3
Q92544	0.289344	12.5618	3.02509	0.00746993	0.0437503	-3.61996	TM9SF4
Q8N5M4	-0.542703	9.93586	-3.0242	0.00748429	0.0437909	-3.62182	TTC9C
A0A5E4	-0.701247	10.4102	-3.02291	0.00750504	0.0438687	-3.62451
Q9BWH2	0.136776	12.2093	3.01984	0.00755497	0.0441168	-3.63093	FUNDC2
Q9H9Y6	-0.221262	9.96449	-3.01228	0.00767896	0.0447629	-3.64671	POLR1B
Q8ND30	-0.218186	10.0211	-3.01216	0.00768081	0.0447629	-3.64694	PPFIBP2
Q15654	-0.242972	10.8834	-3.00601	0.00778328	0.0453153	-3.65977	TRIP6
Q7LBC6	0.15292	12.3319	3.00294	0.00783474	0.0455699	-3.66616	KDM3B
Q7L5N7	-0.236448	13.3567	-3.0023	0.00784565	0.0455883	-3.6675	LPCAT2
Q6P2Q9	0.153513	15.3139	3.00141	0.00786059	0.0456059	-3.66935	PRPF8
P83111	0.136685	13.9828	3.0012	0.00786416	0.0456059	-3.66978	LACTB
A0A024R0Q4	0.318482	12.8525	3.00035	0.00787853	0.0456083	-3.67155	PLD3
P14324	0.237688	12.2901	3.00026	0.00788005	0.0456083	-3.67174	FDPS
Q9NZ43	0.0998245	11.5674	2.99897	0.00790205	0.0456908	-3.67444	USE1
V9HWD3	-0.1637	12.3275	-2.99849	0.00791019	0.045693	-3.67544	HEL117
Q8N4V1	0.240381	10.6884	2.99702	0.00793523	0.0457927	-3.6785	MMGT1
O75935	-0.14945	12.864	-2.99531	0.0079644	0.0459161	-3.68205	DCTN3
O60547	0.201227	11.4003	2.99234	0.00801549	0.0461655	-3.68824	GMDS
Q15269	0.204363	8.70703	2.99081	0.00804188	0.0462362	-3.69142	PWP2
P78527	0.141435	16.6769	2.99072	0.00804346	0.0462362	-3.69161	PRKDC
Q8N6G5	0.267469	10.7907	2.98987	0.00805816	0.0462755	-3.69337	CSGALNACT2
A0A024R3V7	-0.167721	10.9717	-2.9893	0.00806808	0.0462874	-3.69456	NIF3L1
A0A024QYX3	-0.336154	10.8832	-2.9835	0.00816929	0.0468167	-3.70663	RBM3
P07711	-0.197387	13.2417	-2.98286	0.00818054	0.0468167	-3.70796	CTSL
Q6QNY0	-0.210075	10.085	-2.98238	0.00818902	0.0468167	-3.70896	BLOC1S3
Q96R05	0.317341	11.3167	2.9812	0.00820985	0.0468167	-3.71142	RBP7
Q08334	-0.419778	9.31362	-2.98108	0.00821195	0.0468167	-3.71167	IL10RB
A0A0A6YYL6	-0.593914	13.3935	-2.9807	0.00821863	0.0468167	-3.71245	RPL17-C18orf32
P33121	0.219818	15.3613	2.98046	0.00822286	0.0468167	-3.71295	ACSL1
O43324	-0.233072	11.9811	-2.98023	0.00822682	0.0468167	-3.71341	EEF1E1
Q9UHB9	0.0881645	13.198	2.97995	0.00823185	0.0468167	-3.71401	SRP68
Q8TCU6	-0.147083	13.9092	-2.97794	0.00826751	0.0469741	-3.71819	PREX1
A0A024R6K8	0.340902	14.4837	2.97533	0.00831392	0.0471923	-3.7236	WARS
P36915	-0.19259	12.0766	-2.97217	0.00837054	0.0474675	-3.73016	GNL1
A0A024R5S4	-0.146699	12.6723	-2.97173	0.00837852	0.0474675	-3.73109	USP8
A0A024R1J5	-0.301218	10.3107	-2.97124	0.00838733	0.0474718	-3.7321	PICK1
A0A0S2Z5D4	-0.142161	12.332	-2.96976	0.00841396	0.0475768	-3.73517	DCTN4
Q9UJX4	0.193706	10.5464	2.96862	0.00843461	0.0476478	-3.73754	ANAPC5
Q8NFW8	-0.154817	13.33	-2.96813	0.00844361	0.047653	-3.73857	CMAS
A0A384NY87	0.136818	13.9082	2.9662	0.00847856	0.0478044	-3.74256
P51397	0.191925	10.3527	2.96558	0.00848994	0.0478229	-3.74386	DAP
Q99643	0.62755	11.5326	2.96314	0.00853449	0.0480279	-3.74891	SDHC
P35475	-0.251549	10.5264	-2.96235	0.00854892	0.0480632	-3.75055	IDUA
Q9NQ34	-0.172646	10.27	-2.96098	0.00857409	0.0481587	-3.75339	TMEM9B
P15498	-0.106684	14.6078	-2.9598	0.00859591	0.048179	-3.75584	VAV1
Q5R3I4	0.325	8.54132	2.95952	0.00860101	0.048179	-3.75642	TTC38
Q05823	-0.209533	11.298	-2.95946	0.00860222	0.048179	-3.75655	RNASEL
Q96BW5	-0.227804	12.4463	-2.95625	0.00866163	0.0484656	-3.7632	PTER
Q9NY93	0.271488	9.14153	2.95353	0.00871222	0.0487025	-3.76883	DDX56
A0A0U1RRL7	0.467002	5.58601	2.95091	0.00876131	0.0489305	-3.77426	MMP24OS
Q93052	-0.216423	13.4068	-2.94913	0.00879484	0.0490712	-3.77795	LPP
Q02750	-0.198921	12.2755	-2.9473	0.00882947	0.0492179	-3.78174	MAP2K1
Q969F1	0.242729	7.89109	2.94682	0.00883853	0.0492217	-3.78273	GTF3C6
Q12846	0.201573	12.9234	2.94635	0.0088475	0.0492252	-3.78371	STX4
Q96A25	-0.298482	10.7169	-2.94572	0.00885939	0.0492448	-3.78501	TMEM106A
Q5TFE4	-0.196339	12.9242	-2.94265	0.00891791	0.0495234	-3.79137	NT5DC1
A0A024R892	0.216023	7.94514	2.93702	0.00902615	0.0500773	-3.80301	LRRC8A
Q96C11	-0.310065	10.4005	-2.93558	0.00905417	0.0501855	-3.80601	FGGY
A0A024R5K1	0.128666	13.7422	2.93405	0.00908378	0.0503023	-3.80916	CORO1B
Q8TBX8	-0.165202	11.3852	-2.93231	0.0091177	0.0504427	-3.81275	PIP4K2C
P41595	-0.326275	8.17829	-2.93173	0.00912904	0.0504581	-3.81395	HTR2B
A0A024R8U8	-0.24033	9.52679	-2.93039	0.00915537	0.0505427	-3.81673	CANT1
P12956	0.108742	15.2279	2.93008	0.00916151	0.0505427	-3.81738	XRCC6
Q14376	-0.183529	12.673	-2.92759	0.00921048	0.0507653	-3.82252	GALE
A0A140VK74	-0.145635	11.2359	-2.92522	0.00925724	0.0509754	-3.82741
Q8ND24	-0.171898	11.6342	-2.92428	0.00927584	0.0509922	-3.82934	RNF214
P28370	-0.31001	10.6012	-2.9242	0.00927761	0.0509922	-3.82953	SMARCA1
Q9HBL8	-0.255437	10.3175	-2.9229	0.00930333	0.0510563	-3.8322	NMRAL1
O15144	0.164351	14.8066	2.92274	0.00930659	0.0510563	-3.83254	ARPC2
O14686	-0.24373	9.63081	-2.92185	0.00932439	0.0510917	-3.83438	KMT2D
Q96HN2	0.143261	11.3245	2.92155	0.00933039	0.0510917	-3.835	AHCYL2
E1NZA1	0.127039	15.2018	2.91985	0.00936432	0.0512299	-3.8385	PRIC295
E5KRX5	0.209289	11.2341	2.91681	0.00942539	0.0514733	-3.84477	SURF1
Q53EL6	0.539708	10.4514	2.91664	0.00942886	0.0514733	-3.84513	PDCD4
P61011	0.10676	13.7046	2.91633	0.00943503	0.0514733	-3.84576	SRP54
Q5SSJ5	-0.330213	13.9671	-2.91551	0.00945171	0.0515077	-3.84746	HP1BP3
P49257	0.14277	13.8161	2.91516	0.00945881	0.0515077	-3.84818	LMAN1
Q6FHU2	-0.119118	13.5443	-2.91108	0.00954173	0.0518995	-3.8566	PGAM1
P13073	0.241143	13.1075	2.91075	0.00954838	0.0518995	-3.85727	COX4I1
Q6ZS11	-0.292508	7.89253	-2.90955	0.009573	0.0519854	-3.85975	RINL
O43572	-0.125935	12.3264	-2.90727	0.00961982	0.0521471	-3.86445	AKAP10
Q96I51	0.162161	9.35693	2.90684	0.00962872	0.0521471	-3.86535	RCC1L
O43504	0.168417	11.6623	2.90681	0.00962933	0.0521471	-3.86541	LAMTOR5
A0A024R9D3	0.115512	12.9513	2.90511	0.00966433	0.0522886	-3.8689	RPL30
Q63HQ0	-0.190343	10.6944	-2.90402	0.0096869	0.0523239	-3.87115	AP1AR
P62910	-0.437625	12.6316	-2.90394	0.00968862	0.0523239	-3.87132	RPL32
P32519	0.210904	10.454	2.90317	0.00970451	0.0523617	-3.8729	ELF1
Q8NFH5	-0.173205	10.9452	-2.90199	0.00972907	0.0524462	-3.87534	NUP35
Q9NW61	0.282921	6.03865	2.89997	0.00977121	0.0526252	-3.8795	PLEKHJ1
Q9Y259	0.17261	11.3767	2.8989	0.00979345	0.0526781	-3.88169	CHKB
Q16678	0.51082	10.4901	2.89864	0.00979891	0.0526781	-3.88223	CYP1B1
Q6P996	0.130816	12.2868	2.89	0.00998149	0.0535695	-3.90001	PDXDC1
Q9H082	-0.165202	10.5598	-2.88958	0.0099905	0.0535695	-3.90088	RAB33B
Q567U6	-0.115548	13.8482	-2.88951	0.00999201	0.0535695	-3.90103	CCDC93
A0A140VJF4	0.110312	13.8156	2.88715	0.0100424	0.0537458	-3.90587
Q8NBK3	-0.352161	10.9354	-2.88712	0.0100431	0.0537458	-3.90594	SUMF1
Q96JJ3	0.108143	13.7345	2.88517	0.0100851	0.0539212	-3.90995	ELMO2
Q8WV93	-0.270897	7.90591	-2.88416	0.0101068	0.0539633	-3.91202	AFG1L
Q9BZQ6	-0.147908	11.9598	-2.8838	0.0101146	0.0539633	-3.91277	EDEM3
Q13371	0.211325	9.27662	2.88353	0.0101204	0.0539633	-3.91332	PDCL
Q8TB03	-0.151834	11.7184	-2.88032	0.0101899	0.0542849	-3.91991	CXorf38
P26572	0.193848	11.9985	2.87965	0.0102046	0.0543139	-3.92129	MGAT1
O75586	-0.212903	9.09537	-2.87638	0.0102761	0.0546449	-3.92801	MED6
P15927	0.172188	11.9916	2.87348	0.0103397	0.0549339	-3.93395	RPA2
Q9UHD9	0.219031	11.6108	2.86853	0.0104497	0.0554491	-3.94413	UBQLN2
Q9H2W1	0.342575	11.0291	2.86804	0.0104604	0.0554491	-3.94512	MS4A6A
Q9NUU6	0.222345	12.4188	2.86776	0.0104667	0.0554491	-3.9457	OTULINL
Q5UIP0	0.193874	12.4151	2.86742	0.0104743	0.0554491	-3.9464	RIF1
P55084	0.112462	14.6839	2.86698	0.0104843	0.0554518	-3.94731	HADHB
P53999	0.143527	13.4312	2.86635	0.0104984	0.0554766	-3.9486	SUB1
P56962	-0.186901	10.4127	-2.8658	0.0105107	0.0554918	-3.94973	STX17
Q96AB3	-0.200338	10.2467	-2.8636	0.0105601	0.055703	-3.95424	ISOC2
O43374	-0.321261	12.0856	-2.86108	0.010617	0.0559528	-3.9594	RASA4
Q96M96	-0.159156	10.9872	-2.8568	0.0107143	0.0564154	-3.96818	FGD4
Q658Y4	-0.111303	12.5302	-2.85536	0.010747	0.0565371	-3.97111	FAM91A1
Q8NF37	-0.244563	12.6846	-2.85373	0.0107846	0.056684	-3.97446	LPCAT1
Q52LJ0	0.109138	12.5521	2.85266	0.0108091	0.0567623	-3.97665	FAM98B
P13987	0.233078	11.1588	2.85157	0.0108344	0.0568444	-3.97889	CD59
Q96BW9	0.214583	9.6144	2.85085	0.0108508	0.0568799	-3.98035	TAMM41
Q9BQ70	0.218578	11.7056	2.84983	0.0108746	0.0569537	-3.98245	TCF25
Q86WW8	0.295856	10.0939	2.84826	0.0109109	0.0570643	-3.98566	COA5
P40939	0.124809	15.2956	2.84808	0.010915	0.0570643	-3.98602	HADHA
B4DZC9	-0.19619	7.81367	-2.84724	0.0109347	0.0571166	-3.98775
Q5MNZ6	-0.179387	11.4299	-2.84444	0.011	0.0573698	-3.99347	WDR45B
P30876	0.168453	13.1459	2.84433	0.0110027	0.0573698	-3.9937	POLR2B
A0A024R755	-0.518615	11.0257	-2.84343	0.0110237	0.0574044	-3.99553	CALU
A0A090N8Y2	-0.118492	15.4301	-2.84321	0.0110288	0.0574044	-3.99598	ERP70
Q9H8W4	0.167678	11.7567	2.84278	0.0110389	0.0574062	-3.99686	PLEKHF2
Q9BPX1	-0.409884	9.74027	-2.84215	0.0110537	0.0574326	-3.99815	HSD17B14
A0A024R5L8	-0.253912	9.13377	-2.84139	0.0110718	0.0574757	-3.99971	STARD10
B9EEN6	0.614101	8.93592	2.84003	0.0111039	0.0575915	-4.00249	NADH5
Q9NRY2	0.17536	9.57292	2.83867	0.0111359	0.0577068	-4.00526	INIP
Q9UKG1	0.0817989	13.3112	2.83212	0.0112924	0.0584662	-4.01866	APPL1
A0A024RAV8	0.394408	10.6124	2.83155	0.0113059	0.058485	-4.01981	BHLHB3
Q9P2F8	-0.188701	10.8212	-2.83109	0.011317	0.0584909	-4.02075	SIPA1L2
Q99836	0.207543	12.2068	2.83064	0.011328	0.0584964	-4.02168	MYD88
Q9Y3D6	0.24217	12.3858	2.83022	0.011338	0.0584971	-4.02253	FIS1
Q8WTT2	0.214523	11.5636	2.82642	0.0114301	0.0589059	-4.0303	NOC3L
A0A024R7T4	0.316244	10.2775	2.82612	0.0114373	0.0589059	-4.0309	ZNF22
P05455	0.174949	15.1846	2.82389	0.0114917	0.0591136	-4.03545	SSB
P23396	0.157428	14.4509	2.82364	0.0114977	0.0591136	-4.03595	RPS3
P98082	0.139036	14.789	2.82231	0.0115302	0.0591817	-4.03866	DAB2
O75191	0.271168	10.2688	2.82204	0.011537	0.0591817	-4.03923	XYLB
Q15738	0.162211	11.8338	2.82187	0.011541	0.0591817	-4.03957	NSDHL
A0A140VK73	-0.606117	7.11279	-2.81925	0.0116056	0.0594612	-4.04492
P46776	-0.386454	11.6441	-2.81785	0.01164	0.0595738	-4.04776	RPL27A
A0A5F9YFS9	0.155209	11.1371	2.81754	0.0116478	0.0595738	-4.0484	SPCS1
A0A024R824	0.288586	9.64422	2.8155	0.0116983	0.05978	-4.05255	SLC31A1
O14925	0.217994	10.3549	2.81437	0.0117265	0.0598723	-4.05486	TIMM23
Q08722	0.314852	12.125	2.81351	0.011748	0.0599302	-4.05662	CD47
Q03426	0.291399	10.7496	2.8087	0.0118685	0.0604924	-4.0664	MVK
Q8NBM8	-0.340586	9.77906	-2.80417	0.0119832	0.0610193	-4.07562	PCYOX1L
Q9NR19	0.135392	11.0905	2.8038	0.0119926	0.0610193	-4.07637	ACSS2
Q6I9S7	-1.76115	9.72992	-2.80159	0.0120492	0.0612542	-4.08089	CXCL5
Q92520	0.15515	11.5423	2.79997	0.0120904	0.0614109	-4.08416	FAM3C
Q8IWV7	-0.149992	11.3247	-2.79846	0.0121292	0.0615551	-4.08723	UBR1
Q9NX70	0.268356	8.34988	2.79662	0.0121767	0.0617427	-4.09098	MED29
O75391	0.206851	12.3654	2.79595	0.012194	0.0617772	-4.09234	SPAG7
Q86WU2	0.140743	9.64524	2.79522	0.012213	0.061783	-4.09383	LDHD
Q05084	-0.160729	11.8682	-2.7951	0.0122161	0.061783	-4.09407	ICA1
Q8TAV0	-0.206859	9.37481	-2.79438	0.0122347	0.061824	-4.09553	FAM76A
Q8TBC4	-0.129229	12.3041	-2.79293	0.0122724	0.0619612	-4.09847	UBA3
P27540	-0.221549	8.80183	-2.792	0.0122966	0.0620304	-4.10036	ARNT
P54922	-0.204505	11.3202	-2.79144	0.0123112	0.0620512	-4.1015	ADPRH
Q6UWU4	-0.218288	9.84581	-2.79078	0.0123286	0.0620854	-4.10285	C6orf89
O60784	0.150066	13.3262	2.78582	0.0124587	0.0626874	-4.11291	TOM1
Q9Y3B2	0.19499	9.98225	2.7822	0.0125547	0.0631165	-4.12026	EXOSC1
O00193	0.124763	12.4515	2.78177	0.0125662	0.0631204	-4.12114	SMAP
P49916	0.107132	11.8602	2.77842	0.0126558	0.0635161	-4.12794	LIG3
P60033	0.429396	10.8928	2.77577	0.012727	0.0638192	-4.13331	CD81
Q16577	0.197713	9.97279	2.774	0.0127747	0.0640037	-4.13688	PTI-1
Q9H832	0.134887	11.6769	2.77331	0.0127934	0.064043	-4.13828	UBE2Z
P07305	-0.360982	14.5182	-2.77093	0.012858	0.0642784	-4.1431	H1-0
A0MNN4	0.20604	13.018	2.77078	0.0128622	0.0642784	-4.14342	SMU1
Q9UID3	-0.141099	12.2227	-2.77005	0.0128821	0.0643229	-4.14489	VPS51
Q9NPF8	0.157073	12.5019	2.76935	0.0129011	0.0643634	-4.14631	ADAP2
Q9NZN5	-0.240747	10.1146	-2.76702	0.0129648	0.0646264	-4.15102	ARHGEF12
P07355	0.142666	15.5302	2.76048	0.0131455	0.0654671	-4.16426	ANXA2
O95671	-0.0950799	13.2373	-2.76012	0.0131556	0.0654671	-4.165	ASMTL
O14744	0.119637	12.3605	2.75496	0.0132999	0.066129	-4.17542	PRMT5
Q92783	0.125265	13.0496	2.7521	0.0133806	0.0664745	-4.18121	STAM
A4D1P6	-0.17031	14.1418	-2.75091	0.0134142	0.0665849	-4.1836	WDR91
P19387	0.236962	11.501	2.7468	0.0135312	0.0671093	-4.1919	POLR2C
Q13263	0.110391	14.1343	2.74282	0.0136456	0.0675991	-4.19994	TRIM28
Q92608	0.109835	15.2353	2.74256	0.0136529	0.0675991	-4.20046	DOCK2
P01033	-0.55494	10.7618	-2.7414	0.0136863	0.0677075	-4.20279	TIMP1
O75940	0.166827	11.4596	2.73862	0.0137669	0.0680493	-4.2084	SMNDC1
Q9NPA0	0.188755	10.9655	2.73546	0.0138591	0.0684474	-4.21477	EMC7
Q9UBY8	0.373627	10.6421	2.73431	0.0138928	0.0685563	-4.21709	CLN8
Q9NZQ3	-0.121348	10.3143	-2.73355	0.013915	0.0686086	-4.21862	NCKIPSD
Q86WA9	0.335414	9.66741	2.72956	0.0140326	0.0691306	-4.22665	SLC26A11
Q9Y5P4	0.141507	13.0782	2.72834	0.014069	0.0692521	-4.22912	CERT1
Q6ZN96	0.586432	9.14021	2.72587	0.0141424	0.0695044	-4.23409
Q14728	0.345719	10.2009	2.72582	0.0141439	0.0695044	-4.23419	MFSD10
A0A024R7N7	0.223769	12.6483	2.72157	0.0142711	0.0700712	-4.24273	IFI30
P05165	0.132838	13.3324	2.71903	0.0143478	0.0703892	-4.24785	PCCA
Q9UKG9	0.155143	8.26923	2.71752	0.0143935	0.0705543	-4.25088	CROT
Q5M775	-0.230616	12.4671	-2.71662	0.0144207	0.0705968	-4.25268	SPECC1
P27348	-0.129845	13.9126	-2.71645	0.0144261	0.0705968	-4.25304	YWHAQ
Q9Y3L3	0.186804	13.7548	2.71542	0.0144572	0.0706862	-4.25509	SH3BP1
Q9BXV9	0.0844157	10.7149	2.71506	0.0144684	0.0706862	-4.25583	GON7
A0A024R4Y2	0.439201	10.4732	2.71397	0.0145016	0.0707901	-4.25802
Q08257	-0.195853	12.8832	-2.71293	0.0145335	0.0708867	-4.26011	CRYZ
A0A024RAV0	-0.149194	12.944	-2.71016	0.0146184	0.0712418	-4.26566	BCAT1
A0A024QZE6	-0.132452	10.7908	-2.70945	0.0146404	0.0712902	-4.2671	C16orf58
O75379	-0.24315	9.03052	-2.70841	0.0146723	0.0713865	-4.26917	VAMP4
O60934	0.156591	12.9729	2.70743	0.0147026	0.0714751	-4.27114	NBN
Q96K19	-0.245322	10.6873	-2.70642	0.0147341	0.0715692	-4.27318	RNF170
A0A024RAY1	-0.22022	10.5297	-2.70579	0.0147534	0.0716038	-4.27443	ATF7IP
Q9Y2X3	0.126042	13.0415	2.70168	0.0148818	0.0721674	-4.28268	NOP58
Q9UKB1	-0.209642	9.67834	-2.69984	0.0149393	0.0723868	-4.28636	FBXW11
A0A0S2Z693	0.144653	13.1126	2.69918	0.0149603	0.072429	-4.2877	MCCC1
Q9ULC5	0.263544	13.4367	2.69661	0.0150412	0.0727608	-4.29284	ACSL5
Q9Y5B9	0.167488	13.8841	2.69511	0.0150887	0.0729307	-4.29584	SUPT16H
Q96FW1	0.103718	13.4068	2.69351	0.0151395	0.073073	-4.29905	OTUB1
Q99816	-0.117291	13.2566	-2.69341	0.0151429	0.073073	-4.29926	TSG101
Q9UKY7	0.123028	13.9913	2.69237	0.015176	0.0731724	-4.30133	CDV3
A4D177	0.153738	13.2327	2.69091	0.0152227	0.073338	-4.30427	CBX3
A0A4Y5UGE4	-0.334236	10.3489	-2.68958	0.0152653	0.0734829	-4.30692	CD4
Q02318	0.478482	12.5706	2.68865	0.0152951	0.0735664	-4.30878	CYP27A1
O75381	0.145834	11.6254	2.68785	0.015321	0.0736307	-4.31039	PEX14
P38435	-0.296089	7.90938	-2.6834	0.0154649	0.0742618	-4.31929	GGCX
Q96HS1	0.154787	10.9486	2.68208	0.0155077	0.0744066	-4.32192	PGAM5
Q03169	0.283141	13.9809	2.68107	0.0155405	0.0744307	-4.32394	TNFAIP2
O96019	0.131816	11.9015	2.68082	0.0155487	0.0744307	-4.32444	ACTL6A
Q9UMR2	0.132944	10.8683	2.68077	0.0155506	0.0744307	-4.32455	DDX19B
E9PN81	0.14551	9.48944	2.67698	0.0156748	0.0749468	-4.33212	RNASEH2C
Q9NVV4	0.230182	10.9999	2.6767	0.0156839	0.0749468	-4.33267	MTPAP
O15381	-0.216125	7.90428	-2.67284	0.0158114	0.075495	-4.34038	NVL
P56181	0.284443	11.285	2.67182	0.0158455	0.0755965	-4.34243	NDUFV3
V9HW01	-0.346525	12.962	-2.67077	0.0158805	0.0757022	-4.34453	HEL-S-310
Q14244	-0.32012	12.2501	-2.67036	0.0158941	0.0757056	-4.34534	MAP7
Q9NQ55	0.324259	9.57943	2.66751	0.0159895	0.0760662	-4.35103	PPAN
Q15121	0.183578	12.5293	2.66732	0.0159956	0.0760662	-4.35139	PEA15
P48047	-0.121755	13.0987	-2.6665	0.0160233	0.0761365	-4.35304	ATP5PO
V9HWF0	-0.152128	13.4483	-2.66567	0.0160512	0.0761746	-4.3547	HEL-S-28
A0A024RE06	0.131492	12.1446	2.66549	0.0160572	0.0761746	-4.35505	LIG4
Q8WUY1	-0.123246	11.6317	-2.66455	0.0160888	0.0762633	-4.35692	THEM6
Q08379	-0.1063	13.2454	-2.66282	0.0161472	0.0764788	-4.36037	GOLGA2
Q9NWV4	0.129015	12.3606	2.65998	0.0162439	0.0768745	-4.36604	CZIB
Q9BZQ8	0.153338	14.0631	2.65919	0.0162706	0.0769017	-4.3676	NIBAN1
Q86W42	0.13888	11.8168	2.65904	0.0162757	0.0769017	-4.3679	THOC6
Q9BXP2	0.22467	11.3497	2.65547	0.016398	0.0773603	-4.37501	SLC12A9
A0A384P5K2	-0.382569	12.7965	-2.65497	0.0164153	0.0773603	-4.37601
O43772	0.25643	12.4664	2.65495	0.016416	0.0773603	-4.37605	SLC25A20
P04844	0.18793	13.9221	2.65448	0.0164321	0.0773603	-4.37698	RPN2
Q969Q5	-0.210534	10.0248	-2.65385	0.0164537	0.0773603	-4.37823	RAB24
O94888	0.191537	11.3201	2.65378	0.0164561	0.0773603	-4.37837	UBXN7
Q63ZY3	0.12778	12.4623	2.65353	0.0164647	0.0773603	-4.37887	KANK2
P52434	0.302371	10.0725	2.65225	0.0165092	0.0775076	-4.38143	POLR2H
O95396	-0.169184	10.3754	-2.65089	0.0165561	0.0776659	-4.38413	MOCS3
P10644	-0.146347	13.209	-2.6493	0.0166113	0.0778095	-4.38729	PRKAR1A
Q15334	-0.159393	8.82108	-2.64905	0.0166201	0.0778095	-4.38779	LLGL1
Q86X69	0.376063	7.8061	2.64885	0.016627	0.0778095	-4.38819
Q9NUA8	0.190435	8.81887	2.64814	0.0166516	0.0778095	-4.38959	ZBTB40
Q76FK4	0.262007	8.38169	2.64811	0.0166527	0.0778095	-4.38965	NOL8
Q8TC26	-0.385597	8.83036	-2.64574	0.0167355	0.0781345	-4.39437	TMEM163
P24557	0.220138	8.41323	2.64435	0.0167843	0.0783002	-4.39713	TBXAS1
A0A140VJD0	-0.373236	10.1046	-2.64275	0.0168405	0.0785003	-4.4003
Q8TE82	-0.221874	10.5275	-2.64114	0.0168974	0.078663	-4.40351	SH3TC1
B4DDB3	-0.141643	9.73911	-2.64095	0.0169044	0.078663	-4.4039
Q9P2J5	0.178968	14.4033	2.64042	0.0169231	0.078663	-4.40495	LARS1
Q9H098	0.186648	11.7608	2.63984	0.0169437	0.078663	-4.4061	FAM107B
P85037	0.158331	6.31838	2.63958	0.0169528	0.078663	-4.40661	FOXK1
P50750	-0.137327	9.48983	-2.63926	0.0169643	0.078663	-4.40725	CDK9
Q14696	0.162492	12.6664	2.63913	0.0169689	0.078663	-4.40751	MESD
Q9H3N1	0.125904	12.9759	2.63811	0.0170051	0.0787499	-4.40954	TMX1
P10451	0.854688	11.6611	2.63762	0.0170224	0.0787499	-4.4105	SPP1
B4E0T2	-0.293302	10.5457	-2.63747	0.0170277	0.0787499	-4.4108	PEX5
Q5T2E6	0.208818	12.3175	2.63653	0.0170612	0.0788426	-4.41266	ARMH3
P59998	0.189058	13.3575	2.63464	0.017129	0.0790941	-4.41643	ARPC4
Q8WWM9	-0.416421	10.4716	-2.63327	0.0171778	0.0792574	-4.41913	CYGB
A0A0S2Z4T1	0.140596	9.60246	2.63243	0.017208	0.0792977	-4.42079	MCM3
Q13469	0.228195	12.2492	2.63228	0.0172135	0.0792977	-4.4211	NFATC2
Q96SY0	0.163332	10.2996	2.62798	0.017369	0.0799516	-4.42963	INTS14
P22794	-0.379074	8.11395	-2.62612	0.0174366	0.0802	-4.43331	EVI2A
P21266	0.281969	12.567	2.62328	0.0175402	0.0806137	-4.43893	GSTM3
Q5T160	0.17211	8.75879	2.61915	0.0176923	0.0812487	-4.44711	RARS2
Q96DB5	0.239698	12.4554	2.61873	0.0177077	0.0812487	-4.44794	RMDN1
O00584	0.196668	13.4327	2.61796	0.0177361	0.0812487	-4.44946	RNASET2
O95848	0.326961	6.54646	2.61776	0.0177438	0.0812487	-4.44987	NUDT14
O43252	0.166914	13.6311	2.61766	0.0177473	0.0812487	-4.45006	PAPSS1
Q9BQ61	0.219488	12.9164	2.61723	0.0177634	0.0812591	-4.45092	TRIR
Q8NHP8	0.235008	12.3659	2.61556	0.0178252	0.0814789	-4.45421	PLBD2
A0A024R8L7	0.256929	12.3767	2.61332	0.0179088	0.0817975	-4.45865	ACOX1
Q15005	0.134669	13.0761	2.61034	0.0180205	0.0822439	-4.46454	SPCS2
A0A024R5J6	0.24819	9.50422	2.60816	0.0181025	0.0825543	-4.46884	CHCHD8
P49757	0.121696	13.1067	2.60701	0.0181462	0.0826896	-4.47113	NUMB
Q9UMX5	0.159282	11.5973	2.6048	0.0182298	0.0830063	-4.47548	NENF
A0A024R0Q0	0.16599	11.3028	2.6044	0.0182451	0.0830115	-4.47627	FLJ12886
P49902	-0.161852	13.5484	-2.60257	0.0183147	0.0832412	-4.47988	NT5C2
P07737	0.129529	15.1162	2.60234	0.0183238	0.0832412	-4.48035	PFN1
Q99698	0.265335	8.02044	2.60176	0.0183457	0.0832763	-4.48148	LYST
P38919	0.18952	13.7262	2.59953	0.0184314	0.0836009	-4.48589	EIF4A3
B4DLN7	-0.180878	12.3101	-2.59912	0.018447	0.0836074	-4.48669
Q15746	-0.112765	11.3874	-2.59761	0.018505	0.0838059	-4.48966	MYLK
Q96JX3	0.188367	10.4466	2.59327	0.018673	0.084502	-4.49822	SERAC1
P33176	-0.122039	15.2214	-2.59214	0.0187172	0.084637	-4.50046	KIF5B
Q6FGT0	-1.05083	10.1376	-2.59114	0.0187563	0.0847483	-4.50243	AQP9
Q9BZF1	-0.149284	13.8083	-2.58758	0.0188956	0.0853124	-4.50943	OSBPL8
Q9NR16	-0.248687	9.01682	-2.58707	0.0189157	0.0853378	-4.51044	CD163L1
D3DUZ3	-0.271281	6.53818	-2.5854	0.0189816	0.0855323	-4.51373	IFI16
O95674	0.246362	12.0462	2.58524	0.0189878	0.0855323	-4.51404	CDS2
Q14686	0.352656	12.0094	2.58437	0.0190222	0.0856218	-4.51575	NCOA6
A0A0S2Z5U7	0.204642	11.217	2.5817	0.0191283	0.0860338	-4.52101	DIABLO
Q9Y2H0	-0.143955	11.6685	-2.58001	0.0191956	0.0862703	-4.52433	DLGAP4
Q14DR2	0.187683	11.347	2.57865	0.01925	0.0864489	-4.52701	TRPM2
Q9Y5T5	-0.193966	10.746	-2.57767	0.0192893	0.0865594	-4.52893	USP16
Q07021	0.2013	12.9977	2.57681	0.0193235	0.0866471	-4.53061	C1QBP
A0A0S2Z4Z6	0.131923	11.4645	2.5743	0.019425	0.0870294	-4.53556	SRRM1
Q9HA65	-0.473402	9.89933	-2.57396	0.0194383	0.0870294	-4.53621	TBC1D17
A0A384NKJ3	0.141604	12.0655	2.57324	0.0194677	0.0870352	-4.53764
Q96RQ9	0.464952	13.2881	2.5732	0.0194692	0.0870352	-4.53771	IL4I1
Q8NB37	-0.157625	11.5769	-2.57119	0.0195506	0.0872936	-4.54165	GATD1
Q12981	0.125534	11.7615	2.57105	0.0195566	0.0872936	-4.54194	BNIP1
Q96FZ7	-0.143113	10.9601	-2.56912	0.0196351	0.0875775	-4.54573	CHMP6
Q8N442	0.0928044	10.8625	2.56755	0.019699	0.0877783	-4.5488	GUF1
Q8N766	0.131797	13.4517	2.56729	0.0197099	0.0877783	-4.54932	EMC1
Q13564	-0.162254	11.7956	-2.56617	0.0197556	0.0879153	-4.55151	NAE1
Q53H82	-0.25359	11.9231	-2.56156	0.0199456	0.0886941	-4.56055	LACTB2
A0A024R1I3	-0.141909	10.9126	-2.56068	0.0199819	0.0887883	-4.56227	PDXP
B3KMX1	-0.447841	8.59553	-2.55796	0.0200949	0.0892234	-4.56759
D7RF68	0.221154	11.6892	2.55638	0.0201611	0.0894496	-4.57069
O14727	0.0993909	13.598	2.55219	0.0203371	0.0901412	-4.5789	APAF1
O00425	0.198166	14.2202	2.55169	0.0203584	0.0901412	-4.57988	IGF2BP3
Q02127	-0.146798	10.5366	-2.55158	0.0203629	0.0901412	-4.58009	DHODH
Q9H2V7	0.367746	10.6965	2.55083	0.0203947	0.0902143	-4.58157	SPNS1
Q04727	-0.192536	12.0995	-2.54999	0.02043	0.0903027	-4.5832	TLE4
Q92522	-0.288118	12.5079	-2.54758	0.0205323	0.090687	-4.58791	H1-10
Q86UU1	-0.343298	11.0288	-2.5472	0.0205485	0.0906903	-4.58866	PHLDB1
O75629	-0.180776	11.2238	-2.5464	0.0205825	0.0907723	-4.59021	CREG1
Q9Y5W9	0.202498	11.4264	2.54545	0.020623	0.0908616	-4.59207	SNX11
P50336	0.200948	10.7714	2.54521	0.0206335	0.0908616	-4.59255	PPOX
A0A024R657	-0.228874	10.5969	-2.54481	0.0206504	0.090868	-4.59332	ARID4A
O15397	-0.0965173	11.5195	-2.5432	0.0207196	0.0910727	-4.59648	IPO8
Q02818	0.179966	14.3622	2.543	0.0207279	0.0910727	-4.59685	NUCB1
P32418	-0.282223	10.2788	-2.54081	0.0208223	0.0914197	-4.60114	SLC8A1
Q86UK7	-0.349308	11.1479	-2.54008	0.0208539	0.0914288	-4.60257	ZNF598
Q01105	0.103456	13.8197	2.54004	0.0208554	0.0914288	-4.60264	SET
P08631	0.172023	9.012	2.53511	0.0210695	0.0922987	-4.61227	HCK
P25787	-0.557416	13.0863	-2.53371	0.0211306	0.0924973	-4.615	PSMA2
Q01415	0.111057	12.0507	2.52703	0.0214247	0.0937151	-4.62802	GALK2
A0A024R2K1	-0.1113	12.9302	-2.52336	0.0215878	0.0942197	-4.63517	RAB5A
P48200	0.168774	12.1493	2.52335	0.0215879	0.0942197	-4.63517	IREB2
Q9Y5M8	0.127838	12.5374	2.5232	0.0215948	0.0942197	-4.63547	SRPRB
Q29RF7	0.0825786	13.2888	2.52299	0.021604	0.0942197	-4.63587	PDS5A
A0A087WYV9	0.128524	10.932	2.51967	0.0217528	0.0947296	-4.64234	SYNJ2BP-COX16
Q6FHJ9	-0.518667	9.07696	-2.51967	0.0217531	0.0947296	-4.64235	COX5B
P48449	0.163111	12.4946	2.51814	0.021822	0.0949214	-4.64533	LSS
A0A0B4J1R7	0.155848	10.0981	2.51791	0.0218322	0.0949214	-4.64577	BORCS7-ASMT
Q96DV4	-0.2318	9.03869	-2.51761	0.0218455	0.0949214	-4.64634	MRPL38
Q53T99	0.323372	10.1537	2.51652	0.0218949	0.0950663	-4.64847	WDR12
P08648	-0.196725	12.7741	-2.51506	0.021961	0.0952602	-4.6513	ITGA5
A0A0M4G3H8	-0.110315	13.1328	-2.51482	0.0219719	0.0952602	-4.65177	AGL
O95249	0.188131	11.3931	2.51349	0.0220325	0.0954524	-4.65436	GOSR1
A0A024R1K7	0.140381	14.2292	2.51267	0.0220694	0.0955422	-4.65594	YWHAH
Q5TBB1	0.153612	10.9539	2.51165	0.0221162	0.0956746	-4.65793	RNASEH2B
Q9Y673	0.139072	12.3001	2.50844	0.0222629	0.0962167	-4.66416	ALG5
A0A090N900	0.109106	12.366	2.5082	0.0222742	0.0962167	-4.66463	RHEB
Q8IVS2	0.167216	8.53308	2.50572	0.0223883	0.0966386	-4.66944	MCAT
Q68DH5	-0.115663	11.7772	-2.50289	0.0225194	0.0971333	-4.67493	LMBRD2
O00442	-0.101118	13.3225	-2.49931	0.0226861	0.0977232	-4.68186	RTCA
P43251	0.245925	11.5202	2.49924	0.0226893	0.0977232	-4.682	BTD
P51809	-0.13918	12.029	-2.49853	0.0227225	0.0977948	-4.68337	VAMP7
A0A024R642	0.239308	12.1445	2.49474	0.022901	0.0984909	-4.69073	GCH1
A0A024R718	-0.606199	15.5745	-2.49392	0.0229396	0.0985849	-4.69231	PBEF1
Q9BT40	0.142528	11.0169	2.49325	0.0229712	0.0985863	-4.6936	INPP5K
A0A024R0L4	-0.188963	8.41186	-2.49321	0.0229734	0.0985863	-4.69369	ERF
Q9GZU1	-0.0944818	11.4981	-2.49173	0.0230431	0.0988138	-4.69654	MCOLN1
A0A384MDS4	0.101928	12.8112	2.4891	0.0231686	0.0992795	-4.70164
Q9BWD1	0.265952	12.7064	2.48873	0.0231858	0.0992812	-4.70234	ACAT2
Q96TA2	0.112001	12.1731	2.48784	0.0232284	0.0993779	-4.70407	YME1L1
Q12929	-0.234924	13.0871	-2.48756	0.0232422	0.0993779	-4.70462	EPS8
P50502	-0.122246	13.6534	-2.48708	0.0232649	0.0993998	-4.70554	ST13
Q01970	0.0769615	12.3965	2.48662	0.0232869	0.0993998	-4.70643	PLCB3
Q6ZN54	-0.412635	8.83926	-2.48613	0.0233106	0.0993998	-4.70739	DEF8
O95140	0.145028	12.2188	2.48604	0.0233147	0.0993998	-4.70755	MFN2
P61758	-0.124733	13.1924	-2.48414	0.0234062	0.0997167	-4.71123	VBP1
P25705	0.110828	15.557	2.48379	0.0234229	0.0997167	-4.7119	ATP5F1A
Q8IWE2	-0.111608	12.5423	-2.48292	0.0234649	0.0997986	-4.71358	FAM114A1
Q9Y6B6	0.164437	10.5768	2.48261	0.0234799	0.0997986	-4.71418	SAR1B
Q13325	-0.406573	12.9164	-2.48234	0.023493	0.0997986	-4.7147	IFIT5
Q96IG2	0.155206	10.824	2.47865	0.0236717	0.100319	-4.72182	FBXL20
Q15208	0.141017	11.4545	2.4785	0.023679	0.100319	-4.72211	STK38
P26368	0.107006	13.203	2.47831	0.0236883	0.100319	-4.72248	U2AF2
Q9BZE4	0.187569	12.8266	2.47812	0.0236979	0.100319	-4.72286	GTPBP4
Q9P2K8	0.250334	8.958	2.47742	0.0237321	0.100319	-4.72421	EIF2AK4
Q68DA7	0.157536	11.1497	2.47718	0.0237433	0.100319	-4.72466	FMN1
Q9NUI1	-0.262373	9.19567	-2.47705	0.02375	0.100319	-4.72492	DECR2
Q8IXI2	0.10608	12.5484	2.47681	0.0237614	0.100319	-4.72537	RHOT1
Q9NSU2	-0.242808	10.45	-2.47651	0.0237762	0.100319	-4.72595	TREX1
P13716	0.267541	11.1685	2.47631	0.0237858	0.100319	-4.72633	ALAD
X5D8S6	-0.0870398	12.4132	-2.474	0.0238992	0.100702	-4.7308	ADSL
O75937	0.0757838	12.8829	2.47377	0.0239108	0.100702	-4.73125	DNAJC8
Q7L1V2	-0.142197	10.2255	-2.47305	0.0239461	0.100763	-4.73264	MON1B
A0A024RBX6	0.195473	11.3885	2.47277	0.0239595	0.100763	-4.73316	PIR
Q9H3K6	-0.492364	10.2515	-2.47037	0.024078	0.101189	-4.73779	BOLA2; BOLA2B
O60674	0.47788	10.9935	2.46947	0.0241227	0.101305	-4.73953	JAK2
P22670	0.112446	10.3831	2.46776	0.0242075	0.101589	-4.74282	RFX1
Q9Y336	-0.278886	11.5042	-2.46458	0.024366	0.102181	-4.74894	SIGLEC9
Q8NEJ9	-0.276008	8.92684	-2.46408	0.0243911	0.102214	-4.74991	NGDN
Q86VP1	-0.184395	9.86543	-2.4604	0.0245758	0.102914	-4.75698	TAX1BP1
P12270	-0.118219	15.3653	-2.45858	0.0246677	0.103226	-4.76048	TPR
Q9P0J1	0.12558	12.0777	2.45774	0.0247107	0.103324	-4.76211	PDP1
P47914	-0.506603	12.1507	-2.45743	0.0247261	0.103324	-4.7627	RPL29
Q15120	0.176063	11.297	2.45591	0.0248033	0.103573	-4.76562	PDK3
A0A024R9B7	0.238219	12.4157	2.44751	0.0252342	0.105277	-4.78176	COX6C
Q8IWT0	0.130406	9.10677	2.44716	0.0252521	0.105277	-4.78242	ZBTB8OS
Q8TCJ2	0.133888	11.6859	2.44691	0.025265	0.105277	-4.7829	STT3B
Q96PC5	-0.119827	13.5538	-2.44535	0.0253459	0.105488	-4.78589	MIA2
P14854	0.137105	11.4191	2.44524	0.0253515	0.105488	-4.7861	COX6B1
Q04323	-0.153893	11.4817	-2.44467	0.0253814	0.105538	-4.7872	UBXN1
Q7Z6I6	0.143651	12.5122	2.44423	0.025404	0.105558	-4.78804	ARHGAP30
Q9Y2I8	0.16697	12.6559	2.44334	0.0254507	0.105677	-4.78976	WDR37
Q9BY42	-0.179542	11.6146	-2.44276	0.0254807	0.105727	-4.79086	RTF2
P55957	0.136058	11.0638	2.44233	0.0255032	0.105746	-4.79169	BID
A0A024R8F1	0.191892	10.4558	2.44087	0.0255797	0.105988	-4.79449	CARD9
Q9NRP0	0.190418	10.7705	2.44023	0.0256133	0.106044	-4.79572	OSTC
Q99541	0.532043	12.7388	2.43992	0.0256292	0.106044	-4.7963	PLIN2
A0A024RBL2	-0.161131	12.0179	-2.43786	0.0257375	0.106418	-4.80024	SDSL
Q07955	0.120177	13.9835	2.43706	0.0257794	0.106458	-4.80177	SRSF1
Q8IWA0	0.261482	9.96337	2.43699	0.0257834	0.106458	-4.80191	WDR75
Q99623	0.12843	13.5715	2.43628	0.0258207	0.106538	-4.80327	PHB2
Q9BZZ5	0.104944	13.5094	2.43567	0.0258529	0.106595	-4.80443	API5
Q59EK3	0.094669	13.6453	2.43534	0.0258707	0.106595	-4.80508
Q02880	0.208077	14.1022	2.43145	0.0260774	0.107371	-4.81252	TOP2B
O14657	-0.440581	12.2001	-2.43073	0.0261154	0.107453	-4.81389	TOR1B
Q96CD2	0.179913	11.2693	2.42925	0.0261948	0.107704	-4.81672	PPCDC
Q9Y3L5	-0.0835561	12.2358	-2.4286	0.0262294	0.107771	-4.81796	RAP2C
Q9NP64	0.174132	9.82144	2.4257	0.0263856	0.108337	-4.82351	ZCCHC17
Q4L180	-0.288488	10.7618	-2.42523	0.026411	0.108359	-4.82441	FILIP1L
P29350	-0.125288	14.556	-2.42492	0.0264276	0.108359	-4.825	PTPN6
Q9NR97	0.200477	13.3875	2.42381	0.0264877	0.10853	-4.82712	TLR8
P49019	0.558451	7.60171	2.42236	0.0265661	0.108775	-4.82988	HCAR3
Q8TDN6	0.210713	10.017	2.42141	0.0266178	0.108911	-4.8317	BRIX1
Q8NBJ5	0.110131	14.3614	2.41866	0.0267673	0.109399	-4.83694	COLGALT1
P09341	-1.03732	10.1974	-2.41854	0.0267742	0.109399	-4.83717	CXCL1
P62750	-0.369256	13.7454	-2.41715	0.0268502	0.109634	-4.83982	RPL23A
O60518	-0.302965	9.53086	-2.41606	0.0269101	0.109802	-4.84191	RANBP6
P10124	-0.56037	9.37014	-2.41535	0.0269488	0.109884	-4.84325	SRGN
A0A024R565	-0.192938	10.7658	-2.41375	0.0270371	0.110168	-4.8463	HSPC152
P53602	0.194413	12.4024	2.41316	0.0270695	0.110223	-4.84742	MVD
O14974	-0.268625	14.0582	-2.41263	0.027099	0.110267	-4.84844	PPP1R12A
Q15642	-0.207655	13.3478	-2.41204	0.0271314	0.110298	-4.84956	TRIP10
A0A024R0F6	0.174759	12.4752	2.41182	0.0271439	0.110298	-4.84999	TRIM33
A0A024R0K3	-0.141041	11.6907	-2.40904	0.0272979	0.110819	-4.85527	BCKDHA
A0A0S2Z3Q4	-0.162867	12.8908	-2.40883	0.0273098	0.110819	-4.85568	CRK
Q7Z6M3	-0.230212	11.0373	-2.40723	0.027399	0.111068	-4.85872	MILR1
Q8NBN3	0.224804	9.99594	2.40705	0.0274088	0.111068	-4.85906	TMEM87A
P26583	0.138411	13.2511	2.40635	0.0274483	0.111124	-4.8604	HMGB2
Q8N465	-0.150277	10.7484	-2.40613	0.0274604	0.111124	-4.86081	D2HGDH
H7C286	0.418055	9.26036	2.40389	0.0275862	0.111557	-4.86508	NAGK
Q9UKR5	0.602171	8.59645	2.40291	0.0276413	0.111703	-4.86694	ERG28
P42285	0.0851836	14.0547	2.40242	0.0276688	0.111737	-4.86787	MTREX
Q96D15	-0.278843	9.04058	-2.39892	0.0278664	0.112458	-4.87451	RCN3
Q9Y6Y8	0.0772541	13.9955	2.39856	0.0278868	0.112464	-4.87519	SEC23IP
Q99547	0.232593	7.82937	2.39775	0.0279328	0.112572	-4.87673	MPHOSPH6
W6A4U0	0.253156	8.10484	2.39679	0.0279875	0.112715	-4.87855	CD63
Q53S33	0.15425	9.79944	2.39463	0.0281112	0.113136	-4.88267	BOLA3
Q6YHK3	0.356411	11.7559	2.39308	0.0282	0.113416	-4.88561	CD109
V9HWB4	-0.118042	16.3671	-2.39235	0.0282417	0.113506	-4.88699	HEL-S-89n
Q9UPR3	-0.199057	9.79613	-2.3916	0.0282847	0.113602	-4.88841	SMG5
Q969U7	0.111909	10.6839	2.38937	0.0284133	0.11404	-4.89264	PSMG2
Q86Y39	0.246128	10.8544	2.38796	0.0284947	0.114222	-4.8953	NDUFA11
P46531	-0.203825	9.6932	-2.38774	0.0285074	0.114222	-4.89572	NOTCH1
Q9NNW5	0.294276	8.55555	2.38759	0.0285166	0.114222	-4.89602	WDR6
Q9UHB7	-0.197206	11.2434	-2.38446	0.0286986	0.114806	-4.90195	AFF4
A0A0S2Z3G4	0.226136	10.8852	2.38441	0.0287015	0.114806	-4.90204	FXN
Q9NQX4	0.215531	10.2767	2.38303	0.0287821	0.11505	-4.90466	MYO5C
Q15386	-0.216469	10.8105	-2.38225	0.0288278	0.115155	-4.90613	UBE3C
O95036	-0.783565	9.73991	-2.38107	0.028897	0.115353	-4.90837	WUGSC:H_RG054D04.1
P17568	0.127388	11.9296	2.38002	0.0289586	0.115521	-4.91035	NDUFB7
Q03252	-0.170012	14.4712	-2.3776	0.0291009	0.11601	-4.91492	LMNB2
A0A024R4J1	-0.458324	10.6196	-2.3749	0.0292611	0.11657	-4.92003	FPR1
Q02447	-0.233818	10.7379	-2.37287	0.0293818	0.116964	-4.92386	SP3
O94919	-0.397554	9.83532	-2.37257	0.0293999	0.116964	-4.92444	ENDOD1
H7BZJ3	-0.104857	10.1318	-2.37151	0.029463	0.117136	-4.92643	PDIA3
A0A0K0K1K7	-0.138539	12.9672	-2.36998	0.0295546	0.117421	-4.92932	HEL-S-304
Q08945	0.170935	12.8608	2.36958	0.0295783	0.117436	-4.93007	SSRP1
Q9UG56	-0.319008	8.34274	-2.36906	0.0296097	0.117479	-4.93105	PISD
P29144	-0.127556	14.3591	-2.36874	0.029629	0.117479	-4.93166	TPP2
Q8N4T8	-0.137769	11.5199	-2.36831	0.0296545	0.117501	-4.93246	CBR4
Q14329	-0.20965	10.6624	-2.36763	0.0296957	0.117519	-4.93375
B7ZBB8	-0.152317	9.59311	-2.36754	0.0297009	0.117519	-4.93392	PPP1R3G
P23610	0.177166	9.23603	2.36725	0.0297187	0.117519	-4.93448	F8A1; F8A2; F8A3
Q53H12	0.176409	12.6867	2.36424	0.0299006	0.118156	-4.94015	AGK
P83881	-0.331279	12.4113	-2.36375	0.02993	0.118156	-4.94107	RPL36A
Q9H9P8	0.161205	8.99582	2.36359	0.0299401	0.118156	-4.94138	L2HGDH
Q9HD40	-0.150017	9.47254	-2.36207	0.0300324	0.118318	-4.94425	SEPSECS
Q02539	0.285781	11.1829	2.36205	0.0300336	0.118318	-4.94428	H1-1
O75792	0.0885867	11.0139	2.36191	0.0300421	0.118318	-4.94455	RNASEH2A
P36542	0.122589	14.0371	2.36157	0.0300626	0.118318	-4.94518	ATP5F1C
P27694	0.127248	14.1949	2.36126	0.0300814	0.118318	-4.94576	RPA1
Q9Y3Z3	0.0873017	15.7024	2.35998	0.0301598	0.118547	-4.94818	SAMHD1
Q6IQ30	0.150973	13.3702	2.35863	0.0302425	0.118793	-4.95073	PABPC4
P56556	-0.16944	11.2373	-2.35601	0.0304032	0.119344	-4.95565	NDUFA6
P55198	-0.39668	7.58309	-2.35498	0.0304664	0.119513	-4.95759	MLLT6
Q9NTJ5	0.135116	13.6017	2.35448	0.0304975	0.119555	-4.95853	SACM1L
Q10471	-0.163793	13.0225	-2.3532	0.0305764	0.119785	-4.96094	GALNT2
Q9BVG4	0.124467	12.4037	2.35166	0.0306719	0.120048	-4.96383	PBDC1
A0A024R6H1	0.177554	12.5947	2.35098	0.0307144	0.120048	-4.96512	SPTLC2
Q9H6Y2	-0.145405	9.7368	-2.35097	0.0307151	0.120048	-4.96514	WDR55
O95295	0.108157	11.905	2.35081	0.030725	0.120048	-4.96544	SNAPIN
P51798	0.169413	11.8095	2.34931	0.0308184	0.12026	-4.96826	CLCN7
B2R4R9	0.144053	11.4339	2.34928	0.0308203	0.12026	-4.96832	RPS28
Q9BXR0	0.177711	10.5141	2.34859	0.0308634	0.120349	-4.96962	QTRT1
Q5VZ89	0.0995723	13.7103	2.34638	0.0310011	0.120806	-4.97375	DENND4C
Q9NQP4	-0.168592	11.5783	-2.34505	0.0310848	0.121052	-4.97626	PFDN4
Q00169	-0.0900055	13.9319	-2.34472	0.0311055	0.121052	-4.97688	PITPNA
Q08J23	0.116128	13.4924	2.34183	0.0312879	0.121682	-4.98231	NSUN2
Q96CV9	0.337064	12.54	2.34035	0.0313813	0.121965	-4.98508	OPTN
A1NYL2	-0.198811	9.20074	-2.33847	0.0315005	0.122347	-4.9886	C1orf198
Q6QNY1	0.113187	10.5232	2.33753	0.0315609	0.122496	-4.99037	BLOC1S2
O75382	-0.276081	9.31319	-2.33722	0.0315803	0.122496	-4.99094	TRIM3
O95685	-0.265233	10.1616	-2.33491	0.0317279	0.122966	-4.99527	PPP1R3D
Q7L3B6	-0.201792	10.1438	-2.33467	0.0317432	0.122966	-4.99572	CDC37L1
Q14865	-0.235435	9.41831	-2.33267	0.0318718	0.123383	-4.99947	ARID5B
P42898	-0.123988	12.4591	-2.33214	0.0319059	0.123434	-5.00046	MTHFR
Q9C035	0.448767	10.9832	2.32905	0.0321056	0.124125	-5.00625	TRIM5
Q9BQF6	-0.215452	9.46456	-2.3281	0.0321672	0.124281	-5.00803	SENP7
Q5VTQ0	-0.341034	6.98041	-2.32413	0.0324253	0.125197	-5.01544	TTC39B
Q99487	-0.159767	11.0301	-2.32342	0.0324722	0.125255	-5.01678	PAFAH2
A0A024R6N2	0.115171	12.8964	2.32325	0.0324829	0.125255	-5.01709	CDC42BPB
Q9BZJ0	0.134993	12.0601	2.3225	0.0325326	0.125343	-5.0185	CRNKL1
Q9H2F3	0.30257	9.26658	2.32222	0.0325506	0.125343	-5.01902	HSD3B7
O14495	0.266365	9.53831	2.32169	0.0325851	0.125343	-5.02	PLPP3
O00268	-0.133699	10.4874	-2.32161	0.0325908	0.125343	-5.02016	TAF4
Q92621	0.124723	14.3134	2.32028	0.0326779	0.125596	-5.02263	NUP205
A0A0S2Z5M1	0.107648	12.7468	2.31972	0.0327152	0.125621	-5.02369	SEC63
Q15365	0.0928576	14.3983	2.31925	0.032746	0.125621	-5.02456	PCBP1
Q9H7N4	0.170773	11.3522	2.31921	0.0327485	0.125621	-5.02463	SCAF1
Q8WVR3	-0.127397	11.5679	-2.31545	0.0329976	0.126494	-5.03165	MAP11
O15514	0.247222	10.3921	2.31435	0.0330709	0.126693	-5.03371	POLR2D
A4D1U4	-0.175808	9.01894	-2.31187	0.0332363	0.127244	-5.03833	DENND11
Q6IRT1	-0.128153	13.5604	-2.31096	0.033297	0.127393	-5.04002	ADH5
A0A024R9D1	-0.500372	8.85762	-2.30862	0.0334538	0.12791	-5.04438	SDC2
Q96RT1	0.0844886	13.5022	2.30806	0.0334921	0.127974	-5.04543	ERBIN
Q14156	-0.149156	10.9186	-2.30734	0.0335402	0.128075	-5.04676	EFR3A
P11182	-0.141672	12.7936	-2.30702	0.0335622	0.128076	-5.04737	DBT
Q20BG9	-0.275252	8.28616	-2.30627	0.0336125	0.128184	-5.04876	CTTNBP2
Q68DK7	-0.430331	7.67844	-2.30519	0.0336854	0.128379	-5.05076	MSL1
O75439	0.107434	12.7259	2.30428	0.0337476	0.128472	-5.05247	PMPCB
O76071	0.155789	11.8923	2.30419	0.0337532	0.128472	-5.05262	CIAO1
Q9Y6Y0	-0.406701	12.2121	-2.30345	0.0338034	0.12858	-5.054	IVNS1ABP
Q9H1A4	-0.244674	11.4538	-2.30305	0.0338312	0.128602	-5.05476	ANAPC1
V9HWN7	0.0809223	14.9093	2.30206	0.0338982	0.128774	-5.05659	HEL-S-87p
Q8IWB1	0.226743	12.6897	2.30148	0.0339375	0.128806	-5.05766	ITPRIP
Q9NNX6	0.612607	11.8718	2.301	0.0339708	0.128806	-5.05857	CD209
P23193	0.12299	13.2094	2.30098	0.0339722	0.128806	-5.05861	TCEA1
Q92947	0.0853165	12.1201	2.30025	0.0340219	0.128911	-5.05996	GCDH
O00764	0.101342	13.4304	2.2969	0.0342515	0.129698	-5.06618	PDXK
O00562	0.0975948	11.276	2.29195	0.0345936	0.130909	-5.07537	PITPNM1
P82675	0.117999	12.186	2.2913	0.0346386	0.130995	-5.07658	MRPS5
Q14320	0.178669	13.2893	2.29041	0.0347005	0.131064	-5.07823	FAM50A
Q4KMP7	-0.213527	10.9731	-2.2904	0.0347013	0.131064	-5.07825	TBC1D10B
A0A024R720	-0.114869	12.5853	-2.2899	0.0347358	0.131111	-5.07917	PIK3CG
A0A024R9R3	0.106243	14.2166	2.28914	0.0347888	0.131226	-5.08057	VPS18
O15067	0.105798	12.6253	2.28735	0.0349144	0.131616	-5.08391	PFAS
A0A024QYS2	0.168039	13.0601	2.28676	0.0349554	0.131686	-5.08499
Q15075	-0.0876289	16.0318	-2.28597	0.0350111	0.131812	-5.08646	EEA1
Q14005	0.117799	12.987	2.28405	0.0351462	0.132236	-5.09002	IL16
E7EX90	-0.0723069	15.0463	-2.28364	0.0351747	0.132259	-5.09077	DCTN1
O43719	0.210875	13.1387	2.28267	0.035243	0.132413	-5.09256	HTATSF1
A0A024QZ09	0.195906	8.91949	2.28169	0.0353125	0.132413	-5.09438	OTUD5
Q9P0P8	0.111369	10.3009	2.28148	0.0353275	0.132413	-5.09477	MTRES1
O75907	0.202146	9.9963	2.28131	0.0353396	0.132413	-5.09509	DGAT1
Q6PD74	0.192527	10.9322	2.28126	0.0353432	0.132413	-5.09518	AAGAB
P09496	-0.0984909	13.2941	-2.28115	0.0353507	0.132413	-5.09538	CLTA
A0A024R259	-0.281048	10.1217	-2.28026	0.0354139	0.132566	-5.09703	KIAA0427
Q5KU26	-0.611034	10.6213	-2.27819	0.0355605	0.13303	-5.10085	COLEC12
Q5JTV8	-0.171861	13.7988	-2.27711	0.0356377	0.133234	-5.10285	TOR1AIP1
O15047	0.164511	9.79679	2.27613	0.0357079	0.133412	-5.10466	SETD1A
Q05932	0.267341	10.7066	2.27567	0.0357405	0.133449	-5.10551	FPGS
P09012	0.0854706	12.0712	2.27225	0.0359859	0.13428	-5.11182	SNRPA
V9HVZ7	-0.611996	12.1476	-2.26872	0.0362412	0.135069	-5.11835	HEL-176
P14406	0.201106	11.6561	2.26869	0.036243	0.135069	-5.11839	COX7A2
Q8IXM3	0.236989	9.87504	2.26771	0.0363144	0.135138	-5.12021	MRPL41
Q15080	-0.126694	13.2731	-2.26761	0.036322	0.135138	-5.1204	NCF4
Q14204	0.0962652	17.0248	2.26749	0.0363305	0.135138	-5.12062	DYNC1H1
Q13011	-0.182908	13.8057	-2.26529	0.0364909	0.13565	-5.12468	ECH1
A0A024R7D5	0.202813	11.0162	2.26363	0.0366116	0.135945	-5.12773	LDLR
Q9BXK5	0.194788	12.2726	2.26356	0.0366166	0.135945	-5.12785	BCL2L13
Q5NDL2	0.13686	11.8373	2.26227	0.0367111	0.13621	-5.13023	EOGT
P51648	0.159326	13.3071	2.25987	0.0368881	0.136732	-5.13466	ALDH3A2
A0A024R7N1	-0.11111	12.9475	-2.25921	0.0369363	0.136732	-5.13587	GMIP
Q9Y3B9	0.240895	7.51885	2.25877	0.0369691	0.136732	-5.13669	RRP15
Q9UEE9	0.176528	11.3383	2.25858	0.0369831	0.136732	-5.13703	CFDP1
Q969X0	0.264056	10.6808	2.25844	0.0369932	0.136732	-5.13729	RILPL2
Q9H2G2	-0.0924511	14.2052	-2.25829	0.0370043	0.136732	-5.13756	SLK
O00116	0.156105	13.5309	2.25816	0.0370142	0.136732	-5.13781	AGPS
P49591	-0.0749937	13.552	-2.25718	0.0370868	0.136869	-5.13961	SARS1
Q6ZVK8	-0.142133	9.88192	-2.25703	0.0370978	0.136869	-5.13989	NUDT18
Q8N4P3	0.119461	11.6073	2.25624	0.0371558	0.136998	-5.14133	HDDC3
Q9NYG2	0.110544	8.94359	2.25264	0.0374239	0.1379	-5.14795	ZDHHC3
Q86WJ1	0.197625	9.86896	2.25047	0.0375861	0.138411	-5.15193	CHD1L
O43633	-0.161551	12.701	-2.24877	0.0377138	0.138794	-5.15506	CHMP2A
Q9HAU5	-0.138455	12.7318	-2.24664	0.0378746	0.139274	-5.15898	UPF2
Q8WZA0	0.0862315	12.7987	2.24642	0.0378914	0.139274	-5.15939	LZIC
O60449	0.204652	10.5662	2.24514	0.0379879	0.139459	-5.16173	LY75
O94925	-0.100132	12.9882	-2.24513	0.037989	0.139459	-5.16175	GLS
A0A0G2JPM8	0.22935	11.6071	2.24298	0.0381519	0.13997	-5.16569	LILRB5
Q96HD1	-0.102481	11.5199	-2.24247	0.0381908	0.140025	-5.16663	CRELD1
Q6ZVF9	-0.218157	9.0376	-2.23906	0.0384508	0.140891	-5.17288	GPRIN3
Q9P0M9	0.142786	10.5639	2.2335	0.0388782	0.142368	-5.18304	MRPL27
Q6P1L8	-1.0148	10.1967	-2.23193	0.039	0.142725	-5.18592	MRPL14
V9HWH2	-0.492495	12.1826	-2.23095	0.0390758	0.142914	-5.1877	HEL-S-29
Q96F86	-0.230774	10.8027	-2.22937	0.0391995	0.143226	-5.19061	EDC3
Q5EBL4	-0.196569	10.7241	-2.22923	0.0392098	0.143226	-5.19085	RILPL1
Q9H1E5	0.256852	10.3128	2.2275	0.0393449	0.143631	-5.19401	TMX4
O43488	-0.253506	12.5521	-2.22684	0.0393964	0.14373	-5.19522	AKR7A2
O60220	0.220891	10.0055	2.22498	0.0395425	0.144174	-5.19862	TIMM8A
Q9H5X1	0.183141	9.55805	2.22458	0.0395736	0.144193	-5.19934	CIAO2A
A0A024RB33	-0.288318	7.80772	-2.22429	0.0395968	0.144193	-5.19988	RNF41
P29692	0.10968	13.9567	2.2235	0.0396588	0.14433	-5.20132	EEF1D
A0A024R3T8	0.088684	15.5205	2.22242	0.0397441	0.144475	-5.20329	PARP1
Q6AI12	-0.289948	7.84642	-2.22238	0.0397477	0.144475	-5.20337	ANKRD40
A0A024R415	0.151178	11.5481	2.22087	0.0398671	0.144755	-5.20613	PNKD
O75475	-0.260188	13.7484	-2.22078	0.0398739	0.144755	-5.20628	PSIP1
A0A140VJT8	0.112053	14.211	2.21889	0.040024	0.145079	-5.20973
Q9BY49	0.0919703	10.1556	2.21877	0.040033	0.145079	-5.20994	PECR
Q9UBF2	0.086547	13.2356	2.21872	0.040037	0.145079	-5.21003	COPG2
P46779	-0.177323	13.0221	-2.218	0.0400945	0.145123	-5.21135	RPL28
Q15942	-0.261296	13.5188	-2.21795	0.0400985	0.145123	-5.21144	ZYX
Q9P2X0	0.1137	9.10221	2.21681	0.0401896	0.145363	-5.21353	DPM3
Q8WVM7	-0.129141	11.8538	-2.2144	0.0403816	0.145968	-5.2179	STAG1
Q6NW29	0.284513	7.6031	2.2132	0.0404781	0.146227	-5.22009	RWDD4
Q9Y5V0	0.188989	11.9745	2.21227	0.0405525	0.146373	-5.22178	ZNF706
Q9UL03	-0.242693	9.10951	-2.21188	0.0405844	0.146373	-5.2225	INTS6
A0A024RAS5	0.122591	14.0406	2.21171	0.0405976	0.146373	-5.2228	ARHGDIB
Q8NCE2	0.210263	12.163	2.21146	0.0406178	0.146373	-5.22325	MTMR14
P00167	0.146164	10.8332	2.20986	0.0407466	0.146748	-5.22616	CYB5A
Q66K74	-0.145226	13.5802	-2.20765	0.0409256	0.147239	-5.23018	MAP1S
O15111	0.150258	11.8174	2.20756	0.0409329	0.147239	-5.23034	CHUK
Q8TF65	0.104957	12.4342	2.20621	0.0410429	0.147544	-5.2328	GIPC2
P49137	-0.124741	10.3729	-2.20547	0.0411026	0.147669	-5.23414	MAPKAPK2
Q5VV42	-0.151557	9.62308	-2.20372	0.0412456	0.148092	-5.23732	CDKAL1
O75843	0.0921071	11.5808	2.20156	0.0414221	0.148635	-5.24124	AP1G2
O75179	-0.177822	11.4611	-2.201	0.0414684	0.148711	-5.24226	ANKRD17
P34949	0.108003	12.9486	2.20069	0.0414936	0.148711	-5.24282	MPI
A0A024R1Y5	0.47199	12.7414	2.1999	0.0415582	0.14877	-5.24425	LGP2
Q9NXG2	-0.104758	13.2822	-2.19987	0.0415608	0.14877	-5.2443	THUMPD1
A8KA33	0.188452	12.432	2.19691	0.0418052	0.149387	-5.24968
A0A0A0MSM0	-0.485648	9.38845	-2.19653	0.0418369	0.149387	-5.25037	HSPH1
Q6JBY9	0.114694	13.3876	2.19607	0.0418747	0.149387	-5.2512	RCSD1
O95573	0.0737959	13.6383	2.19603	0.0418778	0.149387	-5.25127	ACSL3
Q8WZ82	-0.215351	10.7355	-2.19576	0.0419006	0.149387	-5.25176	OVCA2
P51805	-0.629902	8.9288	-2.19561	0.0419126	0.149387	-5.25203	PLXNA3
Q6FIE9	0.129034	12.5851	2.19537	0.0419323	0.149387	-5.25246	TOLLIP
P02462	-0.298763	9.91804	-2.19531	0.0419373	0.149387	-5.25257	COL4A1
E5RJD8	0.0949014	13.3083	2.19489	0.0419729	0.149387	-5.25334	TBCA
Q96JP5	-0.244557	9.08188	-2.19472	0.0419867	0.149387	-5.25364	ZFP91
P60842	0.119727	14.6603	2.19241	0.0421791	0.149981	-5.25783	EIF4A1
Q12789	-0.0809189	11.6335	-2.19172	0.0422364	0.150095	-5.25908	GTF3C1
A0A384MEF1	-0.145037	14.8993	-2.18775	0.0425692	0.151186	-5.26626
Q9H078	-0.154242	12.8773	-2.18738	0.0425999	0.151204	-5.26692	CLPB
O43741	-0.213854	10.3483	-2.18471	0.0428255	0.151913	-5.27176	PRKAB2
E5KT65	0.166075	11.5475	2.18317	0.0429559	0.15228	-5.27454
D6R934	0.286854	9.85973	2.18288	0.0429805	0.15228	-5.27507	C1QB
A0A024RC06	0.115189	11.2699	2.1813	0.0431141	0.152661	-5.2779	MTM1
O95602	0.126704	10.2634	2.18094	0.0431449	0.152678	-5.27856	POLR1A
Q9BQG0	0.162065	12.7461	2.17994	0.0432305	0.15289	-5.28037	MYBBP1A
H0Y9Q1	0.695391	8.72405	2.17908	0.043304	0.152966	-5.28192	LAP3
A0A024RB17	0.191632	14.5222	2.179	0.0433108	0.152966	-5.28207	FAM62A
Q9P0I2	0.121629	11.9234	2.17859	0.0433458	0.152966	-5.28281	EMC3
Q93073	-0.147138	10.3463	-2.17836	0.0433651	0.152966	-5.28321	SECISBP2L
O60262	0.186011	11.003	2.17816	0.0433819	0.152966	-5.28357	GNG7
Q9UJ41	-0.119576	13.1769	-2.1769	0.04349	0.153255	-5.28585	RABGEF1
P42229	0.141565	13.9008	2.17488	0.0436632	0.153725	-5.28948	STAT5A
O60613	0.123668	11.4289	2.17474	0.0436753	0.153725	-5.28973	SELENOF
Q9GZZ9	-0.138622	12.114	-2.17412	0.0437289	0.153821	-5.29085	UBA5
Q86VP3	-0.243013	10.9077	-2.1725	0.0438685	0.15422	-5.29377	PACS2
Q9Y3A6	0.179615	12.0813	2.17115	0.0439855	0.154539	-5.2962	TMED5
Q9NRG7	0.130163	10.75	2.17045	0.0440463	0.154661	-5.29747	SDR39U1
O75818	0.156516	10.6208	2.16973	0.044109	0.154789	-5.29877	RPP40
A8K032	0.087075	10.6713	2.1694	0.0441375	0.154796	-5.29935
Q53GS9	0.192537	12.4152	2.1689	0.044181	0.154857	-5.30026	USP39
P04839	0.150735	14.113	2.16859	0.0442077	0.154859	-5.30081	CYBB
Q8WUM4	0.0878424	14.8906	2.16751	0.0443026	0.155098	-5.30277	PDCD6IP
O60610	0.177549	12.6914	2.16695	0.0443508	0.155175	-5.30376	DIAPH1
Q5JVF3	-0.138234	11.1854	-2.16589	0.0444436	0.155408	-5.30567	PCID2
X5D963	0.134948	10.4683	2.16516	0.0445073	0.155521	-5.30698	MTMR10
Q9Y3S2	0.163102	11.3843	2.16492	0.0445288	0.155521	-5.30742	ZNF330
A0A024R7I4	0.223046	9.43712	2.16413	0.0445977	0.155669	-5.30883	FAM32A
Q96K76	-0.105602	12.4488	-2.16262	0.0447303	0.155894	-5.31154	USP47
Q08AD1	-0.245257	11.3921	-2.16229	0.0447599	0.155894	-5.31215	CAMSAP2
Q01432	0.164855	13.3856	2.1622	0.0447675	0.155894	-5.3123	AMPD3
P61962	-0.189126	10.6403	-2.16218	0.0447692	0.155894	-5.31234	DCAF7
Q6NZY4	0.0963194	12.4036	2.16173	0.0448085	0.155894	-5.31314	ZCCHC8
Q9BU61	-0.230302	9.98801	-2.16157	0.0448226	0.155894	-5.31342	NDUFAF3
Q8N9F7	0.174664	10.8216	2.16129	0.0448473	0.155894	-5.31393	GDPD1
O60830	0.333051	7.28996	2.16008	0.0449545	0.156174	-5.31611	TIMM17B
Q9H7E9	0.2619	7.12139	2.15855	0.0450896	0.156552	-5.31885	C8orf33
O60603	-0.24251	13.656	-2.15782	0.0451548	0.156617	-5.32017	TLR2
P82664	0.157136	10.5961	2.15774	0.0451615	0.156617	-5.3203	MRPS10
Q9H6Q4	-0.173708	10.4516	-2.15649	0.045273	0.156911	-5.32255	CIAO3
Q96G03	-0.0947132	14.9286	-2.15531	0.0453777	0.157181	-5.32466	PGM2
Q9BW91	-0.137483	11.4682	-2.15499	0.0454066	0.157189	-5.32524	NUDT9
Q9H0D6	0.125407	13.8341	2.15283	0.0455993	0.157763	-5.3291	XRN2
Q9GZP9	-0.181882	8.90552	-2.152	0.0456742	0.157855	-5.3306	DERL2
Q13685	-0.114402	10.5536	-2.15194	0.0456794	0.157855	-5.33071	AAMP
Q6PJV4	0.383582	9.87138	2.1506	0.0457993	0.158177	-5.3331	THRAP3
P51965	0.265302	11.4394	2.14996	0.0458573	0.158263	-5.33425	UBE2E1
Q68BL8	-0.254271	9.42616	-2.14973	0.045878	0.158263	-5.33466	OLFML2B
Q9Y6N1	-0.365309	8.76373	-2.14871	0.0459698	0.158487	-5.33649	COX11
A0A0S2Z3P9	-0.0719569	11.7057	-2.14802	0.0460325	0.15861	-5.33773	ACADSB
Q9NY33	0.142064	13.9875	2.14599	0.0462154	0.159137	-5.34134	DPP3
B3KPX1	0.179004	9.0468	2.14573	0.0462394	0.159137	-5.34182
Q96EK6	-0.177774	10.2208	-2.14516	0.0462907	0.159221	-5.34283	GNPNAT1
Q00688	0.0796743	13.2097	2.14471	0.046332	0.15927	-5.34364	FKBP3
Q9UGM6	-0.14079	10.8266	-2.1442	0.0463787	0.159337	-5.34456	WARS2
P63165	-0.114299	11.9243	-2.14225	0.0465562	0.159724	-5.34804	SUMO1
O94826	0.101091	13.6207	2.14213	0.0465667	0.159724	-5.34825	TOMM70
Q9HCC0	0.0731555	13.0939	2.14207	0.0465726	0.159724	-5.34836	MCCC2
Q15047	-0.126842	10.6078	-2.14153	0.0466216	0.159799	-5.34932	SETDB1
P12931	0.167332	12.3513	2.13975	0.046785	0.160071	-5.35251	SRC
Q6IAA8	0.139434	11.8148	2.1395	0.0468073	0.160071	-5.35294	LAMTOR1
Q8IWE5	0.100646	12.7048	2.13911	0.0468432	0.160071	-5.35364	PLEKHM2
Q15393	0.142228	14.1204	2.13906	0.046848	0.160071	-5.35373	SF3B3
Q9UNH6	-0.171459	11.2379	-2.13896	0.0468574	0.160071	-5.35392	SNX7
Q12884	-0.189799	11.7665	-2.13889	0.0468638	0.160071	-5.35404	FAP
Q9H813	0.184224	9.0299	2.13651	0.0470827	0.160697	-5.35829	PACC1
Q3T906	0.194528	11.1767	2.1363	0.0471018	0.160697	-5.35865	GNPTAB
Q9H8H0	0.28715	8.60596	2.13281	0.0474253	0.161707	-5.36489	NOL11
Q9BU02	-0.118632	9.74171	-2.13099	0.0475939	0.162188	-5.36812	THTPA
Q96AN5	-0.305237	6.88768	-2.12989	0.047697	0.162446	-5.37009	TMEM143
O00330	-0.0920033	12.2855	-2.12777	0.0478951	0.162927	-5.37386	PDHX
Q9BTT4	0.237978	8.81976	2.12718	0.04795	0.162927	-5.3749	MED10
Q99747	-0.108725	12.9566	-2.12689	0.0479774	0.162927	-5.37542	NAPG
P56937	0.260558	7.40511	2.12678	0.0479877	0.162927	-5.37561	HSD17B7
Q9NS86	-0.142402	12.1162	-2.12671	0.0479942	0.162927	-5.37574	LANCL2
Q99704	0.0906326	11.6502	2.1266	0.0480044	0.162927	-5.37593	DOK1
P55210	0.161071	11.4808	2.12606	0.0480557	0.163008	-5.3769	CASP7
O60493	-0.192407	12.7739	-2.1255	0.0481076	0.16309	-5.37789	SNX3
Q9BYX2	0.136274	13.3879	2.12493	0.0481617	0.163179	-5.37891	TBC1D2
Q9NX08	0.0933161	12.0134	2.12183	0.0484543	0.164076	-5.38442	COMMD8
O14981	0.120092	11.8244	2.121	0.0485332	0.164188	-5.3859	BTAF1
A0A384NPY7	0.13421	13.1595	2.12061	0.0485695	0.164188	-5.38658	LMAN2
Q8IVB4	0.151176	12.9153	2.1206	0.0485709	0.164188	-5.3866	SLC9A9
A0A024R3L9	-0.116821	12.5455	-2.11888	0.0487345	0.164647	-5.38966	VPS26B
Q9HBH5	-0.0913005	12.3264	-2.11817	0.048802	0.16478	-5.39092	RDH14
Q8N4A0	0.192133	12.1473	2.11754	0.0488622	0.164889	-5.39204	GALNT4
Q93100	0.0940121	11.1702	2.11638	0.0489725	0.165167	-5.39409	PHKB
Q9H2U2	-0.128961	13.6574	-2.116	0.0490087	0.165194	-5.39476	PPA2
Q86V21	-0.19786	8.83644	-2.11535	0.0490711	0.16531	-5.39591	AACS
B1AK66	0.20573	10.2421	2.10603	0.0499715	0.168184	-5.41243	SNIP1
A0A024R4B2	-0.177782	9.28066	-2.10592	0.0499814	0.168184	-5.41261	STK25
O43665	-0.112796	13.3853	-2.10432	0.0501377	0.168614	-5.41544	RGS10
Q86U90	-0.230564	9.58069	-2.10287	0.0502798	0.168982	-5.41801	YRDC
Q15155	0.259674	9.65753	2.10261	0.0503045	0.168982	-5.41846	NOMO1
Q16134	0.123043	13.1526	2.10184	0.0503804	0.169079	-5.41982	ETFDH
O00458	-0.348203	8.86409	-2.10173	0.0503909	0.169079	-5.42001	IFRD1
Q9NRF9	0.326726	8.52989	2.10102	0.0504614	0.16915	-5.42128	POLE3
O60664	0.088663	14.2571	2.10064	0.0504978	0.16915	-5.42194	PLIN3
A0A024R7U9	0.133299	13.7489	2.10031	0.0505308	0.16915	-5.42253	ATP6V1H
Q8IVH4	-0.119819	11.3889	-2.09991	0.0505702	0.16915	-5.42323	MMAA
P49327	0.269731	14.0393	2.09981	0.0505802	0.16915	-5.42341	FASN
A0A024RBU4	0.355411	10.8168	2.09977	0.0505841	0.16915	-5.42348
P63208	-0.11884	13.1712	-2.09867	0.0506927	0.169388	-5.42543	SKP1
Q9UMZ2	0.0948361	12.4226	2.09846	0.0507128	0.169388	-5.42579	SYNRG
P19623	-0.125497	10.3875	-2.09812	0.0507464	0.169404	-5.42639	SRM
A8K7F3	0.229801	11.0621	2.0971	0.0508469	0.169643	-5.42818
Q9BZI7	-0.244983	11.3436	-2.09643	0.0509138	0.169742	-5.42938	UPF3B
A0A024R4H4	0.138649	10.0639	2.09622	0.0509342	0.169742	-5.42974	KIF1B
P61981	0.0976956	14.509	2.09383	0.0511719	0.170341	-5.43396	YWHAG
A0A024QYY3	0.0759282	12.4798	2.09362	0.0511927	0.170341	-5.43433	PRPSAP2
Q8TDI0	-0.134616	9.8215	-2.09322	0.0512322	0.170341	-5.43503	CHD5
Q8WUA4	0.0885006	10.7751	2.09306	0.0512486	0.170341	-5.43532	GTF3C2
Q01151	0.400253	10.2825	2.09296	0.0512584	0.170341	-5.43549	CD83
Q96F24	-0.140056	10.681	-2.09203	0.0513508	0.170552	-5.43712	NRBF2
Q9BQE3	0.116445	15.5643	2.0913	0.0514237	0.170687	-5.43841	TUBA1C
Q496F6	-1.40678	9.26215	-2.09105	0.0514495	0.170687	-5.43886	CD300E
E9KL30	-0.473839	12.0717	-2.08944	0.0516101	0.171034	-5.44169
O75113	-0.374917	13.1081	-2.08934	0.0516199	0.171034	-5.44186	N4BP1
Q96CX2	-0.158931	14.023	-2.089	0.0516541	0.171034	-5.44246	KCTD12
O75448	0.349241	10.4782	2.08884	0.0516701	0.171034	-5.44274	MED24
P61966	-0.173161	8.51497	-2.088	0.051755	0.171219	-5.44423	AP1S1
P08727	-0.267294	10.0236	-2.08746	0.0518088	0.171301	-5.44517	KRT19
Q99700	-0.234489	12.0989	-2.08638	0.0519181	0.171566	-5.44708	ATXN2
Q96FH0	-0.13829	8.69619	-2.08591	0.0519648	0.171624	-5.4479	BORCS8
O95071	-0.104423	11.3963	-2.08549	0.0520075	0.171669	-5.44864	UBR5
Q6R327	-0.111435	11.3482	-2.0848	0.0520775	0.171803	-5.44986	RICTOR
Q9H3B0	-0.702458	8.0438	-2.08314	0.0522451	0.17226	-5.45277
Q92831	0.135295	9.44468	2.082	0.0523616	0.172456	-5.45478	KAT2B
A0A6G6AA68	-0.139616	12.457	-2.08198	0.0523632	0.172456	-5.45481	UBAP1
Q8TEY7	0.208616	10.0666	2.08112	0.0524503	0.172544	-5.45632	USP33
O94905	-0.112124	13.3428	-2.08074	0.0524895	0.172544	-5.45699	ERLIN2
Q15286	0.0847117	12.68	2.08061	0.0525021	0.172544	-5.45721	RAB35
Q9NQT4	-0.135252	9.09956	-2.08056	0.0525071	0.172544	-5.45729	EXOSC5
Q16740	0.0925667	11.5271	2.07953	0.0526122	0.172793	-5.45911	CLPP
P09001	0.0969014	11.0016	2.07874	0.0526932	0.172963	-5.4605	MRPL3
O75503	0.174079	10.8195	2.0782	0.0527489	0.173049	-5.46145	CLN5
V9HWH9	0.0949483	13.7358	2.07674	0.0528978	0.173333	-5.464	HEL-S-43
Q9Y3B7	0.0917317	11.128	2.07666	0.0529062	0.173333	-5.46415	MRPL11
Q5JPH6	0.101194	10.9546	2.07649	0.0529236	0.173333	-5.46444	EARS2
Q96T23	0.120085	12.4827	2.07583	0.0529917	0.17346	-5.46561	RSF1
P37108	-0.0823114	11.6023	-2.07431	0.0531472	0.173872	-5.46826	SRP14
O94992	0.210274	10.535	2.07366	0.0532142	0.173994	-5.4694	HEXIM1
Q9NX63	-0.203292	13.3858	-2.0733	0.0532521	0.174022	-5.47004	CHCHD3
P62995	-0.25253	11.0173	-2.07065	0.053526	0.17482	-5.47468	TRA2B
A0A024R4P3	-0.898305	9.69456	-2.0703	0.0535624	0.174842	-5.4753	FPRL1
P55061	0.387867	10.4734	2.06856	0.0537428	0.175334	-5.47834	TMBIM6
Q9H0B6	-0.133798	10.7392	-2.0677	0.0538325	0.175529	-5.47984	KLC2
Q8NB90	-0.0998118	10.3854	-2.06719	0.0538858	0.175606	-5.48074	SPATA5
Q9BTZ2	0.121716	12.6684	2.06655	0.0539519	0.175724	-5.48185	DHRS4
Q13356	0.134294	9.57693	2.06526	0.0540867	0.176066	-5.4841	PPIL2
Q9H3Q1	-0.240955	6.61552	-2.0643	0.0541874	0.176171	-5.48578	CDC42EP4
B7ZKT9	0.131693	14.013	2.06395	0.0542238	0.176171	-5.48639	KIAA1033
A0A024R1T9	0.0853509	14.9461	2.0639	0.0542295	0.176171	-5.48648	ACLY
Q9BUJ2	-0.0909826	14.1072	-2.06355	0.0542667	0.176171	-5.4871	HNRNPUL1
Q13131	0.101794	12.9975	2.06353	0.0542685	0.176171	-5.48714	PRKAA1
A0A384NPW1	0.140426	14.0015	2.0614	0.0544925	0.1768	-5.49086
Q13405	0.124878	10.9337	2.06098	0.054536	0.176844	-5.49158	MRPL49
Q13568	0.221573	12.3138	2.05943	0.0546998	0.177278	-5.49428	IRF5
Q5VWC8	0.241003	9.95768	2.05909	0.0547359	0.177297	-5.49488	HACD4
Q9Y6G9	0.0804285	13.5169	2.05869	0.0547781	0.177336	-5.49558	DYNC1LI1
Q96T76	0.0917531	11.7779	2.05834	0.054815	0.177358	-5.49618	MMS19
P42345	-0.099577	13.4403	-2.05803	0.0548477	0.177367	-5.49672	MTOR
Q5T200	-0.159752	11.3483	-2.0558	0.0550845	0.178023	-5.50061	ZC3H13
P48723	-0.118257	11.7326	-2.05556	0.0551109	0.178023	-5.50105	HSPA13
P20073	-0.133597	13.9504	-2.05452	0.0552218	0.178283	-5.50286	ANXA7
P30273	-0.217961	11.9855	-2.05246	0.0554413	0.178894	-5.50644	FCER1G
Q9BZL4	-0.230144	12.3757	-2.05137	0.0555584	0.179174	-5.50834	PPP1R12C
O14524	0.154072	9.67792	2.05033	0.0556693	0.179409	-5.51014	NEMP1
P51157	-0.14435	9.71732	-2.05012	0.0556924	0.179409	-5.51052	RAB28
P04843	0.0759382	14.4759	2.0492	0.0557914	0.179549	-5.51212	RPN1
P19447	-0.125749	11.7751	-2.04893	0.0558202	0.179549	-5.51259	ERCC3
Q5VW38	0.197287	10.963	2.04886	0.0558273	0.179549	-5.5127	GPR107
P38571	0.502366	12.0991	2.04844	0.0558729	0.179598	-5.51344	LIPA
Q8IWV8	0.145824	10.6511	2.04815	0.0559045	0.179602	-5.51395	UBR2
D6RBR1	0.30294	10.4352	2.04782	0.0559395	0.179616	-5.51451	CAST
A0A0S2Z4C3	0.107253	14.2085	2.04657	0.0560745	0.179884	-5.51668	FH
Q71UM5	0.143033	9.01978	2.04648	0.0560839	0.179884	-5.51684	RPS27L
Q15311	-0.08963	11.7255	-2.04612	0.0561237	0.179913	-5.51747	RALBP1
Q13191	0.146913	11.1617	2.04563	0.0561768	0.179986	-5.51833	CBLB
O15294	0.074736	12.9499	2.04528	0.0562141	0.179994	-5.51893	OGT
P06400	0.169117	12.6831	2.04504	0.0562404	0.179994	-5.51935	RB1
Q5TEJ8	-0.200783	12.973	-2.04415	0.0563374	0.180206	-5.5209	THEMIS2
Q9P265	-0.158834	13.7923	-2.04109	0.0566696	0.18117	-5.5262	DIP2B
Q68DQ2	-0.117448	11.0683	-2.03882	0.0569182	0.181866	-5.53014	CRYBG3
V9GYF0	0.147448	8.23857	2.03721	0.0570943	0.182179	-5.53293	ARHGEF2
K7EL81	-0.521109	7.89721	-2.0371	0.0571072	0.182179	-5.53313	PPP1R12C
Q9BPZ3	-0.22177	8.24822	-2.03658	0.0571637	0.182179	-5.53402	PAIP2
A0A024RAE6	-0.125283	6.9189	-2.03657	0.0571652	0.182179	-5.53404	CDC42
A0A024R3W7	0.0989344	12.9134	2.03652	0.0571706	0.182179	-5.53413	EEF1B2
P98170	0.152522	11.5734	2.03545	0.0572887	0.182457	-5.53599	XIAP
Q9NWU2	0.1111	11.7585	2.03474	0.0573664	0.182605	-5.53721	GID8
Q6ZT07	0.327635	11.1561	2.03441	0.0574034	0.182625	-5.53779	TBC1D9
Q9UHA4	0.213768	11.1322	2.03293	0.0575666	0.183045	-5.54035	LAMTOR3
P61224	0.123294	13.1074	2.0323	0.0576362	0.183168	-5.54143	RAP1B
Q9P278	0.262494	9.4584	2.03163	0.0577113	0.183189	-5.54261	FNIP2
Q8NE71	-0.140741	13.6938	-2.03162	0.057712	0.183189	-5.54262	ABCF1
Q86VB7	-0.288027	14.1849	-2.0314	0.0577364	0.183189	-5.543	CD163
A0A024R5X7	0.0764386	12.2549	2.03037	0.0578506	0.183397	-5.54477	CLPX
Q9NX00	0.181755	10.2636	2.03025	0.0578642	0.183397	-5.54499	TMEM160
Q9UJJ9	0.158156	9.16	2.02952	0.0579459	0.183558	-5.54626	GNPTG
Q07960	-0.0792161	13.9116	-2.02776	0.0581416	0.183856	-5.54929	ARHGAP1
Q9NTX7	0.173304	8.50437	2.02746	0.0581759	0.183856	-5.54982	RNF146
P42167	0.121331	12.9898	2.02744	0.0581774	0.183856	-5.54984	TMPO
O60443	-0.20936	12.9837	-2.02685	0.0582438	0.183856	-5.55087	GSDME
Q96SW2	-0.196973	10.5725	-2.02679	0.0582506	0.183856	-5.55098	CRBN
Q9NTG7	-0.09906	9.64289	-2.02675	0.0582553	0.183856	-5.55105	SIRT3
P50402	0.0886338	12.0558	2.02672	0.0582585	0.183856	-5.5511	EMD
A2RU94	-0.271021	9.09509	-2.02574	0.0583677	0.184102	-5.55278	RAB27A
Q8N9N7	0.0935885	12.3728	2.02479	0.0584746	0.184315	-5.55443	LRRC57
P30044	0.0912206	13.2731	2.02437	0.0585221	0.184315	-5.55516	PRDX5
Q9UNZ5	-0.426504	12.1413	-2.02385	0.0585796	0.184315	-5.55604	C19orf53
O95864	0.622364	7.23099	2.02384	0.0585806	0.184315	-5.55606	FADS2
Q32P44	-0.0963595	12.2377	-2.02375	0.0585916	0.184315	-5.55623	EML3
Q68D10	0.262124	10.3496	2.02188	0.0588018	0.184877	-5.55945	SPTY2D1
P61626	-1.19475	9.13197	-2.02046	0.0589625	0.185284	-5.5619	LYZ
Q9BV40	0.0955329	11.516	2.01937	0.0590861	0.185573	-5.56378	VAMP8
O43166	-0.199081	10.2061	-2.01845	0.0591907	0.185803	-5.56537	SIPA1L1
Q7KZ85	0.0946248	13.265	2.0163	0.0594351	0.18647	-5.56907	SUPT6H
O75821	-0.174892	12.8116	-2.01595	0.0594741	0.186493	-5.56966	EIF3G
P18847	-0.360131	8.14972	-2.01522	0.0595576	0.186629	-5.57093	ATF3
Q9GZZ1	0.0780777	12.1046	2.01477	0.0596094	0.186629	-5.57171	NAA50
Q6NXT6	0.0998839	10.0735	2.01474	0.0596123	0.186629	-5.57175	TAPT1
Q8IUH5	0.164487	10.3169	2.01395	0.0597034	0.186815	-5.57312	ZDHHC17
Q969J3	-0.0902899	12.0622	-2.01262	0.0598557	0.187192	-5.57541	BORCS5
A0A024R324	0.0994106	14.4266	2.00969	0.0601922	0.188144	-5.58044	RHOA
A0A087WWI0	-0.141305	10.7282	-2.00792	0.0603964	0.188565	-5.58348	LRMDA
P48147	0.142657	14.2839	2.00783	0.0604073	0.188565	-5.58365	PREP
Q7Z4R8	-0.166097	7.24209	-2.00757	0.0604374	0.188565	-5.58409	C6orf120
H0YMK0	-0.151766	8.98812	-2.00741	0.0604549	0.188565	-5.58435	ARPIN-AP3S2
O95379	0.166639	12.3811	2.00688	0.0605166	0.188643	-5.58527	TNFAIP8
Q6P3S1	-0.381818	7.94728	-2.00665	0.0605436	0.188643	-5.58567	DENND1B
A8K517	-0.160266	12.0582	-2.00574	0.0606495	0.188872	-5.58724	RPS23
Q969X1	0.294448	9.40326	2.00262	0.0610119	0.189899	-5.59258	TMBIM1
Q7Z3K3	-0.0871111	11.2985	-2.00235	0.0610436	0.189899	-5.59305	POGZ
A1X283	0.316832	13.3544	2.00171	0.0611176	0.18997	-5.59414	SH3PXD2B
Q96CD0	0.247135	7.61419	2.0016	0.0611307	0.18997	-5.59433	FBXL8
A0A024QYZ6	-0.0905275	12.8639	-2.00099	0.0612028	0.190093	-5.59538	EXOC3
Q99829	-0.0624879	12.5062	-2.00015	0.0613001	0.190256	-5.59681	CPNE1
G3V4T6	0.179517	10.6852	1.99999	0.0613196	0.190256	-5.59709	GSTZ1
P14735	0.14128	14.0264	1.99943	0.0613855	0.190329	-5.59806	IDE
Q9BSU1	0.193416	8.70151	1.99907	0.0614275	0.190329	-5.59867	C16orf70
Q96H20	-0.140228	11.9762	-1.99866	0.061476	0.190329	-5.59938	SNF8
P49407	0.146806	13.6557	1.99848	0.0614967	0.190329	-5.59968	ARRB1
A8K513	-0.242227	10.0663	-1.99805	0.0615472	0.190329	-5.60042
Q9P1F3	0.317881	11.701	1.99804	0.0615484	0.190329	-5.60043	ABRACL
O14828	-0.100526	12.2057	-1.99786	0.0615694	0.190329	-5.60074	SCAMP3
Q9NXR1	-0.140602	11.2873	-1.99715	0.0616531	0.190373	-5.60196	NDE1
P60604	0.195193	9.22555	1.99698	0.0616727	0.190373	-5.60224	UBE2G2
Q8N103	-0.449822	7.40935	-1.99664	0.0617129	0.190373	-5.60283	TAGAP
Q9H479	0.107658	11.5757	1.99654	0.0617246	0.190373	-5.603	FN3K
Q13884	-0.188926	8.30635	-1.99637	0.0617451	0.190373	-5.60329	SNTB1
O94973	0.0991507	14.7907	1.99531	0.0618705	0.19066	-5.60511	AP2A2
H7C5Q2	-0.657146	6.80761	-1.9946	0.0619543	0.190776	-5.60633	ACOT9
P35354	-0.999972	13.1066	-1.99444	0.0619731	0.190776	-5.6066	PTGS2
Q15853	0.144314	8.29849	1.99341	0.0620947	0.191051	-5.60835	USF2
A0A024R4K3	0.0984878	14.6434	1.99071	0.0624157	0.191938	-5.61297	MDH2
Q14314	0.239016	8.84906	1.99043	0.0624488	0.19194	-5.61345	FGL2
P15151	-0.221376	9.7118	-1.98959	0.0625489	0.192139	-5.61488	PVR
A9QQ22	0.207012	10.0532	1.9892	0.0625961	0.192139	-5.61556	WASH
Q8TDD1	0.16681	8.56936	1.98907	0.0626115	0.192139	-5.61578	DDX54
Q86WC4	0.18136	11.7457	1.98876	0.0626478	0.19215	-5.6163	OSTM1
A0A140VK53	0.0822859	13.5213	1.9874	0.0628108	0.19255	-5.61862
P68543	0.268052	8.35493	1.98694	0.0628656	0.192618	-5.6194	UBXN2A
P15735	-0.104602	9.56481	-1.98654	0.0629145	0.192668	-5.6201	PHKG2
B2RDY9	-0.0819585	15.3153	-1.98469	0.0631362	0.193176	-5.62325
Q9H115	-0.121203	10.8435	-1.98461	0.0631462	0.193176	-5.62339	NAPB
Q14011	-0.0997545	12.3575	-1.98242	0.0634093	0.19388	-5.62711	CIRBP
O75923	0.221785	14.3915	1.98181	0.063483	0.194005	-5.62815	DYSF
Q9Y4K1	0.146748	13.6392	1.98132	0.0635433	0.194089	-5.629	CRYBG1
Q6I9V6	-0.153773	11.2546	-1.97979	0.0637279	0.1945	-5.6316	CDKN1B
A0A024QZB8	0.414209	8.75869	1.97966	0.0637439	0.1945	-5.63182	CLN3
P78324	-0.189183	13.0493	-1.97933	0.0637834	0.19452	-5.63238	SIRPA
Q86W50	-0.221668	9.43051	-1.97793	0.0639536	0.194938	-5.63476	METTL16
Q01650	-0.285429	10.6882	-1.97713	0.0640519	0.195136	-5.63613	SLC7A5
P23434	-0.274871	9.86131	-1.97642	0.0641384	0.195137	-5.63734	GCSH
Q9H9C1	-0.11325	12.4545	-1.97636	0.0641459	0.195137	-5.63744	VIPAS39
P61009	0.177494	10.7855	1.97631	0.0641515	0.195137	-5.63752	SPCS3
Q8N5C6	-0.145455	11.3227	-1.97552	0.0642476	0.195329	-5.63886	SRBD1
P17096	0.256912	12.7882	1.97406	0.0644273	0.195774	-5.64136	HMGA1
Q8TC07	-0.159747	12.5895	-1.97333	0.0645166	0.195944	-5.64259	TBC1D15
P0DMV9	-0.0835635	16.0065	-1.97193	0.0646885	0.196365	-5.64497	HSPA1B
A0A024R781	-0.105573	9.89817	-1.97139	0.0647544	0.196464	-5.64588	CNOT4
A0A090N8Y0	0.088584	10.9395	1.97096	0.0648078	0.196525	-5.64662	TPK1
Q9Y3C0	0.158242	11.667	1.9696	0.0649754	0.19691	-5.64893	WASHC3
A0A024RAG6	0.429015	8.26489	1.96912	0.0650349	0.19691	-5.64975	ADIC
P56277	0.139663	9.90213	1.96912	0.0650351	0.19691	-5.64975	CMC4
Q5STB3	-0.597173	10.4735	-1.96565	0.0654645	0.198031	-5.65563	TNF-alpha
A0A0S2Z4Y4	0.0958154	13.1021	1.96558	0.0654727	0.198031	-5.65574	CLINT1
Q7Z333	0.235919	6.91978	1.96477	0.0655737	0.198235	-5.65711	SETX
O75528	-0.274754	8.14173	-1.96328	0.0657594	0.198694	-5.65964	TADA3
P08574	0.141161	11.3431	1.96283	0.065816	0.198703	-5.66041	CYC1
Q14162	-0.664032	9.82923	-1.96272	0.0658296	0.198703	-5.66059	SCARF1
Q969H8	0.0892438	13.1008	1.96043	0.0661159	0.199465	-5.66446	MYDGF
Q38SD2	-0.103909	9.45369	-1.95964	0.0662155	0.199619	-5.66581	LRRK1
Q13085	0.292562	7.70094	1.95948	0.0662348	0.199619	-5.66607	ACACA
Q92466	-0.136289	10.1671	-1.95911	0.0662819	0.199659	-5.6667	DDB2
Q969S8	0.144265	9.29217	1.95823	0.0663919	0.199816	-5.66818	HDAC10
Q86U28	-0.132474	9.30246	-1.95815	0.066402	0.199816	-5.66832	ISCA2
Q01201	-0.095458	12.4248	-1.95616	0.066653	0.200469	-5.67168	RELB
Q86WR0	-0.145092	10.9114	-1.95551	0.0667354	0.200615	-5.67278	CCDC25
A0A024RDN9	0.191383	8.38589	1.95508	0.0667897	0.200676	-5.67351	LOC283537
Q05048	0.120209	10.9245	1.95311	0.0670402	0.201319	-5.67685	CSTF1
P60673	-0.695902	9.79708	-1.95286	0.067072	0.201319	-5.67727	PFN3
Q5T6U8	0.253685	10.9348	1.95217	0.0671587	0.201476	-5.67842	HMGA1
P47897	0.0660973	13.9265	1.95166	0.0672239	0.201487	-5.67929	QARS1
Q70E73	-0.154564	13.023	-1.95135	0.0672632	0.201487	-5.67981	RAPH1
A0A140VK39	-0.0827995	12.4422	-1.95134	0.0672648	0.201487	-5.67983
O43639	0.085221	11.9334	1.94953	0.0674959	0.202054	-5.68288	NCK2
A0A024R7S3	-0.104408	13.0811	-1.94932	0.0675229	0.202054	-5.68324	CLTB
Q9BUI4	-0.248525	10.5787	-1.94904	0.0675583	0.202058	-5.68371	POLR3C
F8W6C2	-0.483428	8.83279	-1.94859	0.0676153	0.202059	-5.68446	SPATS2L
Q9Y6K9	0.112733	12.3479	1.9485	0.0676274	0.202059	-5.68462	IKBKG
P84101	0.146987	10.0139	1.94806	0.0676834	0.202124	-5.68536	SERF2
Q9C0D2	-0.32403	9.35114	-1.94753	0.067751	0.202223	-5.68625	CEP295
Q15029	0.0755088	14.246	1.94578	0.0679755	0.202791	-5.68919	EFTUD2
Q9P2N2	-0.262272	9.24998	-1.94365	0.06825	0.203506	-5.69278	ARHGAP28
Q9Y3U8	-0.284326	12.0712	-1.94124	0.0685621	0.204317	-5.69684	RPL36
U6BMB8	-0.437134	8.03664	-1.94101	0.068591	0.204317	-5.69722	HLA-B
Q14147	0.0745277	10.207	1.93984	0.068743	0.204666	-5.69919	DHX34
Q9UGQ3	0.144528	11.0465	1.93881	0.0688768	0.204961	-5.70092	SLC2A6
Q13114	0.105864	10.6028	1.93551	0.0693072	0.206137	-5.70646	TRAF3
Q13643	-0.244087	9.96133	-1.9345	0.0694401	0.206428	-5.70816	FHL3
P14902	-0.482936	13.3505	-1.93349	0.0695727	0.206718	-5.70986	IDO1
P20645	-0.0725736	12.8026	-1.93317	0.069614	0.206737	-5.71039	M6PR
P83876	0.170201	11.2523	1.93269	0.0696779	0.206822	-5.7112	TXNL4A
Q8WYA6	0.15911	13.2332	1.93189	0.0697826	0.206904	-5.71254	CTNNBL1
J3KS54	0.239593	8.15203	1.93185	0.0697874	0.206904	-5.7126	FLII
P61964	0.0986552	11.1154	1.93156	0.0698263	0.206904	-5.7131	WDR5
Q9NQG5	0.100983	12.6132	1.93123	0.0698695	0.206904	-5.71365	RPRD1B
O14521	0.444423	8.83566	1.93114	0.069881	0.206904	-5.71379	SDHD
A0A024R2I9	0.192771	9.49628	1.92965	0.0700781	0.207326	-5.7163	ANKRD28
A0A024R2X2	-0.168843	10.5769	-1.92953	0.0700939	0.207326	-5.7165	IHPK1
Q15018	-0.100812	11.8559	-1.92827	0.0702603	0.207714	-5.7186	ABRAXAS2
Q9Y3C8	-0.122699	11.8264	-1.9278	0.0703226	0.207794	-5.71939	UFC1
A0A024RD30	-0.263075	10.085	-1.92662	0.0704792	0.207974	-5.72137	GTPBP2
Q8IY17	-0.135314	12.7222	-1.92661	0.07048	0.207974	-5.72138	PNPLA6
P15336	0.160023	10.8239	1.92654	0.0704895	0.207974	-5.7215	ATF2
Q9NRV9	0.135445	13.4023	1.92528	0.0706569	0.208364	-5.7236	HEBP1
Q16854	0.190268	11.0441	1.9245	0.0707605	0.208565	-5.72491	DGUOK
[truncated: 3,893 more rows]

## Sheet: Up in males FC_0.5
Protein_ID	logFC	AveExpr	t	P.Value	adj.P.Val	B	Gene.names...primary...x
Q9UNZ2	4.06697	7.60071	42.7173	4.23e-19	2.49e-15	32.9376	NSFL1C
P30711	3.40819	9.99571	31.3896	8.54e-17	1.35e-13	28.411	GSTT1
A0A0C4DGB5	3.98413	9.75077	28.2893	5.07e-16	5.97e-13	26.7867	CAST
Q6P9B6	1.42829	10.4487	20.3906	1.3e-13	4.52e-11	21.4856	MEAK7
Q96NB2	1.27668	12.6418	15.684	1.01e-11	2.05e-09	17.1554	SFXN2
A0A024QZT9	0.86249	11.9455	14.4138	3.99e-11	6.47e-09	15.7683	NQO2
Q16762	0.744504	11.908	13.9353	6.88e-11	9.78e-09	15.2164	TST
A0A286SD53	5.55386	7.76374	13.8072	7.98e-11	1.07e-08	15.0657	COMT
B3KW79	0.74433	13.3954	12.4517	4.13e-10	4.59e-08	13.391
P20701	1.06501	11.079	12.4263	4.27e-10	4.66e-08	13.3581	ITGAL
Q9Y5S1	0.549928	12.5375	11.9753	7.63e-10	7.62e-08	12.7651	TRPV2
P35613	0.674433	11.8417	11.6408	1.19e-09	1.11e-07	12.313	BSG
P30536	0.956609	10.036	11.2907	1.9e-09	1.68e-07	11.8284	TSPO
O15523	1.52843	10.5863	11.2219	2.09e-09	1.81e-07	11.7317	DDX3Y
Q9HA77	0.733049	10.5831	10.7585	4e-09	3.1e-07	11.0681	CARS2
P25325	0.693889	12.5847	10.5188	5.64e-09	4.26e-07	10.716	MPST
Q2TU34	0.618404	12.9655	10.3519	7.19e-09	5.24e-07	10.4672	FBP1
Q9BTY7	0.584401	9.86808	10.109	1.03e-08	6.8e-07	10.0996	HGH1
O15427	0.6331	11.5541	10.0857	1.06e-08	6.81e-07	10.0641	SLC16A3
O15229	1.27289	11.9787	9.43466	2.87e-08	1.66e-06	9.04415	KMO
Q9NQ25	1.60759	11.5584	9.42064	2.94e-08	1.66e-06	9.02163	SLAMF7
Q8WY22	0.735639	10.7001	9.35189	3.27e-08	1.82e-06	8.91092	BRI3BP
Q12882	0.591576	12.5222	9.32631	3.4e-08	1.87e-06	8.86956	DPYD
Q13740	0.852788	12.8139	9.14414	4.54e-08	2.43e-06	8.57283	ALCAM
P21757	0.936619	12.9201	9.12031	4.72e-08	2.5e-06	8.53372	MSR1
P37840	1.35795	11.3809	9.10627	4.82e-08	2.52e-06	8.51064	SNCA
Q9H4X1	0.995426	10.1921	9.08454	5e-08	2.58e-06	8.47487	RGCC
K7EJH8	1.02536	10.3408	8.99205	5.8e-08	2.97e-06	8.32198	ACTN4
P55058	1.2554	9.10868	8.73265	8.84e-08	4.38e-06	7.8875	PLTP
P09668	1.19128	12.4255	8.68116	9.63e-08	4.73e-06	7.80024	CTSH
Q92484	0.969655	10.3219	8.67266	9.76e-08	4.75e-06	7.78581	SMPDL3A
P20702	0.63853	13.8965	8.3584	1.65e-07	7.54e-06	7.2456	ITGAX
P14209	1.18889	8.38517	8.33543	1.72e-07	7.78e-06	7.20562	CD99
Q96GX9	0.754981	12.6846	8.31592	1.77e-07	7.86e-06	7.1716	APIP
Q9Y4D7	0.847245	11.9308	8.03271	2.88e-07	1.23e-05	6.67219	PLXND1
A0A384MTJ7	0.578006	11.437	7.88705	3.72e-07	1.53e-05	6.41122
P19878	1.2591	10.0253	7.85627	3.92e-07	1.59e-05	6.3557	NCF2
P09769	0.550848	12.8009	7.66597	5.49e-07	2.1e-05	6.00971	FGR
H9E8V6	1.36744	10.0205	7.50744	7.29e-07	2.74e-05	5.71776	HLA-B
Q9BZ29	2.10518	5.88886	7.43824	8.26e-07	3.06e-05	5.58925	DOCK9
A0A024R5H0	0.58811	12.7113	7.20809	1.26e-06	4.33e-05	5.15723	BANF1
O94885	0.679234	13.2256	7.07176	1.62e-06	5.27e-05	4.89793	SASH1
O15247	0.521584	11.9049	7.0253	1.77e-06	5.6e-05	4.809	CLIC2
P02649	0.537391	12.0114	6.95392	2.02e-06	6.24e-05	4.67178	APOE
E5KNL5	0.884808	7.22308	6.91132	2.19e-06	6.68e-05	4.58956
Q8N370	1.11749	11.4861	6.89926	2.24e-06	6.79e-05	4.56626	SLC43A2
A0A024R3X1	0.608982	11.363	6.80797	2.66e-06	7.87e-05	4.3891	LGALS8
A0A024R3G4	0.942405	8.92721	6.79578	2.72e-06	7.98e-05	4.36534	SC5DL
Q5U003	0.755963	10.5955	6.58607	4.06e-06	0.000114544	3.95383	CCR1
Q5JTJ3	0.506189	11.2022	6.5304	4.52e-06	0.00012456	3.84361	COA6
Q02556	0.712069	10.3612	6.48736	4.92e-06	0.000134762	3.7581	IRF8
O14678	0.775452	10.7518	6.4542	5.24e-06	0.000143062	3.69206	ABCD4
A0A384MDR3	0.7946	13.4624	6.43449	5.45e-06	0.000147293	3.65274	FTL
A0A024R059	0.628239	12.2977	6.31459	6.89e-06	0.000176493	3.41246	HMGCS1
A0A678ZIC5	1.57518	9.71214	6.09835	1.06e-05	0.000252063	2.97444	HLA-A
Q8NCC3	0.637298	11.6895	6.07464	1.11e-05	0.000262191	2.92604	PLA2G15
Q16850	0.719537	11.0554	5.92738	1.49e-05	0.000335366	2.62394	CYP51A1
A0A0S2Z381	0.689681	13.1375	5.9072	1.55e-05	0.000347289	2.58234	ADA
O43286	0.564149	9.56574	5.80456	1.91e-05	0.000417945	2.36998	B4GALT5
Q8TE77	0.504898	11.1793	5.75326	2.12e-05	0.000457106	2.26338	SSH3
Q14534	0.601131	11.8413	5.55391	3.19e-05	0.000651985	1.84626	SQLE
P02794	0.651181	13.0039	5.55024	3.21e-05	0.000654671	1.83853	FTH1
A0A0B7MGD3	1.38635	11.6644	5.46541	3.83e-05	0.000756613	1.65967	HLA-B
O95551	0.561982	10.507	5.38585	4.51e-05	0.000877872	1.49121	TDP2
P05413	0.683754	12.3902	5.34628	4.9e-05	0.000935373	1.4072	FABP3
A0A087X243	0.918603	9.45695	5.34327	4.93e-05	0.000937688	1.4008	GSTP1
B9A6K1	0.514393	8.69909	5.30132	5.39e-05	0.00100416	1.31154	TBC1D5
Q8NBL1	0.501797	11.5938	5.29559	5.45e-05	0.00100987	1.29935	POGLUT1
Q9HB66	0.548619	10.2587	5.22801	6.28e-05	0.00114204	1.15514	MKKS
A0A384NPN7	0.588693	12.132	5.21765	6.42e-05	0.00115646	1.133	ALDH2
A0A024QZN7	0.758932	11.5934	5.19078	6.79e-05	0.00121996	1.07552	C10orf70
P06280	0.537772	12.6375	4.98915	0.000104034	0.00170977	0.642196	GLA
Q9BYN0	0.5663	10.972	4.90803	0.000123656	0.00195855	0.4669	SRXN1
P62166	0.82015	9.39088	4.87264	0.000133364	0.00204631	0.390267	NCS1
A0A024R5F7	0.661144	10.0149	4.7815	0.000162109	0.00239986	0.192526	DHCR7
A0PK02	0.67081	6.72357	4.60481	0.000237166	0.00327256	-0.192304	PLXNB2
P37268	0.702433	12.3547	4.59945	0.000239927	0.00329523	-0.203997	FDFT1
Q96DU3	0.848112	7.2835	4.46649	0.000320015	0.0041734	-0.494663	SLAMF6
P14598	0.789148	14.3684	4.43896	0.000339732	0.00435007	-0.554927	NCF1
Q15800	1.38542	7.71156	4.41612	0.000357028	0.00451419	-0.604958	MSMO1
O60427	0.636352	9.66989	4.14217	0.000649163	0.0071896	-1.20582	FADS1
A0A024R601	0.523823	9.98225	4.06855	0.000762767	0.00811232	-1.36738	CLN6
Q9HB40	0.680215	12.5997	4.02942	0.0008311	0.00854597	-1.45323	SCPEP1
Q9H3K2	0.580167	11.5809	4.00762	0.00087181	0.00890243	-1.50105	GHITM
P31641	0.532372	10.257	3.96776	0.000951491	0.009502	-1.58845	SLC6A6
Q9UIB8	0.679716	11.973	3.91167	0.00107618	0.0104462	-1.71139	CD84
O60268	0.593709	8.72719	3.88219	0.00114815	0.0110177	-1.77595	KIAA0513
P43003	0.787887	10.9961	3.87804	0.00115866	0.0110475	-1.78504	SLC1A3
P28907	0.769651	12.6564	3.7106	0.0016738	0.0148525	-2.15098	CD38
Q99538	0.507542	14.0901	3.62719	0.00201031	0.0172413	-2.33265	LGMN
A0A024R9Z1	0.59187	10.532	3.55413	0.0023599	0.0193387	-2.49129	TMEM106B
A0A0S2Z502	0.713787	9.44346	3.50307	0.0026395	0.0211494	-2.60188	SLC7A7
Q9NZK5	0.871742	10.7506	3.40121	0.00329901	0.0244138	-2.82163	ADA2
P13686	0.926418	9.08439	3.31842	0.00395303	0.0280497	-2.99928	ACP5
Q8NEL9	0.514898	6.0103	3.10495	0.0062869	0.0387879	-3.45254	DDHD1
P04035	0.834254	8.52273	3.03325	0.00733968	0.0433162	-3.60291	HMGCR
Q99643	0.62755	11.5326	2.96314	0.00853449	0.0480279	-3.74891	SDHC

## Sheet: Up in females FC_0.5
Protein_ID	logFC	AveExpr	t	P.Value	adj.P.Val	B	Gene.names...primary...x
P54652	-1.72833	13.2537	-32.6188	4.42e-17	1.3e-13	29.0006	HSPA2
O75369	-1.80079	15.1999	-31.2621	9.16e-17	1.35e-13	28.3482	FLNB
Q8N8S7	-1.56508	11.6542	-27.1267	1.04e-15	9.51e-13	26.121	ENAH
Q9NZU5	-1.51274	12.8424	-26.9913	1.13e-15	9.51e-13	26.0413	LMCD1
Q14914	-4.68379	9.30929	-26.7625	1.31e-15	9.63e-13	25.9054	PTGR1
Q4LE40	-0.851883	13.5924	-24.5401	5.71e-15	3.66e-12	24.5118	C14orf159 variant protein
P02768	-1.55825	14.5295	-24.4199	6.21e-15	3.66e-12	24.4324	ALB
P02511	-1.86011	11.4141	-23.8059	9.57e-15	5.12e-12	24.0195	CRYAB
P0CG30	-2.83813	10.3874	-23.1298	1.56e-14	7.65e-12	23.5508	GSTT2B
Q02952	-1.34426	13.6785	-22.6878	2.16e-14	9.79e-12	23.2362	AKAP12
O60701	-1.11104	13.1585	-22.502	2.48e-14	1.03e-11	23.1018	UGDH
Q53SB5	-2.13621	13.1094	-22.4334	2.61e-14	1.03e-11	23.0519	tmp_locus_29
Q15417	-1.72668	12.442	-22.2896	2.91e-14	1.07e-11	22.9468	CNN3
V9HW92	-1.34787	11.5628	-20.1758	1.56e-13	4.84e-11	21.3112	HEL-S-112
Q01995	-1.57785	13.2326	-20.1717	1.56e-13	4.84e-11	21.3079	TAGLN
Q9UMS6	-1.38229	11.5025	-19.3342	3.18e-13	9.36e-11	20.6089	SYNPO2
P11216	-1.12614	9.64819	-19.0132	4.2e-13	1.18e-10	20.3326	PYGB
Q15165	-0.853442	12.0033	-17.6675	1.42e-12	3.81e-10	19.1203	PON2
Q96FQ6	-1.52029	8.58071	-17.3062	2e-12	5.13e-10	18.7791	S100A16
P35580	-1.29611	14.537	-16.5428	4.22e-12	1.02e-09	18.0342	MYH10
O94832	-1.28032	10.3536	-16.513	4.34e-12	1.02e-09	18.0045	MYO1D
P18206	-1.43288	14.8917	-16.3542	5.09e-12	1.15e-09	17.845	VCL
B7Z5V0	-1.98157	12.7055	-16.3152	5.3e-12	1.16e-09	17.8057
P05783	-1.48913	13.1656	-15.7053	9.89e-12	2.05e-09	17.1777	KRT18
V9HW83	-0.710141	14.7533	-15.2656	1.57e-11	3.09e-09	16.7104	HEL-S-53e
P80723	-1.10391	13.8047	-15.1019	1.87e-11	3.56e-09	16.5333	BASP1
P37802	-0.763145	14.2714	-14.6296	3.14e-11	5.72e-09	16.0117	TAGLN2
Q9BXD5	-1.07288	13.6425	-14.6114	3.2e-11	5.72e-09	15.9913	NPL
A0A024R5W6	-1.04545	12.2145	-14.571	3.35e-11	5.8e-09	15.946	TPM1
P50454	-0.856716	13.3313	-14.5162	3.56e-11	5.99e-09	15.8843	SERPINH1
Q14195	-1.3456	12.4053	-14.3975	4.06e-11	6.47e-09	15.7498	DPYSL3
B2ZZ89	-0.749066	13.6683	-14.1967	5.1e-11	7.91e-09	15.52	SPTBN1
P00918	-0.631667	11.9468	-14.029	6.17e-11	9.33e-09	15.3258	CA2
Q969G5	-1.45874	11.3971	-14.0041	6.35e-11	9.36e-09	15.2967	CAVIN3
P09455	-1.1147	10.8927	-13.9235	6.97e-11	9.78e-09	15.2025	RBP1
V9HWJ5	-0.741429	11.973	-13.8858	7.28e-11	9.98e-09	15.1583	HEL-S-90n
O95816	-0.673787	10.4121	-13.5568	1.07e-10	1.4e-08	14.7676	BAG2
Q9NUN5	-1.12193	9.78791	-13.498	1.15e-10	1.47e-08	14.6968	LMBRD1
Q92599	-0.687737	11.3344	-13.1841	1.67e-10	2.09e-08	14.3147	SEPTIN8
Q96AC1	-1.30041	12.1411	-13.12	1.8e-10	2.2e-08	14.2356	FERMT2
Q92597	-0.77832	11.4384	-13.1101	1.83e-10	2.2e-08	14.2233	NDRG1
P54803	-0.707423	12.349	-12.9036	2.35e-10	2.77e-08	13.9663	GALC
P05787	-1.3609	12.71	-12.7861	2.72e-10	3.14e-08	13.8183	KRT8
Q15293	-0.672596	12.3336	-12.7337	2.9e-10	3.29e-08	13.752	RCN1
A0A024RD41	-1.0539	10.7844	-12.3429	4.74e-10	5.08e-08	13.2499	RAB23
Q08623	-0.710127	11.6309	-12.3216	4.88e-10	5.13e-08	13.2221	PUDP
Q9BTY2	-1.0419	13.0602	-12.232	5.47e-10	5.65e-08	13.1049	FUCA2
O60437	-0.841158	9.73505	-12.0167	7.23e-10	7.34e-08	12.8202	PPL
Q13938	-1.13948	10.8526	-11.7398	1.04e-09	9.88e-08	12.4478	CAPS
A0A0S2Z4X9	-1.18588	10.4644	-11.6254	1.21e-09	1.12e-07	12.2919	GFPT2
P07996	-0.664575	11.3346	-11.5273	1.38e-09	1.25e-07	12.1572	THBS1
Q6NZI2	-1.52334	12.1314	-11.3242	1.82e-09	1.62e-07	11.8752	CAVIN1
P21980	-1.28058	13.7903	-11.1533	2.3e-09	1.96e-07	11.6349	TGM2
O43294	-0.960995	10.9216	-11.0351	2.71e-09	2.28e-07	11.4668	TGFB1I1
Q9NZN4	-1.17568	12.2396	-10.9422	3.09e-09	2.56e-07	11.3338	EHD2
Q8N139	-0.908374	12.865	-10.7715	3.93e-09	3.1e-07	11.087	ABCA6
P17252	-0.663139	12.5222	-10.7651	3.96e-09	3.1e-07	11.0777	PRKCA
B0I1S9	-1.17798	10.6727	-10.764	3.97e-09	3.1e-07	11.0761	MYO1B
A0A024R216	-0.718217	8.75719	-10.665	4.57e-09	3.5e-07	10.9315	HDGFRP3
Q8WX93	-0.99277	12.0843	-10.456	6.18e-09	4.61e-07	10.6227	PALLD
A0A024R694	-0.727163	14.4687	-10.3495	7.21e-09	5.24e-07	10.4637	ACTN1
Q2TNI1	-1.23101	11.3393	-10.3199	7.53e-09	5.35e-07	10.4192	CAV1
P63096	-1.20001	8.94261	-10.2508	8.33e-09	5.85e-07	10.315	GNAI1
Q9BVJ7	-0.931157	11.3278	-10.2396	8.47e-09	5.87e-07	10.2981	DUSP23
O94875	-1.26519	12.836	-10.2263	8.64e-09	5.92e-07	10.278	SORBS2
P68871	-0.819248	12.0636	-10.1123	1.02e-08	6.8e-07	10.1048	HBB
P28838	-0.510833	15.8916	-10.0986	1.04e-08	6.81e-07	10.0838	LAP3
P01009	-1.1296	12.6846	-10.0877	1.06e-08	6.81e-07	10.0672	SERPINA1
Q53GT4	-2.39652	6.11809	-10.0695	1.09e-08	6.91e-07	10.0393
Q13228	-0.864574	13.3887	-9.81304	1.6e-08	9.94e-07	9.64291	SELENBP1
O60829	-0.620822	9.63095	-9.77585	1.7e-08	1.04e-06	9.5848	PAGE4
P07093	-0.705951	11.8689	-9.65065	2.05e-08	1.25e-06	9.38801	SERPINE2
D3DTH7	-1.10905	8.05526	-9.59935	2.22e-08	1.34e-06	9.30684	MYO1C
P56199	-0.656668	11.9067	-9.52364	2.5e-08	1.49e-06	9.18647	ITGA1
P05090	-0.62033	12.0658	-9.47392	2.7e-08	1.59e-06	9.10706	APOD
Q9UJ83	-0.962233	8.22521	-9.44765	2.81e-08	1.64e-06	9.06498	HACL1
Q549N0	-0.638654	11.765	-9.11203	4.78e-08	2.51e-06	8.52011	CFL2
Q96EY8	-0.715063	10.4643	-8.98108	5.9e-08	3e-06	8.30379	MMAB
Q14192	-1.23222	10.8987	-8.57493	1.15e-07	5.54e-06	7.61917	FHL2
Q99504	-0.601861	9.71345	-8.52079	1.26e-07	5.92e-06	7.52633	EYA3
P50583	-0.801765	10.142	-8.48972	1.32e-07	6.19e-06	7.47288	NUDT2
Q96JY6	-0.536666	12.386	-8.44959	1.42e-07	6.52e-06	7.40366	PDLIM2
V9HW25	-0.986941	14.1817	-8.32391	1.75e-07	7.81e-06	7.18553	HEL-S-273
A8K6Q8	-5.37865	8.32463	-8.18003	2.24e-07	9.76e-06	6.93329
B2R6V9	-0.595657	13.6948	-7.93208	3.43e-07	1.42e-05	6.49219
P52824	-0.657202	9.27252	-7.87405	3.8e-07	1.56e-05	6.38778	DGKQ
Q13813	-0.619305	14.6303	-7.82656	4.13e-07	1.66e-05	6.30201	SPTAN1
P50453	-0.52307	13.9224	-7.82442	4.15e-07	1.66e-05	6.29814	SERPINB9
Q99584	-0.770062	11.1098	-7.77048	4.56e-07	1.79e-05	6.20032	S100A13
P28161	-0.632372	13.1619	-7.70656	5.11e-07	1.98e-05	6.08392	GSTM2
P54802	-0.557823	13.4443	-7.39385	8.96e-07	3.3e-05	5.5065	NAGLU
P12109	-0.795137	9.79329	-7.38315	9.13e-07	3.34e-05	5.4865	COL6A1
Q9BX59	-0.713878	10.2365	-7.36312	9.47e-07	3.45e-05	5.44904	TAPBPL
P35611	-0.596599	11.7752	-7.26101	1.14e-06	4.05e-05	5.2572	ADD1
O95498	-1.35028	10.4482	-7.21651	1.24e-06	4.29e-05	5.17317	VNN2
O95817	-0.591944	12.8875	-6.99529	1.87e-06	5.85e-05	4.75139	BAG3
P15144	-0.68611	13.6204	-6.95317	2.02e-06	6.24e-05	4.67034	ANPEP
P69905	-0.892002	9.52276	-6.95004	2.03e-06	6.24e-05	4.6643	HBA1; HBA2
Q9NR12	-1.0113	12.2754	-6.87851	2.33e-06	7.03e-05	4.52607	PDLIM7
P34059	-0.528664	12.4036	-6.85511	2.43e-06	7.27e-05	4.4807	GALNS
P12429	-1.08139	12.7711	-6.79904	2.7e-06	7.97e-05	4.37171	ANXA3
Q8TD46	-1.38473	7.66248	-6.55693	4.3e-06	0.000119453	3.89618	CD200R1
A0A024R702	-0.996134	10.7635	-6.37735	6.09e-06	0.000162427	3.53847	CGI-38
Q9UI15	-0.688493	9.09895	-6.37236	6.15e-06	0.000163282	3.52847	TAGLN3
P25815	-1.02244	7.56501	-6.3462	6.48e-06	0.000169569	3.47599	S100P
B4DQ92	-0.734251	9.923	-6.30021	7.09e-06	0.000180766	3.38351
J3QL71	-0.562908	11.1196	-6.27199	7.49e-06	0.000189445	3.32663	SCRN2
A0A024RBH2	-0.771113	13.8583	-6.16865	9.19e-06	0.000225587	3.11748	CKAP4
P63302	-0.602028	10.8798	-6.16592	9.24e-06	0.000225868	3.11195	SELENOW
P26951	-1.07466	11.0779	-6.11306	1.03e-05	0.000245782	3.00442	IL3RA
Q16222	-0.644189	8.90463	-6.07254	1.11e-05	0.000262191	2.92175	UAP1
Q6FH49	-1.00495	12.7957	-5.92641	1.49e-05	0.000335366	2.62196	NNMT
P08729	-1.25516	11.5676	-5.77985	2.01e-05	0.000436219	2.31868	KRT7
Q9H7C9	-0.523548	10.6362	-5.77621	2.02e-05	0.000437846	2.31111	AAMDC
A0A024RDW8	-0.771414	10.3014	-5.69024	2.41e-05	0.000510501	2.13201	COL4A2
P57764	-0.579651	12.275	-5.6767	2.48e-05	0.000522963	2.10372	GSDMD
Q9H1C0	-0.781878	7.54324	-5.43753	4.05e-05	0.000796316	1.60071	LPAR5
Q86WN1	-0.524804	10.5382	-5.37465	4.62e-05	0.000892685	1.46746	FCHSD1
Q92537	-0.779968	7.01708	-5.37174	4.65e-05	0.000895195	1.46127	SUSD6
P00533	-0.576039	8.85451	-5.36689	4.7e-05	0.000901337	1.45098	EGFR
A0A024RBY6	-0.533211	8.53854	-5.17286	7.05e-05	0.00125726	1.03715	GK
Q9NP79	-0.61196	12.4576	-5.17281	7.05e-05	0.00125726	1.03705	VTA1
Q9Y2A7	-0.662973	8.03803	-5.1621	7.21e-05	0.00127341	1.0141	NCKAP1
P08237	-0.513914	9.82536	-5.1391	7.57e-05	0.00132398	0.964801	PFKM
Q6GPH4	-0.545144	10.4723	-5.05661	9.02e-05	0.00153086	0.787551	XAF1
Q9UIG0	-0.583486	13.1253	-4.93784	0.000116039	0.00186803	0.531383	BAZ1B
P02765	-0.832577	8.62362	-4.88986	0.000128546	0.002009	0.427572	AHSG
P61927	-0.683822	11.4298	-4.86478	0.000135624	0.0020702	0.373235	RPL37
Q9NSI8	-0.828132	12.854	-4.77838	0.000163197	0.00240992	0.185749	SAMSN1
P22897	-0.794888	14.9709	-4.75592	0.000171258	0.00250847	0.136941	MRC1
Q0ZGT2	-0.761547	11.0908	-4.71868	0.000185533	0.00267567	0.0559215	NEXN
Q96BQ5	-0.515419	8.60738	-4.71818	0.000185734	0.00267567	0.0548217	CCDC127
Q9BXX0	-0.603417	12.4737	-4.67109	0.000205555	0.00293724	-0.0477335	EMILIN2
P05120	-0.742065	12.5071	-4.64611	0.00021693	0.00306511	-0.102182	SERPINB2
P29323	-0.893765	8.75524	-4.63384	0.000222751	0.00313234	-0.128947	EPHB2
P43378	-0.615501	12.19	-4.49465	0.000301045	0.00399495	-0.433044	PTPN9
P08571	-0.690883	13.1053	-4.45673	0.000326871	0.00421428	-0.516032	CD14
P13500	-2.00524	8.06924	-4.41264	0.000359739	0.00453872	-0.612578	CCL2
Q8WWI1	-0.711219	10.237	-4.40267	0.000367627	0.00461104	-0.634422	LMO7
Q53EP0	-0.636176	12.0313	-4.39756	0.00037173	0.00465018	-0.645602	FNDC3B
D6RAN1	-1.1913	8.04943	-4.35824	0.000404953	0.00498118	-0.731781	PDLIM7
P15559	-0.524531	11.9278	-4.19931	0.000572871	0.00661834	-1.08041	NQO1
P47813	-0.510506	8.88782	-4.19516	0.00057809	0.00665956	-1.08951	EIF1AX
O15066	-0.5074	10.4557	-4.19284	0.000581031	0.00666038	-1.09461	KIF3B
O75145	-0.618072	7.8947	-4.15013	0.000637951	0.00708272	-1.18835	PPFIA3
A0A024R6A0	-0.584328	9.7996	-4.0527	0.000789729	0.00829427	-1.40214	ARG2
Q13542	-0.713304	6.81363	-3.97964	0.000927015	0.00933671	-1.56242	EIF4EBP2
P20472	-0.627467	11.0216	-3.92678	0.00104106	0.0102062	-1.67828	PVALB
O14613	-0.718642	8.81302	-3.84393	0.00124883	0.0117935	-1.85971	CDC42EP2
E9PRG8	-0.51193	9.26552	-3.82933	0.00128951	0.0120791	-1.89164	C11orf98
Q9Y6R9	-0.59894	9.58991	-3.8182	0.00132144	0.012339	-1.91599	CCDC61
Q5TCZ1	-0.500451	9.74208	-3.76974	0.00146987	0.0133881	-2.0219	SH3PXD2A
P23297	-0.764551	10.7831	-3.7579	0.00150863	0.0136542	-2.04778	S100A1
Q8WXE0	-0.507258	9.07468	-3.70111	0.00170908	0.0150973	-2.17168	CASKIN2
Q6IAT9	-0.655182	11.0716	-3.64566	0.00193041	0.016653	-2.29246	PSMB6
O15460	-0.742967	7.00998	-3.58307	0.00221472	0.0184486	-2.4285	P4HA2
P08174	-0.683318	11.9274	-3.55999	0.00232975	0.0191968	-2.47858	CD55
Q9HC52	-0.577014	9.16176	-3.5586	0.00233687	0.0191968	-2.48159	CBX8
P18858	-0.736302	10.2601	-3.50454	0.00263102	0.0211198	-2.5987	LIG1
A0A0S2Z4Q2	-0.813239	12.9569	-3.49498	0.00268672	0.0212771	-2.61937	TGFBI
O94956	-0.96687	11.736	-3.42451	0.00313508	0.0235311	-2.77148	SLCO2B1
P42766	-0.72771	11.7796	-3.41079	0.00323056	0.0240943	-2.801	RPL35
P98066	-0.749273	11.5612	-3.35489	0.00365055	0.0264239	-2.92115	TNFAIP6
H9KV32	-0.735769	8.34135	-3.34703	0.00371376	0.0266918	-2.93801	CD200R1
P09038	-1.38501	8.79762	-3.32084	0.00393227	0.0279818	-2.99412	FGF2
O43291	-0.527622	9.10087	-3.30606	0.00406115	0.028533	-3.02574	SPINT2
P24071	-0.631264	10.896	-3.30314	0.00408708	0.0286144	-3.03198	FCAR
A0A024R168	-0.626548	11.0177	-3.23429	0.00474842	0.0318995	-3.17882	NR4A3
Q9NQS5	-0.512754	12.2315	-3.19381	0.00518524	0.0334994	-3.2648	GPR84
O75888	-0.572639	8.96386	-3.14176	0.00580516	0.0365427	-3.37494	TNFSF13
D3DV11	-0.601336	6.09217	-3.11558	0.00614393	0.0381053	-3.43016	FAM63A
A0A024RB14	-0.517968	10.6394	-3.11462	0.00615672	0.0381445	-3.43219	RPS26
A0A0S2Z391	-0.571882	8.89352	-3.02744	0.00743227	0.0436599	-3.61506	BAK1
I4AY87	-0.506918	9.41408	-3.02672	0.0074438	0.0436842	-3.61657	MIF
Q8N5M4	-0.542703	9.93586	-3.0242	0.00748429	0.0437909	-3.62182	TTC9C
A0A5E4	-0.701247	10.4102	-3.02291	0.00750504	0.0438687	-3.62451
A0A0A6YYL6	-0.593914	13.3935	-2.9807	0.00821863	0.0468167	-3.71245	RPL17-C18orf32

## Sheet: UP_F_GO_BP
Category	Term	Count	%	PValue	Genes	List Total	Pop Hits	Pop Total	Fold Enrichment	Bonferroni	Benjamini	FDR
GOTERM_BP_FAT	GO:0030036~actin cytoskeleton organization	23	13.5294	1.46244e-08	P05787, Q9UMS6, Q13813, A0A024R5W6, Q15417, O94875, O75369, D6RAN1, Q969G5, Q86WN1, Q9NR12, P35611, Q549N0, P35580, V9HW25, Q9Y2A7, Q8WX93, D3DTH7, A0A024R694, B0I1S9, Q14195, Q9NZN4, B2ZZ89, O14613	160	553	16650	4.3281	4.95757e-05	4.09232e-05	4.03559e-05
GOTERM_BP_FAT	GO:0030029~actin filament-based process	25	14.7059	2.41435e-08	P05787, Q13813, Q15417, O75369, Q53SB5, P35611, P35580, Q549N0, Q9Y2A7, D3DTH7, B0I1S9, Q14195, Q9UMS6, Q2TNI1, A0A024R5W6, O94875, Q969G5, D6RAN1, Q86WN1, Q9NR12, V9HW25, Q8WX93, A0A024R694, Q9NZN4, B2ZZ89, O14613	160	672	16650	3.87137	8.18432e-05	4.09232e-05	4.03559e-05
GOTERM_BP_FAT	GO:0007155~cell adhesion	41	24.1176	4.90622e-08	Q13813, Q15417, O75369, P56199, A8K6Q8, Q9BXX0, P13500, V9HW92, P35611, P35580, Q6IAT9, P07093, P05090, A0A024RB14, Q96AC1, P17252, P68871, O95817, P21980, Q8WWI1, B0I1S9, Q92597, P07996, P98066, Q2TNI1, P12109, A0A024R5W6, A0A0S2Z4Q2, A0A024R168, O94875, P37802, O60437, P18206, P08174, P25815, A0A024R694, P00533, B2ZZ89, O43294, P05783, O43291	160	1699	16650	2.51122	0.000166307	4.57951e-05	4.51601e-05
GOTERM_BP_FAT	GO:0022610~biological adhesion	41	24.1176	5.40355e-08	Q13813, Q15417, O75369, P56199, A8K6Q8, Q9BXX0, P13500, V9HW92, P35611, P35580, Q6IAT9, P07093, P05090, A0A024RB14, Q96AC1, P17252, P68871, O95817, P21980, Q8WWI1, B0I1S9, Q92597, P07996, P98066, Q2TNI1, P12109, A0A024R5W6, A0A0S2Z4Q2, A0A024R168, O94875, P37802, O60437, P18206, P08174, P25815, A0A024R694, P00533, B2ZZ89, O43294, P05783, O43291	160	1705	16650	2.50238	0.000183163	4.57951e-05	4.51601e-05
GOTERM_BP_FAT	GO:0007010~cytoskeleton organization	31	18.2353	3.58391e-07	P05787, A0A024R216, Q13813, Q15417, O75369, O15066, Q53SB5, P13500, P35611, P35580, Q549N0, Q9Y2A7, D3DTH7, B0I1S9, Q14195, Q9UMS6, A0A024R702, A0A024R5W6, O94875, Q969G5, D6RAN1, Q86WN1, Q9NR12, O60437, V9HW25, Q8WX93, A0A024R694, Q9NZN4, B2ZZ89, P02511, P05783, O14613	160	1144	16650	2.81988	0.00121421	0.000242989	0.00023962
GOTERM_BP_FAT	GO:0007015~actin filament organization	15	8.82353	4.12452e-06	Q9UMS6, Q13813, A0A024R5W6, O94875, Q86WN1, P35611, Q549N0, V9HW25, Q9Y2A7, D3DTH7, A0A024R694, B0I1S9, Q14195, B2ZZ89, O14613	160	335	16650	4.65951	0.0138849	0.00233035	0.00229805
GOTERM_BP_FAT	GO:0098609~cell-cell adhesion	28	16.4706	1.46844e-05	Q13813, Q15417, O75369, A8K6Q8, P13500, V9HW92, P35611, Q6IAT9, P07093, A0A024RB14, P17252, P68871, O95817, Q8WWI1, B0I1S9, Q92597, Q2TNI1, A0A024R168, P37802, O60437, P18206, P08174, P25815, A0A024R694, P00533, B2ZZ89, P05783, O43291	160	1164	16650	2.50322	0.0485619	0.00711146	0.00701287
GOTERM_BP_FAT	GO:0016192~vesicle-mediated transport	32	18.8235	2.81916e-05	Q13813, O15066, A8K6Q8, P13500, P35580, Q9Y2A7, Q99584, D3DTH7, P68871, P02768, P21980, B0I1S9, P02765, P69905, P22897, P07996, Q2TNI1, J3QL71, A0A024R168, O94832, P12429, Q9NP79, D6RAN1, Q9NR12, P18206, P08174, P08571, Q9NUN5, P01009, A0A024R694, Q9NZN4, P00533, B2ZZ89	160	1494	16650	2.22892	0.0911461	0.0119462	0.0117806
GOTERM_BP_FAT	GO:0010035~response to inorganic substance	16	9.41176	4.4246e-05	P05787, Q2TNI1, A0A024R168, Q96FQ6, P15559, P00918, A0A0S2Z391, P08571, P68871, Q99584, Q92597, P00533, P02511, P69905, Q9HC52, P07996	160	469	16650	3.55011	0.13929	0.016666	0.0164349
GOTERM_BP_FAT	GO:1902589~single-organism organelle organization	32	18.8235	0.000117712	P05787, A0A024R216, P54652, Q13813, Q15417, O75369, O15066, Q53SB5, P35611, A0A0S2Z391, P35580, Q549N0, Q9Y2A7, D3DTH7, B0I1S9, Q14195, Q9UMS6, A0A024R702, A0A024R5W6, O94875, A0A024RD41, Q969G5, D6RAN1, Q86WN1, Q9NR12, V9HW25, Q8WX93, A0A024R694, Q9NZN4, B2ZZ89, P02511, P05783, O14613	160	1612	16650	2.06576	0.329055	0.0399044	0.0393512
GOTERM_BP_FAT	GO:0009611~response to wounding	18	10.5882	0.000159646	Q2TNI1, A0A024R5W6, P52824, P13500, P35580, P18206, P07093, P05090, P68871, P17252, P01009, A0A024R694, Q14195, Q9NZN4, P05120, P00533, P09038, P07996	160	649	16650	2.88617	0.417976	0.0492	0.0485178
GOTERM_BP_FAT	GO:0000302~response to reactive oxygen species	10	5.88235	0.000189213	A0A0S2Z391, P50583, P05090, A0A024R5W6, P68871, A0A024R168, P15559, P02511, P69905, Q9HC52	160	210	16650	4.95536	0.473493	0.0531522	0.0524153
GOTERM_BP_FAT	GO:0006897~endocytosis	18	10.5882	0.000212881	Q2TNI1, P12429, A8K6Q8, D6RAN1, P13500, Q9NR12, Q9Y2A7, P08571, D3DTH7, P68871, Q9NUN5, P02768, P21980, Q9NZN4, P00533, P02765, P69905, P22897, P07996	160	665	16650	2.81673	0.514096	0.0531522	0.0524153
GOTERM_BP_FAT	GO:0042060~wound healing	16	9.41176	0.000219508	Q2TNI1, A0A024R5W6, P52824, P35580, P18206, P07093, P05090, P68871, P17252, P01009, A0A024R694, Q9NZN4, P05120, P00533, P09038, P07996	160	542	16650	3.07196	0.524892	0.0531522	0.0524153
GOTERM_BP_FAT	GO:0048646~anatomical structure formation involved in morphogenesis	25	14.7059	0.000239775	P05787, Q5TCZ1, P13500, A0A0S2Z391, P35580, Q549N0, P05090, Q14192, P17252, P21980, P09038, P07996, P29323, Q2TNI1, P12109, A0A024R5W6, A0A0S2Z4Q2, A0A024R168, P12429, A0A024RD41, P15144, A0A024RDW8, A0A024R694, Q9NZN4, O43291	160	1151	16650	2.26026	0.556446	0.0541892	0.0534379
GOTERM_BP_FAT	GO:0006928~movement of cell or subcellular component	33	19.4118	0.000358491	O95498, Q13813, Q8N8S7, P56199, O15066, Q53SB5, Q0ZGT2, P13500, I4AY87, P35580, P07093, P05090, P17252, D3DTH7, B0I1S9, Q14195, P09038, P07996, P98066, P29323, Q2TNI1, A0A024R5W6, A0A024R168, O94875, P12429, P18206, V9HW25, P25815, Q8WX93, A0A024R694, P00533, B2ZZ89, O43291	160	1795	16650	1.91313	0.703439	0.0759554	0.0749023
GOTERM_BP_FAT	GO:0006979~response to oxidative stress	13	7.64706	0.000408131	P50583, A0A024R5W6, A0A024R168, P15559, V9HW92, A0A0S2Z391, P05090, P68871, Q15165, P00533, P02511, P69905, Q9HC52	160	394	16650	3.43353	0.749388	0.0813862	0.0802578
GOTERM_BP_FAT	GO:0003012~muscle system process	13	7.64706	0.000521565	Q2TNI1, A0A024R5W6, A0A024R168, O94875, P56199, P28161, Q53SB5, P18206, V9HW25, A0A024R6A0, Q9NZU5, P17252, P02511	160	405	16650	3.34028	0.829423	0.0982281	0.0968662
GOTERM_BP_FAT	GO:0048659~smooth muscle cell proliferation	7	4.11765	0.000621783	P05090, A0A024R5W6, A0A024R168, P21980, P00533, P07996, P09038	160	109	16650	6.68291	0.87858	0.110939	0.109401
GOTERM_BP_FAT	GO:1901700~response to oxygen-containing compound	28	16.4706	0.000681024	P05787, P13500, I4AY87, A0A0S2Z391, P05090, P17252, D3DTH7, P68871, P02765, P69905, P22897, Q9HC52, P07996, P50583, Q2TNI1, Q13542, P12109, A0A024R5W6, A0A024R168, P15559, P52824, P00918, P08174, P63096, P08571, Q9NUN5, P00533, P02511	160	1466	16650	1.98755	0.900685	0.114074	0.112492
GOTERM_BP_FAT	GO:0022607~cellular component assembly	42	24.7059	0.000706651	P05787, Q5TCZ1, A0A024R216, P54652, Q13813, O15066, Q6GPH4, P57764, P35611, I4AY87, P35580, Q549N0, P05090, Q9Y2A7, Q96AC1, P17252, D3DTH7, P68871, P21980, B0I1S9, Q14195, Q9UJ83, V9HWJ5, P69905, P09038, P07996, Q9UMS6, A0A024R702, P29323, Q2TNI1, P12109, A0A024R5W6, A0A024RD41, Q9NP79, Q86WN1, P18206, P01009, A0A024R694, B2ZZ89, P02511, P08237, O14613	160	2618	16650	1.66945	0.908954	0.114074	0.112492
GOTERM_BP_FAT	GO:0048660~regulation of smooth muscle cell proliferation	7	4.11765	0.000751938	P05090, A0A024R5W6, A0A024R168, P21980, P00533, P07996, P09038	160	113	16650	6.44635	0.921921	0.115867	0.11426
GOTERM_BP_FAT	GO:0031100~organ regeneration	6	3.52941	0.000798051	A0A0S2Z391, A0A024R168, P12429, P00533, P13500, Q6FH49	160	76	16650	8.21546	0.933228	0.117626	0.115995
GOTERM_BP_FAT	GO:0044085~cellular component biogenesis	45	26.4706	0.000922518	P05787, P61927, Q5TCZ1, A0A024R216, P54652, Q13813, O15066, Q6GPH4, P57764, P35611, I4AY87, P35580, Q549N0, P42766, P05090, Q9Y2A7, A0A024RB14, Q96AC1, P17252, D3DTH7, P68871, P21980, B0I1S9, Q14195, Q9UJ83, V9HWJ5, P69905, P09038, P07996, Q9UMS6, A0A024R702, P29323, Q2TNI1, P12109, A0A024R5W6, A0A024RD41, Q9NP79, Q86WN1, P18206, P01009, A0A024R694, B2ZZ89, P02511, P08237, O14613	160	2914	16650	1.607	0.956229	0.130306	0.128499
GOTERM_BP_FAT	GO:0001775~cell activation	20	11.7647	0.00110287	Q2TNI1, O75888, A0A024R168, P12429, A8K6Q8, P52824, P13500, I4AY87, A0A0S2Z391, P18206, P07093, P08174, P68871, P17252, Q99584, A0A024R694, Q92597, P00533, Q9NSI8, P07996	160	910	16650	2.28709	0.976265	0.149549	0.147476
GOTERM_BP_FAT	GO:0008064~regulation of actin polymerization or depolymerization	8	4.70588	0.00124009	Q549N0, Q9Y2A7, Q13813, D3DTH7, B2ZZ89, Q86WN1, O14613, P35611	160	170	16650	4.89706	0.985102	0.155827	0.153667
GOTERM_BP_FAT	GO:0030832~regulation of actin filament length	8	4.70588	0.00128505	Q549N0, Q9Y2A7, Q13813, D3DTH7, B2ZZ89, Q86WN1, O14613, P35611	160	171	16650	4.86842	0.987211	0.155827	0.153667
GOTERM_BP_FAT	GO:0098869~cellular oxidant detoxification	6	3.52941	0.00132286	P68871, P28161, P02768, P15559, P63302, P69905	160	85	16650	7.34559	0.988751	0.155827	0.153667
GOTERM_BP_FAT	GO:0072593~reactive oxygen species metabolic process	9	5.29412	0.00133348	Q5TCZ1, Q2TNI1, A0A024R6A0, P68871, P15559, P00533, P02511, P69905, P07996	160	222	16650	4.21875	0.989149	0.155827	0.153667
GOTERM_BP_FAT	GO:0032970~regulation of actin filament-based process	11	6.47059	0.00143992	Q549N0, Q9UMS6, Q9Y2A7, Q2TNI1, Q13813, A0A024R5W6, D3DTH7, B2ZZ89, Q86WN1, O14613, P35611	160	335	16650	3.41698	0.99244	0.155827	0.153667
GOTERM_BP_FAT	GO:1990748~cellular detoxification	6	3.52941	0.00146762	P68871, P28161, P02768, P15559, P63302, P69905	160	87	16650	7.17672	0.993118	0.155827	0.153667
GOTERM_BP_FAT	GO:0010033~response to organic substance	43	25.2941	0.00167262	P05787, P54652, O75888, P28161, Q6GPH4, P13500, P50454, P35611, I4AY87, A0A0S2Z391, Q6IAT9, Q96AC1, Q14192, P17252, D3DTH7, P21980, P09455, Q14195, P02765, P26951, P22897, P09038, P07996, Q6FH49, Q2TNI1, Q13542, P12109, A0A024R168, P12429, P15559, P52824, P00918, A0A024RDW8, P08174, P25815, P63096, P08571, Q9NUN5, P00533, O43294, P02511, P05783, O43291	160	2822	16650	1.58564	0.996569	0.155827	0.153667
GOTERM_BP_FAT	GO:0072359~circulatory system development	20	11.7647	0.00170628	P29323, Q2TNI1, A0A024R5W6, A0A0S2Z4Q2, Q9UIG0, O94875, P12429, Q0ZGT2, P13500, A0A0S2Z391, P35580, P15144, P05090, A0A024RDW8, Q14192, P17252, P00533, P09038, P07996, P80723	160	945	16650	2.20238	0.99694	0.155827	0.153667
GOTERM_BP_FAT	GO:0072358~cardiovascular system development	20	11.7647	0.00170628	P29323, Q2TNI1, A0A024R5W6, A0A0S2Z4Q2, Q9UIG0, O94875, P12429, Q0ZGT2, P13500, A0A0S2Z391, P35580, P15144, P05090, A0A024RDW8, Q14192, P17252, P00533, P09038, P07996, P80723	160	945	16650	2.20238	0.99694	0.155827	0.153667
GOTERM_BP_FAT	GO:0098754~detoxification	6	3.52941	0.00179168	P68871, P28161, P02768, P15559, P63302, P69905	160	91	16650	6.86126	0.99771	0.155827	0.153667
GOTERM_BP_FAT	GO:0046903~secretion	22	12.9412	0.00179779	Q2TNI1, J3QL71, A0A024R168, P12429, P57764, O75145, P00918, I4AY87, P35580, P18206, P07093, P08571, P17252, Q99584, P01009, P02768, A0A024R694, P00533, P02765, B2ZZ89, P08237, P07996	160	1098	16650	2.08504	0.997757	0.155827	0.153667
GOTERM_BP_FAT	GO:0044087~regulation of cellular component biogenesis	18	10.5882	0.00184622	Q9UMS6, P29323, P54652, Q2TNI1, Q13813, A0A024R5W6, Q6GPH4, Q86WN1, P35611, P05090, Q9Y2A7, D3DTH7, P17252, Q14195, B2ZZ89, P09038, P07996, O14613	160	807	16650	2.3211	0.998097	0.155827	0.153667
GOTERM_BP_FAT	GO:0055002~striated muscle cell development	7	4.11765	0.00188357	P05787, Q549N0, P35580, A0A024R5W6, Q14192, O94875, Q0ZGT2	160	135	16650	5.39583	0.998324	0.155827	0.153667
GOTERM_BP_FAT	GO:0010951~negative regulation of endopeptidase activity	9	5.29412	0.00190737	P07093, P50453, P01009, P05120, P02765, P02511, P50454, P07996, O43291	160	235	16650	3.98537	0.998454	0.155827	0.153667
GOTERM_BP_FAT	GO:0051336~regulation of hydrolase activity	25	14.7059	0.00196764	P50453, P54652, Q13813, Q15417, P56199, P13500, P50454, A0A0S2Z391, P07093, P02765, P26951, P09038, P07996, Q2TNI1, A0A024R5W6, O94832, V9HW83, V9HW25, P01009, P05120, P00533, B2ZZ89, P02511, O14613, O43291	160	1337	16650	1.94582	0.99874	0.155827	0.153667
GOTERM_BP_FAT	GO:0001525~angiogenesis	12	7.05882	0.00208039	A0A0S2Z391, P15144, P05090, P29323, Q2TNI1, A0A024RDW8, A0A0S2Z4Q2, P17252, P12429, P13500, P07996, P09038	160	413	16650	3.02361	0.999141	0.155827	0.153667
GOTERM_BP_FAT	GO:0032956~regulation of actin cytoskeleton organization	10	5.88235	0.00208911	Q549N0, Q9UMS6, Q9Y2A7, Q13813, A0A024R5W6, D3DTH7, B2ZZ89, Q86WN1, O14613, P35611	160	294	16650	3.53954	0.999166	0.155827	0.153667
GOTERM_BP_FAT	GO:0043066~negative regulation of apoptotic process	18	10.5882	0.00212807	P50453, Q2TNI1, A0A024R168, P15559, P13500, I4AY87, Q9H7C9, Q14192, P17252, P02768, O95817, P21980, P05120, P00533, P02511, P05783, P07996, Q99504	160	818	16650	2.28988	0.99927	0.155827	0.153667
GOTERM_BP_FAT	GO:0032940~secretion by cell	20	11.7647	0.00218853	J3QL71, A0A024R168, P12429, P57764, O75145, I4AY87, P35580, P18206, P07093, P08571, P17252, Q99584, P01009, P02768, A0A024R694, P00533, P02765, B2ZZ89, P08237, P07996	160	966	16650	2.1545	0.999405	0.155827	0.153667
GOTERM_BP_FAT	GO:0008154~actin polymerization or depolymerization	8	4.70588	0.00227967	Q549N0, Q9Y2A7, Q13813, D3DTH7, B2ZZ89, Q86WN1, O14613, P35611	160	189	16650	4.40476	0.999564	0.155827	0.153667
GOTERM_BP_FAT	GO:0060548~negative regulation of cell death	19	11.1765	0.00230986	P50453, Q2TNI1, A0A024R168, P15559, P13500, I4AY87, Q9H7C9, Q14192, P17252, P02768, O95817, P21980, P05120, P00533, P02511, P05783, P09038, P07996, Q99504	160	897	16650	2.20422	0.999606	0.155827	0.153667
GOTERM_BP_FAT	GO:0071822~protein complex subunit organization	29	17.0588	0.00231037	Q5TCZ1, A0A024R216, Q13813, Q6GPH4, P57764, P50454, P35611, I4AY87, Q549N0, Q9Y2A7, Q96AC1, D3DTH7, P68871, P21980, Q14195, Q9UJ83, V9HWJ5, P69905, P09038, A0A024R702, Q2TNI1, P12109, Q9NP79, Q86WN1, P01009, B2ZZ89, P02511, P08237, O14613	160	1674	16650	1.80276	0.999607	0.155827	0.153667
GOTERM_BP_FAT	GO:0050817~coagulation	11	6.47059	0.00234304	P18206, P07093, Q2TNI1, P68871, P17252, P01009, A0A024R694, Q9NZN4, P05120, P52824, P07996	160	358	16650	3.19745	0.999648	0.155827	0.153667
GOTERM_BP_FAT	GO:0007599~hemostasis	11	6.47059	0.00234304	P18206, P07093, Q2TNI1, P68871, P17252, P01009, A0A024R694, Q9NZN4, P05120, P52824, P07996	160	358	16650	3.19745	0.999648	0.155827	0.153667
GOTERM_BP_FAT	GO:0043069~negative regulation of programmed cell death	18	10.5882	0.00244527	P50453, Q2TNI1, A0A024R168, P15559, P13500, I4AY87, Q9H7C9, Q14192, P17252, P02768, O95817, P21980, P05120, P00533, P02511, P05783, P07996, Q99504	160	829	16650	2.2595	0.999751	0.155827	0.153667
GOTERM_BP_FAT	GO:0051493~regulation of cytoskeleton organization	12	7.05882	0.00245842	Q549N0, Q9UMS6, A0A024R216, Q9Y2A7, Q13813, A0A024R5W6, D3DTH7, B2ZZ89, Q0ZGT2, Q86WN1, O14613, P35611	160	422	16650	2.95912	0.999762	0.155827	0.153667
GOTERM_BP_FAT	GO:0034329~cell junction assembly	8	4.70588	0.00248741	P18206, P05090, Q2TNI1, Q96AC1, D3DTH7, P17252, A0A024R694, P07996	160	192	16650	4.33594	0.999785	0.155827	0.153667
GOTERM_BP_FAT	GO:0051258~protein polymerization	9	5.29412	0.00253511	A0A024R702, A0A024R216, Q9Y2A7, Q13813, D3DTH7, B2ZZ89, Q86WN1, O14613, P35611	160	246	16650	3.80716	0.999817	0.155827	0.153667
GOTERM_BP_FAT	GO:0080134~regulation of response to stress	24	14.1176	0.00254774	P98066, P50453, Q2TNI1, A0A024R168, P13500, I4AY87, A0A0S2Z391, Q6IAT9, P07093, P05090, P08174, P08571, P17252, O95817, P21980, O95816, P05120, P00533, P02765, P02511, Q9HC52, P09038, P07996, Q99504	160	1285	16650	1.94358	0.999825	0.155827	0.153667
GOTERM_BP_FAT	GO:0006461~protein complex assembly	26	15.2941	0.00259604	Q5TCZ1, A0A024R216, Q13813, Q6GPH4, P57764, P35611, I4AY87, Q9Y2A7, Q96AC1, D3DTH7, P68871, P21980, Q14195, Q9UJ83, V9HWJ5, P69905, P09038, A0A024R702, Q2TNI1, P12109, Q86WN1, P01009, B2ZZ89, P02511, P08237, O14613	160	1445	16650	1.8724	0.999851	0.155827	0.153667
GOTERM_BP_FAT	GO:0010466~negative regulation of peptidase activity	9	5.29412	0.00259903	P07093, P50453, P01009, P05120, P02765, P02511, P50454, P07996, O43291	160	247	16650	3.79175	0.999853	0.155827	0.153667
GOTERM_BP_FAT	GO:0070271~protein complex biogenesis	26	15.2941	0.0026201	Q5TCZ1, A0A024R216, Q13813, Q6GPH4, P57764, P35611, I4AY87, Q9Y2A7, Q96AC1, D3DTH7, P68871, P21980, Q14195, Q9UJ83, V9HWJ5, P69905, P09038, A0A024R702, Q2TNI1, P12109, Q86WN1, P01009, B2ZZ89, P02511, P08237, O14613	160	1446	16650	1.87111	0.999863	0.155827	0.153667
GOTERM_BP_FAT	GO:0040011~locomotion	27	15.8824	0.00271098	Q13813, Q8N8S7, P56199, Q0ZGT2, P13500, I4AY87, P35580, P07093, P05090, P17252, D3DTH7, Q14195, P09038, P07996, P98066, P29323, Q2TNI1, A0A024R5W6, A0A024R168, O94875, P12429, P18206, P25815, Q8WX93, P00533, B2ZZ89, O43291	160	1530	16650	1.8364	0.999899	0.158452	0.156255
GOTERM_BP_FAT	GO:0008219~cell death	32	18.8235	0.00308993	P05787, P50453, P56199, Q6GPH4, P57764, P13500, I4AY87, A0A0S2Z391, Q9Y2A7, Q14192, P17252, P68871, P02768, O95817, P21980, Q92597, P69905, Q92537, P09038, P07996, Q99504, P50583, Q2TNI1, A0A024R168, P15559, Q9H7C9, P08571, A0A024R694, P05120, P00533, P02511, P05783	160	1958	16650	1.70072	0.999972	0.171691	0.169311
GOTERM_BP_FAT	GO:0070887~cellular response to chemical stimulus	40	23.5294	0.0031017	P05787, P50453, O75888, P56199, P28161, Q6GPH4, A8K6Q8, P13500, P35611, I4AY87, A0A0S2Z391, Q6IAT9, Q96AC1, Q14192, P17252, D3DTH7, P21980, Q14195, Q92597, P02765, P26951, P22897, Q9HC52, P09038, P07996, Q2TNI1, Q13542, P12109, A0A024R5W6, A0A024R168, P15559, P00918, A0A024RDW8, P63096, P08571, Q9NUN5, P00533, O43294, P05783, O43291	160	2648	16650	1.57194	0.999973	0.171691	0.169311
GOTERM_BP_FAT	GO:0044419~interspecies interaction between organisms	20	11.7647	0.0031425	P05787, P61927, P50453, Q2TNI1, P08729, Q9BTY2, A8K6Q8, Q9NP79, P13500, Q8TD46, P42766, Q6IAT9, P15144, Q9Y2A7, P08174, A0A024RB14, Q9NUN5, P02768, H9KV32, P05783, P22897	160	998	16650	2.08542	0.999977	0.171691	0.169311
GOTERM_BP_FAT	GO:0044403~symbiosis, encompassing mutualism through parasitism	20	11.7647	0.0031425	P05787, P61927, P50453, Q2TNI1, P08729, Q9BTY2, A8K6Q8, Q9NP79, P13500, Q8TD46, P42766, Q6IAT9, P15144, Q9Y2A7, P08174, A0A024RB14, Q9NUN5, P02768, H9KV32, P05783, P22897	160	998	16650	2.08542	0.999977	0.171691	0.169311
GOTERM_BP_FAT	GO:0055001~muscle cell development	7	4.11765	0.00319072	P05787, Q549N0, P35580, A0A024R5W6, Q14192, O94875, Q0ZGT2	160	150	16650	4.85625	0.99998	0.171691	0.169311
GOTERM_BP_FAT	GO:0009636~response to toxic substance	8	4.70588	0.00329917	A0A0S2Z391, P68871, P28161, Q15165, P02768, P15559, P63302, P69905	160	202	16650	4.12129	0.999986	0.173048	0.170649
GOTERM_BP_FAT	GO:0051928~positive regulation of calcium ion transport	6	3.52941	0.00334453	A0A0S2Z391, Q2TNI1, P54652, P23297, P28161, P13500	160	105	16650	5.94643	0.999988	0.173048	0.170649
GOTERM_BP_FAT	GO:0030833~regulation of actin filament polymerization	7	4.11765	0.00340613	Q9Y2A7, Q13813, D3DTH7, B2ZZ89, Q86WN1, O14613, P35611	160	152	16650	4.79235	0.999991	0.173048	0.170649
GOTERM_BP_FAT	GO:0045861~negative regulation of proteolysis	10	5.88235	0.00345238	P07093, P50453, P08174, P01009, P05120, P02765, P02511, P50454, P07996, O43291	160	317	16650	3.28273	0.999992	0.173048	0.170649
GOTERM_BP_FAT	GO:0051271~negative regulation of cellular component movement	9	5.29412	0.00347117	P18206, P05090, A0A024R5W6, A0A024R694, Q14195, P13500, P07996, P09038, O43291	160	259	16650	3.61607	0.999992	0.173048	0.170649
GOTERM_BP_FAT	GO:0032989~cellular component morphogenesis	24	14.1176	0.0035971	P05787, P29323, Q13813, Q8N8S7, A0A024R5W6, A0A024R168, O75369, P56199, A0A024RD41, P13500, P35611, Q549N0, P35580, P18206, Q96AC1, Q8WX93, Q99584, A0A024R694, P00533, B2ZZ89, O43294, O14613, P80723, O43291	160	1321	16650	1.89061	0.999995	0.174039	0.171626
GOTERM_BP_FAT	GO:0002576~platelet degranulation	6	3.52941	0.00362669	P18206, P01009, P02768, A0A024R694, P02765, P07996	160	107	16650	5.83528	0.999996	0.174039	0.171626
GOTERM_BP_FAT	GO:0006809~nitric oxide biosynthetic process	5	2.94118	0.00364507	Q2TNI1, A0A024R6A0, P68871, P15559, P00533	160	66	16650	7.88352	0.999996	0.174039	0.171626
GOTERM_BP_FAT	GO:0033002~muscle cell proliferation	7	4.11765	0.00374842	P05090, A0A024R5W6, A0A024R168, P21980, P00533, P07996, P09038	160	155	16650	4.6996	0.999997	0.176488	0.174041
GOTERM_BP_FAT	GO:0034333~adherens junction assembly	5	2.94118	0.00384813	P18206, P05090, Q96AC1, A0A024R694, P07996	160	67	16650	7.76586	0.999998	0.178049	0.17558
GOTERM_BP_FAT	GO:0009605~response to external stimulus	33	19.4118	0.00388661	P05787, P50453, Q13813, Q8N8S7, P56199, P57764, P13500, I4AY87, A0A0S2Z391, P35580, P07093, P05090, P17252, P02768, O95817, P21980, P09455, P02765, P22897, P09038, P07996, P98066, P29323, Q2TNI1, A0A024R168, P12429, Q9BTY2, P15559, P08174, P08571, P05120, P00533, B2ZZ89	160	2073	16650	1.65657	0.999998	0.178049	0.17558
GOTERM_BP_FAT	GO:0051701~interaction with host	7	4.11765	0.00412066	P15144, P50453, Q2TNI1, P08174, P02768, A8K6Q8, P22897	160	158	16650	4.61036	0.999999	0.186254	0.183672
GOTERM_BP_FAT	GO:0051270~regulation of cellular component movement	17	10	0.00427135	P98066, Q2TNI1, A0A024R5W6, P12429, Q0ZGT2, P13500, P18206, P07093, P05090, D3DTH7, P17252, A0A024R694, Q14195, P00533, P09038, P07996, O43291	160	802	16650	2.20581	1	0.189539	0.186911
GOTERM_BP_FAT	GO:0061061~muscle structure development	14	8.23529	0.00430517	P05787, Q2TNI1, A0A024R5W6, O94875, O75369, Q0ZGT2, Q549N0, P35580, Q14192, Q01995, Q9NZN4, P02511, P09038, P80723	160	589	16650	2.47347	1	0.189539	0.186911
GOTERM_BP_FAT	GO:0046209~nitric oxide metabolic process	5	2.94118	0.004503	Q2TNI1, A0A024R6A0, P68871, P15559, P00533	160	70	16650	7.43304	1	0.195707	0.192994
GOTERM_BP_FAT	GO:1901879~regulation of protein depolymerization	5	2.94118	0.00473695	Q549N0, A0A024R216, Q13813, B2ZZ89, P35611	160	71	16650	7.32835	1	0.202838	0.200026
GOTERM_BP_FAT	GO:0052547~regulation of peptidase activity	11	6.47059	0.00478674	A0A0S2Z391, P07093, P50453, Q2TNI1, P01009, P05120, P02765, P02511, P50454, P07996, O43291	160	396	16650	2.89062	1	0.202838	0.200026
GOTERM_BP_FAT	GO:0006898~receptor-mediated endocytosis	10	5.88235	0.00494348	Q2TNI1, P08571, P68871, Q9NUN5, P02768, A8K6Q8, P00533, D6RAN1, P69905, P22897, Q9NR12	160	335	16650	3.10634	1	0.206894	0.204025
GOTERM_BP_FAT	GO:0051346~negative regulation of hydrolase activity	11	6.47059	0.00521982	P07093, P50453, Q15417, P01009, O94832, P05120, P02765, P02511, P50454, P07996, O43291	160	401	16650	2.85458	1	0.215787	0.212796
GOTERM_BP_FAT	GO:0044764~multi-organism cellular process	19	11.1765	0.00541837	P05787, P61927, Q2TNI1, P08729, A8K6Q8, P57764, Q9NP79, P13500, Q8TD46, P42766, Q6IAT9, P15144, Q9Y2A7, P08174, A0A024RB14, Q9NUN5, P02768, H9KV32, P05783, P22897	160	973	16650	2.03205	1	0.215787	0.212796
GOTERM_BP_FAT	GO:2001057~reactive nitrogen species metabolic process	5	2.94118	0.00548752	Q2TNI1, A0A024R6A0, P68871, P15559, P00533	160	74	16650	7.03125	1	0.215787	0.212796
GOTERM_BP_FAT	GO:0048661~positive regulation of smooth muscle cell proliferation	5	2.94118	0.00548752	A0A024R168, P21980, P00533, P07996, P09038	160	74	16650	7.03125	1	0.215787	0.212796
GOTERM_BP_FAT	GO:0006887~exocytosis	11	6.47059	0.00549408	P35580, P18206, J3QL71, Q99584, A0A024R168, P01009, P12429, P02768, A0A024R694, P02765, P07996	160	404	16650	2.83338	1	0.215787	0.212796
GOTERM_BP_FAT	GO:0031099~regeneration	7	4.11765	0.00553791	A0A0S2Z391, P05090, A0A024R168, P12429, P00533, P13500, Q6FH49	160	168	16650	4.33594	1	0.215787	0.212796
GOTERM_BP_FAT	GO:0007596~blood coagulation	10	5.88235	0.00564281	P18206, P07093, P68871, P17252, P01009, A0A024R694, Q9NZN4, P05120, P52824, P07996	160	342	16650	3.04276	1	0.217376	0.214363
GOTERM_BP_FAT	GO:0051259~protein oligomerization	12	7.05882	0.00578556	Q2TNI1, P12109, P68871, P21980, Q14195, P57764, V9HWJ5, Q9UJ83, P02511, P08237, P69905, I4AY87	160	473	16650	2.64006	1	0.220371	0.217316
GOTERM_BP_FAT	GO:0034109~homotypic cell-cell adhesion	5	2.94118	0.0060297	P18206, P07093, P68871, P17252, A0A024R694	160	76	16650	6.84622	1	0.227119	0.22397
GOTERM_BP_FAT	GO:2000146~negative regulation of cell motility	8	4.70588	0.00620255	P18206, P05090, A0A024R5W6, Q14195, P13500, P07996, P09038, O43291	160	227	16650	3.6674	1	0.231062	0.227858
GOTERM_BP_FAT	GO:0048468~cell development	31	18.2353	0.00627198	P05787, A0A024R216, P54652, Q13813, Q8N8S7, O75369, P56199, Q0ZGT2, P50454, P35580, Q549N0, P07093, P05090, Q96AC1, Q14192, Q14195, Q92597, P09038, P80723, P29323, A0A024R5W6, A0A024R168, O94875, P54802, P18206, Q8WX93, A0A024R694, P00533, B2ZZ89, O43294, O43291	160	1968	16650	1.6392	1	0.231109	0.227904
GOTERM_BP_FAT	GO:1901701~cellular response to oxygen-containing compound	18	10.5882	0.00635725	Q2TNI1, Q13542, P12109, A0A024R5W6, A0A024R168, P15559, P13500, P00918, I4AY87, P63096, P08571, D3DTH7, P17252, Q9NUN5, P00533, P02765, P22897, Q9HC52	160	912	16650	2.05387	1	0.231732	0.228519
GOTERM_BP_FAT	GO:0045055~regulated exocytosis	9	5.29412	0.00651607	P18206, Q99584, A0A024R168, P01009, P12429, P02768, A0A024R694, P02765, P07996	160	288	16650	3.25195	1	0.232948	0.229718
GOTERM_BP_FAT	GO:0045780~positive regulation of bone resorption	3	1.76471	0.00659675	A8K6Q8, P00533, P00918	160	13	16650	24.0144	1	0.232948	0.229718
GOTERM_BP_FAT	GO:0046852~positive regulation of bone remodeling	3	1.76471	0.00659675	A8K6Q8, P00533, P00918	160	13	16650	24.0144	1	0.232948	0.229718
GOTERM_BP_FAT	GO:0090066~regulation of anatomical structure size	12	7.05882	0.00683394	Q549N0, Q9Y2A7, Q2TNI1, Q13813, D3DTH7, P68871, P56199, P00533, B2ZZ89, Q86WN1, O14613, P35611	160	484	16650	2.58006	1	0.238836	0.235524
GOTERM_BP_FAT	GO:0042542~response to hydrogen peroxide	6	3.52941	0.00698133	A0A0S2Z391, P68871, A0A024R168, P02511, P69905, Q9HC52	160	125	16650	4.995	1	0.241497	0.238149
GOTERM_BP_FAT	GO:0000902~cell morphogenesis	22	12.9412	0.00734817	P29323, Q13813, Q8N8S7, A0A024R5W6, A0A024R168, O75369, P56199, A0A024RD41, P13500, P35611, P35580, P18206, Q96AC1, Q8WX93, Q99584, A0A024R694, P00533, B2ZZ89, O43294, O14613, P80723, O43291	160	1240	16650	1.84627	1	0.251619	0.24813
GOTERM_BP_FAT	GO:0051017~actin filament bundle assembly	6	3.52941	0.00745425	Q9UMS6, A0A024R5W6, A0A024R694, Q14195, B0I1S9, P35611	160	127	16650	4.91634	1	0.252699	0.249196
GOTERM_BP_FAT	GO:0048514~blood vessel morphogenesis	12	7.05882	0.00757512	A0A0S2Z391, P15144, P05090, P29323, Q2TNI1, A0A024RDW8, A0A0S2Z4Q2, P17252, P12429, P13500, P07996, P09038	160	491	16650	2.54328	1	0.254254	0.250729
GOTERM_BP_FAT	GO:0061041~regulation of wound healing	6	3.52941	0.00769889	P07093, Q2TNI1, P17252, P05120, P07996, P09038	160	128	16650	4.87793	1	0.255875	0.252327
GOTERM_BP_FAT	GO:0032271~regulation of protein polymerization	7	4.11765	0.00808743	Q9Y2A7, Q13813, D3DTH7, B2ZZ89, Q86WN1, O14613, P35611	160	182	16650	4.0024	1	0.266178	0.262488
GOTERM_BP_FAT	GO:0033993~response to lipid	17	10	0.00819527	Q2TNI1, A0A024R168, P12429, P15559, P13500, P00918, I4AY87, P63096, P08571, Q14192, P17252, P09455, P00533, O43294, P02511, P22897, P07996	160	860	16650	2.05705	1	0.267134	0.263431
GOTERM_BP_FAT	GO:0061572~actin filament bundle organization	6	3.52941	0.00846629	Q9UMS6, A0A024R5W6, A0A024R694, Q14195, B0I1S9, P35611	160	131	16650	4.76622	1	0.267348	0.263641
GOTERM_BP_FAT	GO:0071310~cellular response to organic substance	33	19.4118	0.00852476	P05787, O75888, P28161, Q6GPH4, P13500, P35611, I4AY87, A0A0S2Z391, Q6IAT9, Q96AC1, Q14192, P17252, D3DTH7, P21980, Q14195, P02765, P26951, P22897, P09038, P07996, Q2TNI1, Q13542, P12109, A0A024R168, P00918, A0A024RDW8, P63096, P08571, Q9NUN5, P00533, O43294, P05783, O43291	160	2186	16650	1.57093	1	0.267348	0.263641
GOTERM_BP_FAT	GO:1900046~regulation of hemostasis	5	2.94118	0.00855274	P07093, Q2TNI1, P17252, P05120, P07996	160	84	16650	6.1942	1	0.267348	0.263641
GOTERM_BP_FAT	GO:0030193~regulation of blood coagulation	5	2.94118	0.00855274	P07093, Q2TNI1, P17252, P05120, P07996	160	84	16650	6.1942	1	0.267348	0.263641
GOTERM_BP_FAT	GO:0030048~actin filament-based movement	6	3.52941	0.00873344	P35580, V9HW25, Q2TNI1, A0A024R5W6, B0I1S9, Q53SB5	160	132	16650	4.73011	1	0.267348	0.263641
GOTERM_BP_FAT	GO:0030155~regulation of cell adhesion	14	8.23529	0.00876883	Q2TNI1, A0A024R5W6, A0A0S2Z4Q2, A0A024R168, A8K6Q8, P13500, P07093, P05090, P08174, P17252, Q8WWI1, P21980, P07996, O43291	160	643	16650	2.26575	1	0.267348	0.263641
GOTERM_BP_FAT	GO:0043244~regulation of protein complex disassembly	5	2.94118	0.00890978	Q549N0, A0A024R216, Q13813, B2ZZ89, P35611	160	85	16650	6.12132	1	0.267348	0.263641
GOTERM_BP_FAT	GO:1903409~reactive oxygen species biosynthetic process	5	2.94118	0.00890978	Q2TNI1, A0A024R6A0, P68871, P15559, P00533	160	85	16650	6.12132	1	0.267348	0.263641
GOTERM_BP_FAT	GO:0010941~regulation of cell death	25	14.7059	0.008939	P50453, P56199, P13500, I4AY87, A0A0S2Z391, Q14192, P17252, P68871, P02768, O95817, P21980, Q92597, P69905, P09038, P07996, Q99504, Q2TNI1, A0A024R168, P15559, Q9H7C9, A0A024R694, P05120, P00533, P02511, P05783	160	1509	16650	1.72403	1	0.267348	0.263641
GOTERM_BP_FAT	GO:0050878~regulation of body fluid levels	12	7.05882	0.00899045	P18206, P07093, P29323, Q2TNI1, P68871, P17252, P01009, A0A024R694, Q9NZN4, P05120, P52824, P07996	160	503	16650	2.4826	1	0.267348	0.263641
GOTERM_BP_FAT	GO:0012501~programmed cell death	29	17.0588	0.00927618	P05787, P50453, P56199, Q6GPH4, P57764, P13500, I4AY87, A0A0S2Z391, Q9Y2A7, Q14192, P17252, P02768, O95817, P21980, Q92597, P09038, P07996, Q99504, P50583, Q2TNI1, A0A024R168, P15559, Q9H7C9, P08571, A0A024R694, P05120, P00533, P02511, P05783	160	1852	16650	1.62949	1	0.272453	0.268676
GOTERM_BP_FAT	GO:0001568~blood vessel development	13	7.64706	0.00932288	P29323, Q2TNI1, A0A0S2Z4Q2, P12429, P13500, A0A0S2Z391, P35580, P15144, P05090, A0A024RDW8, P17252, P09038, P07996	160	576	16650	2.34863	1	0.272453	0.268676
GOTERM_BP_FAT	GO:0052548~regulation of endopeptidase activity	10	5.88235	0.00954418	A0A0S2Z391, P07093, P50453, P01009, P05120, P02765, P02511, P50454, P07996, O43291	160	372	16650	2.79738	1	0.276536	0.272702
GOTERM_BP_FAT	GO:0009408~response to heat	5	2.94118	0.00965273	P54652, P08571, O43294, P13500, P07996	160	87	16650	5.9806	1	0.277312	0.273467
GOTERM_BP_FAT	GO:0034330~cell junction organization	8	4.70588	0.010058	P18206, P05090, Q2TNI1, Q96AC1, D3DTH7, P17252, A0A024R694, P07996	160	249	16650	3.34337	1	0.286526	0.282553
GOTERM_BP_FAT	GO:0051146~striated muscle cell differentiation	8	4.70588	0.010267	P05787, Q549N0, P35580, A0A024R5W6, Q14192, O94875, Q9NZN4, Q0ZGT2	160	250	16650	3.33	1	0.290044	0.286022
GOTERM_BP_FAT	GO:0050818~regulation of coagulation	5	2.94118	0.0104349	P07093, Q2TNI1, P17252, P05120, P07996	160	89	16650	5.84621	1	0.292349	0.288295
GOTERM_BP_FAT	GO:0030834~regulation of actin filament depolymerization	4	2.35294	0.010795	Q549N0, Q13813, B2ZZ89, P35611	160	48	16650	8.67188	1	0.297446	0.293322
GOTERM_BP_FAT	GO:0003382~epithelial cell morphogenesis	4	2.35294	0.010795	Q8WX93, O75369, P80723, O43291	160	48	16650	8.67188	1	0.297446	0.293322
GOTERM_BP_FAT	GO:0048585~negative regulation of response to stimulus	23	13.5294	0.0109493	P98066, P50453, Q2TNI1, A0A024R168, P56199, P28161, Q969G5, P13500, I4AY87, Q6IAT9, P07093, P05090, P08174, P08571, Q9NUN5, P05120, P00533, P02765, O43294, Q9NSI8, P09038, P07996, Q99504	160	1369	16650	1.74831	1	0.297446	0.293322
GOTERM_BP_FAT	GO:2000145~regulation of cell motility	15	8.82353	0.0109678	P98066, A0A024R5W6, P12429, Q0ZGT2, P13500, P18206, P07093, P05090, D3DTH7, P17252, Q14195, P00533, P09038, P07996, O43291	160	736	16650	2.12084	1	0.297446	0.293322
GOTERM_BP_FAT	GO:0031663~lipopolysaccharide-mediated signaling pathway	4	2.35294	0.0114198	P08571, P17252, P13500, I4AY87	160	49	16650	8.4949	1	0.307247	0.302987
GOTERM_BP_FAT	GO:0040013~negative regulation of locomotion	8	4.70588	0.0120557	P18206, P05090, A0A024R5W6, Q14195, P13500, P07996, P09038, O43291	160	258	16650	3.22674	1	0.319576	0.315145
GOTERM_BP_FAT	GO:0043491~protein kinase B signaling	6	3.52941	0.0120666	Q9NUN5, P00533, Q969G5, P13500, P07996, P09038	160	143	16650	4.36626	1	0.319576	0.315145
GOTERM_BP_FAT	GO:0048771~tissue remodeling	6	3.52941	0.0124068	A0A0S2Z391, Q2TNI1, P21980, A8K6Q8, P00533, P00918	160	144	16650	4.33594	1	0.326039	0.321518
GOTERM_BP_FAT	GO:0051261~protein depolymerization	5	2.94118	0.0125663	Q549N0, A0A024R216, Q13813, B2ZZ89, P35611	160	94	16650	5.53524	1	0.327476	0.322936
GOTERM_BP_FAT	GO:0070527~platelet aggregation	4	2.35294	0.0127309	P18206, P07093, P68871, A0A024R694	160	51	16650	8.16176	1	0.327476	0.322936
GOTERM_BP_FAT	GO:0008360~regulation of cell shape	6	3.52941	0.0127513	P35580, Q96AC1, A0A024R5W6, Q99584, P13500, O14613	160	145	16650	4.30603	1	0.327476	0.322936
GOTERM_BP_FAT	GO:0030042~actin filament depolymerization	4	2.35294	0.0134174	Q549N0, Q13813, B2ZZ89, P35611	160	52	16650	8.00481	1	0.340688	0.335965
GOTERM_BP_FAT	GO:1903034~regulation of response to wounding	6	3.52941	0.0134667	P07093, Q2TNI1, P17252, P05120, P07996, P09038	160	147	16650	4.24745	1	0.340688	0.335965
GOTERM_BP_FAT	GO:0015669~gas transport	3	1.76471	0.0139304	P68871, P69905, P00918	160	19	16650	16.4309	1	0.346209	0.341409
GOTERM_BP_FAT	GO:0030239~myofibril assembly	4	2.35294	0.0141247	P05787, Q549N0, P35580, A0A024R5W6	160	53	16650	7.85377	1	0.346209	0.341409
GOTERM_BP_FAT	GO:0001944~vasculature development	13	7.64706	0.0141747	P29323, Q2TNI1, A0A0S2Z4Q2, P12429, P13500, A0A0S2Z391, P35580, P15144, P05090, A0A024RDW8, P17252, P09038, P07996	160	610	16650	2.21773	1	0.346209	0.341409
GOTERM_BP_FAT	GO:0050790~regulation of catalytic activity	34	20	0.0142213	Q5TCZ1, P50453, P54652, Q13813, Q15417, P56199, P13500, P50454, I4AY87, A0A0S2Z391, Q6IAT9, P07093, P17252, O95817, O95816, P02765, P26951, Q9HC52, P09038, P07996, Q2TNI1, A0A024R5W6, O94832, P12429, P15559, V9HW83, V9HW25, P01009, P05120, P00533, B2ZZ89, P02511, O14613, O43291	160	2357	16650	1.50111	1	0.346209	0.341409
GOTERM_BP_FAT	GO:0030334~regulation of cell migration	14	8.23529	0.0142891	P98066, A0A024R5W6, P12429, Q0ZGT2, P13500, P18206, P07093, P05090, D3DTH7, P17252, Q14195, P00533, P09038, P07996	160	685	16650	2.12682	1	0.346209	0.341409
GOTERM_BP_FAT	GO:0006936~muscle contraction	9	5.29412	0.0142977	P18206, V9HW25, Q2TNI1, A0A024R6A0, A0A024R5W6, P56199, P28161, P02511, Q53SB5	160	331	16650	2.82949	1	0.346209	0.341409
GOTERM_BP_FAT	GO:0043086~negative regulation of catalytic activity	16	9.41176	0.0144857	P50453, Q2TNI1, Q15417, O94832, P12429, P15559, P50454, Q6IAT9, P07093, P17252, P01009, P05120, P02765, P02511, P07996, O43291	160	839	16650	1.98451	1	0.348274	0.343445
GOTERM_BP_FAT	GO:0051050~positive regulation of transport	17	10	0.0148813	P54652, Q2TNI1, P23297, A0A024R168, P28161, P57764, P13500, P00918, I4AY87, A0A0S2Z391, P08571, D3DTH7, Q9NZN4, P00533, P02765, B2ZZ89, P08237	160	920	16650	1.92289	1	0.355264	0.350339
GOTERM_BP_FAT	GO:0043067~regulation of programmed cell death	23	13.5294	0.0153646	P50453, Q2TNI1, A0A024R168, P56199, P15559, P13500, I4AY87, A0A0S2Z391, Q9H7C9, Q14192, P17252, P02768, A0A024R694, O95817, P21980, Q92597, P05120, P00533, P02511, P05783, P09038, P07996, Q99504	160	1413	16650	1.69387	1	0.356718	0.351773
GOTERM_BP_FAT	GO:0040012~regulation of locomotion	15	8.82353	0.0154092	P98066, A0A024R5W6, P12429, Q0ZGT2, P13500, P18206, P07093, P05090, D3DTH7, P17252, Q14195, P00533, P09038, P07996, O43291	160	768	16650	2.03247	1	0.356718	0.351773
GOTERM_BP_FAT	GO:0051674~localization of cell	22	12.9412	0.0154308	P98066, Q2TNI1, A0A024R5W6, O94875, P12429, P56199, Q0ZGT2, P13500, I4AY87, P35580, P18206, P07093, P05090, P25815, Q8WX93, D3DTH7, P17252, Q14195, P00533, P09038, P07996, O43291	160	1330	16650	1.72133	1	0.356718	0.351773
GOTERM_BP_FAT	GO:0048870~cell motility	22	12.9412	0.0154308	P98066, Q2TNI1, A0A024R5W6, O94875, P12429, P56199, Q0ZGT2, P13500, I4AY87, P35580, P18206, P07093, P05090, P25815, Q8WX93, D3DTH7, P17252, Q14195, P00533, P09038, P07996, O43291	160	1330	16650	1.72133	1	0.356718	0.351773
GOTERM_BP_FAT	GO:0001936~regulation of endothelial cell proliferation	5	2.94118	0.0154683	Q2TNI1, P17252, P13500, P07996, P09038	160	100	16650	5.20312	1	0.356718	0.351773
GOTERM_BP_FAT	GO:0043434~response to peptide hormone	10	5.88235	0.0158918	Q2TNI1, Q13542, P63096, P08174, D3DTH7, Q9NUN5, A0A024R168, P02765, P13500, P00918	160	405	16650	2.56944	1	0.364009	0.358963
GOTERM_BP_FAT	GO:0071417~cellular response to organonitrogen compound	11	6.47059	0.0163682	Q2TNI1, Q13542, P12109, D3DTH7, Q9NUN5, A0A024R168, P28161, P00533, P02765, P13500, P00918	160	477	16650	2.39976	1	0.371193	0.366047
GOTERM_BP_FAT	GO:0043270~positive regulation of ion transport	7	4.11765	0.0165824	A0A0S2Z391, Q2TNI1, P54652, P23297, P28161, P13500, I4AY87	160	213	16650	3.41989	1	0.371193	0.366047
GOTERM_BP_FAT	GO:0031664~regulation of lipopolysaccharide-mediated signaling pathway	3	1.76471	0.016896	P08174, P17252, I4AY87	160	21	16650	14.8661	1	0.371193	0.366047
GOTERM_BP_FAT	GO:0009226~nucleotide-sugar biosynthetic process	3	1.76471	0.016896	O60701, A0A0S2Z4X9, Q16222	160	21	16650	14.8661	1	0.371193	0.366047
GOTERM_BP_FAT	GO:0030336~negative regulation of cell migration	7	4.11765	0.0169214	P18206, P05090, A0A024R5W6, Q14195, P13500, P07996, P09038	160	214	16650	3.40391	1	0.371193	0.366047
GOTERM_BP_FAT	GO:1901880~negative regulation of protein depolymerization	4	2.35294	0.0171627	A0A024R216, Q13813, B2ZZ89, P35611	160	57	16650	7.30263	1	0.371193	0.366047
GOTERM_BP_FAT	GO:0048041~focal adhesion assembly	4	2.35294	0.0171627	P05090, Q96AC1, A0A024R694, P07996	160	57	16650	7.30263	1	0.371193	0.366047
GOTERM_BP_FAT	GO:0007045~cell-substrate adherens junction assembly	4	2.35294	0.0171627	P05090, Q96AC1, A0A024R694, P07996	160	57	16650	7.30263	1	0.371193	0.366047
GOTERM_BP_FAT	GO:0006909~phagocytosis	8	4.70588	0.0171909	Q9Y2A7, P08571, D3DTH7, P12429, P21980, P02765, P13500, P07996	160	277	16650	3.00542	1	0.371193	0.366047
GOTERM_BP_FAT	GO:0030041~actin filament polymerization	6	3.52941	0.0174372	Q9Y2A7, Q13813, D3DTH7, B2ZZ89, O14613, P35611	160	157	16650	3.97691	1	0.373905	0.368721
GOTERM_BP_FAT	GO:0051240~positive regulation of multicellular organismal process	23	13.5294	0.0175372	P29323, Q2TNI1, A0A024R5W6, O75888, A0A024R168, P12429, A8K6Q8, P57764, D6RAN1, P13500, Q9NR12, P00918, I4AY87, P07093, P08571, P17252, Q14195, P00533, B2ZZ89, O43294, Q9HC52, P09038, P07996, P80723	160	1431	16650	1.67256	1	0.373905	0.368721
GOTERM_BP_FAT	GO:0055013~cardiac muscle cell development	4	2.35294	0.0179747	P35580, Q14192, O94875, Q0ZGT2	160	58	16650	7.17672	1	0.380838	0.375558
GOTERM_BP_FAT	GO:0050804~modulation of synaptic transmission	8	4.70588	0.0181241	P07093, P29323, Q13542, P63096, P00533, O75145, P13500, P00918	160	280	16650	2.97321	1	0.38162	0.376329
GOTERM_BP_FAT	GO:0045216~cell-cell junction organization	7	4.11765	0.0182782	P18206, P05090, Q2TNI1, Q96AC1, P17252, A0A024R694, P07996	160	218	16650	3.34146	1	0.382489	0.377186
GOTERM_BP_FAT	GO:0043462~regulation of ATPase activity	4	2.35294	0.0188078	V9HW25, P54652, A0A024R5W6, Q15417	160	59	16650	7.05508	1	0.38979	0.384386
GOTERM_BP_FAT	GO:0061024~membrane organization	18	10.5882	0.0189451	P61927, Q2TNI1, Q9NP79, P13500, A0A0S2Z391, P35580, P42766, Q96AC1, A0A024RB14, D3DTH7, P17252, P01009, Q92597, Q9NZN4, P00533, B2ZZ89, P05783, P07996	160	1027	16650	1.82388	1	0.38979	0.384386
GOTERM_BP_FAT	GO:0010243~response to organonitrogen compound	15	8.82353	0.0190044	Q2TNI1, Q13542, P12109, A0A024R168, P28161, P52824, P13500, P00918, P08174, P63096, D3DTH7, Q9NUN5, P00533, P02765, Q6FH49	160	789	16650	1.97837	1	0.38979	0.384386
GOTERM_BP_FAT	GO:0072657~protein localization to membrane	11	6.47059	0.0191063	P61927, P42766, Q2TNI1, Q96AC1, A0A024RB14, D3DTH7, Q9NZN4, P00533, B2ZZ89, P05783, P13500	160	489	16650	2.34087	1	0.38979	0.384386
GOTERM_BP_FAT	GO:0030168~platelet activation	6	3.52941	0.019217	P18206, P07093, P68871, P17252, A0A024R694, P52824	160	161	16650	3.87811	1	0.38979	0.384386
GOTERM_BP_FAT	GO:0014706~striated muscle tissue development	9	5.29412	0.0193262	Q549N0, P35580, Q2TNI1, A0A024R5W6, Q14192, O94875, O75369, Q0ZGT2, P09038	160	350	16650	2.67589	1	0.38979	0.384386
GOTERM_BP_FAT	GO:0051128~regulation of cellular component organization	33	19.4118	0.0195994	A0A024R216, P54652, Q13813, Q6GPH4, A8K6Q8, Q0ZGT2, P13500, P35611, A0A0S2Z391, P35580, Q549N0, P07093, P05090, Q9Y2A7, Q96AC1, Q99584, D3DTH7, Q14195, P02765, P09038, P07996, Q9UMS6, P29323, Q2TNI1, A0A024R5W6, Q86WN1, P08571, Q9NZN4, P00533, B2ZZ89, O43294, P02511, O14613	160	2323	16650	1.47829	1	0.38979	0.384386
GOTERM_BP_FAT	GO:0061045~negative regulation of wound healing	4	2.35294	0.019662	P07093, P05120, P07996, P09038	160	60	16650	6.9375	1	0.38979	0.384386
GOTERM_BP_FAT	GO:0043242~negative regulation of protein complex disassembly	4	2.35294	0.019662	A0A024R216, Q13813, B2ZZ89, P35611	160	60	16650	6.9375	1	0.38979	0.384386
GOTERM_BP_FAT	GO:0007167~enzyme linked receptor protein signaling pathway	17	10	0.0202281	P29323, Q2TNI1, Q13542, P56199, P13500, P05090, Q9Y2A7, Q96AC1, A0A024RDW8, D3DTH7, Q9NUN5, P00533, P02765, B2ZZ89, O43294, P09038, P07996	160	954	16650	1.85436	1	0.398681	0.393154
GOTERM_BP_FAT	GO:0065003~macromolecular complex assembly	26	15.2941	0.0203828	Q5TCZ1, A0A024R216, Q13813, Q6GPH4, P57764, P35611, I4AY87, Q9Y2A7, Q96AC1, D3DTH7, P68871, P21980, Q14195, Q9UJ83, V9HWJ5, P69905, P09038, A0A024R702, Q2TNI1, P12109, Q86WN1, P01009, B2ZZ89, P02511, P08237, O14613	160	1710	16650	1.58224	1	0.399409	0.393871
GOTERM_BP_FAT	GO:0055006~cardiac cell development	4	2.35294	0.0205374	P35580, Q14192, O94875, Q0ZGT2	160	61	16650	6.82377	1	0.400125	0.394577
GOTERM_BP_FAT	GO:0032101~regulation of response to external stimulus	14	8.23529	0.0208765	P98066, Q2TNI1, P13500, I4AY87, P07093, P05090, P08174, P17252, P21980, P05120, P00533, P02765, P09038, P07996	160	721	16650	2.02063	1	0.404077	0.398475
GOTERM_BP_FAT	GO:0097191~extrinsic apoptotic signaling pathway	7	4.11765	0.0210549	P05787, A0A0S2Z391, Q2TNI1, O95817, P05783, P07996, Q99504	160	225	16650	3.2375	1	0.404077	0.398475
GOTERM_BP_FAT	GO:0032963~collagen metabolic process	5	2.94118	0.0211798	A0A024RDW8, P12109, Q9HC52, P50454, P13500	160	110	16650	4.73011	1	0.404077	0.398475
GOTERM_BP_FAT	GO:0007169~transmembrane receptor protein tyrosine kinase signaling pathway	13	7.64706	0.0216607	P29323, Q13542, P56199, P13500, P05090, Q9Y2A7, A0A024RDW8, D3DTH7, Q9NUN5, P00533, P02765, P09038, P07996	160	648	16650	2.08767	1	0.404077	0.398475
GOTERM_BP_FAT	GO:0051828~entry into other organism involved in symbiotic interaction	5	2.94118	0.021813	P15144, Q2TNI1, P08174, A8K6Q8, P22897	160	111	16650	4.6875	1	0.404077	0.398475
GOTERM_BP_FAT	GO:0030260~entry into host cell	5	2.94118	0.021813	P15144, Q2TNI1, P08174, A8K6Q8, P22897	160	111	16650	4.6875	1	0.404077	0.398475
GOTERM_BP_FAT	GO:0044409~entry into host	5	2.94118	0.021813	P15144, Q2TNI1, P08174, A8K6Q8, P22897	160	111	16650	4.6875	1	0.404077	0.398475
GOTERM_BP_FAT	GO:0051806~entry into cell of other organism involved in symbiotic interaction	5	2.94118	0.021813	P15144, Q2TNI1, P08174, A8K6Q8, P22897	160	111	16650	4.6875	1	0.404077	0.398475
GOTERM_BP_FAT	GO:0046718~viral entry into host cell	5	2.94118	0.021813	P15144, Q2TNI1, P08174, A8K6Q8, P22897	160	111	16650	4.6875	1	0.404077	0.398475
GOTERM_BP_FAT	GO:0050865~regulation of cell activation	11	6.47059	0.0221682	P07093, Q2TNI1, P08174, O75888, P17252, A0A024R168, A8K6Q8, Q9NSI8, P13500, P07996, I4AY87	160	501	16650	2.28481	1	0.408425	0.402762
GOTERM_BP_FAT	GO:0016032~viral process	17	10	0.0224313	P05787, P61927, Q2TNI1, P08729, A8K6Q8, Q9NP79, P13500, Q8TD46, P42766, Q6IAT9, P15144, Q9Y2A7, P08174, A0A024RB14, Q9NUN5, H9KV32, P05783, P22897	160	966	16650	1.83133	1	0.411039	0.40534
GOTERM_BP_FAT	GO:0071375~cellular response to peptide hormone stimulus	8	4.70588	0.0233299	Q2TNI1, Q13542, D3DTH7, Q9NUN5, A0A024R168, P02765, P13500, P00918	160	295	16650	2.82203	1	0.425206	0.419311
GOTERM_BP_FAT	GO:0043536~positive regulation of blood vessel endothelial cell migration	3	1.76471	0.023545	P17252, P07996, P09038	160	25	16650	12.4875	1	0.426832	0.420915
GOTERM_BP_FAT	GO:0001935~endothelial cell proliferation	5	2.94118	0.0237817	Q2TNI1, P17252, P13500, P07996, P09038	160	114	16650	4.56414	1	0.42883	0.422885
GOTERM_BP_FAT	GO:0019935~cyclic-nucleotide-mediated signaling	4	2.35294	0.0242505	Q13542, P21980, P52824, P07996	160	65	16650	6.40385	1	0.434234	0.428214
GOTERM_BP_FAT	GO:0044259~multicellular organismal macromolecule metabolic process	5	2.94118	0.0244612	A0A024RDW8, P12109, Q9HC52, P50454, P13500	160	115	16650	4.52446	1	0.434234	0.428214
GOTERM_BP_FAT	GO:0019932~second-messenger-mediated signaling	7	4.11765	0.0246739	Q13542, Q9NZU5, P28161, P21980, P00533, P52824, P07996	160	233	16650	3.12634	1	0.434234	0.428214
GOTERM_BP_FAT	GO:0006986~response to unfolded protein	6	3.52941	0.0247328	A0A0S2Z391, P54652, P50454, P13500, P07996, P35611	160	172	16650	3.63009	1	0.434234	0.428214
GOTERM_BP_FAT	GO:0060537~muscle tissue development	9	5.29412	0.0248013	Q549N0, P35580, Q2TNI1, A0A024R5W6, Q14192, O94875, O75369, Q0ZGT2, P09038	160	367	16650	2.55194	1	0.434234	0.428214
GOTERM_BP_FAT	GO:0060429~epithelium development	18	10.5882	0.02485	Q2TNI1, Q15417, O75369, P37802, P00918, A0A0S2Z391, O60437, P18206, Q6IAT9, P07093, A0A024R6A0, Q8WX93, Q01995, P21980, P00533, P09038, P80723, O43291	160	1060	16650	1.7671	1	0.434234	0.428214
GOTERM_BP_FAT	GO:0014896~muscle hypertrophy	4	2.35294	0.0252318	Q9NZU5, O94875, P17252, A0A024R168	160	66	16650	6.30682	1	0.438644	0.432563
GOTERM_BP_FAT	GO:0042981~regulation of apoptotic process	22	12.9412	0.0256632	P50453, Q2TNI1, A0A024R168, P56199, P15559, P13500, I4AY87, A0A0S2Z391, Q9H7C9, Q14192, P17252, P02768, A0A024R694, O95817, P21980, Q92597, P05120, P00533, P02511, P05783, P07996, Q99504	160	1400	16650	1.63527	1	0.443869	0.437715
GOTERM_BP_FAT	GO:0044089~positive regulation of cellular component biogenesis	10	5.88235	0.0258823	Q9UMS6, P29323, Q9Y2A7, Q2TNI1, A0A024R5W6, D3DTH7, P17252, Q14195, P09038, O14613	160	441	16650	2.35969	1	0.445386	0.439211
GOTERM_BP_FAT	GO:0007417~central nervous system development	16	9.41176	0.0263296	O95498, P29323, Q9UI15, P23297, A0A024R168, P12429, P54802, A0A0S2Z391, P35580, P07093, P05090, Q9Y2A7, O95817, P00533, P09038, P80723	160	904	16650	1.84181	1	0.450794	0.444544
GOTERM_BP_FAT	GO:1901652~response to peptide	10	5.88235	0.0268791	Q2TNI1, Q13542, P63096, P08174, D3DTH7, Q9NUN5, A0A024R168, P02765, P13500, P00918	160	444	16650	2.34375	1	0.455827	0.449507
GOTERM_BP_FAT	GO:0034105~positive regulation of tissue remodeling	3	1.76471	0.0272085	A8K6Q8, P00533, P00918	160	27	16650	11.5625	1	0.455827	0.449507
GOTERM_BP_FAT	GO:1903035~negative regulation of response to wounding	4	2.35294	0.0272576	P07093, P05120, P07996, P09038	160	68	16650	6.12132	1	0.455827	0.449507
GOTERM_BP_FAT	GO:0010595~positive regulation of endothelial cell migration	4	2.35294	0.0272576	P17252, P12429, P07996, P09038	160	68	16650	6.12132	1	0.455827	0.449507
GOTERM_BP_FAT	GO:0034332~adherens junction organization	5	2.94118	0.0272958	P18206, P05090, Q96AC1, A0A024R694, P07996	160	119	16650	4.37237	1	0.455827	0.449507
GOTERM_BP_FAT	GO:0070374~positive regulation of ERK1 and ERK2 cascade	6	3.52941	0.0276001	P17252, P00533, Q969G5, P13500, P09038, I4AY87	160	177	16650	3.52754	1	0.457949	0.4516
GOTERM_BP_FAT	GO:0009887~organ morphogenesis	17	10	0.0278282	P29323, Q2TNI1, A0A024R5W6, Q9UIG0, A0A024R168, A0A024RD41, P54802, P50454, P13500, P00918, A0A0S2Z391, Q6IAT9, Q14192, P21980, P00533, P09038, P80723	160	992	16650	1.78333	1	0.457949	0.4516
GOTERM_BP_FAT	GO:0032269~negative regulation of cellular protein metabolic process	17	10	0.0278282	P50453, Q2TNI1, Q13542, P50454, I4AY87, A0A0S2Z391, Q6IAT9, P07093, P08174, P01009, P05120, P00533, P02765, P02511, Q9NSI8, P07996, O43291	160	992	16650	1.78333	1	0.457949	0.4516
GOTERM_BP_FAT	GO:0000904~cell morphogenesis involved in differentiation	14	8.23529	0.0284526	P29323, Q13813, Q8N8S7, A0A024R168, O75369, P35580, P18206, Q96AC1, Q8WX93, A0A024R694, B2ZZ89, O43294, P80723, O43291	160	753	16650	1.93476	1	0.465963	0.459503
GOTERM_BP_FAT	GO:0010038~response to metal ion	8	4.70588	0.0286099	Q2TNI1, P08571, Q99584, Q96FQ6, Q92597, P00533, P07996, P00918	160	308	16650	2.70292	1	0.466286	0.459821
GOTERM_BP_FAT	GO:0035051~cardiocyte differentiation	5	2.94118	0.0295456	P35580, Q14192, O94875, P00533, Q0ZGT2	160	122	16650	4.26486	1	0.478472	0.471839
GOTERM_BP_FAT	GO:0002696~positive regulation of leukocyte activation	8	4.70588	0.0299346	Q2TNI1, P08174, O75888, A0A024R168, A8K6Q8, P13500, P07996, I4AY87	160	311	16650	2.67685	1	0.478472	0.471839
GOTERM_BP_FAT	GO:0065009~regulation of molecular function	38	22.3529	0.0299422	Q5TCZ1, P50453, P54652, P23297, Q13813, Q15417, P56199, P28161, P13500, P50454, P35611, I4AY87, A0A0S2Z391, Q6IAT9, P07093, P17252, O95817, O95816, P02765, P26951, Q9HC52, P09038, P07996, Q2TNI1, A0A024R5W6, Q9UIG0, O94832, P12429, P15559, V9HW83, V9HW25, P01009, P05120, P00533, B2ZZ89, P02511, O14613, O43291	160	2863	16650	1.3812	1	0.478472	0.471839
GOTERM_BP_FAT	GO:0048545~response to steroid hormone	9	5.29412	0.0300633	Q2TNI1, Q14192, A0A024R168, P12429, P00533, O43294, P13500, P07996, P00918	160	381	16650	2.45817	1	0.478472	0.471839
GOTERM_BP_FAT	GO:0043254~regulation of protein complex assembly	9	5.29412	0.0300633	Q9Y2A7, Q13813, D3DTH7, Q6GPH4, B2ZZ89, Q86WN1, P09038, O14613, P35611	160	381	16650	2.45817	1	0.478472	0.471839
GOTERM_BP_FAT	GO:0002702~positive regulation of production of molecular mediator of immune response	4	2.35294	0.0304545	O75888, A0A024R168, A8K6Q8, I4AY87	160	71	16650	5.86268	1	0.482433	0.475744
GOTERM_BP_FAT	GO:0019058~viral life cycle	10	5.88235	0.0307667	P61927, P42766, P15144, Q2TNI1, P08174, A0A024RB14, A8K6Q8, Q9NP79, P22897, P13500	160	455	16650	2.28709	1	0.485112	0.478387
GOTERM_BP_FAT	GO:0007420~brain development	13	7.64706	0.0311552	P29323, P23297, A0A024R168, P12429, P54802, A0A0S2Z391, P35580, P07093, P05090, O95817, P00533, P09038, P80723	160	684	16650	1.9778	1	0.488964	0.482185
GOTERM_BP_FAT	GO:1901888~regulation of cell junction assembly	4	2.35294	0.0315621	P05090, Q2TNI1, D3DTH7, P07996	160	72	16650	5.78125	1	0.493067	0.486231
GOTERM_BP_FAT	GO:1901653~cellular response to peptide	8	4.70588	0.0317646	Q2TNI1, Q13542, D3DTH7, Q9NUN5, A0A024R168, P02765, P13500, P00918	160	315	16650	2.64286	1	0.493954	0.487106
GOTERM_BP_FAT	GO:0051896~regulation of protein kinase B signaling	5	2.94118	0.0327116	Q9NUN5, P00533, Q969G5, P07996, P09038	160	126	16650	4.12946	1	0.506358	0.499338
GOTERM_BP_FAT	GO:0002683~negative regulation of immune system process	9	5.29412	0.0329636	P50453, P05090, P08174, P08571, Q9BX59, Q9NSI8, P13500, P07996, I4AY87	160	388	16650	2.41382	1	0.507416	0.500381
GOTERM_BP_FAT	GO:0048738~cardiac muscle tissue development	6	3.52941	0.0330793	P35580, A0A024R5W6, Q14192, O94875, Q0ZGT2, P09038	160	186	16650	3.35685	1	0.507416	0.500381
GOTERM_BP_FAT	GO:0016477~cell migration	19	11.1765	0.0337145	P98066, Q2TNI1, A0A024R5W6, O94875, P12429, P56199, P13500, I4AY87, P35580, P18206, P05090, P25815, Q8WX93, D3DTH7, P17252, Q14195, P00533, P09038, P07996	160	1184	16650	1.66992	1	0.513004	0.505891
GOTERM_BP_FAT	GO:0051495~positive regulation of cytoskeleton organization	6	3.52941	0.0337463	Q549N0, Q9UMS6, Q9Y2A7, A0A024R5W6, D3DTH7, O14613	160	187	16650	3.3389	1	0.513004	0.505891
GOTERM_BP_FAT	GO:0043241~protein complex disassembly	7	4.11765	0.0341296	Q549N0, A0A024R216, Q2TNI1, Q13813, B2ZZ89, Q9NP79, P35611	160	252	16650	2.89062	1	0.513395	0.506277
GOTERM_BP_FAT	GO:0050867~positive regulation of cell activation	8	4.70588	0.034156	Q2TNI1, P08174, O75888, A0A024R168, A8K6Q8, P13500, P07996, I4AY87	160	320	16650	2.60156	1	0.513395	0.506277
GOTERM_BP_FAT	GO:0009725~response to hormone	15	8.82353	0.0342263	Q2TNI1, Q13542, A0A024R168, P12429, P13500, P00918, P08174, P63096, Q14192, D3DTH7, Q9NUN5, P00533, P02765, O43294, P07996	160	854	16650	1.8278	1	0.513395	0.506277
GOTERM_BP_FAT	GO:0035966~response to topologically incorrect protein	6	3.52941	0.0344183	A0A0S2Z391, P54652, P50454, P13500, P07996, P35611	160	188	16650	3.32114	1	0.514	0.506874
GOTERM_BP_FAT	GO:1901021~positive regulation of calcium ion transmembrane transporter activity	3	1.76471	0.0351654	P54652, P23297, P28161	160	31	16650	10.0706	1	0.520571	0.513354
GOTERM_BP_FAT	GO:0019835~cytolysis	3	1.76471	0.0351654	A0A0S2Z391, P02768, P57764	160	31	16650	10.0706	1	0.520571	0.513354
GOTERM_BP_FAT	GO:0006612~protein targeting to membrane	6	3.52941	0.035758	P61927, P42766, A0A024RB14, D3DTH7, B2ZZ89, P13500	160	190	16650	3.28618	1	0.527041	0.519734
GOTERM_BP_FAT	GO:0098602~single organism cell adhesion	14	8.23529	0.0359613	Q2TNI1, A0A024R168, A8K6Q8, P13500, P18206, P07093, Q96AC1, P08174, P68871, P17252, A0A024R694, Q8WWI1, P00533, O43291	160	779	16650	1.87019	1	0.527744	0.520427
GOTERM_BP_FAT	GO:0009628~response to abiotic stimulus	17	10	0.0371151	P05787, P54652, Q2TNI1, V9HW92, P13500, P00918, A0A0S2Z391, P07093, P08571, Q99584, O95817, Q92597, P00533, O43294, P02511, P07996, Q99504	160	1029	16650	1.71921	1	0.54007	0.532583
GOTERM_BP_FAT	GO:0007160~cell-matrix adhesion	6	3.52941	0.0371887	P18206, P05090, Q96AC1, P56199, A0A024R694, P07996	160	192	16650	3.25195	1	0.54007	0.532583
GOTERM_BP_FAT	GO:0045214~sarcomere organization	3	1.76471	0.0372792	P05787, Q549N0, A0A024R5W6	160	32	16650	9.75586	1	0.54007	0.532583
GOTERM_BP_FAT	GO:0044802~single-organism membrane organization	15	8.82353	0.0378023	P61927, Q2TNI1, P13500, A0A0S2Z391, P35580, P42766, Q96AC1, A0A024RB14, D3DTH7, P17252, Q92597, Q9NZN4, P00533, B2ZZ89, P05783	160	866	16650	1.80247	1	0.545318	0.537757
GOTERM_BP_FAT	GO:0009719~response to endogenous stimulus	23	13.5294	0.0381533	Q2TNI1, Q13542, P12109, A0A024R168, P12429, P28161, P52824, P13500, P00918, Q96AC1, A0A024RDW8, P08174, P63096, Q14192, D3DTH7, Q9NUN5, P00533, P02765, O43294, Q6FH49, P09038, P07996, O43291	160	1548	16650	1.54615	1	0.548049	0.540451
GOTERM_BP_FAT	GO:0044236~multicellular organism metabolic process	5	2.94118	0.0387133	A0A024RDW8, P12109, Q9HC52, P50454, P13500	160	133	16650	3.91212	1	0.553748	0.54607
GOTERM_BP_FAT	GO:0030162~regulation of proteolysis	13	7.64706	0.0389648	P50453, Q2TNI1, P50454, A0A0S2Z391, Q6IAT9, P07093, P08174, P01009, P05120, P02765, P02511, P07996, O43291	160	708	16650	1.91075	1	0.555003	0.547309
GOTERM_BP_FAT	GO:0006935~chemotaxis	11	6.47059	0.0392312	P35580, P29323, Q13813, Q8N8S7, A0A024R168, P56199, B2ZZ89, P13500, P07996, P09038, I4AY87	160	552	16650	2.07371	1	0.556459	0.548744
GOTERM_BP_FAT	GO:0042330~taxis	11	6.47059	0.0396369	P35580, P29323, Q13813, Q8N8S7, A0A024R168, P56199, B2ZZ89, P13500, P07996, P09038, I4AY87	160	553	16650	2.06996	1	0.558601	0.550856
GOTERM_BP_FAT	GO:0015711~organic anion transport	8	4.70588	0.0398325	P68871, P02768, O94956, O75145, P69905, P07996, P00918, I4AY87	160	331	16650	2.51511	1	0.558601	0.550856
GOTERM_BP_FAT	GO:0002444~myeloid leukocyte mediated immunity	4	2.35294	0.039898	P50453, Q99584, A0A024R168, P12429	160	79	16650	5.26899	1	0.558601	0.550856
GOTERM_BP_FAT	GO:0032984~macromolecular complex disassembly	7	4.11765	0.0400413	Q549N0, A0A024R216, Q2TNI1, Q13813, B2ZZ89, Q9NP79, P35611	160	262	16650	2.7803	1	0.558601	0.550856
GOTERM_BP_FAT	GO:0043933~macromolecular complex subunit organization	33	19.4118	0.0402892	Q5TCZ1, A0A024R216, Q13813, Q6GPH4, P57764, P50454, P35611, I4AY87, Q549N0, Q9Y2A7, Q96AC1, P17252, D3DTH7, P68871, P21980, Q14195, Q9UJ83, V9HWJ5, P69905, Q9HC52, P09038, Q99504, A0A024R702, Q2TNI1, P12109, Q9UIG0, Q9NP79, Q86WN1, P01009, B2ZZ89, P02511, P08237, O14613	160	2461	16650	1.39539	1	0.559755	0.551995
GOTERM_BP_FAT	GO:0034612~response to tumor necrosis factor	7	4.11765	0.040666	P05787, Q6IAT9, P08571, O75888, P05783, P13500, P07996	160	263	16650	2.76972	1	0.562685	0.554884
GOTERM_BP_FAT	GO:0030198~extracellular matrix organization	8	4.70588	0.0414816	A0A024RDW8, P12109, A0A0S2Z4Q2, P56199, P50454, P07996, P09038, O43291	160	334	16650	2.49251	1	0.567842	0.559969
GOTERM_BP_FAT	GO:0090257~regulation of muscle system process	6	3.52941	0.0415076	Q2TNI1, Q9NZU5, A0A024R5W6, P17252, A0A024R168, P28161	160	198	16650	3.15341	1	0.567842	0.559969
GOTERM_BP_FAT	GO:0045124~regulation of bone resorption	3	1.76471	0.0416483	A8K6Q8, P00533, P00918	160	34	16650	9.18199	1	0.567842	0.559969
GOTERM_BP_FAT	GO:1901699~cellular response to nitrogen compound	11	6.47059	0.0417088	Q2TNI1, Q13542, P12109, D3DTH7, Q9NUN5, A0A024R168, P28161, P00533, P02765, P13500, P00918	160	558	16650	2.05141	1	0.567842	0.559969
GOTERM_BP_FAT	GO:0043062~extracellular structure organization	8	4.70588	0.0420411	A0A024RDW8, P12109, A0A0S2Z4Q2, P56199, P50454, P07996, P09038, O43291	160	335	16650	2.48507	1	0.568039	0.560163
GOTERM_BP_FAT	GO:0006954~inflammatory response	12	7.05882	0.0420604	P98066, P05090, P08174, P08571, P01009, P21980, P57764, P00533, P02765, P13500, P07996, I4AY87	160	637	16650	1.96036	1	0.568039	0.560163
GOTERM_BP_FAT	GO:0051248~negative regulation of protein metabolic process	17	10	0.0429912	P50453, Q2TNI1, Q13542, P50454, I4AY87, A0A0S2Z391, Q6IAT9, P07093, P08174, P01009, P05120, P00533, P02765, P02511, Q9NSI8, P07996, O43291	160	1049	16650	1.68643	1	0.568039	0.560163
GOTERM_BP_FAT	GO:0032102~negative regulation of response to external stimulus	7	4.11765	0.0432267	P98066, P07093, P05090, P05120, P13500, P07996, P09038	160	267	16650	2.72823	1	0.568039	0.560163
GOTERM_BP_FAT	GO:0032103~positive regulation of response to external stimulus	7	4.11765	0.0432267	P17252, P21980, P00533, P13500, P07996, P09038, I4AY87	160	267	16650	2.72823	1	0.568039	0.560163
GOTERM_BP_FAT	GO:0006915~apoptotic process	25	14.7059	0.0433002	P05787, P50453, P56199, Q6GPH4, P13500, I4AY87, A0A0S2Z391, Q9Y2A7, Q14192, P17252, P02768, O95817, P21980, P07996, Q99504, P50583, Q2TNI1, A0A024R168, P15559, Q9H7C9, P08571, P05120, P00533, P02511, P05783	160	1747	16650	1.48916	1	0.568039	0.560163
GOTERM_BP_FAT	GO:0060322~head development	13	7.64706	0.0433498	P29323, P23297, A0A024R168, P12429, P54802, A0A0S2Z391, P35580, P07093, P05090, O95817, P00533, P09038, P80723	160	720	16650	1.87891	1	0.568039	0.560163
GOTERM_BP_FAT	GO:0034097~response to cytokine	14	8.23529	0.0437102	P05787, Q2TNI1, O75888, Q6GPH4, P13500, Q6IAT9, P08571, P17252, P21980, Q14195, P05783, P26951, P22897, P07996	160	802	16650	1.81655	1	0.568039	0.560163
GOTERM_BP_FAT	GO:0009612~response to mechanical stimulus	6	3.52941	0.0438713	A0A0S2Z391, P07093, O95817, P00533, P13500, P07996	160	201	16650	3.10634	1	0.568039	0.560163
GOTERM_BP_FAT	GO:0010955~negative regulation of protein processing	3	1.76471	0.0439015	P07093, P08174, P07996	160	35	16650	8.91964	1	0.568039	0.560163
GOTERM_BP_FAT	GO:0051693~actin filament capping	3	1.76471	0.0439015	Q13813, B2ZZ89, P35611	160	35	16650	8.91964	1	0.568039	0.560163
GOTERM_BP_FAT	GO:0043277~apoptotic cell clearance	3	1.76471	0.0439015	P21980, P13500, P07996	160	35	16650	8.91964	1	0.568039	0.560163
GOTERM_BP_FAT	GO:1903318~negative regulation of protein maturation	3	1.76471	0.0439015	P07093, P08174, P07996	160	35	16650	8.91964	1	0.568039	0.560163
GOTERM_BP_FAT	GO:0051054~positive regulation of DNA metabolic process	6	3.52941	0.0446377	O75888, P12429, A8K6Q8, P00533, Q9HC52, Q99504	160	202	16650	3.09097	1	0.575368	0.567391
GOTERM_BP_FAT	GO:0016337~single organismal cell-cell adhesion	13	7.64706	0.0452749	Q2TNI1, A0A024R168, A8K6Q8, P13500, P18206, P07093, P08174, P68871, P17252, A0A024R694, Q8WWI1, P00533, O43291	160	725	16650	1.86595	1	0.581371	0.573311
GOTERM_BP_FAT	GO:0051924~regulation of calcium ion transport	6	3.52941	0.0461583	A0A0S2Z391, Q2TNI1, P54652, P23297, P28161, P13500	160	204	16650	3.06066	1	0.586573	0.57844
GOTERM_BP_FAT	GO:0009225~nucleotide-sugar metabolic process	3	1.76471	0.0461991	O60701, A0A0S2Z4X9, Q16222	160	36	16650	8.67188	1	0.586573	0.57844
GOTERM_BP_FAT	GO:0010611~regulation of cardiac muscle hypertrophy	3	1.76471	0.0461991	Q9NZU5, P17252, A0A024R168	160	36	16650	8.67188	1	0.586573	0.57844
GOTERM_BP_FAT	GO:0010739~positive regulation of protein kinase A signaling	2	1.17647	0.04685	Q02952, I4AY87	160	5	16650	41.625	1	0.590414	0.582229
GOTERM_BP_FAT	GO:0010757~negative regulation of plasminogen activation	2	1.17647	0.04685	P07093, P07996	160	5	16650	41.625	1	0.590414	0.582229
GOTERM_BP_FAT	GO:1901698~response to nitrogen compound	15	8.82353	0.047543	Q2TNI1, Q13542, P12109, A0A024R168, P28161, P52824, P13500, P00918, P08174, P63096, D3DTH7, Q9NUN5, P00533, P02765, Q6FH49	160	895	16650	1.74406	1	0.596929	0.588653
GOTERM_BP_FAT	GO:0032964~collagen biosynthetic process	3	1.76471	0.04854	Q9HC52, P50454, P13500	160	37	16650	8.4375	1	0.607197	0.598779
GOTERM_BP_FAT	GO:0018108~peptidyl-tyrosine phosphorylation	8	4.70588	0.0503927	P29323, Q2TNI1, Q9UIG0, P00533, P26951, Q9NSI8, P09038, I4AY87	160	349	16650	2.38539	1	0.620969	0.61236
GOTERM_BP_FAT	GO:0007044~cell-substrate junction assembly	4	2.35294	0.0506483	P05090, Q96AC1, A0A024R694, P07996	160	87	16650	4.78448	1	0.620969	0.61236
GOTERM_BP_FAT	GO:0033275~actin-myosin filament sliding	3	1.76471	0.0509231	V9HW25, A0A024R5W6, Q53SB5	160	38	16650	8.21546	1	0.620969	0.61236
GOTERM_BP_FAT	GO:0031638~zymogen activation	3	1.76471	0.0509231	A0A0S2Z391, P07093, P07996	160	38	16650	8.21546	1	0.620969	0.61236
GOTERM_BP_FAT	GO:0030049~muscle filament sliding	3	1.76471	0.0509231	V9HW25, A0A024R5W6, Q53SB5	160	38	16650	8.21546	1	0.620969	0.61236
GOTERM_BP_FAT	GO:0030835~negative regulation of actin filament depolymerization	3	1.76471	0.0509231	Q13813, B2ZZ89, P35611	160	38	16650	8.21546	1	0.620969	0.61236
GOTERM_BP_FAT	GO:0014743~regulation of muscle hypertrophy	3	1.76471	0.0509231	Q9NZU5, P17252, A0A024R168	160	38	16650	8.21546	1	0.620969	0.61236
GOTERM_BP_FAT	GO:0009266~response to temperature stimulus	5	2.94118	0.0514244	P54652, P08571, O43294, P13500, P07996	160	146	16650	3.56378	1	0.623298	0.614657
GOTERM_BP_FAT	GO:0014070~response to organic cyclic compound	15	8.82353	0.0516626	Q2TNI1, A0A024R168, P12429, P28161, P15559, P52824, P13500, P00918, A0A0S2Z391, P63096, Q14192, P00533, O43294, P02511, P07996	160	906	16650	1.72289	1	0.623298	0.614657
GOTERM_BP_FAT	GO:0018212~peptidyl-tyrosine modification	8	4.70588	0.0516657	P29323, Q2TNI1, Q9UIG0, P00533, P26951, Q9NSI8, P09038, I4AY87	160	351	16650	2.37179	1	0.623298	0.614657
GOTERM_BP_FAT	GO:0007568~aging	7	4.11765	0.0522388	A0A0S2Z391, P05090, P15559, P02511, P13500, P09038, I4AY87	160	280	16650	2.60156	1	0.624295	0.61564
GOTERM_BP_FAT	GO:0060249~anatomical structure homeostasis	8	4.70588	0.0523098	Q549N0, P18858, P02768, A8K6Q8, P00533, P08237, P00918, P35611	160	352	16650	2.36506	1	0.624295	0.61564
GOTERM_BP_FAT	GO:0031032~actomyosin structure organization	5	2.94118	0.052485	P05787, Q549N0, P35580, A0A024R5W6, Q15417	160	147	16650	3.53954	1	0.624295	0.61564
GOTERM_BP_FAT	GO:0002274~myeloid leukocyte activation	5	2.94118	0.052485	Q99584, A0A024R168, P12429, Q92597, P07996	160	147	16650	3.53954	1	0.624295	0.61564
GOTERM_BP_FAT	GO:0032846~positive regulation of homeostatic process	6	3.52941	0.0528695	A0A0S2Z391, Q2TNI1, P28161, A8K6Q8, P00533, P00918	160	212	16650	2.94517	1	0.626669	0.617981
GOTERM_BP_FAT	GO:0032535~regulation of cellular component size	8	4.70588	0.0536132	Q549N0, Q9Y2A7, Q13813, D3DTH7, B2ZZ89, Q86WN1, O14613, P35611	160	354	16650	2.35169	1	0.632356	0.623589
GOTERM_BP_FAT	GO:0071560~cellular response to transforming growth factor beta stimulus	6	3.52941	0.0537223	Q2TNI1, Q96AC1, A0A024RDW8, O43294, P13500, P07996	160	213	16650	2.93134	1	0.632356	0.623589
GOTERM_BP_FAT	GO:0045321~leukocyte activation	13	7.64706	0.0544529	Q2TNI1, O75888, A0A024R168, P12429, A8K6Q8, P13500, I4AY87, A0A0S2Z391, P08174, Q99584, Q92597, Q9NSI8, P07996	160	747	16650	1.81099	1	0.636559	0.627733
GOTERM_BP_FAT	GO:0050714~positive regulation of protein secretion	6	3.52941	0.0545686	P08571, P57764, P00533, B2ZZ89, P08237, I4AY87	160	214	16650	2.91764	1	0.636559	0.627733
GOTERM_BP_FAT	GO:0071222~cellular response to lipopolysaccharide	5	2.94118	0.0546427	P08571, P17252, P22897, P13500, I4AY87	160	149	16650	3.49203	1	0.636559	0.627733
GOTERM_BP_FAT	GO:0071559~response to transforming growth factor beta	6	3.52941	0.05551	Q2TNI1, Q96AC1, A0A024RDW8, O43294, P13500, P07996	160	215	16650	2.90407	1	0.640835	0.63195
GOTERM_BP_FAT	GO:0071396~cellular response to lipid	10	5.88235	0.0555897	P63096, P08571, Q14192, P17252, A0A024R168, P00533, O43294, P22897, P13500, I4AY87	160	509	16650	2.04445	1	0.640835	0.63195
GOTERM_BP_FAT	GO:0042743~hydrogen peroxide metabolic process	3	1.76471	0.0558123	P68871, P00533, P69905	160	40	16650	7.80469	1	0.640835	0.63195
GOTERM_BP_FAT	GO:2000535~regulation of entry of bacterium into host cell	2	1.17647	0.0559549	Q2TNI1, Q9BTY2	160	6	16650	34.6875	1	0.640835	0.63195
GOTERM_BP_FAT	GO:0002578~negative regulation of antigen processing and presentation	2	1.17647	0.0559549	Q9BX59, P07996	160	6	16650	34.6875	1	0.640835	0.63195
GOTERM_BP_FAT	GO:0072507~divalent inorganic cation homeostasis	9	5.29412	0.0562187	A0A0S2Z391, Q2TNI1, P08174, P28161, P21980, P00533, P20472, P13500, P09038	160	433	16650	2.16296	1	0.641689	0.632792
GOTERM_BP_FAT	GO:0032570~response to progesterone	3	1.76471	0.0583163	Q2TNI1, P13500, P07996	160	41	16650	7.61433	1	0.663397	0.6542
GOTERM_BP_FAT	GO:0042692~muscle cell differentiation	8	4.70588	0.0590302	P05787, Q549N0, P35580, A0A024R5W6, Q14192, O94875, Q9NZN4, Q0ZGT2	160	362	16650	2.29972	1	0.667886	0.658626
GOTERM_BP_FAT	GO:2000377~regulation of reactive oxygen species metabolic process	5	2.94118	0.059105	Q2TNI1, P68871, P00533, P02511, P07996	160	153	16650	3.40074	1	0.667886	0.658626
GOTERM_BP_FAT	GO:0000165~MAPK cascade	14	8.23529	0.0594161	Q2TNI1, Q13813, P56199, Q969G5, P13500, I4AY87, Q6IAT9, P17252, P00533, B2ZZ89, P02511, P26951, P09038, P07996	160	841	16650	1.73231	1	0.669172	0.659894
GOTERM_BP_FAT	GO:0071495~cellular response to endogenous stimulus	18	10.5882	0.0602758	Q2TNI1, Q13542, P12109, A0A024R168, P28161, P13500, P00918, Q96AC1, A0A024RDW8, Q14192, D3DTH7, Q9NUN5, P00533, P02765, O43294, P09038, P07996, O43291	160	1185	16650	1.5807	1	0.675685	0.666317
GOTERM_BP_FAT	GO:0043542~endothelial cell migration	5	2.94118	0.0603931	P25815, P17252, P12429, P07996, P09038	160	154	16650	3.37865	1	0.675685	0.666317
GOTERM_BP_FAT	GO:0002448~mast cell mediated immunity	3	1.76471	0.0608587	P50453, Q99584, A0A024R168	160	42	16650	7.43304	1	0.677438	0.668046
GOTERM_BP_FAT	GO:0044092~negative regulation of molecular function	17	10	0.060954	P50453, Q2TNI1, Q15417, O94832, P12429, P28161, P15559, P50454, Q6IAT9, P07093, P17252, P01009, P05120, P02765, P02511, P07996, O43291	160	1100	16650	1.60824	1	0.677438	0.668046
GOTERM_BP_FAT	GO:0071219~cellular response to molecule of bacterial origin	5	2.94118	0.0613906	P08571, P17252, P22897, P13500, I4AY87	160	155	16650	3.35685	1	0.677438	0.668046
GOTERM_BP_FAT	GO:0051480~regulation of cytosolic calcium ion concentration	7	4.11765	0.0615068	A0A0S2Z391, Q2TNI1, P08174, P28161, P21980, P20472, P09038	160	292	16650	2.49465	1	0.677438	0.668046
GOTERM_BP_FAT	GO:1902580~single-organism cellular localization	17	10	0.0617501	P61927, Q2TNI1, A0A024R168, O15066, A0A024RD41, P13500, P42766, P05090, Q96AC1, A0A024RB14, D3DTH7, Q99584, P02768, Q9NZN4, P00533, B2ZZ89, P05783	160	1102	16650	1.60532	1	0.677438	0.668046
GOTERM_BP_FAT	GO:0007517~muscle organ development	8	4.70588	0.0618613	Q549N0, Q2TNI1, A0A024R5W6, Q01995, O75369, P02511, P09038, P80723	160	366	16650	2.27459	1	0.677438	0.668046
GOTERM_BP_FAT	GO:0045765~regulation of angiogenesis	6	3.52941	0.0619486	A0A024RDW8, P17252, P12429, P13500, P07996, P09038	160	222	16650	2.8125	1	0.677438	0.668046
GOTERM_BP_FAT	GO:0007411~axon guidance	6	3.52941	0.062829	P35580, P29323, Q13813, Q8N8S7, A0A024R168, B2ZZ89	160	223	16650	2.79989	1	0.684856	0.675361
GOTERM_BP_FAT	GO:0090150~establishment of protein localization to membrane	8	4.70588	0.0633077	P61927, P42766, A0A024RB14, D3DTH7, P00533, B2ZZ89, P05783, P13500	160	368	16650	2.26223	1	0.684893	0.675397
GOTERM_BP_FAT	GO:0045739~positive regulation of DNA repair	3	1.76471	0.0634385	P00533, Q9HC52, Q99504	160	43	16650	7.26017	1	0.684893	0.675397
GOTERM_BP_FAT	GO:0046850~regulation of bone remodeling	3	1.76471	0.0634385	A8K6Q8, P00533, P00918	160	43	16650	7.26017	1	0.684893	0.675397
GOTERM_BP_FAT	GO:0097485~neuron projection guidance	6	3.52941	0.0638641	P35580, P29323, Q13813, Q8N8S7, A0A024R168, B2ZZ89	160	224	16650	2.78739	1	0.687299	0.67777
GOTERM_BP_FAT	GO:0042127~regulation of cell proliferation	22	12.9412	0.0649514	Q2TNI1, A0A024R5W6, O75888, A0A024R168, P56199, A8K6Q8, P13500, I4AY87, A0A0S2Z391, P07093, P05090, P08174, P17252, Q99584, P21980, Q92597, P00533, O43294, Q9HC52, P09038, P07996, O43291	160	1552	16650	1.47511	1	0.69264	0.683037
GOTERM_BP_FAT	GO:0060137~maternal process involved in parturition	2	1.17647	0.0649733	P08174, P13500	160	7	16650	29.7321	1	0.69264	0.683037
GOTERM_BP_FAT	GO:2000402~negative regulation of lymphocyte migration	2	1.17647	0.0649733	P05090, P13500	160	7	16650	29.7321	1	0.69264	0.683037
GOTERM_BP_FAT	GO:0055007~cardiac muscle cell differentiation	4	2.35294	0.0658443	P35580, Q14192, O94875, Q0ZGT2	160	97	16650	4.29124	1	0.696389	0.686734
GOTERM_BP_FAT	GO:0050715~positive regulation of cytokine secretion	4	2.35294	0.0658443	P08571, P57764, B2ZZ89, I4AY87	160	97	16650	4.29124	1	0.696389	0.686734
GOTERM_BP_FAT	GO:0015701~bicarbonate transport	3	1.76471	0.0660547	P68871, P69905, P00918	160	44	16650	7.09517	1	0.696389	0.686734
GOTERM_BP_FAT	GO:0007179~transforming growth factor beta receptor signaling pathway	5	2.94118	0.0661467	Q2TNI1, Q96AC1, O43294, P13500, P07996	160	159	16650	3.27241	1	0.696389	0.686734
GOTERM_BP_FAT	GO:0002682~regulation of immune system process	20	11.7647	0.0666979	P50453, Q2TNI1, O75888, A0A024R168, A8K6Q8, P13500, Q8TD46, P00918, I4AY87, Q6IAT9, P05090, Q9Y2A7, P08174, P08571, D3DTH7, P17252, H9KV32, Q9BX59, P09455, Q9NSI8, P07996	160	1378	16650	1.51034	1	0.700018	0.690313
GOTERM_BP_FAT	GO:0032844~regulation of homeostatic process	9	5.29412	0.067877	A0A0S2Z391, Q2TNI1, A0A024R168, P28161, A8K6Q8, P00533, P09038, P00918, I4AY87	160	451	16650	2.07664	1	0.710195	0.700348
GOTERM_BP_FAT	GO:0050678~regulation of epithelial cell proliferation	7	4.11765	0.0681956	Q2TNI1, P17252, A0A024R168, P00533, P13500, P07996, P09038	160	300	16650	2.42813	1	0.711333	0.70147
GOTERM_BP_FAT	GO:0050679~positive regulation of epithelial cell proliferation	5	2.94118	0.0685735	P17252, A0A024R168, P00533, P13500, P09038	160	161	16650	3.23175	1	0.712978	0.703093
GOTERM_BP_FAT	GO:0006457~protein folding	6	3.52941	0.068774	P54652, Q8N5M4, P63096, O95817, O95816, P02511	160	229	16650	2.72653	1	0.712978	0.703093
GOTERM_BP_FAT	GO:1902582~single-organism intracellular transport	12	7.05882	0.0695247	P61927, P42766, P05090, A0A024RB14, D3DTH7, Q99584, A0A024R168, O15066, A0A024RD41, P00533, B2ZZ89, P13500	160	695	16650	1.79676	1	0.718563	0.7086
GOTERM_BP_FAT	GO:0070252~actin-mediated cell contraction	4	2.35294	0.0707669	V9HW25, Q2TNI1, A0A024R5W6, Q53SB5	160	100	16650	4.1625	1	0.724615	0.714569
GOTERM_BP_FAT	GO:0032870~cellular response to hormone stimulus	11	6.47059	0.0713158	Q2TNI1, Q13542, Q14192, D3DTH7, Q9NUN5, A0A024R168, P00533, P02765, O43294, P13500, P00918	160	616	16650	1.85826	1	0.724615	0.714569
GOTERM_BP_FAT	GO:0045453~bone resorption	3	1.76471	0.0713928	A8K6Q8, P00533, P00918	160	46	16650	6.78668	1	0.724615	0.714569
GOTERM_BP_FAT	GO:1900047~negative regulation of hemostasis	3	1.76471	0.0713928	P07093, P05120, P07996	160	46	16650	6.78668	1	0.724615	0.714569
GOTERM_BP_FAT	GO:0030195~negative regulation of blood coagulation	3	1.76471	0.0713928	P07093, P05120, P07996	160	46	16650	6.78668	1	0.724615	0.714569
GOTERM_BP_FAT	GO:0044275~cellular carbohydrate catabolic process	3	1.76471	0.0713928	A0A024RBY6, P11216, P08237	160	46	16650	6.78668	1	0.724615	0.714569
GOTERM_BP_FAT	GO:0002699~positive regulation of immune effector process	5	2.94118	0.072385	O75888, A0A024R168, A8K6Q8, P13500, I4AY87	160	164	16650	3.17264	1	0.73187	0.721723
GOTERM_BP_FAT	GO:0009790~embryo development	15	8.82353	0.0725393	P05787, P29323, P12109, A0A024R5W6, A0A024R168, P54802, P35611, P35580, O60701, Q15293, A0A024RDW8, P00533, P09038, P80723, O43291	160	954	16650	1.6362	1	0.73187	0.721723
GOTERM_BP_FAT	GO:0050663~cytokine secretion	5	2.94118	0.0736204	P08571, Q99584, P57764, B2ZZ89, I4AY87	160	165	16650	3.15341	1	0.734727	0.724541
GOTERM_BP_FAT	GO:0034350~regulation of glial cell apoptotic process	2	1.17647	0.0739062	P17252, P13500	160	8	16650	26.0156	1	0.734727	0.724541
GOTERM_BP_FAT	GO:0032471~negative regulation of endoplasmic reticulum calcium ion concentration	2	1.17647	0.0739062	A0A0S2Z391, P21980	160	8	16650	26.0156	1	0.734727	0.724541
GOTERM_BP_FAT	GO:0034351~negative regulation of glial cell apoptotic process	2	1.17647	0.0739062	P17252, P13500	160	8	16650	26.0156	1	0.734727	0.724541
GOTERM_BP_FAT	GO:0031666~positive regulation of lipopolysaccharide-mediated signaling pathway	2	1.17647	0.0739062	P17252, I4AY87	160	8	16650	26.0156	1	0.734727	0.724541
GOTERM_BP_FAT	GO:0071345~cellular response to cytokine stimulus	12	7.05882	0.0757985	P05787, Q6IAT9, Q2TNI1, O75888, Q6GPH4, P21980, Q14195, P05783, P26951, P22897, P13500, P07996	160	706	16650	1.76877	1	0.751044	0.740631
GOTERM_BP_FAT	GO:0051129~negative regulation of cellular component organization	11	6.47059	0.0762376	A0A024R216, P05090, P29323, Q2TNI1, P54652, Q13813, Q6GPH4, Q14195, B2ZZ89, P07996, P35611	160	624	16650	1.83444	1	0.751044	0.740631
GOTERM_BP_FAT	GO:0002440~production of molecular mediator of immune response	5	2.94118	0.0763466	P08174, O75888, A0A024R168, A8K6Q8, I4AY87	160	167	16650	3.11564	1	0.751044	0.740631
GOTERM_BP_FAT	GO:0045785~positive regulation of cell adhesion	8	4.70588	0.0764336	Q2TNI1, P08174, A0A024R5W6, P17252, A0A024R168, P21980, A8K6Q8, P13500	160	385	16650	2.16234	1	0.751044	0.740631
GOTERM_BP_FAT	GO:0023014~signal transduction by protein phosphorylation	14	8.23529	0.0769687	Q2TNI1, Q13813, P56199, Q969G5, P13500, I4AY87, Q6IAT9, P17252, P00533, B2ZZ89, P02511, P26951, P09038, P07996	160	877	16650	1.6612	1	0.752543	0.742109
GOTERM_BP_FAT	GO:0009617~response to bacterium	10	5.88235	0.077193	P50453, Q2TNI1, P08571, P17252, P12429, Q9BTY2, P57764, P22897, P13500, I4AY87	160	544	16650	1.91291	1	0.752543	0.742109
GOTERM_BP_FAT	GO:0022407~regulation of cell-cell adhesion	8	4.70588	0.0772522	P07093, Q2TNI1, P08174, P17252, A0A024R168, A8K6Q8, P13500, O43291	160	386	16650	2.15674	1	0.752543	0.742109
GOTERM_BP_FAT	GO:0022603~regulation of anatomical structure morphogenesis	16	9.41176	0.077591	P29323, A0A024R5W6, P12429, P13500, P35580, Q6IAT9, Q96AC1, A0A024RDW8, P17252, Q99584, Q9NZN4, O43294, P09038, P07996, O14613, P80723	160	1051	16650	1.58421	1	0.753678	0.743228
GOTERM_BP_FAT	GO:0008283~cell proliferation	25	14.7059	0.0778543	A0A024R216, O75888, P56199, A8K6Q8, P13500, I4AY87, A0A0S2Z391, P35580, P07093, P05090, P17252, Q99584, P21980, Q92597, Q9HC52, P09038, P07996, Q2TNI1, A0A024R5W6, A0A0S2Z4Q2, A0A024R168, P08174, P00533, O43294, O43291	160	1861	16650	1.39794	1	0.754074	0.74362
GOTERM_BP_FAT	GO:0006869~lipid transport	7	4.11765	0.0789937	Q8N139, P05090, Q2TNI1, P02768, O94956, P07996, I4AY87	160	312	16650	2.33474	1	0.761974	0.751409
GOTERM_BP_FAT	GO:0010634~positive regulation of epithelial cell migration	4	2.35294	0.0793272	P17252, P12429, P07996, P09038	160	105	16650	3.96429	1	0.761974	0.751409
GOTERM_BP_FAT	GO:0021762~substantia nigra development	3	1.76471	0.0796508	P23297, P09038, P80723	160	49	16650	6.37117	1	0.761974	0.751409
GOTERM_BP_FAT	GO:0010524~positive regulation of calcium ion transport into cytosol	3	1.76471	0.0796508	A0A0S2Z391, Q2TNI1, P28161	160	49	16650	6.37117	1	0.761974	0.751409
GOTERM_BP_FAT	GO:1901654~response to ketone	5	2.94118	0.0797937	Q2TNI1, P63096, P00533, P13500, P07996	160	170	16650	3.06066	1	0.761974	0.751409
GOTERM_BP_FAT	GO:0002694~regulation of leukocyte activation	9	5.29412	0.0801676	Q2TNI1, P08174, O75888, A0A024R168, A8K6Q8, Q9NSI8, P13500, P07996, I4AY87	160	468	16650	2.0012	1	0.763394	0.75281
GOTERM_BP_FAT	GO:0050727~regulation of inflammatory response	7	4.11765	0.0808822	P98066, P05090, P08174, P21980, P00533, P02765, P13500	160	314	16650	2.31986	1	0.768041	0.757393
GOTERM_BP_FAT	GO:0050819~negative regulation of coagulation	3	1.76471	0.0824668	P07093, P05120, P07996	160	50	16650	6.24375	1	0.778219	0.767429
GOTERM_BP_FAT	GO:0070848~response to growth factor	11	6.47059	0.0826831	Q2TNI1, Q96AC1, A0A024RDW8, D3DTH7, P12429, P00533, O43294, P13500, P07996, P09038, O43291	160	634	16650	1.8055	1	0.778219	0.767429
GOTERM_BP_FAT	GO:0006002~fructose 6-phosphate metabolic process	2	1.17647	0.0827542	A0A0S2Z4X9, P08237	160	9	16650	23.125	1	0.778219	0.767429
GOTERM_BP_FAT	GO:0002700~regulation of production of molecular mediator of immune response	4	2.35294	0.0828723	O75888, A0A024R168, A8K6Q8, I4AY87	160	107	16650	3.89019	1	0.778219	0.767429
GOTERM_BP_FAT	GO:0006874~cellular calcium ion homeostasis	8	4.70588	0.083126	A0A0S2Z391, Q2TNI1, P08174, P28161, P21980, P20472, P13500, P09038	160	393	16650	2.11832	1	0.778446	0.767653
GOTERM_BP_FAT	GO:0070371~ERK1 and ERK2 cascade	6	3.52941	0.0838531	P17252, P00533, Q969G5, P13500, P09038, I4AY87	160	243	16650	2.56944	1	0.783091	0.772234
GOTERM_BP_FAT	GO:0043269~regulation of ion transport	10	5.88235	0.0841982	A0A0S2Z391, P07093, Q2TNI1, P54652, P23297, P28161, P13500, P07996, P00918, I4AY87	160	554	16650	1.87838	1	0.784153	0.773282
GOTERM_BP_FAT	GO:0071356~cellular response to tumor necrosis factor	6	3.52941	0.0847792	P05787, Q6IAT9, O75888, P05783, P13500, P07996	160	244	16650	2.55891	1	0.785902	0.775006
GOTERM_BP_FAT	GO:0030335~positive regulation of cell migration	8	4.70588	0.0848506	P98066, D3DTH7, P17252, P12429, P00533, P13500, P07996, P09038	160	395	16650	2.10759	1	0.785902	0.775006
GOTERM_BP_FAT	GO:0021695~cerebellar cortex development	3	1.76471	0.0853132	P35580, P07093, P54802	160	51	16650	6.12132	1	0.785902	0.775006
GOTERM_BP_FAT	GO:0010332~response to gamma radiation	3	1.76471	0.0853132	A0A0S2Z391, P02511, P13500	160	51	16650	6.12132	1	0.785902	0.775006
GOTERM_BP_FAT	GO:1901342~regulation of vasculature development	6	3.52941	0.086013	A0A024RDW8, P17252, P12429, P13500, P07996, P09038	160	245	16650	2.54847	1	0.790201	0.779245
GOTERM_BP_FAT	GO:0050806~positive regulation of synaptic transmission	4	2.35294	0.0864846	P07093, P00533, P13500, P00918	160	109	16650	3.81881	1	0.792386	0.7814
GOTERM_BP_FAT	GO:0055065~metal ion homeostasis	10	5.88235	0.0871046	A0A0S2Z391, Q2TNI1, P08174, P28161, P21980, A8K6Q8, P00533, P20472, P13500, P09038	160	558	16650	1.86492	1	0.795915	0.78488
GOTERM_BP_FAT	GO:0071216~cellular response to biotic stimulus	5	2.94118	0.0875109	P08571, P17252, P22897, P13500, I4AY87	160	175	16650	2.97321	1	0.797479	0.786422
GOTERM_BP_FAT	GO:0043535~regulation of blood vessel endothelial cell migration	3	1.76471	0.088189	P17252, P07996, P09038	160	52	16650	6.00361	1	0.798167	0.787101
GOTERM_BP_FAT	GO:0030837~negative regulation of actin filament polymerization	3	1.76471	0.088189	Q13813, B2ZZ89, P35611	160	52	16650	6.00361	1	0.798167	0.787101
GOTERM_BP_FAT	GO:0051049~regulation of transport	24	14.1176	0.0884763	P54652, Q2TNI1, P23297, A0A024R168, P28161, A0A024RD41, P57764, P13500, P00918, I4AY87, A0A0S2Z391, P07093, P05090, P08571, D3DTH7, P17252, Q9NUN5, Q9NZN4, P00533, P02765, B2ZZ89, P02511, P08237, P07996	160	1796	16650	1.39059	1	0.798167	0.787101
GOTERM_BP_FAT	GO:0010959~regulation of metal ion transport	7	4.11765	0.0886882	A0A0S2Z391, P07093, Q2TNI1, P54652, P23297, P28161, P13500	160	322	16650	2.26223	1	0.798167	0.787101
GOTERM_BP_FAT	GO:0055080~cation homeostasis	11	6.47059	0.0887637	A0A0S2Z391, Q2TNI1, P08174, P28161, P21980, A8K6Q8, P00533, P20472, P13500, P09038, P00918	160	643	16650	1.78023	1	0.798167	0.787101
GOTERM_BP_FAT	GO:0070372~regulation of ERK1 and ERK2 cascade	6	3.52941	0.0906299	P17252, P00533, Q969G5, P13500, P09038, I4AY87	160	249	16650	2.50753	1	0.81236	0.801098
GOTERM_BP_FAT	GO:0030855~epithelial cell differentiation	10	5.88235	0.0908214	O60437, Q2TNI1, Q8WX93, Q15417, Q01995, O75369, P37802, P09038, P80723, O43291	160	563	16650	1.84836	1	0.81236	0.801098
GOTERM_BP_FAT	GO:0010755~regulation of plasminogen activation	2	1.17647	0.0915182	P07093, P07996	160	10	16650	20.8125	1	0.81608	0.804765
GOTERM_BP_FAT	GO:0002697~regulation of immune effector process	7	4.11765	0.0917187	P50453, P08174, O75888, A0A024R168, A8K6Q8, P13500, I4AY87	160	325	16650	2.24135	1	0.81608	0.804765
GOTERM_BP_FAT	GO:0055074~calcium ion homeostasis	8	4.70588	0.09378	A0A0S2Z391, Q2TNI1, P08174, P28161, P21980, P20472, P13500, P09038	160	405	16650	2.05556	1	0.830072	0.818564
GOTERM_BP_FAT	GO:0002562~somatic diversification of immune receptors via germline recombination within a single locus	3	1.76471	0.0940259	P18858, O75888, A8K6Q8	160	54	16650	5.78125	1	0.830072	0.818564
GOTERM_BP_FAT	GO:0016444~somatic cell DNA recombination	3	1.76471	0.0940259	P18858, O75888, A8K6Q8	160	54	16650	5.78125	1	0.830072	0.818564
GOTERM_BP_FAT	GO:0008285~negative regulation of cell proliferation	11	6.47059	0.0943913	A0A0S2Z391, P07093, P05090, Q2TNI1, A0A024R5W6, P56199, Q92597, O43294, P07996, P09038, O43291	160	651	16650	1.75835	1	0.831134	0.819611
GOTERM_BP_FAT	GO:1901136~carbohydrate derivative catabolic process	5	2.94118	0.096869	Q9BTY2, P34059, P54803, P54802, P09038	160	182	16650	2.85886	1	0.839168	0.827533
GOTERM_BP_FAT	GO:0019933~cAMP-mediated signaling	3	1.76471	0.0969853	Q13542, P21980, P52824	160	55	16650	5.67614	1	0.839168	0.827533
GOTERM_BP_FAT	GO:0045428~regulation of nitric oxide biosynthetic process	3	1.76471	0.0969853	Q2TNI1, P68871, P00533	160	55	16650	5.67614	1	0.839168	0.827533
GOTERM_BP_FAT	GO:2000147~positive regulation of cell motility	8	4.70588	0.0974942	P98066, D3DTH7, P17252, P12429, P00533, P13500, P07996, P09038	160	409	16650	2.03545	1	0.839168	0.827533
GOTERM_BP_FAT	GO:0010594~regulation of endothelial cell migration	4	2.35294	0.0977119	P17252, P12429, P07996, P09038	160	115	16650	3.61957	1	0.839168	0.827533
GOTERM_BP_FAT	GO:0001701~in utero embryonic development	7	4.11765	0.0979469	P05787, P35580, Q15293, A0A024R5W6, P00533, P35611, O43291	160	331	16650	2.20072	1	0.839168	0.827533
GOTERM_BP_FAT	GO:0030003~cellular cation homeostasis	10	5.88235	0.0985339	A0A0S2Z391, Q2TNI1, P08174, P28161, P21980, A8K6Q8, P20472, P13500, P09038, P00918	160	573	16650	1.8161	1	0.839168	0.827533
GOTERM_BP_FAT	GO:0006875~cellular metal ion homeostasis	9	5.29412	0.098783	A0A0S2Z391, Q2TNI1, P08174, P28161, P21980, A8K6Q8, P20472, P13500, P09038	160	491	16650	1.90746	1	0.839168	0.827533
GOTERM_BP_FAT	GO:1902533~positive regulation of intracellular signal transduction	14	8.23529	0.0988256	Q2TNI1, P56199, P28161, Q969G5, P13500, I4AY87, Q9NZU5, P17252, Q99584, Q02952, P21980, P00533, P09038, P07996	160	915	16650	1.59221	1	0.839168	0.827533
GOTERM_BP_FAT	GO:0098771~inorganic ion homeostasis	11	6.47059	0.0994872	A0A0S2Z391, Q2TNI1, P08174, P28161, P21980, A8K6Q8, P00533, P20472, P13500, P09038, P00918	160	658	16650	1.73965	1	0.839168	0.827533
GOTERM_BP_FAT	GO:0031333~negative regulation of protein complex assembly	4	2.35294	0.0996382	Q13813, Q6GPH4, B2ZZ89, P35611	160	116	16650	3.58836	1	0.839168	0.827533
GOTERM_BP_FAT	GO:0045576~mast cell activation	3	1.76471	0.0999709	Q99584, A0A024R168, Q92597	160	56	16650	5.57478	1	0.839168	0.827533

## Sheet: UP_F_GO_CC
Category	Term	Count	%	PValue	Genes	List Total	Pop Hits	Pop Total	Fold Enrichment	Bonferroni	Benjamini	FDR
GOTERM_CC_FAT	GO:1903561~extracellular vesicle	81	47.6471	1.81586e-19	P50453, P54652, P56199, P28161, A8K6Q8, O75145, Q53SB5, P50454, P35580, P05090, D3DTH7, P02768, P28838, B0I1S9, V9HWJ5, P20472, P02765, P69905, A0A024RBH2, P07996, A0A024R702, P12109, P08729, O94832, P12429, Q96FQ6, Q9BTY2, P11216, Q9NP79, Q96JY6, P18206, P15144, A0A024RDW8, P25815, P08174, P63096, P08571, P02511, P05783, P05787, Q13813, O75888, O75369, O15066, Q13938, Q08623, I4AY87, Q549N0, Q6I…	156	2825	14527	2.67004	6.70054e-17	3.42578e-17	2.90588e-17
GOTERM_CC_FAT	GO:0043230~extracellular organelle	81	47.6471	1.85679e-19	P50453, P54652, P56199, P28161, A8K6Q8, O75145, Q53SB5, P50454, P35580, P05090, D3DTH7, P02768, P28838, B0I1S9, V9HWJ5, P20472, P02765, P69905, A0A024RBH2, P07996, A0A024R702, P12109, P08729, O94832, P12429, Q96FQ6, Q9BTY2, P11216, Q9NP79, Q96JY6, P18206, P15144, A0A024RDW8, P25815, P08174, P63096, P08571, P02511, P05783, P05787, Q13813, O75888, O75369, O15066, Q13938, Q08623, I4AY87, Q549N0, Q6I…	156	2826	14527	2.6691	6.85155e-17	3.42578e-17	2.90588e-17
GOTERM_CC_FAT	GO:0070062~extracellular exosome	79	46.4706	2.60204e-18	P50453, P54652, P56199, P28161, A8K6Q8, Q53SB5, P50454, P35580, P05090, D3DTH7, P02768, P28838, B0I1S9, V9HWJ5, P20472, P02765, P69905, A0A024RBH2, P07996, A0A024R702, P12109, P08729, O94832, P12429, Q96FQ6, Q9BTY2, P11216, Q9NP79, Q96JY6, P18206, P15144, A0A024RDW8, P25815, P08174, P63096, P08571, P02511, P05783, P05787, Q13813, O75888, O75369, O15066, Q13938, Q08623, I4AY87, Q549N0, Q6IAT9, O60…	156	2811	14527	2.61708	9.60152e-16	3.20051e-16	2.71479e-16
GOTERM_CC_FAT	GO:0044421~extracellular region part	90	52.9412	5.15031e-16	P50453, P54652, P56199, P28161, A8K6Q8, P57764, O75145, Q53SB5, P13500, P50454, P35580, P05090, D3DTH7, P02768, P28838, B0I1S9, V9HWJ5, P20472, P02765, P69905, A0A024RBH2, P07996, A0A024R702, P12109, P08729, O94832, P12429, Q96FQ6, Q9BTY2, P11216, Q9NP79, Q96JY6, P18206, P15144, A0A024RDW8, P25815, P08174, P63096, P08571, P00533, P02511, P05783, P05787, Q13813, O75888, O75369, O15066, Q13938, Q08…	156	3878	14527	2.16116	2.04836e-13	4.75116e-14	4.03012e-14
GOTERM_CC_FAT	GO:0031988~membrane-bounded vesicle	86	50.5882	1.13956e-15	P50453, P54652, P56199, P28161, A8K6Q8, O75145, Q53SB5, P13500, P50454, P35580, P05090, D3DTH7, P02768, P28838, B0I1S9, V9HWJ5, P20472, P02765, P69905, A0A024RBH2, P07996, A0A024R702, Q2TNI1, P12109, P08729, O94832, P12429, Q96FQ6, Q9BTY2, P11216, Q9NP79, Q96JY6, P18206, P15144, A0A024RDW8, P25815, P08174, P63096, P08571, Q9NUN5, P00533, P02511, P05783, P05787, Q13813, O75888, O75369, O15066, Q13…	156	3611	14527	2.2178	4.09672e-13	8.40997e-14	7.13366e-14
GOTERM_CC_FAT	GO:0005912~adherens junction	36	21.1765	7.76011e-15	Q13813, Q8N8S7, Q15417, O75369, P56199, Q53SB5, Q0ZGT2, V9HW92, P35611, Q6IAT9, Q9Y2A7, A0A024RB14, Q96AC1, Q14192, Q02952, O95817, P21980, Q8WWI1, P28838, B0I1S9, Q92597, Q9UMS6, Q2TNI1, O94875, P37802, D6RAN1, Q96JY6, Q9NR12, O60437, P18206, P25815, Q8WX93, A0A024R694, P00533, B2ZZ89, O43294, P05783	156	694	14527	4.83053	2.86771e-12	4.77247e-13	4.04819e-13
GOTERM_CC_FAT	GO:0070161~anchoring junction	36	21.1765	1.60983e-14	Q13813, Q8N8S7, Q15417, O75369, P56199, Q53SB5, Q0ZGT2, V9HW92, P35611, Q6IAT9, Q9Y2A7, A0A024RB14, Q96AC1, Q14192, Q02952, O95817, P21980, Q8WWI1, P28838, B0I1S9, Q92597, Q9UMS6, Q2TNI1, O94875, P37802, D6RAN1, Q96JY6, Q9NR12, O60437, P18206, P25815, Q8WX93, A0A024R694, P00533, B2ZZ89, O43294, P05783	156	711	14527	4.71503	5.94025e-12	8.48611e-13	7.19825e-13
GOTERM_CC_FAT	GO:0005576~extracellular region	95	55.8824	1.15531e-13	P50453, P54652, P56199, P28161, A8K6Q8, P57764, O75145, Q53SB5, P13500, P50454, Q8TD46, P35580, P05090, D3DTH7, P02768, P28838, B0I1S9, V9HWJ5, P20472, P02765, P69905, A0A024RBH2, P07996, A0A024R702, P12109, P08729, O94832, P12429, Q96FQ6, Q9BTY2, P11216, Q9NP79, Q96JY6, P18206, P15144, A0A024RDW8, P25815, P08174, P63096, P08571, P00533, P02511, P05783, O43291, P05787, Q13813, O75888, O75369, O15…	156	4623	14527	1.9136	4.26469e-11	5.32889e-12	4.52017e-12
GOTERM_CC_FAT	GO:0005925~focal adhesion	24	14.1176	2.61439e-11	Q8N8S7, Q15417, O75369, P56199, Q0ZGT2, V9HW92, P35611, Q9Y2A7, Q96AC1, Q14192, Q02952, Q8WWI1, P21980, P28838, Q9UMS6, Q2TNI1, O94875, D6RAN1, Q96JY6, Q9NR12, P18206, Q8WX93, A0A024R694, P00533, O43294	156	391	14527	5.71592	9.64713e-09	1.0719e-09	9.09228e-10
GOTERM_CC_FAT	GO:0005924~cell-substrate adherens junction	24	14.1176	3.05015e-11	Q8N8S7, Q15417, O75369, P56199, Q0ZGT2, V9HW92, P35611, Q9Y2A7, Q96AC1, Q14192, Q02952, Q8WWI1, P21980, P28838, Q9UMS6, Q2TNI1, O94875, D6RAN1, Q96JY6, Q9NR12, P18206, Q8WX93, A0A024R694, P00533, O43294	156	394	14527	5.67239	1.1255e-08	1.12551e-09	9.54697e-10
GOTERM_CC_FAT	GO:0030055~cell-substrate junction	24	14.1176	3.93139e-11	Q8N8S7, Q15417, O75369, P56199, Q0ZGT2, V9HW92, P35611, Q9Y2A7, Q96AC1, Q14192, Q02952, Q8WWI1, P21980, P28838, Q9UMS6, Q2TNI1, O94875, D6RAN1, Q96JY6, Q9NR12, P18206, Q8WX93, A0A024R694, P00533, O43294	156	399	14527	5.60131	1.45068e-08	1.3188e-09	1.11866e-09
GOTERM_CC_FAT	GO:0044449~contractile fiber part	18	10.5882	6.32132e-11	P05787, Q9UMS6, P23297, A0A024R5W6, O94875, O75369, Q0ZGT2, Q53SB5, Q549N0, P18206, V9HW25, Q96AC1, Q8WX93, Q14192, A0A024R694, O95817, B2ZZ89, P02511	156	205	14527	8.17655	2.33256e-08	1.9438e-09	1.64881e-09
GOTERM_CC_FAT	GO:0030016~myofibril	18	10.5882	1.07429e-10	P05787, Q9UMS6, P23297, A0A024R5W6, O94875, O75369, Q0ZGT2, Q53SB5, Q549N0, P18206, V9HW25, Q96AC1, Q8WX93, Q14192, A0A024R694, O95817, B2ZZ89, P02511	156	212	14527	7.90657	3.96413e-08	3.04933e-09	2.58656e-09
GOTERM_CC_FAT	GO:0030017~sarcomere	17	10	1.61554e-10	P05787, Q9UMS6, P23297, A0A024R5W6, O94875, O75369, Q0ZGT2, Q53SB5, Q549N0, V9HW25, Q96AC1, Q8WX93, Q14192, A0A024R694, O95817, B2ZZ89, P02511	156	188	14527	8.42059	5.96134e-08	4.2581e-09	3.61189e-09
GOTERM_CC_FAT	GO:0043292~contractile fiber	18	10.5882	2.54686e-10	P05787, Q9UMS6, P23297, A0A024R5W6, O94875, O75369, Q0ZGT2, Q53SB5, Q549N0, P18206, V9HW25, Q96AC1, Q8WX93, Q14192, A0A024R694, O95817, B2ZZ89, P02511	156	224	14527	7.483	9.3979e-08	6.26527e-09	5.31444e-09
GOTERM_CC_FAT	GO:0015629~actin cytoskeleton	24	14.1176	8.79242e-10	Q5TCZ1, Q13813, Q15417, O75369, P35611, Q549N0, P35580, Q96AC1, Q14192, D3DTH7, B0I1S9, Q14195, Q9UMS6, A0A024R5W6, O94875, O94832, D6RAN1, Q96JY6, Q9NR12, P18206, V9HW25, Q8WX93, A0A024R694, B2ZZ89, P02511	156	467	14527	4.7857	3.2444e-07	2.02775e-08	1.72002e-08
GOTERM_CC_FAT	GO:0031674~I band	14	8.23529	1.37594e-09	P05787, Q9UMS6, P23297, O94875, O75369, Q0ZGT2, Q53SB5, Q549N0, Q96AC1, Q8WX93, Q14192, A0A024R694, O95817, P02511	156	131	14527	9.95195	5.07723e-07	2.9866e-08	2.53335e-08
GOTERM_CC_FAT	GO:0005913~cell-cell adherens junction	20	11.7647	2.54353e-09	Q13813, Q15417, O75369, P37802, Q53SB5, V9HW92, P35611, O60437, P18206, Q6IAT9, P25815, A0A024RB14, A0A024R694, O95817, Q8WWI1, B0I1S9, Q92597, P00533, B2ZZ89, P05783	156	332	14527	5.60975	9.38564e-07	5.21425e-08	4.42292e-08
GOTERM_CC_FAT	GO:0030018~Z disc	13	7.64706	4.5761e-09	P05787, Q9UMS6, P23297, O94875, O75369, Q0ZGT2, Q53SB5, Q549N0, Q8WX93, Q14192, A0A024R694, O95817, P02511	156	118	14527	10.2592	1.68858e-06	8.88727e-08	7.53852e-08
GOTERM_CC_FAT	GO:0030054~cell junction	39	22.9412	3.18492e-08	P05787, Q5TCZ1, Q13813, Q8N8S7, Q15417, O75369, P56199, Q53SB5, Q0ZGT2, V9HW92, P35611, Q6IAT9, Q9Y2A7, A0A024RB14, Q96AC1, Q14192, Q02952, O95817, P21980, Q8WWI1, P28838, B0I1S9, Q92597, P80723, Q9UMS6, Q2TNI1, O94875, P37802, D6RAN1, Q96JY6, Q9NR12, O60437, P18206, P25815, Q8WX93, A0A024R694, P00533, B2ZZ89, O43294, P05783	156	1379	14527	2.63361	1.17523e-05	5.87618e-07	4.9844e-07
GOTERM_CC_FAT	GO:0005829~cytosol	67	39.4118	8.64151e-08	P50453, P54652, Q8N8S7, P28161, P57764, O75145, Q53SB5, Q6NZI2, P35611, P35580, P05090, Q96AC1, D3DTH7, P09455, V9HWJ5, Q9NSI8, P69905, Q6FH49, O94832, Q96FQ6, Q9NP79, P18206, P15144, V9HW25, Q9BXD5, P02511, P61927, A0A024R216, Q13813, O75888, A0A0S2Z4X9, O75369, O15066, Q6GPH4, Q08623, A0A0S2Z391, Q6IAT9, O60701, P42766, P07093, Q9Y2A7, A0A024RB14, Q99584, P17252, P68871, O95817, P21980, O95816,…	156	3399	14527	1.83559	3.18867e-05	1.51844e-06	1.288e-06
GOTERM_CC_FAT	GO:0032432~actin filament bundle	9	5.29412	2.55625e-07	P35580, Q96AC1, A0A024R5W6, D3DTH7, O75369, A0A024R694, P02511, D6RAN1, Q96JY6, Q9NR12	156	61	14527	13.7393	9.43211e-05	4.28752e-06	3.63684e-06
GOTERM_CC_FAT	GO:0001725~stress fiber	8	4.70588	1.59866e-06	P35580, Q96AC1, A0A024R5W6, D3DTH7, O75369, A0A024R694, D6RAN1, Q96JY6, Q9NR12	156	54	14527	13.7958	0.000589732	2.45794e-05	2.08492e-05
GOTERM_CC_FAT	GO:0097517~contractile actin filament bundle	8	4.70588	1.59866e-06	P35580, Q96AC1, A0A024R5W6, D3DTH7, O75369, A0A024R694, D6RAN1, Q96JY6, Q9NR12	156	54	14527	13.7958	0.000589732	2.45794e-05	2.08492e-05
GOTERM_CC_FAT	GO:0005911~cell-cell junction	22	12.9412	4.86406e-06	P05787, Q13813, Q15417, O75369, P37802, Q53SB5, D6RAN1, V9HW92, Q9NR12, P35611, O60437, P18206, Q6IAT9, P25815, A0A024RB14, A0A024R694, O95817, Q8WWI1, B0I1S9, Q92597, P00533, B2ZZ89, P05783	156	644	14527	3.18118	0.00179323	7.17936e-05	6.08981e-05
GOTERM_CC_FAT	GO:0042641~actomyosin	8	4.70588	5.69723e-06	P35580, Q96AC1, A0A024R5W6, D3DTH7, O75369, A0A024R694, D6RAN1, Q96JY6, Q9NR12	156	65	14527	11.4611	0.00210008	8.08569e-05	6.85859e-05
GOTERM_CC_FAT	GO:0045121~membrane raft	13	7.64706	4.19713e-05	Q2TNI1, O94832, P56199, Q969G5, Q6NZI2, P50454, P18206, P08174, P63096, P08571, D3DTH7, Q9NZN4, P00533	156	277	14527	4.37034	0.0153684	0.00057282	0.000485888
GOTERM_CC_FAT	GO:0098857~membrane microdomain	13	7.64706	4.3466e-05	Q2TNI1, O94832, P56199, Q969G5, Q6NZI2, P50454, P18206, P08174, P63096, P08571, D3DTH7, Q9NZN4, P00533	156	278	14527	4.35462	0.0159114	0.00057282	0.000485888
GOTERM_CC_FAT	GO:0005884~actin filament	8	4.70588	6.04264e-05	V9HW25, Q96AC1, Q8WX93, A0A024R5W6, D3DTH7, A0A024R694, Q14195, B0I1S9	156	93	14527	8.01048	0.0220512	0.000768874	0.000652188
GOTERM_CC_FAT	GO:0098589~membrane region	14	8.23529	0.000108607	Q2TNI1, O94832, P56199, A8K6Q8, Q969G5, Q6NZI2, P50454, P18206, P08174, P63096, P08571, D3DTH7, Q9NZN4, P00533	156	354	14527	3.68278	0.0392856	0.0013297	0.0011279
GOTERM_CC_FAT	GO:0031252~cell leading edge	14	8.23529	0.000111709	Q8N8S7, A0A024R5W6, O94875, O94832, D6RAN1, Q9NR12, P35580, Q9Y2A7, Q96AC1, Q8WX93, D3DTH7, A0A024R694, Q14195, B2ZZ89, Q9NSI8	156	355	14527	3.67241	0.0403849	0.0013297	0.0011279
GOTERM_CC_FAT	GO:0031983~vesicle lumen	8	4.70588	0.000138493	P68871, P01009, P02768, A0A024R694, P00533, P02765, P69905, P07996	156	106	14527	7.02806	0.0498235	0.001597	0.00135464
GOTERM_CC_FAT	GO:0005615~extracellular space	31	18.2353	0.000269646	P50453, P54652, O75888, A8K6Q8, P57764, P13500, P50454, I4AY87, Q549N0, P07093, P05090, Q9NZU5, Q99584, P68871, P02768, Q14195, P02765, P69905, P09038, P07996, P98066, A0A0S2Z4Q2, Q13228, Q9BTY2, P00918, P15144, P08571, P01009, A0A024R694, P05120, P00533	156	1444	14527	1.99915	0.0947215	0.00301513	0.00255755
GOTERM_CC_FAT	GO:0043209~myelin sheath	9	5.29412	0.000557056	Q9UI15, P54652, O94832, P02768, Q92599, Q92597, P02511, P00918, I4AY87	156	174	14527	4.81664	0.18585	0.00604569	0.00512819
GOTERM_CC_FAT	GO:0005903~brush border	7	4.11765	0.000776523	P35580, P18206, D3DTH7, O94832, O75369, A0A024R694, B0I1S9	156	102	14527	6.39071	0.249224	0.00818677	0.00694434
GOTERM_CC_FAT	GO:0060205~cytoplasmic membrane-bounded vesicle lumen	7	4.11765	0.000904132	P68871, P01009, P02768, A0A024R694, P02765, P69905, P07996	156	105	14527	6.20812	0.283785	0.00926735	0.00786092
GOTERM_CC_FAT	GO:0031091~platelet alpha granule	6	3.52941	0.00122695	P07093, P01009, P02768, A0A024R694, P02765, P07996	156	75	14527	7.44974	0.364297	0.0122364	0.0103794
GOTERM_CC_FAT	GO:0031430~M band	4	2.35294	0.00180381	P23297, Q14192, B2ZZ89, P02511	156	23	14527	16.1951	0.486348	0.017516	0.0148577
GOTERM_CC_FAT	GO:0031093~platelet alpha granule lumen	5	2.94118	0.00278675	P01009, P02768, A0A024R694, P02765, P07996	156	55	14527	8.46562	0.642902	0.0263669	0.0223654
GOTERM_CC_FAT	GO:0031941~filamentous actin	4	2.35294	0.00430168	Q96AC1, A0A024R5W6, D3DTH7, Q14195	156	31	14527	12.0157	0.796226	0.0388364	0.0329425
GOTERM_CC_FAT	GO:0098862~cluster of actin-based cell projections	7	4.11765	0.00431515	P35580, P18206, D3DTH7, O94832, O75369, A0A024R694, B0I1S9	156	143	14527	4.55841	0.797241	0.0388364	0.0329425
GOTERM_CC_FAT	GO:0005916~fascia adherens	3	1.76471	0.00481205	P18206, A0A024R694, Q53SB5	156	10	14527	27.9365	0.831351	0.0411963	0.0349443
GOTERM_CC_FAT	GO:0099568~cytoplasmic region	10	5.88235	0.00481692	P35580, P18206, Q2TNI1, Q96AC1, Q13813, Q02952, O15066, O75369, B2ZZ89, Q96JY6	156	299	14527	3.11444	0.831655	0.0411963	0.0349443
GOTERM_CC_FAT	GO:0005938~cell cortex	9	5.29412	0.00503513	P35580, P18206, Q2TNI1, Q96AC1, Q13813, Q02952, O75369, B2ZZ89, Q96JY6	156	247	14527	3.3931	0.84474	0.0411963	0.0349443
GOTERM_CC_FAT	GO:0030141~secretory granule	11	6.47059	0.00508771	P07093, Q2TNI1, P01009, P12429, P56199, P02768, A0A024R694, P02765, O75145, A0A024RBH2, P07996	156	358	14527	2.86128	0.847739	0.0411963	0.0349443
GOTERM_CC_FAT	GO:0098590~plasma membrane region	20	11.7647	0.00513558	Q2TNI1, A0A024R5W6, O94875, O94832, A8K6Q8, Q969G5, Q6NZI2, P00918, Q9Y2A7, Q96AC1, P08174, P25815, D3DTH7, Q8WWI1, O94956, Q9NZN4, P00533, B2ZZ89, P02511, P08237	156	936	14527	1.98978	0.850418	0.0411963	0.0349443
GOTERM_CC_FAT	GO:0044297~cell body	13	7.64706	0.00536807	P29323, Q15417, O94832, P12429, P56199, P15559, P13500, P35580, P05090, P09455, Q14195, P20472, P02511	156	480	14527	2.52205	0.862778	0.042145	0.035749
GOTERM_CC_FAT	GO:0031672~A band	4	2.35294	0.00764633	P23297, Q14192, B2ZZ89, P02511	156	38	14527	9.80229	0.941125	0.0587812	0.0498604
GOTERM_CC_FAT	GO:0044437~vacuolar part	16	9.41176	0.00984525	Q2TNI1, P12109, A0A024RD41, P34059, P54803, Q9NP79, P54802, P15144, P63096, P08571, Q9NUN5, B0I1S9, Q92597, Q9NZN4, P00533, P22897	156	718	14527	2.07514	0.974032	0.0741407	0.062889
GOTERM_CC_FAT	GO:0030027~lamellipodium	7	4.11765	0.0109206	P35580, Q9Y2A7, Q96AC1, Q8N8S7, Q8WX93, O94875, Q14195	156	174	14527	3.74628	0.98261	0.0802593	0.0680791
GOTERM_CC_FAT	GO:0031012~extracellular matrix	13	7.64706	0.0113522	P12109, A0A0S2Z4Q2, O75369, Q9BXX0, P07093, A0A024RDW8, Q9NZU5, P01009, P21980, P02765, O43294, A0A024RBH2, P07996	156	530	14527	2.28412	0.985197	0.0802593	0.0680791
GOTERM_CC_FAT	GO:0044853~plasma membrane raft	5	2.94118	0.0114584	Q2TNI1, O94832, Q9NZN4, Q969G5, Q6NZI2	156	82	14527	5.67816	0.985772	0.0802593	0.0680791
GOTERM_CC_FAT	GO:0099503~secretory vesicle	12	7.05882	0.0115278	P07093, Q2TNI1, P01009, P12429, P56199, P02768, A0A024R694, Q14195, P02765, O75145, A0A024RBH2, P07996	156	467	14527	2.39285	0.986136	0.0802593	0.0680791
GOTERM_CC_FAT	GO:0034774~secretory granule lumen	5	2.94118	0.0134662	P01009, P02768, A0A024R694, P02765, P07996	156	86	14527	5.41406	0.993281	0.0920192	0.0780542
GOTERM_CC_FAT	GO:0030424~axon	11	6.47059	0.0142379	P35580, P29323, Q8WX93, O94832, P12429, O15066, B2ZZ89, P20472, P02511, P13500, P00918	156	418	14527	2.45057	0.994966	0.0935831	0.0793808
GOTERM_CC_FAT	GO:0044445~cytosolic part	8	4.70588	0.01426	P61927, P42766, P05090, A0A024RB14, P68871, P57764, P08237, P69905	156	239	14527	3.11705	0.995008	0.0935831	0.0793808
GOTERM_CC_FAT	GO:0043025~neuronal cell body	11	6.47059	0.0144559	P35580, P05090, P29323, Q15417, O94832, P12429, P56199, P15559, P20472, P02511, P13500	156	419	14527	2.44472	0.995361	0.0935831	0.0793808
GOTERM_CC_FAT	GO:0031256~leading edge membrane	6	3.52941	0.015721	Q9Y2A7, Q96AC1, A0A024R5W6, D3DTH7, O94832, B2ZZ89	156	137	14527	4.07833	0.997112	0.100018	0.0848391
GOTERM_CC_FAT	GO:0005773~vacuole	22	12.9412	0.0183344	Q2TNI1, P12109, A0A024R168, O94832, A0A024RD41, P34059, A8K6Q8, P54803, Q9NP79, Q86WN1, P54802, P15144, P63096, P08571, Q99584, Q9NUN5, Q15165, B0I1S9, Q92597, Q9NZN4, P00533, P22897	156	1212	14527	1.69033	0.998917	0.111503	0.0945815
GOTERM_CC_FAT	GO:0099513~polymeric cytoskeletal fiber	15	8.82353	0.0184328	P05787, A0A024R702, P08729, A0A024R5W6, O15066, Q53SB5, V9HW25, Q96AC1, Q8WX93, D3DTH7, A0A024R694, B0I1S9, Q14195, Q92597, P05783	156	704	14527	1.98413	0.998957	0.111503	0.0945815
GOTERM_CC_FAT	GO:0099512~supramolecular fiber	15	8.82353	0.0184328	P05787, A0A024R702, P08729, A0A024R5W6, O15066, Q53SB5, V9HW25, Q96AC1, Q8WX93, D3DTH7, A0A024R694, B0I1S9, Q14195, Q92597, P05783	156	704	14527	1.98413	0.998957	0.111503	0.0945815
GOTERM_CC_FAT	GO:0031594~neuromuscular junction	4	2.35294	0.0208575	P35580, P07093, Q86WN1, Q53SB5	156	55	14527	6.77249	0.999581	0.122094	0.103565
GOTERM_CC_FAT	GO:0005788~endoplasmic reticulum lumen	7	4.11765	0.0210609	O15460, Q15293, A0A024RDW8, P12109, P01009, P50454, P07996	156	202	14527	3.22699	0.999612	0.122094	0.103565
GOTERM_CC_FAT	GO:0030139~endocytic vesicle	8	4.70588	0.0211762	Q2TNI1, P68871, Q9NUN5, P12429, A0A024RD41, P00533, P69905, P13500	156	259	14527	2.87635	0.999628	0.122094	0.103565
GOTERM_CC_FAT	GO:0072562~blood microparticle	6	3.52941	0.0248068	P54652, P68871, P02768, A8K6Q8, P02765, P69905	156	154	14527	3.62812	0.999906	0.140826	0.119454
GOTERM_CC_FAT	GO:0016023~cytoplasmic, membrane-bounded vesicle	21	12.3529	0.0267164	Q2TNI1, P12429, P56199, A0A024RD41, A8K6Q8, O75145, P13500, P07093, P08174, D3DTH7, P68871, Q9NUN5, P01009, P02768, A0A024R694, Q14195, P00533, P02765, P69905, A0A024RBH2, P07996	156	1183	14527	1.65305	0.999954	0.149369	0.1267
GOTERM_CC_FAT	GO:0001726~ruffle	6	3.52941	0.0278309	Q8WX93, A0A024R5W6, D3DTH7, A0A024R694, D6RAN1, Q9NSI8, Q9NR12	156	159	14527	3.51403	0.99997	0.153278	0.130016
GOTERM_CC_FAT	GO:0043005~neuron projection	18	10.5882	0.0287055	P29323, P23297, Q15417, O94832, P12429, P56199, O15066, P13500, P00918, P35580, P05090, Q8WX93, O95817, Q14195, B2ZZ89, P20472, P02511, P80723	156	966	14527	1.73519	0.999978	0.155769	0.13213
GOTERM_CC_FAT	GO:0005774~vacuolar membrane	13	7.64706	0.0302723	Q2TNI1, P12109, A0A024RD41, Q9NP79, P15144, P63096, P08571, Q9NUN5, B0I1S9, Q92597, Q9NZN4, P00533, P22897	156	610	14527	1.98456	0.999988	0.161891	0.137322
GOTERM_CC_FAT	GO:0009986~cell surface	15	8.82353	0.0342512	P54652, P56199, A8K6Q8, Q8TD46, I4AY87, P35580, P15144, P07093, Q96AC1, P08174, P08571, H9KV32, P00533, P02511, P22897, P07996	156	765	14527	1.82592	0.999997	0.180553	0.153152
GOTERM_CC_FAT	GO:0030864~cortical actin cytoskeleton	4	2.35294	0.0347446	P18206, Q13813, B2ZZ89, Q96JY6	156	67	14527	5.55951	0.999998	0.180574	0.15317
GOTERM_CC_FAT	GO:0016459~myosin complex	4	2.35294	0.0388047	P35580, D3DTH7, O94832, B0I1S9	156	70	14527	5.32125	1	0.198874	0.168693
GOTERM_CC_FAT	GO:0048471~perinuclear region of cytoplasm	13	7.64706	0.0409153	Q2TNI1, O94875, A8K6Q8, P13500, P05090, P17252, Q99584, B0I1S9, Q92597, Q9NZN4, P00533, P05783, A0A024RBH2	156	639	14527	1.8945	1	0.206666	0.175302
GOTERM_CC_FAT	GO:0005862~muscle thin filament tropomyosin	2	1.17647	0.0420052	V9HW25, A0A024R5W6	156	4	14527	46.5609	1	0.206666	0.175302
GOTERM_CC_FAT	GO:0031838~haptoglobin-hemoglobin complex	2	1.17647	0.0420052	P68871, P69905	156	4	14527	46.5609	1	0.206666	0.175302
GOTERM_CC_FAT	GO:0005901~caveola	4	2.35294	0.0430954	Q2TNI1, Q9NZN4, Q969G5, Q6NZI2	156	73	14527	5.10256	1	0.20924	0.177485
GOTERM_CC_FAT	GO:0022626~cytosolic ribosome	5	2.94118	0.0448576	P61927, P42766, P05090, A0A024RB14, P69905	156	125	14527	3.72487	1	0.214967	0.182343
GOTERM_CC_FAT	GO:0009897~external side of plasma membrane	7	4.11765	0.0484089	P15144, P07093, P08571, P56199, H9KV32, A8K6Q8, Q8TD46, P07996	156	246	14527	2.64981	1	0.229011	0.194256
GOTERM_CC_FAT	GO:0016323~basolateral plasma membrane	6	3.52941	0.0675993	Q2TNI1, D3DTH7, O94832, A8K6Q8, P00533, P00918	156	204	14527	2.73888	1	0.315749	0.26783
GOTERM_CC_FAT	GO:0010008~endosome membrane	9	5.29412	0.0702927	Q2TNI1, P08571, A0A024RD41, Q92597, B0I1S9, Q9NZN4, P00533, Q9NP79, P22897	156	407	14527	2.0592	1	0.324225	0.27502
GOTERM_CC_FAT	GO:0097458~neuron part	21	12.3529	0.0748237	P29323, P23297, Q15417, O94832, P12429, P56199, O15066, P15559, O75145, P13500, P00918, P35580, P05090, Q8WX93, D3DTH7, O95817, Q14195, B2ZZ89, P20472, P02511, P80723	156	1333	14527	1.46704	1	0.339181	0.287706
GOTERM_CC_FAT	GO:0030863~cortical cytoskeleton	4	2.35294	0.0753736	P18206, Q13813, B2ZZ89, Q96JY6	156	92	14527	4.04877	1	0.339181	0.287706
GOTERM_CC_FAT	GO:0008091~spectrin	2	1.17647	0.0920544	Q13813, B2ZZ89	156	9	14527	20.6937	1	0.404519	0.343129
GOTERM_CC_FAT	GO:0045177~apical part of cell	8	4.70588	0.0920856	Q2TNI1, P08174, O94875, Q8WWI1, O94956, P00533, P08237, P00918	156	361	14527	2.06364	1	0.404519	0.343129
GOTERM_CC_FAT	GO:0016324~apical plasma membrane	7	4.11765	0.0939837	Q2TNI1, P08174, O94875, Q8WWI1, O94956, P00533, P08237	156	293	14527	2.22475	1	0.405537	0.343992
GOTERM_CC_FAT	GO:0031253~cell projection membrane	7	4.11765	0.0951427	Q9Y2A7, Q96AC1, P25815, A0A024R5W6, D3DTH7, O94832, B2ZZ89	156	294	14527	2.21719	1	0.405537	0.343992
GOTERM_CC_FAT	GO:0005581~collagen trimer	4	2.35294	0.0956144	A0A024RDW8, P12109, Q9BXX0, P50454	156	102	14527	3.65184	1	0.405537	0.343992
GOTERM_CC_FAT	GO:0014704~intercalated disc	3	1.76471	0.0994764	P18206, A0A024R694, Q53SB5	156	50	14527	5.58731	1	0.414915	0.351947

## Sheet: UP_F_MF
Category	Term	Count	%	PValue	Genes	List Total	Pop Hits	Pop Total	Fold Enrichment	Bonferroni	Benjamini	FDR
GOTERM_MF_FAT	GO:0098631~protein binding involved in cell adhesion	18	10.5882	1.53879e-08	Q13813, Q15417, O75369, P56199, P37802, V9HW92, P35611, O60437, P18206, Q6IAT9, P25815, A0A024RB14, O95817, B0I1S9, Q92597, P00533, B2ZZ89, P05783	159	306	15478	5.72623	8.37099e-06	5.50176e-06	5.36017e-06
GOTERM_MF_FAT	GO:0003779~actin binding	20	11.7647	2.33742e-08	Q9UMS6, Q13813, Q8N8S7, A0A024R5W6, Q15417, O94832, O75369, Q0ZGT2, P35611, Q549N0, P35580, P18206, V9HW25, Q8WX93, D3DTH7, Q01995, A0A024R694, B0I1S9, P00533, B2ZZ89	159	397	15478	4.90408	1.27155e-05	5.50176e-06	5.36017e-06
GOTERM_MF_FAT	GO:0008092~cytoskeletal protein binding	29	17.0588	3.03406e-08	A0A024R216, Q13813, Q8N8S7, Q15417, O75369, O15066, Q53SB5, Q0ZGT2, P35611, P35580, Q549N0, D3DTH7, B0I1S9, Q14195, Q92597, Q9UMS6, A0A024R702, A0A024R5W6, O94875, O94832, Q96JY6, P18206, V9HW25, Q8WX93, Q01995, A0A024R694, P00533, B2ZZ89, P02511	159	846	15478	3.33692	1.65052e-05	5.50176e-06	5.36017e-06
GOTERM_MF_FAT	GO:0098641~cadherin binding involved in cell-cell adhesion	17	10	4.60295e-08	Q13813, Q15417, O75369, P37802, V9HW92, P35611, O60437, P18206, Q6IAT9, P25815, A0A024RB14, O95817, B0I1S9, Q92597, P00533, B2ZZ89, P05783	159	290	15478	5.70648	2.50397e-05	6.26001e-06	6.0989e-06
GOTERM_MF_FAT	GO:0098632~protein binding involved in cell-cell adhesion	17	10	7.70485e-08	Q13813, Q15417, O75369, P37802, V9HW92, P35611, O60437, P18206, Q6IAT9, P25815, A0A024RB14, O95817, B0I1S9, Q92597, P00533, B2ZZ89, P05783	159	301	15478	5.49794	4.19135e-05	8.38287e-06	8.16714e-06
GOTERM_MF_FAT	GO:0045296~cadherin binding	17	10	1.01071e-07	Q13813, Q15417, O75369, P37802, V9HW92, P35611, O60437, P18206, Q6IAT9, P25815, A0A024RB14, O95817, B0I1S9, Q92597, P00533, B2ZZ89, P05783	159	307	15478	5.39049	5.49813e-05	9.16379e-06	8.92796e-06
GOTERM_MF_FAT	GO:0050839~cell adhesion molecule binding	20	11.7647	2.43686e-07	Q13813, A0A0S2Z4Q2, Q15417, O75369, P37802, V9HW92, P35611, O60437, P18206, Q6IAT9, P25815, A0A024RB14, A0A024R694, O95817, B0I1S9, Q92597, P00533, B2ZZ89, P05783, P07996	159	461	15478	4.22325	0.000132557	1.89379e-05	1.84505e-05
GOTERM_MF_FAT	GO:0051015~actin filament binding	10	5.88235	8.33595e-06	Q549N0, P35580, V9HW25, A0A024R5W6, O94832, A0A024R694, B0I1S9, P00533, Q0ZGT2, P35611	159	132	15478	7.37469	0.00452451	0.000566845	0.000552257
GOTERM_MF_FAT	GO:0032403~protein complex binding	22	12.9412	3.4638e-05	P05787, P24071, A0A024R5W6, A0A0S2Z4Q2, O94832, P56199, Q0ZGT2, P50454, P35611, Q549N0, P35580, V9HW25, Q9Y2A7, P63096, Q9NUN5, A0A024R694, O95817, Q9BX59, B0I1S9, P00533, B2ZZ89, P07996	159	766	15478	2.79584	0.018667	0.00209367	0.00203979
GOTERM_MF_FAT	GO:0005198~structural molecule activity	21	12.3529	0.000139458	P05787, P61927, A0A0A6YYL6, Q2TNI1, P08729, Q13813, A0A024R5W6, O94875, Q0ZGT2, Q53SB5, Q9BXX0, P35611, O60437, P18206, P42766, V9HW25, A0A024RDW8, A0A024RB14, B2ZZ89, P02511, P05783	159	782	15478	2.61415	0.0730637	0.00758652	0.00739128
GOTERM_MF_FAT	GO:0030898~actin-dependent ATPase activity	4	2.35294	0.00027689	P35580, D3DTH7, O94832, B0I1S9	159	13	15478	29.9526	0.13985	0.0136934	0.013341
GOTERM_MF_FAT	GO:0042802~identical protein binding	28	16.4706	0.000580472	P23297, O75369, P28161, A8K6Q8, Q53SB5, P35611, A0A0S2Z391, Q14192, Q99584, Q15165, P02768, O95816, Q9UJ83, V9HWJ5, P20472, P07996, P29323, Q2TNI1, A0A024R168, Q96FQ6, P15559, Q9BXD5, P01009, Q16222, A0A024R694, P00533, P02511, P08237	159	1358	15478	2.00713	0.270844	0.0263147	0.0256375
GOTERM_MF_FAT	GO:0005516~calmodulin binding	9	5.29412	0.000722363	P35580, Q13813, D3DTH7, Q15417, O94832, B0I1S9, P00533, B2ZZ89, P35611	159	189	15478	4.63552	0.325044	0.0302281	0.0294502
GOTERM_MF_FAT	GO:0016209~antioxidant activity	6	3.52941	0.00142802	P68871, P28161, P02768, P15559, P63302, P69905	159	81	15478	7.21081	0.540399	0.0554887	0.0540607
GOTERM_MF_FAT	GO:0000146~microfilament motor activity	4	2.35294	0.00159085	P35580, D3DTH7, O94832, B0I1S9	159	23	15478	16.9297	0.579417	0.057695	0.0562102
GOTERM_MF_FAT	GO:0004867~serine-type endopeptidase inhibitor activity	6	3.52941	0.00315356	P07093, P50453, P01009, P05120, P50454, O43291	159	97	15478	6.0214	0.82062	0.107221	0.104462
GOTERM_MF_FAT	GO:0051371~muscle alpha-actinin binding	3	1.76471	0.00355638	Q9UMS6, Q8WX93, Q96JY6	159	9	15478	32.4486	0.856026	0.113804	0.110875
GOTERM_MF_FAT	GO:0005200~structural constituent of cytoskeleton	6	3.52941	0.00538996	O60437, Q13813, A0A024R5W6, O94875, B2ZZ89, Q53SB5	159	110	15478	5.30978	0.947138	0.162896	0.158704
GOTERM_MF_FAT	GO:0008289~lipid binding	15	8.82353	0.00732604	Q5TCZ1, P54652, Q2TNI1, P12429, P57764, P05090, Q96AC1, P08174, P08571, Q99584, P02768, P09455, B0I1S9, B2ZZ89, P07996	159	656	15478	2.2259	0.981685	0.202622	0.197407
GOTERM_MF_FAT	GO:0061134~peptidase regulator activity	8	4.70588	0.00744933	P07093, P50453, Q2TNI1, P01009, P05120, P02765, P50454, O43291	159	220	15478	3.53985	0.982882	0.202622	0.197407
GOTERM_MF_FAT	GO:0004866~endopeptidase inhibitor activity	7	4.11765	0.00892748	P07093, P50453, P01009, P05120, P02765, P50454, O43291	159	174	15478	3.91621	0.99239	0.221389	0.215691
GOTERM_MF_FAT	GO:0008307~structural constituent of muscle	4	2.35294	0.00895321	V9HW25, A0A024R5W6, O94875, Q0ZGT2	159	42	15478	9.27104	0.992497	0.221389	0.215691
GOTERM_MF_FAT	GO:0061135~endopeptidase regulator activity	7	4.11765	0.0104451	P07093, P50453, P01009, P05120, P02765, P50454, O43291	159	180	15478	3.78567	0.996694	0.24705	0.240692
GOTERM_MF_FAT	GO:0030414~peptidase inhibitor activity	7	4.11765	0.0112688	P07093, P50453, P01009, P05120, P02765, P50454, O43291	159	183	15478	3.72361	0.997898	0.255425	0.248852
GOTERM_MF_FAT	GO:0044877~macromolecular complex binding	23	13.5294	0.0134681	P05787, P24071, A0A024R5W6, A0A0S2Z4Q2, Q9UIG0, O94832, P56199, Q0ZGT2, P50454, P35611, Q549N0, P35580, V9HW25, Q9Y2A7, P63096, Q9NUN5, A0A024R694, O95817, Q9BX59, B0I1S9, P00533, B2ZZ89, P07996	159	1306	15478	1.71436	0.999374	0.293066	0.285524
GOTERM_MF_FAT	GO:0051393~alpha-actinin binding	3	1.76471	0.0191487	Q9UMS6, Q8WX93, Q96JY6	159	21	15478	13.9066	0.999973	0.400651	0.39034
GOTERM_MF_FAT	GO:0001948~glycoprotein binding	5	2.94118	0.0211983	P18206, P01009, A8K6Q8, P00533, P07996	159	103	15478	4.72553	0.999991	0.415512	0.404819
GOTERM_MF_FAT	GO:0048306~calcium-dependent protein binding	4	2.35294	0.0213867	P23297, P25815, O94832, P12429	159	58	15478	6.71351	0.999992	0.415512	0.404819
GOTERM_MF_FAT	GO:0005102~receptor binding	24	14.1176	0.0240778	A0A024R216, P29323, Q2TNI1, O75888, A0A0S2Z4Q2, A0A024R168, P56199, P28161, P13500, I4AY87, P07093, P25815, P63096, Q14192, D3DTH7, Q99584, Q9NUN5, A0A024R694, P00533, Q9UJ83, O43294, P09038, P07996, O14613	159	1462	15478	1.59802	0.999998	0.451666	0.440042
GOTERM_MF_FAT	GO:0005518~collagen binding	4	2.35294	0.0276351	A0A0S2Z4Q2, P56199, P50454, P07996	159	64	15478	6.08412	1	0.501116	0.488219
GOTERM_MF_FAT	GO:0031720~haptoglobin binding	2	1.17647	0.0303145	P68871, P69905	159	3	15478	64.8973	1	0.531971	0.51828
GOTERM_MF_FAT	GO:0001618~virus receptor activity	4	2.35294	0.0347505	P15144, P08174, A8K6Q8, P22897	159	70	15478	5.56262	1	0.578808	0.563912
GOTERM_MF_FAT	GO:0042805~actinin binding	3	1.76471	0.0351115	Q9UMS6, Q8WX93, Q96JY6	159	29	15478	10.0703	1	0.578808	0.563912
GOTERM_MF_FAT	GO:0097367~carbohydrate derivative binding	32	18.8235	0.0457082	P54652, O15066, A8K6Q8, P13500, P35580, P07093, P18858, P17252, D3DTH7, Q92599, P21980, B0I1S9, Q14195, P09038, P07996, P98066, P50583, Q8N139, P29323, Q96EY8, Q9UIG0, O94832, A0A024RD41, A0A024RBY6, P52824, P18206, P63096, P08571, P01009, Q9NZN4, P00533, P08237	159	2241	15478	1.39004	1	0.679976	0.662476
GOTERM_MF_FAT	GO:0004857~enzyme inhibitor activity	9	5.29412	0.0462997	P07093, P50453, P08174, P01009, P12429, P05120, P02765, P50454, O43291	159	389	15478	2.25222	1	0.679976	0.662476
GOTERM_MF_FAT	GO:0098772~molecular function regulator	22	12.9412	0.046488	Q5TCZ1, P50453, Q2TNI1, Q13813, Q9UIG0, P12429, V9HW83, P50454, P07093, P08174, P01009, O95817, O95816, P05120, P00533, P02765, B2ZZ89, P26951, Q9HC52, P09038, O14613, O43291	159	1397	15478	1.53301	1	0.679976	0.662476
GOTERM_MF_FAT	GO:0030234~enzyme regulator activity	17	10	0.047951	Q5TCZ1, P50453, Q2TNI1, P12429, V9HW83, P50454, P07093, P08174, P01009, O95817, O95816, P05120, P00533, P02765, Q9HC52, O14613, O43291	159	996	15478	1.66153	1	0.679976	0.662476
GOTERM_MF_FAT	GO:0017048~Rho GTPase binding	4	2.35294	0.048497	Q9Y2A7, Q2TNI1, O15066, O14613	159	80	15478	4.8673	1	0.679976	0.662476
GOTERM_MF_FAT	GO:0019842~vitamin binding	4	2.35294	0.0499982	O15460, Q9NUN5, P09455, Q9UJ83	159	81	15478	4.80721	1	0.679976	0.662476
GOTERM_MF_FAT	GO:0051087~chaperone binding	4	2.35294	0.0499982	A0A0S2Z391, P02768, O95817, O95816	159	81	15478	4.80721	1	0.679976	0.662476
GOTERM_MF_FAT	GO:0003774~motor activity	5	2.94118	0.052972	P35580, D3DTH7, O94832, O15066, B0I1S9	159	138	15478	3.52703	1	0.702849	0.684761
GOTERM_MF_FAT	GO:0004064~arylesterase activity	2	1.17647	0.0597157	Q15165, P00918	159	6	15478	32.4486	1	0.77346	0.753555
GOTERM_MF_FAT	GO:0005539~glycosaminoglycan binding	6	3.52941	0.0622099	P98066, P07093, Q14195, P13500, P07996, P09038	159	208	15478	2.80806	1	0.787028	0.766774
GOTERM_MF_FAT	GO:0042803~protein homodimerization activity	13	7.64706	0.0705471	P23297, A0A024R168, Q96FQ6, P28161, A8K6Q8, P35611, A0A0S2Z391, Q99584, A0A024R694, V9HWJ5, P20472, P02511, P08237	159	730	15478	1.73356	1	0.872219	0.849772
GOTERM_MF_FAT	GO:0004601~peroxidase activity	3	1.76471	0.0741509	P68871, P28161, P69905	159	44	15478	6.63722	1	0.896403	0.873333
GOTERM_MF_FAT	GO:0016684~oxidoreductase activity, acting on peroxide as acceptor	3	1.76471	0.0830957	P68871, P28161, P69905	159	47	15478	6.21357	1	0.982697	0.957407
GOTERM_MF_FAT	GO:1901681~sulfur compound binding	6	3.52941	0.0906303	P07093, P28161, Q14195, P13500, P07996, P09038	159	233	15478	2.50676	1	1	0.976059
GOTERM_MF_FAT	GO:0019825~oxygen binding	3	1.76471	0.0923504	P68871, P02768, P69905	159	50	15478	5.84075	1	1	0.976059
GOTERM_MF_FAT	GO:0005178~integrin binding	4	2.35294	0.0944247	A0A0S2Z4Q2, A0A024R694, P00533, P07996	159	106	15478	3.67343	1	1	0.976059
GOTERM_MF_FAT	GO:0000774~adenyl-nucleotide exchange factor activity	2	1.17647	0.0975437	O95817, O95816	159	10	15478	19.4692	1	1	0.976059

## Sheet: UP_F_InterPro
Category	Term	Count	%	PValue	Genes	List Total	Pop Hits	Pop Total	Fold Enrichment	Bonferroni	Benjamini	FDR
INTERPRO	IPR003096:Smooth muscle protein/calponin	5	2.94118	1.89368e-06	Q9UI15, Q15417, Q01995, Q8WWI1, P37802	166	11	18559	50.8187	0.000776107	0.000776408	0.000757471
INTERPRO	IPR001715:Calponin homology domain	8	4.70588	5.04779e-06	Q9UI15, Q15417, Q01995, O75369, A0A024R694, Q8WWI1, P37802, B2ZZ89	166	76	18559	11.7685	0.00206746	0.0010348	0.00100956
INTERPRO	IPR000557:Calponin repeat	4	2.35294	1.35331e-05	Q9UI15, Q15417, Q01995, P37802	166	6	18559	74.5341	0.00553323	0.00184952	0.00180441
INTERPRO	IPR001781:Zinc finger, LIM-type	7	4.11765	4.33743e-05	Q9NZU5, Q14192, Q8WWI1, O43294, D6RAN1, Q96JY6, V9HW92, Q9NR12	166	72	18559	10.8696	0.0176267	0.00444587	0.00433743
INTERPRO	IPR023795:Protease inhibitor I4, serpin, conserved site	5	2.94118	0.000201589	P07093, P50453, P01009, P05120, P50454	166	33	18559	16.9396	0.0793358	0.0138525	0.0135147
INTERPRO	IPR011992:EF-hand-like domain	11	6.47059	0.00020272	A0A024R702, P23297, Q15293, Q13813, P25815, Q99584, Q96FQ6, A0A024R694, Q13938, Q9NZN4, P20472	166	279	18559	4.40793	0.0797625	0.0138525	0.0135147
INTERPRO	IPR000215:Serpin family	5	2.94118	0.000351293	P07093, P50453, P01009, P05120, P50454	166	38	18559	14.7107	0.13416	0.0180038	0.0175647
INTERPRO	IPR023796:Serpin domain	5	2.94118	0.000351293	P07093, P50453, P01009, P05120, P50454	166	38	18559	14.7107	0.13416	0.0180038	0.0175647
INTERPRO	IPR002048:EF-hand domain	9	5.29412	0.00100593	P23297, Q15293, Q13813, P25815, Q96FQ6, A0A024R694, Q13938, Q9NZN4, P20472	166	228	18559	4.41321	0.338099	0.0443427	0.0432612
INTERPRO	IPR018247:EF-Hand 1, calcium-binding site	8	4.70588	0.00108153	P23297, Q15293, Q13813, Q96FQ6, A0A024R694, Q13938, Q9NZN4, P20472	166	178	18559	5.02477	0.358321	0.0443427	0.0432612
INTERPRO	IPR010926:Myosin tail 2	3	1.76471	0.00212385	D3DTH7, O94832, B0I1S9	166	8	18559	41.9255	0.581761	0.0671007	0.0654641
INTERPRO	IPR013787:S100/CaBP-9k-type, calcium binding, subdomain	4	2.35294	0.00212758	P23297, P25815, Q99584, Q96FQ6	166	29	18559	15.4209	0.582403	0.0671007	0.0654641
INTERPRO	IPR018159:Spectrin/alpha-actinin	4	2.35294	0.00212758	O60437, Q13813, A0A024R694, B2ZZ89	166	29	18559	15.4209	0.582403	0.0671007	0.0654641
INTERPRO	IPR001609:Myosin head, motor domain	4	2.35294	0.00535661	P35580, D3DTH7, O94832, B0I1S9	166	40	18559	11.1801	0.889431	0.156872	0.153046
INTERPRO	IPR001589:Actinin-type, actin-binding, conserved site	3	1.76471	0.0175864	O75369, A0A024R694, B2ZZ89	166	23	18559	14.5828	0.999307	0.469532	0.45808
INTERPRO	IPR018039:Intermediate filament protein, conserved site	4	2.35294	0.0193554	P05787, P08729, P05783, Q53SB5	166	64	18559	6.98758	0.999669	0.469532	0.45808
INTERPRO	IPR001751:S100/Calbindin-D9k, conserved site	3	1.76471	0.0206136	P23297, P25815, Q96FQ6	166	25	18559	13.4161	0.999804	0.469532	0.45808
INTERPRO	IPR002017:Spectrin repeat	3	1.76471	0.0206136	Q13813, A0A024R694, B2ZZ89	166	25	18559	13.4161	0.999804	0.469532	0.45808
INTERPRO	IPR001664:Intermediate filament protein	4	2.35294	0.032321	P05787, P08729, P05783, Q53SB5	166	78	18559	5.7334	0.999999	0.685161	0.66845
INTERPRO	IPR026752:Cavin family	2	1.17647	0.0350936	Q969G5, Q6NZI2	166	4	18559	55.9006	1	0.685161	0.66845
INTERPRO	IPR000533:Tropomyosin	2	1.17647	0.0350936	V9HW25, A0A024R5W6	166	4	18559	55.9006	1	0.685161	0.66845
INTERPRO	IPR000048:IQ motif, EF-hand binding site	4	2.35294	0.0425315	P35580, D3DTH7, O94832, B0I1S9	166	87	18559	5.14029	1	0.778537	0.759548
INTERPRO	IPR003103:BAG domain	2	1.17647	0.043674	O95817, O95816	166	5	18559	44.7205	1	0.778537	0.759548
INTERPRO	IPR001452:Src homology-3 domain	6	3.52941	0.045823	Q5TCZ1, Q13813, Q8WXE0, O94875, Q86WN1, Q9NSI8	166	218	18559	3.0771	1	0.78281	0.763717
INTERPRO	IPR001478:PDZ domain	5	2.94118	0.0497152	Q9UMS6, Q8WWI1, D6RAN1, Q96JY6, V9HW92, Q9NR12	166	155	18559	3.60649	1	0.792342	0.773016
INTERPRO	IPR001660:Sterile alpha motif domain	4	2.35294	0.0514574	P29323, Q8WXE0, O75145, Q9NSI8	166	94	18559	4.7575	1	0.792342	0.773016
INTERPRO	IPR014837:EF-hand, Ca insensitive	2	1.17647	0.0521786	Q13813, A0A024R694	166	6	18559	37.2671	1	0.792342	0.773016
INTERPRO	IPR017853:Glycoside hydrolase, superfamily	3	1.76471	0.0833038	Q9BTY2, P54803, P54802	166	54	18559	6.21118	1	1	0.977995
INTERPRO	IPR013761:Sterile alpha motif/pointed domain	4	2.35294	0.0864341	P29323, Q8WXE0, O75145, Q9NSI8	166	117	18559	3.82226	1	1	0.977995

## Sheet: UP_M_GO_BP
Category	Term	Count	%	PValue	Genes	List Total	Pop Hits	Pop Total	Fold Enrichment	Bonferroni	Benjamini	FDR
GOTERM_BP_FAT	GO:0006695~cholesterol biosynthetic process	9	10	1.05305e-10	Q15800, Q14534, A0A024R5F7, A0A024R059, P02649, A0A024R3G4, Q16850, P37268, P04035	86	48	16650	36.3009	3.00963e-07	1.79104e-07	1.7572e-07
GOTERM_BP_FAT	GO:1902653~secondary alcohol biosynthetic process	9	10	1.25335e-10	Q15800, Q14534, A0A024R5F7, A0A024R059, P02649, A0A024R3G4, Q16850, P37268, P04035	86	49	16650	35.56	3.58208e-07	1.79104e-07	1.7572e-07
GOTERM_BP_FAT	GO:0016126~sterol biosynthetic process	9	10	2.83267e-10	Q15800, Q14534, A0A024R5F7, A0A024R059, P02649, A0A024R3G4, Q16850, P37268, P04035	86	54	16650	32.2674	8.09576e-07	2.69859e-07	2.6476e-07
GOTERM_BP_FAT	GO:0046165~alcohol biosynthetic process	10	11.1111	2.59403e-09	Q15800, Q14534, A0A024R5F7, A0A024R059, P02649, A0A024R3G4, Q16850, P37268, P37840, P04035	86	103	16650	18.7966	7.4137e-06	1.62307e-06	1.59241e-06
GOTERM_BP_FAT	GO:0044283~small molecule biosynthetic process	17	18.8889	2.83953e-09	Q15800, Q14534, Q12882, Q2TU34, P55058, A0A024R059, A0A024R3G4, P37268, P37840, O60427, Q96GX9, A0A024R5F7, P02649, Q16850, P43003, O15229, P04035	86	488	16650	6.74442	8.11533e-06	1.62307e-06	1.59241e-06
GOTERM_BP_FAT	GO:0008203~cholesterol metabolic process	10	11.1111	6.91747e-09	Q15800, Q14534, A0A024R601, A0A024R5F7, A0A024R059, P02649, A0A024R3G4, Q16850, P37268, P04035	86	115	16650	16.8352	1.97699e-05	3.29502e-06	3.23276e-06
GOTERM_BP_FAT	GO:1901617~organic hydroxy compound biosynthetic process	11	12.2222	1.08229e-08	Q15800, Q14534, A0A024R5F7, P55058, A0A024R059, P02649, A0A024R3G4, Q16850, P37268, P37840, P04035	86	164	16650	12.9857	3.09314e-05	3.87298e-06	3.7998e-06
GOTERM_BP_FAT	GO:1902652~secondary alcohol metabolic process	10	11.1111	1.08411e-08	Q15800, Q14534, A0A024R601, A0A024R5F7, A0A024R059, P02649, A0A024R3G4, Q16850, P37268, P04035	86	121	16650	16.0004	3.09834e-05	3.87298e-06	3.7998e-06
GOTERM_BP_FAT	GO:0016125~sterol metabolic process	10	11.1111	1.90274e-08	Q15800, Q14534, A0A024R601, A0A024R5F7, A0A024R059, P02649, A0A024R3G4, Q16850, P37268, P04035	86	129	16650	15.0081	5.43789e-05	5.9248e-06	5.81286e-06
GOTERM_BP_FAT	GO:0006082~organic acid metabolic process	21	23.3333	2.07306e-08	Q15800, P05413, Q12882, Q9HB40, Q2TU34, A0A0S2Z502, A0A087X243, A0A024R3G4, P31641, P37840, P35613, O60427, Q96GX9, Q99643, Q16762, Q9HA77, O15427, P43003, O15229, P25325, Q8NCC3	86	907	16650	4.48258	5.92462e-05	5.9248e-06	5.81286e-06
GOTERM_BP_FAT	GO:0006694~steroid biosynthetic process	10	11.1111	5.59142e-08	Q15800, Q14534, P30536, A0A024R5F7, A0A024R059, P02649, A0A024R3G4, Q16850, P37268, P04035	86	146	16650	13.2606	0.00015979	1.45275e-05	1.4253e-05
GOTERM_BP_FAT	GO:0006629~lipid metabolic process	24	26.6667	1.3095e-07	Q15800, Q14534, P05413, A0A024R601, P30536, Q9HB40, P09769, P55058, A0A024R059, A0A087X243, A0A024R3G4, P37268, P37840, O60427, Q8NBL1, A0A024R5F7, Q92484, P06280, P02649, Q8NEL9, Q16850, Q8NCC3, P04035, Q99538	86	1330	16650	3.49362	0.000374184	3.11878e-05	3.05985e-05
GOTERM_BP_FAT	GO:0008202~steroid metabolic process	12	13.3333	1.53321e-07	Q15800, Q14534, A0A024R601, P30536, A0A024R5F7, A0A024R059, P02649, A0A024R3G4, Q16850, P37268, P04035, Q99538	86	276	16650	8.41759	0.000438096	3.37071e-05	3.30702e-05
GOTERM_BP_FAT	GO:0019752~carboxylic acid metabolic process	18	20	7.53273e-07	Q15800, P05413, Q9HB40, Q2TU34, A0A0S2Z502, A0A087X243, A0A024R3G4, P31641, P37840, P35613, O60427, Q96GX9, Q9HA77, O15427, P43003, O15229, P25325, Q8NCC3	86	826	16650	4.21899	0.00215054	0.000153775	0.00015087
GOTERM_BP_FAT	GO:0043436~oxoacid metabolic process	18	20	8.18931e-07	Q15800, P05413, Q9HB40, Q2TU34, A0A0S2Z502, A0A087X243, A0A024R3G4, P31641, P37840, P35613, O60427, Q96GX9, Q9HA77, O15427, P43003, O15229, P25325, Q8NCC3	86	831	16650	4.1936	0.00233777	0.000156034	0.000153085
GOTERM_BP_FAT	GO:1901615~organic hydroxy compound metabolic process	13	14.4444	1.09934e-06	Q15800, Q14534, A0A024R601, P55058, A0A024R059, A0A024R3G4, P37268, P37840, A0A024R5F7, P02649, Q16850, P04035, Q99538	86	410	16650	6.13868	0.00313699	0.00019637	0.000192659
GOTERM_BP_FAT	GO:0006066~alcohol metabolic process	11	12.2222	1.69286e-06	Q15800, Q14534, A0A024R601, A0A024R5F7, A0A024R059, P02649, A0A024R3G4, Q16850, P37268, P37840, P04035	86	282	16650	7.55195	0.00482651	0.0002846	0.000279222
GOTERM_BP_FAT	GO:0055114~oxidation-reduction process	18	20	7.931e-06	Q15800, Q14534, Q12882, A0A024QZT9, A0A024R3G4, P37268, P37840, O60427, P14598, P19878, Q5JTJ3, Q99643, A0A024R5F7, Q16850, Q9BYN0, O15229, P04035, P02794	86	983	16650	3.54515	0.0224119	0.00125927	0.00123547
GOTERM_BP_FAT	GO:0040011~locomotion	22	24.4444	2.03616e-05	O94885, A0A024R601, P30536, K7EJH8, Q13740, P09769, A0A0S2Z502, P55058, A0A087X243, Q5U003, P35613, P20701, Q9H4X1, Q9UIB8, A0A0S2Z381, P20702, Q9Y4D7, P02649, A0PK02, O15427, P09668, Q9HB66	86	1530	16650	2.78386	0.0565331	0.00306281	0.00300494
GOTERM_BP_FAT	GO:0051674~localization of cell	20	22.2222	3.20721e-05	O94885, P30536, K7EJH8, P09769, A0A0S2Z502, P55058, A0A087X243, Q5U003, P35613, P20701, Q9H4X1, Q9UIB8, A0A0S2Z381, P20702, Q9Y4D7, P02649, A0PK02, O15427, P09668, Q9HB66	86	1330	16650	2.91135	0.0875879	0.00436486	0.00428239
GOTERM_BP_FAT	GO:0048870~cell motility	20	22.2222	3.20721e-05	O94885, P30536, K7EJH8, P09769, A0A0S2Z502, P55058, A0A087X243, Q5U003, P35613, P20701, Q9H4X1, Q9UIB8, A0A0S2Z381, P20702, Q9Y4D7, P02649, A0PK02, O15427, P09668, Q9HB66	86	1330	16650	2.91135	0.0875879	0.00436486	0.00428239
GOTERM_BP_FAT	GO:0044255~cellular lipid metabolic process	17	18.8889	6.55941e-05	Q15800, P05413, A0A024R601, Q9HB40, P09769, A0A024R059, A0A087X243, A0A024R3G4, P37268, P37840, O60427, Q8NBL1, Q92484, P06280, P02649, Q8NCC3, P04035	86	1043	16650	3.15559	0.170949	0.00852127	0.00836026
GOTERM_BP_FAT	GO:0016477~cell migration	18	20	8.51301e-05	O94885, P30536, K7EJH8, P09769, A0A0S2Z502, A0A087X243, Q5U003, P35613, P20701, Q9H4X1, Q9UIB8, A0A0S2Z381, P20702, Q9Y4D7, P02649, A0PK02, O15427, P09668	86	1184	16650	2.94331	0.215973	0.0105783	0.0103785
GOTERM_BP_FAT	GO:0032787~monocarboxylic acid metabolic process	12	13.3333	0.000124493	Q15800, P05413, Q2TU34, Q9HB40, A0A087X243, A0A024R3G4, O15427, O15229, P37840, P35613, O60427, Q8NCC3	86	559	16650	4.15609	0.299404	0.0148251	0.014545
GOTERM_BP_FAT	GO:0006820~anion transport	11	12.2222	0.000132762	P05413, P30536, A0A0S2Z502, Q8N370, P02649, O15247, O15427, P31641, P43003, P37840, P35613	86	468	16650	4.55054	0.315768	0.0151773	0.0148906
GOTERM_BP_FAT	GO:0072593~reactive oxygen species metabolic process	8	8.88889	0.000139307	P19878, P30536, P06280, A0A087X243, A0A024QZT9, P13686, P37840, P14598	86	222	16650	6.97674	0.32845	0.0153131	0.0150237
GOTERM_BP_FAT	GO:0009605~response to external stimulus	24	26.6667	0.000209958	O94885, A0A0B7MGD3, P09769, H9E8V6, A0A024R059, Q5U003, A0A024R5H0, P13686, O60427, E5KNL5, P02649, Q02556, P30536, Q13740, A0A087X243, P37840, A0A0S2Z381, P20702, B9A6K1, Q9Y4D7, A0PK02, P43003, A0A024R3X1, P04035, Q9HB66	86	2073	16650	2.24144	0.451256	0.0222244	0.0218045
GOTERM_BP_FAT	GO:0042554~superoxide anion generation	4	4.44444	0.000240511	P19878, A0A087X243, P13686, P14598	86	24	16650	32.2674	0.49715	0.0245493	0.0240854
GOTERM_BP_FAT	GO:0009116~nucleoside metabolic process	10	11.1111	0.000253752	Q5JTJ3, A0A0S2Z381, Q99643, Q12882, P30536, Q2TU34, P37840, P04035, Q9NZK5, Q96GX9	86	413	16650	4.68776	0.515828	0.0250077	0.0245352
GOTERM_BP_FAT	GO:0055086~nucleobase-containing small molecule metabolic process	13	14.4444	0.000312942	Q12882, P30536, Q2TU34, P37840, Q96GX9, A0A0S2Z381, Q5JTJ3, Q99643, Q92484, P02649, O15229, Q9NZK5, P04035	86	728	16650	3.45723	0.591199	0.0297284	0.0291667
GOTERM_BP_FAT	GO:0008610~lipid biosynthetic process	12	13.3333	0.000322456	Q15800, Q14534, P05413, P30536, A0A024R5F7, A0A024R059, P02649, A0A024R3G4, Q16850, P37268, P04035, O60427	86	624	16650	3.72317	0.602169	0.0297284	0.0291667
GOTERM_BP_FAT	GO:0006811~ion transport	19	21.1111	0.00034094	P05413, P30536, K7EJH8, A0A0S2Z502, Q96NB2, Q9Y5S1, Q5U003, P31641, P37840, P35613, Q9UIB8, Q5JTJ3, P62166, Q8N370, P02649, O15247, O15427, P43003, P02794	86	1458	16650	2.52297	0.622646	0.0304502	0.0298748
GOTERM_BP_FAT	GO:1901657~glycosyl compound metabolic process	10	11.1111	0.000371334	Q5JTJ3, A0A0S2Z381, Q99643, Q12882, P30536, Q2TU34, P37840, P04035, Q9NZK5, Q96GX9	86	435	16650	4.45068	0.654053	0.0321598	0.0315521
GOTERM_BP_FAT	GO:0046128~purine ribonucleoside metabolic process	9	10	0.00046393	Q5JTJ3, A0A0S2Z381, Q99643, P30536, Q2TU34, P37840, P04035, Q9NZK5, Q96GX9	86	356	16650	4.8945	0.734521	0.0389635	0.0382273
GOTERM_BP_FAT	GO:0042278~purine nucleoside metabolic process	9	10	0.000490388	Q5JTJ3, A0A0S2Z381, Q99643, P30536, Q2TU34, P37840, P04035, Q9NZK5, Q96GX9	86	359	16650	4.8536	0.753864	0.0389635	0.0382273
GOTERM_BP_FAT	GO:0040012~regulation of locomotion	13	14.4444	0.000506404	O94885, K7EJH8, P09769, A0A087X243, Q5U003, P37840, Q9H4X1, A0A0S2Z381, Q9Y4D7, P02649, A0PK02, P09668, Q9HB66	86	768	16650	3.27716	0.764882	0.0389635	0.0382273
GOTERM_BP_FAT	GO:0046942~carboxylic acid transport	8	8.88889	0.000511396	P05413, A0A0S2Z502, Q8N370, P02649, O15427, P31641, P43003, P35613	86	275	16650	5.63214	0.768215	0.0389635	0.0382273
GOTERM_BP_FAT	GO:1901565~organonitrogen compound catabolic process	9	10	0.000518059	A0A0S2Z381, Q12882, Q92484, P06280, Q16762, O15229, P09668, P25325, Q9NZK5	86	362	16650	4.81338	0.772589	0.0389635	0.0382273
GOTERM_BP_FAT	GO:0006928~movement of cell or subcellular component	21	23.3333	0.000575543	O94885, P30536, K7EJH8, Q13740, P09769, A0A0S2Z502, P55058, A0A087X243, Q5U003, P35613, P20701, Q9H4X1, Q9UIB8, A0A0S2Z381, P20702, Q9Y4D7, P02649, A0PK02, O15427, P09668, Q9HB66	86	1795	16650	2.26501	0.80706	0.0421769	0.04138
GOTERM_BP_FAT	GO:0072521~purine-containing compound metabolic process	11	12.2222	0.000680861	Q5JTJ3, A0A0S2Z381, Q99643, Q12882, P30536, Q2TU34, P02649, P37840, P04035, Q9NZK5, Q96GX9	86	575	16650	3.70374	0.857236	0.0486475	0.0477284
GOTERM_BP_FAT	GO:0009119~ribonucleoside metabolic process	9	10	0.00077511	Q5JTJ3, A0A0S2Z381, Q99643, P30536, Q2TU34, P37840, P04035, Q9NZK5, Q96GX9	86	385	16650	4.52582	0.890969	0.0540308	0.05301
GOTERM_BP_FAT	GO:0098869~cellular oxidant detoxification	5	5.55556	0.000935203	P30711, P02649, A0A087X243, O15247, Q9BYN0	86	85	16650	11.3885	0.931028	0.0636383	0.0624359
GOTERM_BP_FAT	GO:0033273~response to vitamin	5	5.55556	0.000977042	A0A0S2Z381, P30536, A0A024R059, A0A087X243, O60427	86	86	16650	11.2561	0.938809	0.0649392	0.0637122
GOTERM_BP_FAT	GO:1990748~cellular detoxification	5	5.55556	0.00102018	P30711, P02649, A0A087X243, O15247, Q9BYN0	86	87	16650	11.1267	0.945913	0.0662654	0.0650133
GOTERM_BP_FAT	GO:0031667~response to nutrient levels	9	10	0.0010576	A0A0S2Z381, P30536, B9A6K1, A0A024R059, P02649, A0A087X243, P04035, O60427, Q9HB66	86	404	16650	4.31297	0.951404	0.0668849	0.0656212
GOTERM_BP_FAT	GO:0044712~single-organism catabolic process	13	14.4444	0.00107652	P05413, Q12882, Q2TU34, A0A0S2Z381, Q92484, P06280, P02649, Q8NEL9, Q16762, O15229, P25325, Q9NZK5, Q8NCC3	86	837	16650	3.007	0.953966	0.0668849	0.0656212
GOTERM_BP_FAT	GO:2000377~regulation of reactive oxygen species metabolic process	6	6.66667	0.0011149	P30536, P06280, A0A087X243, A0A024QZT9, P13686, P37840	86	153	16650	7.59234	0.958753	0.0677956	0.0665147
GOTERM_BP_FAT	GO:0098754~detoxification	5	5.55556	0.00120618	P30711, P02649, A0A087X243, O15247, Q9BYN0	86	91	16650	10.6376	0.968233	0.0718178	0.0704608
GOTERM_BP_FAT	GO:2000145~regulation of cell motility	12	13.3333	0.00126399	Q9H4X1, O94885, A0A0S2Z381, K7EJH8, Q9Y4D7, P09769, P02649, A0A087X243, A0PK02, Q5U003, P09668, Q9HB66	86	736	16650	3.1566	0.973077	0.0737244	0.0723314
GOTERM_BP_FAT	GO:0019637~organophosphate metabolic process	15	16.6667	0.00137313	P05413, P30536, Q2TU34, P09769, P37268, P37840, O60427, A0A0S2Z381, Q5JTJ3, Q99643, Q92484, P02649, O15229, Q8NCC3, P04035	86	1108	16650	2.621	0.980299	0.0784882	0.0770052
GOTERM_BP_FAT	GO:0042592~homeostatic process	19	21.1111	0.00141224	P05413, A0A024R601, P30536, Q96NB2, A0A087X243, Q5U003, P13686, P37840, P14598, E5KNL5, A0A0S2Z381, P19878, P28907, P02649, O15247, P09668, P04035, Q9HB66, P02794	86	1645	16650	2.23616	0.982386	0.079141	0.0776456
GOTERM_BP_FAT	GO:0015711~organic anion transport	8	8.88889	0.00150876	P05413, A0A0S2Z502, Q8N370, P02649, O15427, P31641, P43003, P35613	86	331	16650	4.67927	0.986637	0.0822664	0.0807121
GOTERM_BP_FAT	GO:0006952~defense response	18	20	0.00152558	A0A0B7MGD3, Q96DU3, P09769, H9E8V6, A0A087X243, Q5U003, P13686, P37840, Q9NQ25, P14598, P20701, Q9UIB8, A0A0S2Z381, P20702, P19878, P02649, Q02556, A0A024R3X1, Q99538	86	1518	16650	2.29571	0.987266	0.0822664	0.0807121
GOTERM_BP_FAT	GO:0009991~response to extracellular stimulus	9	10	0.00169063	A0A0S2Z381, P30536, B9A6K1, A0A024R059, P02649, A0A087X243, P04035, O60427, Q9HB66	86	435	16650	4.00561	0.992061	0.0894784	0.0877878
GOTERM_BP_FAT	GO:0007584~response to nutrient	6	6.66667	0.00182302	A0A0S2Z381, P30536, A0A024R059, A0A087X243, P04035, O60427	86	171	16650	6.79315	0.994565	0.0947309	0.092941
GOTERM_BP_FAT	GO:0006955~immune response	18	20	0.00192386	A0A0B7MGD3, Q96DU3, Q13740, P09769, H9E8V6, Q5U003, P37840, Q9NQ25, P14598, P20701, Q9H4X1, Q9UIB8, A0A0S2Z381, P19878, P28907, Q02556, P09668, Q99538, P02794	86	1551	16650	2.24686	0.995928	0.0954442	0.0936409
GOTERM_BP_FAT	GO:1904406~negative regulation of nitric oxide metabolic process	3	3.33333	0.00193694	P30536, P06280, P13686	86	13	16650	44.678	0.996078	0.0954442	0.0936409
GOTERM_BP_FAT	GO:0045019~negative regulation of nitric oxide biosynthetic process	3	3.33333	0.00193694	P30536, P06280, P13686	86	13	16650	44.678	0.996078	0.0954442	0.0936409
GOTERM_BP_FAT	GO:0051240~positive regulation of multicellular organismal process	17	18.8889	0.00217585	O94885, Q96DU3, P30536, Q9HB40, P09769, Q9Y5S1, Q5U003, Q9H4X1, A0A0S2Z381, P28907, P02649, Q02556, A0PK02, A0A024R9Z1, P09668, P04035, Q9HB66	86	1431	16650	2.29999	0.998021	0.1054	0.103408
GOTERM_BP_FAT	GO:0051050~positive regulation of transport	13	14.4444	0.00239134	P30536, K7EJH8, P09769, P55058, Q9Y5S1, Q5U003, P37840, Q9H4X1, P20702, P62166, B9A6K1, P28907, P02649	86	920	16650	2.73572	0.998933	0.113907	0.111755
GOTERM_BP_FAT	GO:0048878~chemical homeostasis	14	15.5556	0.00245101	P05413, A0A024R601, P30536, Q96NB2, A0A087X243, Q5U003, P37840, E5KNL5, P28907, P02649, O15247, P09668, P04035, P02794	86	1049	16650	2.58386	0.9991	0.114285	0.112125
GOTERM_BP_FAT	GO:0051270~regulation of cellular component movement	12	13.3333	0.00248907	Q9H4X1, O94885, A0A0S2Z381, K7EJH8, Q9Y4D7, P09769, P02649, A0A087X243, A0PK02, Q5U003, P09668, Q9HB66	86	802	16650	2.89683	0.999193	0.114285	0.112125
GOTERM_BP_FAT	GO:0030334~regulation of cell migration	11	12.2222	0.00251922	Q9H4X1, O94885, A0A0S2Z381, K7EJH8, Q9Y4D7, P09769, P02649, A0A087X243, A0PK02, Q5U003, P09668	86	685	16650	3.10898	0.99926	0.114285	0.112125
GOTERM_BP_FAT	GO:0042311~vasodilation	4	4.44444	0.00292863	Q9HB40, P02649, P04035, Q9HB66	86	56	16650	13.8289	0.999771	0.129127	0.126687
GOTERM_BP_FAT	GO:0044248~cellular catabolic process	18	20	0.00296948	P05413, A0A024R601, Q12882, Q9HB40, P37840, E5KNL5, A0A0S2Z381, Q92484, P06280, P02649, Q16762, Q9UNZ2, O15229, P09668, P25325, Q9NZK5, Q8NCC3, Q99538	86	1616	16650	2.15649	0.999796	0.129127	0.126687
GOTERM_BP_FAT	GO:0016053~organic acid biosynthetic process	7	7.77778	0.00298193	Q15800, Q12882, A0A024R3G4, O15229, P43003, O60427, Q96GX9	86	278	16650	4.87494	0.999804	0.129127	0.126687
GOTERM_BP_FAT	GO:0006801~superoxide metabolic process	4	4.44444	0.00308003	P19878, A0A087X243, P13686, P14598	86	57	16650	13.5863	0.999852	0.129831	0.127378
GOTERM_BP_FAT	GO:0050900~leukocyte migration	8	8.88889	0.00308906	P20701, Q9UIB8, A0A0S2Z381, P20702, A0A0S2Z502, Q5U003, O15427, P35613	86	376	16650	4.11925	0.999855	0.129831	0.127378
GOTERM_BP_FAT	GO:0015849~organic acid transport	5	5.55556	0.00362209	P05413, A0A0S2Z502, Q8N370, P31641, P43003	86	123	16650	7.87011	0.999969	0.150028	0.147193
GOTERM_BP_FAT	GO:1903427~negative regulation of reactive oxygen species biosynthetic process	3	3.33333	0.00373696	P30536, P06280, P13686	86	18	16650	32.2674	0.999977	0.150673	0.147826
GOTERM_BP_FAT	GO:0009636~response to toxic substance	6	6.66667	0.0037431	P30711, P02649, A0A087X243, O15247, Q9BYN0, P25325	86	202	16650	5.75063	0.999978	0.150673	0.147826
GOTERM_BP_FAT	GO:0051924~regulation of calcium ion transport	6	6.66667	0.00390306	Q9UIB8, P30536, Q9Y5S1, O15247, Q5U003, P37840	86	204	16650	5.69425	0.999986	0.15493	0.152003
GOTERM_BP_FAT	GO:1901135~carbohydrate derivative metabolic process	15	16.6667	0.00407899	O43286, A0A024R601, Q12882, P30536, Q2TU34, P37840, Q96GX9, A0A0S2Z381, Q5JTJ3, Q8NBL1, Q99643, P06280, P02649, Q9NZK5, P04035	86	1247	16650	2.32885	0.999992	0.154971	0.152043
GOTERM_BP_FAT	GO:0009141~nucleoside triphosphate metabolic process	7	7.77778	0.00412169	Q5JTJ3, A0A0S2Z381, Q99643, P30536, Q2TU34, Q92484, P37840	86	297	16650	4.56307	0.999993	0.154971	0.152043
GOTERM_BP_FAT	GO:1903579~negative regulation of ATP metabolic process	3	3.33333	0.0041628	P30536, Q2TU34, P37840	86	19	16650	30.5692	0.999993	0.154971	0.152043
GOTERM_BP_FAT	GO:0045978~negative regulation of nucleoside metabolic process	3	3.33333	0.0041628	P30536, Q2TU34, P37840	86	19	16650	30.5692	0.999993	0.154971	0.152043
GOTERM_BP_FAT	GO:0006720~isoprenoid metabolic process	5	5.55556	0.00417521	Q9HB40, A0A024R059, P02649, P37268, P04035	86	128	16650	7.56268	0.999994	0.154971	0.152043
GOTERM_BP_FAT	GO:0033993~response to lipid	12	13.3333	0.00423952	E5KNL5, O94885, P05413, P30536, P28907, A0A024R059, Q02556, A0A087X243, P13686, P37840, P09668, O60427	86	860	16650	2.70146	0.999995	0.15534	0.152405
GOTERM_BP_FAT	GO:0042493~response to drug	8	8.88889	0.00501922	A0A0S2Z381, P05413, P30536, Q2TU34, P28907, A0A024R059, P43003, P37840	86	411	16650	3.76846	0.999999	0.180115	0.176712
GOTERM_BP_FAT	GO:0050880~regulation of blood vessel size	5	5.55556	0.00504171	Q9HB40, P28907, P02649, P04035, Q9HB66	86	135	16650	7.17054	0.999999	0.180115	0.176712
GOTERM_BP_FAT	GO:0035150~regulation of tube size	5	5.55556	0.0051746	Q9HB40, P28907, P02649, P04035, Q9HB66	86	136	16650	7.11782	1	0.18258	0.179131
GOTERM_BP_FAT	GO:1903426~regulation of reactive oxygen species biosynthetic process	4	4.44444	0.00527851	P30536, P06280, P13686, P37840	86	69	16650	11.2235	1	0.183975	0.180499
GOTERM_BP_FAT	GO:0044270~cellular nitrogen compound catabolic process	8	8.88889	0.00549531	E5KNL5, A0A0S2Z381, Q12882, Q92484, Q16762, O15229, P25325, Q9NZK5	86	418	16650	3.70535	1	0.189224	0.185649
GOTERM_BP_FAT	GO:0006144~purine nucleobase metabolic process	3	3.33333	0.00556792	A0A0S2Z381, Q12882, Q9NZK5	86	22	16650	26.4006	1	0.189442	0.185863
GOTERM_BP_FAT	GO:0009628~response to abiotic stimulus	13	14.4444	0.00587907	P30536, K7EJH8, A0A024R059, Q9Y5S1, E5KNL5, Q9H4X1, A0A0S2Z381, P28907, P43003, O15229, P04035, Q9HB66, Q99538	86	1029	16650	2.44593	1	0.197675	0.19394
GOTERM_BP_FAT	GO:0010959~regulation of metal ion transport	7	7.77778	0.00607795	Q9UIB8, K7EJH8, P30536, Q9Y5S1, O15247, Q5U003, P37840	86	322	16650	4.2088	1	0.201986	0.198169
GOTERM_BP_FAT	GO:0015918~sterol transport	4	4.44444	0.00665561	P21757, P30536, P55058, P02649	86	75	16650	10.3256	1	0.218641	0.214509
GOTERM_BP_FAT	GO:1901700~response to oxygen-containing compound	16	17.7778	0.00691437	O94885, P05413, P30536, A0A024R059, A0A087X243, P13686, P37840, P35613, O60427, E5KNL5, A0A0S2Z381, P28907, P02649, Q02556, P09668, P04035	86	1466	16650	2.11301	1	0.222433	0.21823
GOTERM_BP_FAT	GO:0022603~regulation of anatomical structure morphogenesis	13	14.4444	0.00692672	O94885, K7EJH8, P09769, Q9Y5S1, Q8TE77, Q9H4X1, A0A0S2Z381, B9A6K1, Q9Y4D7, P02649, A0PK02, Q8NEL9, P09668	86	1051	16650	2.39473	1	0.222433	0.21823
GOTERM_BP_FAT	GO:0006753~nucleoside phosphate metabolic process	10	11.1111	0.00741726	Q5JTJ3, A0A0S2Z381, Q99643, P30536, Q2TU34, Q92484, P02649, O15229, P37840, P04035	86	675	16650	2.86822	1	0.235539	0.231089
GOTERM_BP_FAT	GO:0010769~regulation of cell morphogenesis involved in differentiation	7	7.77778	0.00774839	Q9H4X1, K7EJH8, Q9Y4D7, P02649, Q9Y5S1, A0PK02, Q8TE77	86	339	16650	3.99774	1	0.243351	0.238753
GOTERM_BP_FAT	GO:0031348~negative regulation of defense response	5	5.55556	0.00798229	A0A0B7MGD3, A0A0S2Z381, H9E8V6, P02649, A0A087X243, P13686	86	154	16650	6.28587	1	0.247972	0.243286
GOTERM_BP_FAT	GO:0008299~isoprenoid biosynthetic process	3	3.33333	0.00832183	A0A024R059, P37268, P04035	86	27	16650	21.5116	1	0.255651	0.250821
GOTERM_BP_FAT	GO:0022604~regulation of cell morphogenesis	9	10	0.0084084	Q9H4X1, K7EJH8, B9A6K1, Q9Y4D7, P09769, P02649, Q9Y5S1, A0PK02, Q8TE77	86	568	16650	3.06768	1	0.255651	0.250821
GOTERM_BP_FAT	GO:0001909~leukocyte mediated cytotoxicity	4	4.44444	0.00850914	A0A0B7MGD3, Q96DU3, H9E8V6, P09668, Q9NQ25	86	82	16650	9.44413	1	0.255991	0.251154
GOTERM_BP_FAT	GO:0006520~cellular amino acid metabolic process	6	6.66667	0.00908089	A0A0S2Z502, Q9HA77, P31641, P43003, P25325, Q96GX9	86	250	16650	4.64651	1	0.265484	0.260467
GOTERM_BP_FAT	GO:0051094~positive regulation of developmental process	13	14.4444	0.0090813	O94885, P30536, Q9Y5S1, Q5U003, Q9H4X1, A0A0S2Z381, P02649, A0PK02, A0A024R9Z1, Q8NEL9, P09668, P04035, Q9HB66	86	1089	16650	2.31117	1	0.265484	0.260467
GOTERM_BP_FAT	GO:0003018~vascular process in circulatory system	5	5.55556	0.00910336	Q9HB40, P28907, P02649, P04035, Q9HB66	86	160	16650	6.05015	1	0.265484	0.260467
GOTERM_BP_FAT	GO:0001817~regulation of cytokine production	9	10	0.00919762	Q9H4X1, Q9UIB8, A0A0B7MGD3, Q96DU3, P30536, P09769, H9E8V6, Q02556, A0A087X243, P13686	86	577	16650	3.01983	1	0.265523	0.260506
GOTERM_BP_FAT	GO:0043207~response to external biotic stimulus	11	12.2222	0.00947173	O94885, A0A0B7MGD3, P20702, P30536, P09769, H9E8V6, Q02556, A0A087X243, P13686, P37840, A0A024R5H0, A0A024R3X1	86	829	16650	2.56894	1	0.268022	0.262958
GOTERM_BP_FAT	GO:0051707~response to other organism	11	12.2222	0.00947173	O94885, A0A0B7MGD3, P20702, P30536, P09769, H9E8V6, Q02556, A0A087X243, P13686, P37840, A0A024R5H0, A0A024R3X1	86	829	16650	2.56894	1	0.268022	0.262958
GOTERM_BP_FAT	GO:0019725~cellular homeostasis	11	12.2222	0.00977851	E5KNL5, P19878, A0A024R601, P28907, P02649, O15247, Q5U003, P37840, P04035, P14598, P02794	86	833	16650	2.5566	1	0.27399	0.268813
GOTERM_BP_FAT	GO:0006793~phosphorus metabolic process	26	28.8889	0.00991646	O94885, Q2TU34, P09769, Q5U003, A0A024QZT9, P13686, O60427, Q96GX9, Q99643, P02649, Q8NEL9, P05413, P30536, A0A087X243, P37840, P37268, Q8TE77, Q9H4X1, Q5JTJ3, A0A0S2Z381, Q92484, A0PK02, O15229, P09668, P04035, Q8NCC3	86	3089	16650	1.62956	1	0.274596	0.269408
GOTERM_BP_FAT	GO:2000379~positive regulation of reactive oxygen species metabolic process	4	4.44444	0.0100008	P30536, A0A087X243, A0A024QZT9, P37840	86	87	16650	8.90136	1	0.274596	0.269408
GOTERM_BP_FAT	GO:0009439~cyanate metabolic process	2	2.22222	0.0101845	Q16762, P25325	86	2	16650	193.605	1	0.274596	0.269408
GOTERM_BP_FAT	GO:0009440~cyanate catabolic process	2	2.22222	0.0101845	Q16762, P25325	86	2	16650	193.605	1	0.274596	0.269408
GOTERM_BP_FAT	GO:0006865~amino acid transport	4	4.44444	0.0103161	A0A0S2Z502, Q8N370, P31641, P43003	86	88	16650	8.80021	1	0.275547	0.270341
GOTERM_BP_FAT	GO:0050770~regulation of axonogenesis	5	5.55556	0.0107515	Q9Y4D7, P02649, Q9Y5S1, A0PK02, Q8TE77	86	168	16650	5.76204	1	0.284495	0.279119
GOTERM_BP_FAT	GO:0046394~carboxylic acid biosynthetic process	6	6.66667	0.0109709	Q15800, A0A024R3G4, O15229, P43003, O60427, Q96GX9	86	262	16650	4.43369	1	0.284495	0.279119
GOTERM_BP_FAT	GO:0042981~regulation of apoptotic process	15	16.6667	0.0110182	P30536, K7EJH8, A0A0C4DGB5, A0A087X243, A0A024QZT9, P37840, Q96GX9, E5KNL5, Q9H4X1, A0A0S2Z381, P28907, P02649, P09668, P04035, Q99538	86	1400	16650	2.07434	1	0.284495	0.279119
GOTERM_BP_FAT	GO:0006631~fatty acid metabolic process	7	7.77778	0.0110493	Q15800, P05413, A0A087X243, A0A024R3G4, P37840, O60427, Q8NCC3	86	366	16650	3.70282	1	0.284495	0.279119
GOTERM_BP_FAT	GO:0006816~calcium ion transport	7	7.77778	0.0114693	Q9UIB8, P62166, P30536, Q9Y5S1, O15247, Q5U003, P37840	86	369	16650	3.67272	1	0.292671	0.287142
GOTERM_BP_FAT	GO:0090066~regulation of anatomical structure size	8	8.88889	0.0118121	Q9Y4D7, Q9HB40, P28907, P02649, Q9Y5S1, Q8TE77, P04035, Q9HB66	86	484	16650	3.20008	1	0.293203	0.287663
GOTERM_BP_FAT	GO:0032102~negative regulation of response to external stimulus	6	6.66667	0.0118324	A0A0S2Z381, P02649, A0A087X243, P13686, P04035, Q9HB66	86	267	16650	4.35067	1	0.293203	0.287663
GOTERM_BP_FAT	GO:0043067~regulation of programmed cell death	15	16.6667	0.0118884	P30536, K7EJH8, A0A0C4DGB5, A0A087X243, A0A024QZT9, P37840, Q96GX9, E5KNL5, Q9H4X1, A0A0S2Z381, P28907, P02649, P09668, P04035, Q99538	86	1413	16650	2.05525	1	0.293203	0.287663
GOTERM_BP_FAT	GO:0006790~sulfur compound metabolic process	7	7.77778	0.0119005	O43286, P30711, A0A087X243, O15247, P37840, P25325, Q96GX9	86	372	16650	3.6431	1	0.293203	0.287663
GOTERM_BP_FAT	GO:0032845~negative regulation of homeostatic process	5	5.55556	0.0125816	A0A0S2Z381, P28907, O15247, P37840, P04035	86	176	16650	5.50013	1	0.307336	0.301529
GOTERM_BP_FAT	GO:1902930~regulation of alcohol biosynthetic process	3	3.33333	0.0129975	A0A024R5F7, P02649, P37840	86	34	16650	17.0828	1	0.313752	0.307823
GOTERM_BP_FAT	GO:0009144~purine nucleoside triphosphate metabolic process	6	6.66667	0.0131144	Q5JTJ3, A0A0S2Z381, Q99643, P30536, Q2TU34, P37840	86	274	16650	4.23952	1	0.313752	0.307823
GOTERM_BP_FAT	GO:0002252~immune effector process	10	11.1111	0.01326	P20701, Q9H4X1, Q9UIB8, A0A0B7MGD3, A0A0S2Z381, Q96DU3, P20702, P09769, H9E8V6, P09668, Q9NQ25	86	742	16650	2.60923	1	0.313752	0.307823
GOTERM_BP_FAT	GO:0009607~response to biotic stimulus	11	12.2222	0.0132834	O94885, A0A0B7MGD3, P20702, P30536, P09769, H9E8V6, Q02556, A0A087X243, P13686, P37840, A0A024R5H0, A0A024R3X1	86	873	16650	2.43946	1	0.313752	0.307823
GOTERM_BP_FAT	GO:0044242~cellular lipid catabolic process	5	5.55556	0.0140777	P05413, Q92484, P06280, P02649, Q8NCC3	86	182	16650	5.31881	1	0.329787	0.323556
GOTERM_BP_FAT	GO:0007568~aging	6	6.66667	0.0142857	E5KNL5, A0A0S2Z381, P30536, P37840, P04035, O60427	86	280	16650	4.14867	1	0.331939	0.325667
GOTERM_BP_FAT	GO:0000904~cell morphogenesis involved in differentiation	10	11.1111	0.0144789	Q9H4X1, K7EJH8, Q13740, Q9Y4D7, P02649, Q9Y5S1, A0PK02, A0A024R9Z1, Q8TE77, P43003	86	753	16650	2.57111	1	0.333714	0.327409
GOTERM_BP_FAT	GO:0001816~cytokine production	9	10	0.0151515	Q9H4X1, Q9UIB8, A0A0B7MGD3, Q96DU3, P30536, P09769, H9E8V6, Q02556, A0A087X243, P13686	86	631	16650	2.7614	1	0.336152	0.329801
GOTERM_BP_FAT	GO:0006154~adenosine catabolic process	2	2.22222	0.0152382	A0A0S2Z381, Q9NZK5	86	3	16650	129.07	1	0.336152	0.329801
GOTERM_BP_FAT	GO:0046103~inosine biosynthetic process	2	2.22222	0.0152382	A0A0S2Z381, Q9NZK5	86	3	16650	129.07	1	0.336152	0.329801
GOTERM_BP_FAT	GO:0046121~deoxyribonucleoside catabolic process	2	2.22222	0.0152382	A0A0S2Z381, Q12882	86	3	16650	129.07	1	0.336152	0.329801
GOTERM_BP_FAT	GO:0006644~phospholipid metabolic process	7	7.77778	0.0152451	P05413, P09769, Q92484, P37268, P37840, O60427, Q8NCC3	86	393	16650	3.44843	1	0.336152	0.329801
GOTERM_BP_FAT	GO:0009167~purine ribonucleoside monophosphate metabolic process	6	6.66667	0.0153141	Q5JTJ3, A0A0S2Z381, Q99643, P30536, Q2TU34, P37840	86	285	16650	4.07589	1	0.336152	0.329801
GOTERM_BP_FAT	GO:0006979~response to oxidative stress	7	7.77778	0.0154191	E5KNL5, A0A0S2Z381, P28907, P02649, A0A087X243, Q9BYN0, P37840	86	394	16650	3.43968	1	0.336152	0.329801
GOTERM_BP_FAT	GO:0009126~purine nucleoside monophosphate metabolic process	6	6.66667	0.0155256	Q5JTJ3, A0A0S2Z381, Q99643, P30536, Q2TU34, P37840	86	286	16650	4.06164	1	0.336152	0.329801
GOTERM_BP_FAT	GO:0019216~regulation of lipid metabolic process	6	6.66667	0.015739	P05413, P30536, A0A024R5F7, P09769, P02649, P37840	86	287	16650	4.04748	1	0.337805	0.331422
GOTERM_BP_FAT	GO:0043094~cellular metabolic compound salvage	3	3.33333	0.0160747	A0A0S2Z381, Q9NZK5, Q96GX9	86	38	16650	15.2846	1	0.337805	0.331422
GOTERM_BP_FAT	GO:0032374~regulation of cholesterol transport	3	3.33333	0.0160747	P30536, P55058, P02649	86	38	16650	15.2846	1	0.337805	0.331422
GOTERM_BP_FAT	GO:0032371~regulation of sterol transport	3	3.33333	0.0160747	P30536, P55058, P02649	86	38	16650	15.2846	1	0.337805	0.331422
GOTERM_BP_FAT	GO:0051235~maintenance of location	6	6.66667	0.0163911	P21757, P30536, P02649, O15247, P37840, P02794	86	290	16650	4.00561	1	0.34194	0.33548
GOTERM_BP_FAT	GO:0051928~positive regulation of calcium ion transport	4	4.44444	0.0165687	P30536, Q9Y5S1, Q5U003, P37840	86	105	16650	7.37542	1	0.343141	0.336657
GOTERM_BP_FAT	GO:0051048~negative regulation of secretion	5	5.55556	0.0171045	Q9H4X1, Q9UIB8, A0A0S2Z381, P37840, P04035	86	193	16650	5.01566	1	0.351666	0.345021
GOTERM_BP_FAT	GO:0016042~lipid catabolic process	6	6.66667	0.0172883	P05413, Q92484, P06280, P02649, Q8NEL9, Q8NCC3	86	294	16650	3.95112	1	0.351666	0.345021
GOTERM_BP_FAT	GO:0050776~regulation of immune response	11	12.2222	0.0175456	P20701, Q9H4X1, Q9UIB8, A0A0B7MGD3, A0A0S2Z381, Q96DU3, P09769, H9E8V6, P28907, P09668, Q9NQ25, Q99538	86	912	16650	2.33514	1	0.351666	0.345021
GOTERM_BP_FAT	GO:0015850~organic hydroxy compound transport	5	5.55556	0.0176952	P21757, P30536, P55058, P02649, P37840	86	195	16650	4.96422	1	0.351666	0.345021
GOTERM_BP_FAT	GO:1901605~alpha-amino acid metabolic process	5	5.55556	0.0176952	A0A0S2Z502, O15229, P43003, P25325, Q96GX9	86	195	16650	4.96422	1	0.351666	0.345021
GOTERM_BP_FAT	GO:0009112~nucleobase metabolic process	3	3.33333	0.0177186	A0A0S2Z381, Q12882, Q9NZK5	86	40	16650	14.5203	1	0.351666	0.345021
GOTERM_BP_FAT	GO:0009161~ribonucleoside monophosphate metabolic process	6	6.66667	0.0179823	Q5JTJ3, A0A0S2Z381, Q99643, P30536, Q2TU34, P37840	86	297	16650	3.91121	1	0.354438	0.347741
GOTERM_BP_FAT	GO:0006796~phosphate-containing compound metabolic process	25	27.7778	0.0184654	O94885, Q2TU34, P09769, Q5U003, A0A024QZT9, P13686, O60427, Q96GX9, Q99643, P02649, P05413, P30536, A0A087X243, P37840, P37268, Q8TE77, Q9H4X1, Q5JTJ3, A0A0S2Z381, Q92484, A0PK02, O15229, P09668, P04035, Q8NCC3	86	3083	16650	1.56994	1	0.357433	0.35068
GOTERM_BP_FAT	GO:0051049~regulation of transport	17	18.8889	0.0185139	P30536, K7EJH8, P09769, P55058, Q9Y5S1, Q5U003, P37840, Q9H4X1, Q9UIB8, A0A0S2Z381, P20702, P62166, B9A6K1, P28907, P02649, O15247, P04035	86	1796	16650	1.83256	1	0.357433	0.35068
GOTERM_BP_FAT	GO:0009164~nucleoside catabolic process	3	3.33333	0.0185663	A0A0S2Z381, Q12882, Q9NZK5	86	41	16650	14.1662	1	0.357433	0.35068
GOTERM_BP_FAT	GO:0050728~negative regulation of inflammatory response	4	4.44444	0.0187332	A0A0S2Z381, P02649, A0A087X243, P13686	86	110	16650	7.04017	1	0.357433	0.35068
GOTERM_BP_FAT	GO:0010975~regulation of neuron projection development	7	7.77778	0.0189931	P62166, Q9Y4D7, P02649, Q9Y5S1, A0PK02, A0A024R9Z1, Q8TE77	86	413	16650	3.28143	1	0.357433	0.35068
GOTERM_BP_FAT	GO:0032496~response to lipopolysaccharide	6	6.66667	0.0191796	O94885, P30536, Q02556, A0A087X243, P13686, P37840	86	302	16650	3.84645	1	0.357433	0.35068
GOTERM_BP_FAT	GO:0001906~cell killing	4	4.44444	0.019641	A0A0B7MGD3, Q96DU3, H9E8V6, P09668, Q9NQ25	86	112	16650	6.91445	1	0.357433	0.35068
GOTERM_BP_FAT	GO:0070838~divalent metal ion transport	7	7.77778	0.0200207	Q9UIB8, P62166, P30536, Q9Y5S1, O15247, Q5U003, P37840	86	418	16650	3.24218	1	0.357433	0.35068
GOTERM_BP_FAT	GO:0010941~regulation of cell death	15	16.6667	0.0201067	P30536, K7EJH8, A0A0C4DGB5, A0A087X243, A0A024QZT9, P37840, Q96GX9, E5KNL5, Q9H4X1, A0A0S2Z381, P28907, P02649, P09668, P04035, Q99538	86	1509	16650	1.9245	1	0.357433	0.35068
GOTERM_BP_FAT	GO:0046102~inosine metabolic process	2	2.22222	0.0202664	A0A0S2Z381, Q9NZK5	86	4	16650	96.8023	1	0.357433	0.35068
GOTERM_BP_FAT	GO:0033489~cholesterol biosynthetic process via desmosterol	2	2.22222	0.0202664	A0A024R5F7, A0A024R3G4	86	4	16650	96.8023	1	0.357433	0.35068
GOTERM_BP_FAT	GO:0043103~hypoxanthine salvage	2	2.22222	0.0202664	A0A0S2Z381, Q9NZK5	86	4	16650	96.8023	1	0.357433	0.35068
GOTERM_BP_FAT	GO:0033490~cholesterol biosynthetic process via lathosterol	2	2.22222	0.0202664	A0A024R5F7, A0A024R3G4	86	4	16650	96.8023	1	0.357433	0.35068
GOTERM_BP_FAT	GO:0015807~L-amino acid transport	3	3.33333	0.0203119	A0A0S2Z502, Q8N370, P43003	86	43	16650	13.5073	1	0.357433	0.35068
GOTERM_BP_FAT	GO:2000378~negative regulation of reactive oxygen species metabolic process	3	3.33333	0.0203119	P30536, P06280, P13686	86	43	16650	13.5073	1	0.357433	0.35068
GOTERM_BP_FAT	GO:0009117~nucleotide metabolic process	9	10	0.0204392	Q5JTJ3, A0A0S2Z381, Q99643, P30536, Q2TU34, P02649, O15229, P37840, P04035	86	667	16650	2.61236	1	0.357433	0.35068
GOTERM_BP_FAT	GO:0002250~adaptive immune response	7	7.77778	0.0204422	Q9UIB8, A0A0B7MGD3, A0A0S2Z381, Q96DU3, Q13740, H9E8V6, P09668, Q9NQ25	86	420	16650	3.22674	1	0.357433	0.35068
GOTERM_BP_FAT	GO:0044272~sulfur compound biosynthetic process	5	5.55556	0.0205105	O43286, P30711, A0A087X243, P25325, Q96GX9	86	204	16650	4.74521	1	0.357433	0.35068
GOTERM_BP_FAT	GO:0006643~membrane lipid metabolic process	5	5.55556	0.0205105	A0A024R601, Q8NBL1, Q92484, P06280, Q8NCC3	86	204	16650	4.74521	1	0.357433	0.35068
GOTERM_BP_FAT	GO:0072511~divalent inorganic cation transport	7	7.77778	0.0206552	Q9UIB8, P62166, P30536, Q9Y5S1, O15247, Q5U003, P37840	86	421	16650	3.21908	1	0.357773	0.351013
GOTERM_BP_FAT	GO:0009617~response to bacterium	8	8.88889	0.0210983	O94885, A0A0B7MGD3, P30536, P09769, H9E8V6, Q02556, A0A087X243, P13686, P37840	86	544	16650	2.84713	1	0.363246	0.356383
GOTERM_BP_FAT	GO:0009123~nucleoside monophosphate metabolic process	6	6.66667	0.0214651	Q5JTJ3, A0A0S2Z381, Q99643, P30536, Q2TU34, P37840	86	311	16650	3.73514	1	0.367348	0.360408
GOTERM_BP_FAT	GO:0006163~purine nucleotide metabolic process	8	8.88889	0.0216668	Q5JTJ3, A0A0S2Z381, Q99643, P30536, Q2TU34, P02649, P37840, P04035	86	547	16650	2.83151	1	0.367853	0.360903
GOTERM_BP_FAT	GO:1901566~organonitrogen compound biosynthetic process	14	15.5556	0.021752	O43286, Q12882, P30536, P30711, A0A087X243, P37840, Q96GX9, A0A0S2Z381, P02649, O15523, Q9HA77, P43003, O15229, Q9NZK5	86	1375	16650	1.97125	1	0.367853	0.360903
GOTERM_BP_FAT	GO:0032720~negative regulation of tumor necrosis factor production	3	3.33333	0.0221234	P30536, A0A087X243, P13686	86	45	16650	12.907	1	0.371933	0.364905
GOTERM_BP_FAT	GO:0002237~response to molecule of bacterial origin	6	6.66667	0.0228086	O94885, P30536, Q02556, A0A087X243, P13686, P37840	86	316	16650	3.67604	1	0.377232	0.370104
GOTERM_BP_FAT	GO:0000902~cell morphogenesis	13	14.4444	0.0232319	K7EJH8, Q13740, P09769, Q9Y5S1, Q8TE77, Q9H4X1, B9A6K1, Q9Y4D7, P02649, A0PK02, A0A024R9Z1, P43003, Q9HB66	86	1240	16650	2.02973	1	0.377232	0.370104
GOTERM_BP_FAT	GO:0002366~leukocyte activation involved in immune response	5	5.55556	0.0232326	P20701, Q9UIB8, A0A0S2Z381, Q96DU3, P09769	86	212	16650	4.56615	1	0.377232	0.370104
GOTERM_BP_FAT	GO:0043066~negative regulation of apoptotic process	10	11.1111	0.023447	A0A0S2Z381, P28907, P02649, A0A0C4DGB5, A0A087X243, P37840, P09668, P04035, Q96GX9, Q99538	86	818	16650	2.36681	1	0.377232	0.370104
GOTERM_BP_FAT	GO:0051128~regulation of cellular component organization	20	22.2222	0.0234765	P30536, K7EJH8, Q2TU34, P09769, Q9Y5S1, Q8TE77, P37840, E5KNL5, Q9H4X1, P20702, P62166, B9A6K1, Q9Y4D7, P28907, P02649, Q02556, A0PK02, A0A024R9Z1, Q8NEL9, Q9HB66	86	2323	16650	1.66685	1	0.377232	0.370104
GOTERM_BP_FAT	GO:0043270~positive regulation of ion transport	5	5.55556	0.0235876	K7EJH8, P30536, Q9Y5S1, Q5U003, P37840	86	213	16650	4.54471	1	0.377232	0.370104
GOTERM_BP_FAT	GO:0007610~behavior	8	8.88889	0.0236392	A0A0S2Z381, A0A024R601, P30536, A0A024QZT9, P43003, P37840, P04035, Q9HB66	86	557	16650	2.78068	1	0.377232	0.370104
GOTERM_BP_FAT	GO:0002263~cell activation involved in immune response	5	5.55556	0.0239459	P20701, Q9UIB8, A0A0S2Z381, Q96DU3, P09769	86	214	16650	4.52347	1	0.377232	0.370104
GOTERM_BP_FAT	GO:0045595~regulation of cell differentiation	15	16.6667	0.0239968	A0A0B7MGD3, P30536, K7EJH8, H9E8V6, Q9Y5S1, Q5U003, Q8TE77, O60427, Q9H4X1, P21757, A0A0S2Z381, P62166, Q9Y4D7, P02649, A0PK02, A0A024R9Z1	86	1544	16650	1.88087	1	0.377232	0.370104
GOTERM_BP_FAT	GO:1901658~glycosyl compound catabolic process	3	3.33333	0.0239992	A0A0S2Z381, Q12882, Q9NZK5	86	47	16650	12.3577	1	0.377232	0.370104
GOTERM_BP_FAT	GO:1903556~negative regulation of tumor necrosis factor superfamily cytokine production	3	3.33333	0.0239992	P30536, A0A087X243, P13686	86	47	16650	12.3577	1	0.377232	0.370104
GOTERM_BP_FAT	GO:0012501~programmed cell death	17	18.8889	0.0240224	P30536, K7EJH8, A0A0C4DGB5, A0A087X243, Q9H3K2, A0A024QZT9, P37840, Q96GX9, P14598, E5KNL5, Q9H4X1, A0A0S2Z381, P28907, P02649, P09668, P04035, Q99538	86	1852	16650	1.77715	1	0.377232	0.370104
GOTERM_BP_FAT	GO:0046101~hypoxanthine biosynthetic process	2	2.22222	0.0252692	A0A0S2Z381, Q9NZK5	86	5	16650	77.4419	1	0.392825	0.385402
GOTERM_BP_FAT	GO:0043069~negative regulation of programmed cell death	10	11.1111	0.0252903	A0A0S2Z381, P28907, P02649, A0A0C4DGB5, A0A087X243, P37840, P09668, P04035, Q96GX9, Q99538	86	829	16650	2.3354	1	0.392825	0.385402
GOTERM_BP_FAT	GO:0050801~ion homeostasis	9	10	0.0261499	A0A024R601, P30536, P28907, Q96NB2, P02649, O15247, Q5U003, P37840, P02794	86	699	16650	2.49276	1	0.403047	0.395432
GOTERM_BP_FAT	GO:1901361~organic cyclic compound catabolic process	7	7.77778	0.0262305	E5KNL5, A0A0S2Z381, Q12882, Q92484, P02649, O15229, Q9NZK5	86	445	16650	3.04547	1	0.403047	0.395432
GOTERM_BP_FAT	GO:0045087~innate immune response	10	11.1111	0.0265161	Q9UIB8, P19878, A0A0B7MGD3, Q96DU3, P09769, H9E8V6, Q02556, P37840, Q9NQ25, P14598, Q99538	86	836	16650	2.31585	1	0.405257	0.3976
GOTERM_BP_FAT	GO:0031344~regulation of cell projection organization	8	8.88889	0.0268263	P62166, B9A6K1, Q9Y4D7, P02649, Q9Y5S1, A0PK02, A0A024R9Z1, Q8TE77	86	572	16650	2.70776	1	0.407236	0.399542
GOTERM_BP_FAT	GO:0046503~glycerolipid catabolic process	3	3.33333	0.0269306	P05413, P02649, Q8NCC3	86	50	16650	11.6163	1	0.407236	0.399542
GOTERM_BP_FAT	GO:0001818~negative regulation of cytokine production	5	5.55556	0.0273199	Q9H4X1, Q9UIB8, P30536, A0A087X243, P13686	86	223	16650	4.34091	1	0.407387	0.39969
GOTERM_BP_FAT	GO:0051051~negative regulation of transport	7	7.77778	0.027507	Q9H4X1, Q9UIB8, A0A0S2Z381, P02649, O15247, P37840, P04035	86	450	16650	3.01163	1	0.407387	0.39969
GOTERM_BP_FAT	GO:0046890~regulation of lipid biosynthetic process	4	4.44444	0.0277676	P05413, P30536, A0A024R5F7, P02649	86	128	16650	6.05015	1	0.407387	0.39969
GOTERM_BP_FAT	GO:0009118~regulation of nucleoside metabolic process	3	3.33333	0.0279384	P30536, Q2TU34, P37840	86	51	16650	11.3885	1	0.407387	0.39969
GOTERM_BP_FAT	GO:1903578~regulation of ATP metabolic process	3	3.33333	0.0279384	P30536, Q2TU34, P37840	86	51	16650	11.3885	1	0.407387	0.39969
GOTERM_BP_FAT	GO:0032655~regulation of interleukin-12 production	3	3.33333	0.0279384	A0A0B7MGD3, H9E8V6, Q02556, P13686	86	51	16650	11.3885	1	0.407387	0.39969
GOTERM_BP_FAT	GO:0050810~regulation of steroid biosynthetic process	3	3.33333	0.0279384	P30536, A0A024R5F7, P02649	86	51	16650	11.3885	1	0.407387	0.39969
GOTERM_BP_FAT	GO:0019882~antigen processing and presentation	5	5.55556	0.0289064	P19878, A0A0B7MGD3, H9E8V6, P09668, P14598, Q99538	86	227	16650	4.26442	1	0.415478	0.407628
GOTERM_BP_FAT	GO:0055082~cellular chemical homeostasis	9	10	0.0289703	E5KNL5, A0A024R601, P28907, P02649, O15247, Q5U003, P37840, P04035, P02794	86	713	16650	2.44382	1	0.415478	0.407628
GOTERM_BP_FAT	GO:0060284~regulation of cell development	10	11.1111	0.0292846	Q9H4X1, P62166, K7EJH8, P30536, Q9Y4D7, P02649, Q9Y5S1, A0PK02, A0A024R9Z1, Q8TE77	86	851	16650	2.27503	1	0.415478	0.407628
GOTERM_BP_FAT	GO:0010631~epithelial cell migration	5	5.55556	0.0293115	Q9H4X1, O94885, Q9Y4D7, P02649, P09668	86	228	16650	4.24572	1	0.415478	0.407628
GOTERM_BP_FAT	GO:0043603~cellular amide metabolic process	11	12.2222	0.0297178	A0A024R601, P30711, Q92484, P06280, P02649, A0A087X243, O15247, O15523, Q9HA77, P09668, Q8NCC3	86	994	16650	2.14251	1	0.415478	0.407628
GOTERM_BP_FAT	GO:0042180~cellular ketone metabolic process	5	5.55556	0.0297199	P05413, A0A0S2Z502, O15229, P37840, P04035	86	229	16650	4.22718	1	0.415478	0.407628
GOTERM_BP_FAT	GO:0042267~natural killer cell mediated cytotoxicity	3	3.33333	0.0299987	A0A0B7MGD3, Q96DU3, H9E8V6, Q9NQ25	86	53	16650	10.9588	1	0.415478	0.407628
GOTERM_BP_FAT	GO:0003333~amino acid transmembrane transport	3	3.33333	0.0299987	A0A0S2Z502, Q8N370, P31641	86	53	16650	10.9588	1	0.415478	0.407628
GOTERM_BP_FAT	GO:0006766~vitamin metabolic process	4	4.44444	0.0300392	P55058, O14678, P13686, Q99538	86	132	16650	5.86681	1	0.415478	0.407628
GOTERM_BP_FAT	GO:0006915~apoptotic process	16	17.7778	0.0302123	P30536, A0A0C4DGB5, A0A087X243, Q9H3K2, A0A024QZT9, P37840, Q96GX9, P14598, E5KNL5, Q9H4X1, A0A0S2Z381, P28907, P02649, P09668, P04035, Q99538	86	1747	16650	1.77314	1	0.415478	0.407628
GOTERM_BP_FAT	GO:0046100~hypoxanthine metabolic process	2	2.22222	0.0302468	A0A0S2Z381, Q9NZK5	86	6	16650	64.5349	1	0.415478	0.407628
GOTERM_BP_FAT	GO:0043096~purine nucleobase salvage	2	2.22222	0.0302468	A0A0S2Z381, Q9NZK5	86	6	16650	64.5349	1	0.415478	0.407628
GOTERM_BP_FAT	GO:0090132~epithelium migration	5	5.55556	0.0305469	Q9H4X1, O94885, Q9Y4D7, P02649, P09668	86	231	16650	4.19058	1	0.415478	0.407628
GOTERM_BP_FAT	GO:0071248~cellular response to metal ion	4	4.44444	0.030622	E5KNL5, P30536, Q2TU34, P37840	86	133	16650	5.8227	1	0.415478	0.407628
GOTERM_BP_FAT	GO:0032101~regulation of response to external stimulus	9	10	0.0306738	O94885, A0A0S2Z381, Q9Y4D7, P02649, A0A087X243, Q5U003, P13686, P04035, Q9HB66	86	721	16650	2.4167	1	0.415478	0.407628
GOTERM_BP_FAT	GO:0046148~pigment biosynthetic process	3	3.33333	0.031051	A0A0S2Z381, P30536, Q9NZK5	86	54	16650	10.7558	1	0.418602	0.410693
GOTERM_BP_FAT	GO:0071705~nitrogen compound transport	9	10	0.0315511	A0A0S2Z381, A0A0S2Z502, Q8N370, P28907, Q16762, P31641, P43003, P37840, P04035	86	725	16650	2.40337	1	0.423348	0.415349
GOTERM_BP_FAT	GO:0045428~regulation of nitric oxide biosynthetic process	3	3.33333	0.0321177	P30536, P06280, P13686	86	55	16650	10.5603	1	0.428937	0.420833
GOTERM_BP_FAT	GO:0010035~response to inorganic substance	7	7.77778	0.0327331	E5KNL5, A0A0S2Z381, P30536, Q2TU34, A0A024R059, P37840, P35613	86	469	16650	2.88962	1	0.433252	0.425066
GOTERM_BP_FAT	GO:0015718~monocarboxylic acid transport	4	4.44444	0.0330129	P05413, P02649, O15427, P35613	86	137	16650	5.65269	1	0.433252	0.425066
GOTERM_BP_FAT	GO:0090130~tissue migration	5	5.55556	0.0331093	Q9H4X1, O94885, Q9Y4D7, P02649, P09668	86	237	16650	4.08449	1	0.433252	0.425066
GOTERM_BP_FAT	GO:0032418~lysosome localization	3	3.33333	0.0331988	Q9UIB8, P09769, A0A024R9Z1	86	56	16650	10.3717	1	0.433252	0.425066
GOTERM_BP_FAT	GO:0097006~regulation of plasma lipoprotein particle levels	3	3.33333	0.0331988	P21757, P55058, P02649	86	56	16650	10.3717	1	0.433252	0.425066
GOTERM_BP_FAT	GO:0051241~negative regulation of multicellular organismal process	11	12.2222	0.0340144	Q9H4X1, Q9UIB8, A0A0S2Z381, P30536, P28907, P02649, A0A087X243, Q5U003, P13686, P04035, Q99538	86	1017	16650	2.09405	1	0.441878	0.433529
GOTERM_BP_FAT	GO:0072523~purine-containing compound catabolic process	3	3.33333	0.0342941	A0A0S2Z381, Q12882, Q9NZK5	86	57	16650	10.1897	1	0.443495	0.435115
GOTERM_BP_FAT	GO:0009120~deoxyribonucleoside metabolic process	2	2.22222	0.0351993	A0A0S2Z381, Q12882	86	7	16650	55.3156	1	0.446726	0.438285
GOTERM_BP_FAT	GO:0010942~positive regulation of cell death	8	8.88889	0.0353818	E5KNL5, Q9H4X1, P30536, P02649, A0A024QZT9, P37840, P09668, P04035	86	607	16650	2.55163	1	0.446726	0.438285
GOTERM_BP_FAT	GO:1900543~negative regulation of purine nucleotide metabolic process	3	3.33333	0.0354033	P30536, Q2TU34, P37840	86	58	16650	10.014	1	0.446726	0.438285
GOTERM_BP_FAT	GO:0002443~leukocyte mediated immunity	6	6.66667	0.0355399	Q9UIB8, A0A0B7MGD3, Q96DU3, P09769, H9E8V6, P09668, Q9NQ25	86	356	16650	3.263	1	0.446726	0.438285
GOTERM_BP_FAT	GO:0032989~cellular component morphogenesis	13	14.4444	0.0355959	K7EJH8, Q13740, P09769, Q9Y5S1, Q8TE77, Q9H4X1, B9A6K1, Q9Y4D7, P02649, A0PK02, A0A024R9Z1, P43003, Q9HB66	86	1321	16650	1.90527	1	0.446726	0.438285
GOTERM_BP_FAT	GO:0055085~transmembrane transport	13	14.4444	0.0357734	K7EJH8, A0A0S2Z502, Q96NB2, Q9Y5S1, P31641, P37840, Q5JTJ3, P62166, Q8N370, O15247, O14678, O15427, P43003	86	1322	16650	1.90383	1	0.446726	0.438285
GOTERM_BP_FAT	GO:0070371~ERK1 and ERK2 cascade	5	5.55556	0.0357943	A0A087X243, Q5U003, A0A024QZT9, P09668, P04035	86	243	16650	3.98363	1	0.446726	0.438285
GOTERM_BP_FAT	GO:0046034~ATP metabolic process	5	5.55556	0.0357943	Q5JTJ3, Q99643, P30536, Q2TU34, P37840	86	243	16650	3.98363	1	0.446726	0.438285
GOTERM_BP_FAT	GO:0045980~negative regulation of nucleotide metabolic process	3	3.33333	0.0365263	P30536, Q2TU34, P37840	86	59	16650	9.8443	1	0.451914	0.443375
GOTERM_BP_FAT	GO:0032768~regulation of monooxygenase activity	3	3.33333	0.0365263	P06280, P02649, P37840	86	59	16650	9.8443	1	0.451914	0.443375
GOTERM_BP_FAT	GO:0002228~natural killer cell mediated immunity	3	3.33333	0.037663	A0A0B7MGD3, Q96DU3, H9E8V6, Q9NQ25	86	60	16650	9.68023	1	0.461857	0.45313
GOTERM_BP_FAT	GO:0008219~cell death	17	18.8889	0.0377796	P30536, K7EJH8, A0A0C4DGB5, A0A087X243, Q9H3K2, A0A024QZT9, P37840, Q96GX9, P14598, E5KNL5, Q9H4X1, A0A0S2Z381, P28907, P02649, P09668, P04035, Q99538	86	1958	16650	1.68094	1	0.461857	0.45313
GOTERM_BP_FAT	GO:0051130~positive regulation of cellular component organization	12	13.3333	0.0378147	E5KNL5, Q9H4X1, P20702, K7EJH8, B9A6K1, P02649, Q9Y5S1, Q02556, A0PK02, Q8NEL9, A0A024R9Z1, P37840	86	1183	16650	1.96387	1	0.461857	0.45313
GOTERM_BP_FAT	GO:0070372~regulation of ERK1 and ERK2 cascade	5	5.55556	0.0386025	A0A087X243, Q5U003, A0A024QZT9, P04035, Q96GX9	86	249	16650	3.88764	1	0.469472	0.460602
GOTERM_BP_FAT	GO:1905039~carboxylic acid transmembrane transport	3	3.33333	0.0388131	A0A0S2Z502, Q8N370, P31641	86	61	16650	9.52154	1	0.470033	0.461152
GOTERM_BP_FAT	GO:0060548~negative regulation of cell death	10	11.1111	0.0390406	A0A0S2Z381, P28907, P02649, A0A0C4DGB5, A0A087X243, P37840, P09668, P04035, Q96GX9, Q99538	86	897	16650	2.15836	1	0.470793	0.461898
GOTERM_BP_FAT	GO:0071222~cellular response to lipopolysaccharide	4	4.44444	0.0407524	O94885, P30536, Q02556, A0A087X243	86	149	16650	5.19744	1	0.488778	0.479543
GOTERM_BP_FAT	GO:0002479~antigen processing and presentation of exogenous peptide antigen via MHC class I, TAP-dependent	3	3.33333	0.0411532	P19878, A0A0B7MGD3, H9E8V6, P14598	86	63	16650	9.21927	1	0.488778	0.479543
GOTERM_BP_FAT	GO:0014070~response to organic cyclic compound	10	11.1111	0.0411827	E5KNL5, P21757, A0A0S2Z381, P30536, P28907, A0A024R059, A0A087X243, P37840, P35613, O60427	86	906	16650	2.13692	1	0.488778	0.479543
GOTERM_BP_FAT	GO:0048667~cell morphogenesis involved in neuron differentiation	7	7.77778	0.0412161	Q13740, Q9Y4D7, P02649, Q9Y5S1, A0PK02, A0A024R9Z1, P43003	86	496	16650	2.73232	1	0.488778	0.479543
GOTERM_BP_FAT	GO:0043112~receptor metabolic process	4	4.44444	0.0414353	B9A6K1, P02649, P37840, Q99538	86	150	16650	5.16279	1	0.489348	0.480102
GOTERM_BP_FAT	GO:0001775~cell activation	10	11.1111	0.0421601	P20701, Q9H4X1, Q9UIB8, A0A0S2Z381, Q96DU3, P09769, P28907, P02649, P37840, Q9NQ25	86	910	16650	2.12752	1	0.495858	0.48649
GOTERM_BP_FAT	GO:1903825~organic acid transmembrane transport	3	3.33333	0.0423428	A0A0S2Z502, Q8N370, P31641	86	64	16650	9.07522	1	0.495967	0.486596
GOTERM_BP_FAT	GO:0051271~negative regulation of cellular component movement	5	5.55556	0.0435572	Q9H4X1, A0A0S2Z381, K7EJH8, P02649, A0A087X243	86	259	16650	3.73754	1	0.507624	0.498033
GOTERM_BP_FAT	GO:0043542~endothelial cell migration	4	4.44444	0.0442249	Q9H4X1, O94885, Q9Y4D7, P02649	86	154	16650	5.02869	1	0.507624	0.498033
GOTERM_BP_FAT	GO:0008015~blood circulation	7	7.77778	0.044682	A0A0S2Z381, Q9HB40, P28907, P02649, O15247, P04035, Q9HB66	86	506	16650	2.67833	1	0.507624	0.498033
GOTERM_BP_FAT	GO:0006809~nitric oxide biosynthetic process	3	3.33333	0.0447604	P30536, P06280, P13686	86	66	16650	8.80021	1	0.507624	0.498033
GOTERM_BP_FAT	GO:0006749~glutathione metabolic process	3	3.33333	0.0447604	P30711, A0A087X243, O15247	86	66	16650	8.80021	1	0.507624	0.498033
GOTERM_BP_FAT	GO:0042590~antigen processing and presentation of exogenous peptide antigen via MHC class I	3	3.33333	0.0447604	P19878, A0A0B7MGD3, H9E8V6, P14598	86	66	16650	8.80021	1	0.507624	0.498033
GOTERM_BP_FAT	GO:0071241~cellular response to inorganic substance	4	4.44444	0.0449367	E5KNL5, P30536, Q2TU34, P37840	86	155	16650	4.99625	1	0.507624	0.498033
GOTERM_BP_FAT	GO:0006665~sphingolipid metabolic process	4	4.44444	0.0449367	A0A024R601, Q92484, P06280, Q8NCC3	86	155	16650	4.99625	1	0.507624	0.498033
GOTERM_BP_FAT	GO:0071219~cellular response to molecule of bacterial origin	4	4.44444	0.0449367	O94885, P30536, Q02556, A0A087X243	86	155	16650	4.99625	1	0.507624	0.498033
GOTERM_BP_FAT	GO:0002703~regulation of leukocyte mediated immunity	4	4.44444	0.0456541	Q9UIB8, A0A0B7MGD3, Q96DU3, P09769, H9E8V6	86	156	16650	4.96422	1	0.512554	0.502869
GOTERM_BP_FAT	GO:0007166~cell surface receptor signaling pathway	21	23.3333	0.0458186	O94885, A0A0B7MGD3, P09769, H9E8V6, A0A087X243, Q5U003, O95551, P37840, P35613, P14598, P20701, A0A0S2Z381, P20702, P19878, Q8NBL1, Q9Y4D7, P28907, P02649, Q02556, A0PK02, Q9HB66, Q99538	86	2669	16650	1.5233	1	0.512554	0.502869
GOTERM_BP_FAT	GO:0055080~cation homeostasis	8	8.88889	0.045911	A0A024R601, P28907, Q96NB2, P02649, O15247, Q5U003, P37840, P02794	86	643	16650	2.40877	1	0.512554	0.502869
GOTERM_BP_FAT	GO:0003013~circulatory system process	7	7.77778	0.0461184	A0A0S2Z381, Q9HB40, P28907, P02649, O15247, P04035, Q9HB66	86	510	16650	2.65732	1	0.512865	0.503175
GOTERM_BP_FAT	GO:0002682~regulation of immune system process	13	14.4444	0.0467572	A0A0B7MGD3, Q96DU3, P09769, H9E8V6, Q5U003, P37840, Q9NQ25, P20701, Q9H4X1, Q9UIB8, A0A0S2Z381, P28907, P09668, Q99538	86	1378	16650	1.82646	1	0.517953	0.508167
GOTERM_BP_FAT	GO:0051186~cofactor metabolic process	6	6.66667	0.0470726	P30536, Q2TU34, O15229, P37840, P04035, Q96GX9	86	385	16650	3.01722	1	0.519434	0.509619
GOTERM_BP_FAT	GO:0009205~purine ribonucleoside triphosphate metabolic process	5	5.55556	0.0477681	Q5JTJ3, Q99643, P30536, Q2TU34, P37840	86	267	16650	3.62556	1	0.52363	0.513736
GOTERM_BP_FAT	GO:0040007~growth	10	11.1111	0.0478193	A0A024R5F7, Q13740, Q9Y4D7, Q2TU34, P28907, P02649, Q9Y5S1, Q02556, Q9HB66, Q99538	86	932	16650	2.0773	1	0.52363	0.513736
GOTERM_BP_FAT	GO:0007155~cell adhesion	15	16.6667	0.0483187	Q96DU3, K7EJH8, Q13740, P14209, A0A0C4DGB5, Q5U003, P35613, Q9NQ25, P20701, Q9H4X1, Q9UIB8, A0A0S2Z381, P20702, A0PK02, Q9BZ29	86	1699	16650	1.70928	1	0.527079	0.51712
GOTERM_BP_FAT	GO:0040008~regulation of growth	8	8.88889	0.0488289	Q9Y4D7, Q2TU34, P28907, P02649, Q9Y5S1, Q02556, Q9HB66, Q99538	86	652	16650	2.37552	1	0.530088	0.520072
GOTERM_BP_FAT	GO:0022610~biological adhesion	15	16.6667	0.0495209	Q96DU3, K7EJH8, Q13740, P14209, A0A0C4DGB5, Q5U003, P35613, Q9NQ25, P20701, Q9H4X1, Q9UIB8, A0A0S2Z381, P20702, A0PK02, Q9BZ29	86	1705	16650	1.70327	1	0.530088	0.520072
GOTERM_BP_FAT	GO:0042440~pigment metabolic process	3	3.33333	0.0497446	A0A0S2Z381, P30536, Q9NZK5	86	70	16650	8.29734	1	0.530088	0.520072
GOTERM_BP_FAT	GO:0046209~nitric oxide metabolic process	3	3.33333	0.0497446	P30536, P06280, P13686	86	70	16650	8.29734	1	0.530088	0.520072
GOTERM_BP_FAT	GO:0009150~purine ribonucleotide metabolic process	7	7.77778	0.0498349	Q5JTJ3, Q99643, P30536, Q2TU34, P02649, P37840, P04035	86	520	16650	2.60622	1	0.530088	0.520072
GOTERM_BP_FAT	GO:0060600~dichotomous subdivision of an epithelial terminal unit	2	2.22222	0.0499073	Q9Y4D7, P09668	86	10	16650	38.7209	1	0.530088	0.520072
GOTERM_BP_FAT	GO:0046085~adenosine metabolic process	2	2.22222	0.0499073	A0A0S2Z381, Q9NZK5	86	10	16650	38.7209	1	0.530088	0.520072
GOTERM_BP_FAT	GO:0002478~antigen processing and presentation of exogenous peptide antigen	4	4.44444	0.0500783	P19878, A0A0B7MGD3, H9E8V6, P14598, Q99538	86	162	16650	4.78036	1	0.530088	0.520072
GOTERM_BP_FAT	GO:0098771~inorganic ion homeostasis	8	8.88889	0.0508389	A0A024R601, P28907, Q96NB2, P02649, O15247, Q5U003, P37840, P02794	86	658	16650	2.35386	1	0.536153	0.526023
GOTERM_BP_FAT	GO:0009199~ribonucleoside triphosphate metabolic process	5	5.55556	0.0510702	Q5JTJ3, Q99643, P30536, Q2TU34, P37840	86	273	16650	3.54587	1	0.536612	0.526473
GOTERM_BP_FAT	GO:0044708~single-organism behavior	6	6.66667	0.0515116	A0A0S2Z381, P30536, A0A024QZT9, P43003, P37840, P04035	86	395	16650	2.94083	1	0.538201	0.528032
GOTERM_BP_FAT	GO:0002699~positive regulation of immune effector process	4	4.44444	0.051598	Q9UIB8, A0A0B7MGD3, Q96DU3, P09769, H9E8V6	86	164	16650	4.72206	1	0.538201	0.528032
GOTERM_BP_FAT	GO:0034097~response to cytokine	9	10	0.0519401	E5KNL5, A0A0B7MGD3, H9E8V6, P28907, Q02556, A0A087X243, Q5U003, P13686, P37840, Q9HB66	86	802	16650	2.17262	1	0.5398	0.5296
GOTERM_BP_FAT	GO:0043407~negative regulation of MAP kinase activity	3	3.33333	0.0523087	P02649, A0A087X243, P04035	86	72	16650	8.06686	1	0.541661	0.531426
GOTERM_BP_FAT	GO:0046903~secretion	11	12.2222	0.0526219	Q9H4X1, Q9UIB8, A0A0S2Z381, P62166, K7EJH8, P09769, P28907, Q5U003, P43003, P37840, P04035	86	1098	16650	1.93957	1	0.542937	0.532678
GOTERM_BP_FAT	GO:2000026~regulation of multicellular organismal development	15	16.6667	0.0528301	O94885, A0A0B7MGD3, P30536, H9E8V6, Q9Y5S1, Q5U003, Q8TE77, Q9H4X1, A0A0S2Z381, P62166, Q9Y4D7, P02649, A0PK02, A0A024R9Z1, P09668, P04035	86	1721	16650	1.68743	1	0.543124	0.532862
GOTERM_BP_FAT	GO:0006897~endocytosis	8	8.88889	0.0532499	P20701, P21757, K7EJH8, B9A6K1, P09769, P02649, Q02556, P37840	86	665	16650	2.32908	1	0.544447	0.534161
GOTERM_BP_FAT	GO:0070997~neuron death	5	5.55556	0.0533399	E5KNL5, P02649, A0A024QZT9, P37840, Q99538	86	277	16650	3.49467	1	0.544447	0.534161
GOTERM_BP_FAT	GO:0030301~cholesterol transport	3	3.33333	0.0536083	P21757, P55058, P02649	86	73	16650	7.95636	1	0.54524	0.534938
GOTERM_BP_FAT	GO:2001057~reactive nitrogen species metabolic process	3	3.33333	0.0549193	P30536, P06280, P13686	86	74	16650	7.84884	1	0.555161	0.544672
GOTERM_BP_FAT	GO:0019884~antigen processing and presentation of exogenous antigen	4	4.44444	0.0554947	P19878, A0A0B7MGD3, H9E8V6, P14598, Q99538	86	169	16650	4.58236	1	0.555161	0.544672
GOTERM_BP_FAT	GO:0010632~regulation of epithelial cell migration	4	4.44444	0.0554947	Q9H4X1, O94885, P02649, P09668	86	169	16650	4.58236	1	0.555161	0.544672
GOTERM_BP_FAT	GO:0006887~exocytosis	6	6.66667	0.055711	Q9UIB8, P62166, K7EJH8, P09769, Q5U003, P37840	86	404	16650	2.87532	1	0.555161	0.544672
GOTERM_BP_FAT	GO:0030001~metal ion transport	9	10	0.0557451	Q9UIB8, P62166, K7EJH8, P30536, Q9Y5S1, O15247, Q5U003, P37840, P02794	86	814	16650	2.14059	1	0.555161	0.544672
GOTERM_BP_FAT	GO:0009259~ribonucleotide metabolic process	7	7.77778	0.0557492	Q5JTJ3, Q99643, P30536, Q2TU34, P02649, P37840, P04035	86	535	16650	2.53314	1	0.555161	0.544672
GOTERM_BP_FAT	GO:0034220~ion transmembrane transport	10	11.1111	0.0566278	Q5JTJ3, P62166, K7EJH8, A0A0S2Z502, Q96NB2, Q9Y5S1, O15247, O15427, P43003, P37840	86	963	16650	2.01043	1	0.561602	0.550991
GOTERM_BP_FAT	GO:1903531~negative regulation of secretion by cell	4	4.44444	0.0570919	Q9H4X1, Q9UIB8, P37840, P04035	86	171	16650	4.52876	1	0.561602	0.550991
GOTERM_BP_FAT	GO:0031347~regulation of defense response	8	8.88889	0.057183	A0A0B7MGD3, A0A0S2Z381, Q96DU3, P09769, H9E8V6, P02649, A0A087X243, P13686, Q99538	86	676	16650	2.29118	1	0.561602	0.550991
GOTERM_BP_FAT	GO:0048666~neuron development	10	11.1111	0.0572303	P30536, Q13740, Q9Y4D7, P02649, Q9Y5S1, A0PK02, A0A024R9Z1, Q8TE77, P43003, O95551	86	965	16650	2.00627	1	0.561602	0.550991
GOTERM_BP_FAT	GO:0032940~secretion by cell	10	11.1111	0.0575331	Q9H4X1, Q9UIB8, P62166, K7EJH8, P09769, P28907, Q5U003, P43003, P37840, P04035	86	966	16650	2.00419	1	0.561602	0.550991
GOTERM_BP_FAT	GO:0019218~regulation of steroid metabolic process	3	3.33333	0.057575	P30536, A0A024R5F7, P02649	86	76	16650	7.64229	1	0.561602	0.550991
GOTERM_BP_FAT	GO:0001666~response to hypoxia	5	5.55556	0.0586456	E5KNL5, Q9H4X1, A0A0S2Z381, K7EJH8, P28907	86	286	16650	3.3847	1	0.567598	0.556873
GOTERM_BP_FAT	GO:0046700~heterocycle catabolic process	6	6.66667	0.0591113	E5KNL5, A0A0S2Z381, Q12882, Q92484, O15229, Q9NZK5	86	411	16650	2.82635	1	0.567598	0.556873
GOTERM_BP_FAT	GO:0050767~regulation of neurogenesis	8	8.88889	0.0594033	P62166, P30536, Q9Y4D7, P02649, Q9Y5S1, A0PK02, A0A024R9Z1, Q8TE77	86	682	16650	2.27102	1	0.567598	0.556873
GOTERM_BP_FAT	GO:0032769~negative regulation of monooxygenase activity	2	2.22222	0.0595892	P06280, P37840	86	12	16650	32.2674	1	0.567598	0.556873
GOTERM_BP_FAT	GO:0009113~purine nucleobase biosynthetic process	2	2.22222	0.0595892	A0A0S2Z381, Q9NZK5	86	12	16650	32.2674	1	0.567598	0.556873
GOTERM_BP_FAT	GO:0009143~nucleoside triphosphate catabolic process	2	2.22222	0.0595892	A0A0S2Z381, Q92484	86	12	16650	32.2674	1	0.567598	0.556873
GOTERM_BP_FAT	GO:1902287~semaphorin-plexin signaling pathway involved in axon guidance	2	2.22222	0.0595892	Q9Y4D7, A0PK02	86	12	16650	32.2674	1	0.567598	0.556873
GOTERM_BP_FAT	GO:0051046~regulation of secretion	8	8.88889	0.0597785	Q9H4X1, Q9UIB8, A0A0S2Z381, P62166, P09769, P28907, P37840, P04035	86	683	16650	2.2677	1	0.567598	0.556873
GOTERM_BP_FAT	GO:0006812~cation transport	10	11.1111	0.0603058	Q9UIB8, Q5JTJ3, P62166, K7EJH8, P30536, Q9Y5S1, O15247, Q5U003, P37840, P02794	86	975	16650	1.98569	1	0.569256	0.5585
GOTERM_BP_FAT	GO:0071216~cellular response to biotic stimulus	4	4.44444	0.0603515	O94885, P30536, Q02556, A0A087X243	86	175	16650	4.42525	1	0.569256	0.5585
GOTERM_BP_FAT	GO:0017157~regulation of exocytosis	4	4.44444	0.0611799	Q9UIB8, P62166, P09769, P37840	86	176	16650	4.40011	1	0.575171	0.564304
GOTERM_BP_FAT	GO:0019693~ribose phosphate metabolic process	7	7.77778	0.0616397	Q5JTJ3, Q99643, P30536, Q2TU34, P02649, P37840, P04035	86	549	16650	2.46855	1	0.577594	0.566681
GOTERM_BP_FAT	GO:0048002~antigen processing and presentation of peptide antigen	4	4.44444	0.063697	P19878, A0A0B7MGD3, H9E8V6, P14598, Q99538	86	179	16650	4.32636	1	0.587232	0.576137
GOTERM_BP_FAT	GO:0043269~regulation of ion transport	7	7.77778	0.0638305	Q9UIB8, K7EJH8, P30536, Q9Y5S1, O15247, Q5U003, P37840	86	554	16650	2.44627	1	0.587232	0.576137
GOTERM_BP_FAT	GO:0036293~response to decreased oxygen levels	5	5.55556	0.0642247	E5KNL5, Q9H4X1, A0A0S2Z381, K7EJH8, P28907	86	295	16650	3.28143	1	0.587232	0.576137
GOTERM_BP_FAT	GO:0019220~regulation of phosphate metabolic process	14	15.5556	0.0642631	O94885, P05413, P30536, Q2TU34, P09769, A0A087X243, Q5U003, A0A024QZT9, P37840, Q96GX9, Q9H4X1, P02649, A0PK02, P04035	86	1610	16650	1.68352	1	0.587232	0.576137
GOTERM_BP_FAT	GO:0033197~response to vitamin E	2	2.22222	0.0643936	A0A0S2Z381, A0A024R059	86	13	16650	29.7853	1	0.587232	0.576137
GOTERM_BP_FAT	GO:0045540~regulation of cholesterol biosynthetic process	2	2.22222	0.0643936	A0A024R5F7, P02649	86	13	16650	29.7853	1	0.587232	0.576137
GOTERM_BP_FAT	GO:0032928~regulation of superoxide anion generation	2	2.22222	0.0643936	A0A087X243, P13686	86	13	16650	29.7853	1	0.587232	0.576137
GOTERM_BP_FAT	GO:1902285~semaphorin-plexin signaling pathway involved in neuron projection guidance	2	2.22222	0.0643936	Q9Y4D7, A0PK02	86	13	16650	29.7853	1	0.587232	0.576137
GOTERM_BP_FAT	GO:0051174~regulation of phosphorus metabolic process	14	15.5556	0.0645175	O94885, P05413, P30536, Q2TU34, P09769, A0A087X243, Q5U003, A0A024QZT9, P37840, Q96GX9, Q9H4X1, P02649, A0PK02, P04035	86	1611	16650	1.68247	1	0.587232	0.576137
GOTERM_BP_FAT	GO:0045597~positive regulation of cell differentiation	9	10	0.0649514	Q9H4X1, P21757, A0A0S2Z381, P30536, P02649, Q9Y5S1, A0PK02, Q5U003, A0A024R9Z1	86	841	16650	2.07187	1	0.589305	0.57817
GOTERM_BP_FAT	GO:0019439~aromatic compound catabolic process	6	6.66667	0.0652129	E5KNL5, A0A0S2Z381, Q12882, Q92484, O15229, Q9NZK5	86	423	16650	2.74617	1	0.589805	0.578661
GOTERM_BP_FAT	GO:0055065~metal ion homeostasis	7	7.77778	0.0656162	P28907, Q96NB2, P02649, O15247, Q5U003, P37840, P02794	86	558	16650	2.42873	1	0.59158	0.580403
GOTERM_BP_FAT	GO:1901136~carbohydrate derivative catabolic process	4	4.44444	0.0662618	A0A0S2Z381, Q12882, P06280, Q9NZK5	86	182	16650	4.25505	1	0.595523	0.584271
GOTERM_BP_FAT	GO:0045664~regulation of neuron differentiation	7	7.77778	0.06652	P62166, Q9Y4D7, P02649, Q9Y5S1, A0PK02, A0A024R9Z1, Q8TE77	86	560	16650	2.42006	1	0.595969	0.584709
GOTERM_BP_FAT	GO:1903522~regulation of blood circulation	5	5.55556	0.0674413	A0A0S2Z381, Q9HB40, P28907, O15247, P04035	86	300	16650	3.22674	1	0.602335	0.590954
GOTERM_BP_FAT	GO:0043650~dicarboxylic acid biosynthetic process	2	2.22222	0.0691737	O15229, P43003	86	14	16650	27.6578	1	0.61397	0.60237
GOTERM_BP_FAT	GO:0010875~positive regulation of cholesterol efflux	2	2.22222	0.0691737	P55058, P02649	86	14	16650	27.6578	1	0.61397	0.60237
GOTERM_BP_FAT	GO:0048638~regulation of developmental growth	5	5.55556	0.069411	Q9Y4D7, P02649, Q9Y5S1, Q9HB66, Q99538	86	303	16650	3.1948	1	0.614159	0.602555
GOTERM_BP_FAT	GO:0009725~response to hormone	9	10	0.0697063	P05413, P30536, P28907, A0A024R059, A0A087X243, P09668, P35613, O60427, Q9HB66	86	854	16650	2.04033	1	0.614159	0.602555
GOTERM_BP_FAT	GO:1903409~reactive oxygen species biosynthetic process	3	3.33333	0.0700545	P30536, P06280, P13686	86	85	16650	6.83311	1	0.614159	0.602555
GOTERM_BP_FAT	GO:0006672~ceramide metabolic process	3	3.33333	0.0700545	A0A024R601, P06280, Q8NCC3	86	85	16650	6.83311	1	0.614159	0.602555
GOTERM_BP_FAT	GO:0043065~positive regulation of apoptotic process	7	7.77778	0.0720974	E5KNL5, Q9H4X1, P30536, A0A024QZT9, P37840, P09668, P04035	86	572	16650	2.36929	1	0.627284	0.615432
GOTERM_BP_FAT	GO:0098609~cell-cell adhesion	11	12.2222	0.0721092	P20701, Q9H4X1, Q9UIB8, A0A0S2Z381, Q96DU3, P20702, Q13740, A0A0C4DGB5, A0PK02, Q9BZ29, P35613	86	1164	16650	1.8296	1	0.627284	0.615432
GOTERM_BP_FAT	GO:0016049~cell growth	6	6.66667	0.0722101	Q13740, Q9Y4D7, Q2TU34, P28907, P02649, Q9Y5S1	86	436	16650	2.66428	1	0.627284	0.615432
GOTERM_BP_FAT	GO:0030003~cellular cation homeostasis	7	7.77778	0.0725741	A0A024R601, P28907, P02649, O15247, Q5U003, P37840, P02794	86	573	16650	2.36515	1	0.627887	0.616024
GOTERM_BP_FAT	GO:0010038~response to metal ion	5	5.55556	0.0727597	E5KNL5, P30536, Q2TU34, P37840, P35613	86	308	16650	3.14293	1	0.627887	0.616024
GOTERM_BP_FAT	GO:1903524~positive regulation of blood circulation	3	3.33333	0.0729386	A0A0S2Z381, Q9HB40, P28907	86	87	16650	6.67602	1	0.627887	0.616024
GOTERM_BP_FAT	GO:0034375~high-density lipoprotein particle remodeling	2	2.22222	0.0739297	P55058, P02649	86	15	16650	25.814	1	0.634507	0.622519
GOTERM_BP_FAT	GO:0043467~regulation of generation of precursor metabolites and energy	3	3.33333	0.074395	Q2TU34, A0A024QZN7, P37840	86	88	16650	6.60016	1	0.635578	0.62357
GOTERM_BP_FAT	GO:0043068~positive regulation of programmed cell death	7	7.77778	0.0744992	E5KNL5, Q9H4X1, P30536, A0A024QZT9, P37840, P09668, P04035	86	577	16650	2.34876	1	0.635578	0.62357
GOTERM_BP_FAT	GO:0006869~lipid transport	5	5.55556	0.0754975	P21757, P05413, P30536, P55058, P02649	86	312	16650	3.10264	1	0.64127	0.629154
GOTERM_BP_FAT	GO:0002705~positive regulation of leukocyte mediated immunity	3	3.33333	0.0758607	A0A0B7MGD3, Q96DU3, P09769, H9E8V6	86	89	16650	6.526	1	0.64127	0.629154
GOTERM_BP_FAT	GO:0051341~regulation of oxidoreductase activity	3	3.33333	0.0758607	P06280, P02649, P37840	86	89	16650	6.526	1	0.64127	0.629154
GOTERM_BP_FAT	GO:0043523~regulation of neuron apoptotic process	4	4.44444	0.0760639	P02649, A0A024QZT9, P37840, Q99538	86	193	16650	4.01253	1	0.64127	0.629154
GOTERM_BP_FAT	GO:0070482~response to oxygen levels	5	5.55556	0.0768859	E5KNL5, Q9H4X1, A0A0S2Z381, K7EJH8, P28907	86	314	16650	3.08288	1	0.644587	0.632408
GOTERM_BP_FAT	GO:0061564~axon development	6	6.66667	0.0772886	P30536, Q13740, Q9Y4D7, P02649, Q9Y5S1, A0PK02	86	445	16650	2.6104	1	0.644587	0.632408
GOTERM_BP_FAT	GO:0030516~regulation of axon extension	3	3.33333	0.0773356	Q9Y4D7, P02649, Q9Y5S1	86	90	16650	6.45349	1	0.644587	0.632408
GOTERM_BP_FAT	GO:0048589~developmental growth	7	7.77778	0.0774419	A0A024R5F7, Q13740, Q9Y4D7, P02649, Q9Y5S1, Q9HB66, Q99538	86	583	16650	2.32458	1	0.644587	0.632408
GOTERM_BP_FAT	GO:0006732~coenzyme metabolic process	5	5.55556	0.077585	Q2TU34, O15229, P37840, P04035, Q96GX9	86	315	16650	3.07309	1	0.644587	0.632408
GOTERM_BP_FAT	GO:0043101~purine-containing compound salvage	2	2.22222	0.0786616	A0A0S2Z381, Q9NZK5	86	16	16650	24.2006	1	0.651253	0.638948
GOTERM_BP_FAT	GO:0098656~anion transmembrane transport	4	4.44444	0.0788431	A0A0S2Z502, O15247, O15427, P43003	86	196	16650	3.95112	1	0.651253	0.638948
GOTERM_BP_FAT	GO:0060627~regulation of vesicle-mediated transport	6	6.66667	0.0796067	Q9UIB8, P62166, K7EJH8, B9A6K1, P09769, P37840	86	449	16650	2.58714	1	0.652172	0.639849
GOTERM_BP_FAT	GO:0006873~cellular ion homeostasis	7	7.77778	0.0799443	A0A024R601, P28907, P02649, O15247, Q5U003, P37840, P02794	86	588	16650	2.30482	1	0.652172	0.639849
GOTERM_BP_FAT	GO:0002474~antigen processing and presentation of peptide antigen via MHC class I	3	3.33333	0.0803126	P19878, A0A0B7MGD3, H9E8V6, P14598	86	92	16650	6.3132	1	0.652172	0.639849
GOTERM_BP_FAT	GO:0032368~regulation of lipid transport	3	3.33333	0.0803126	P30536, P55058, P02649	86	92	16650	6.3132	1	0.652172	0.639849
GOTERM_BP_FAT	GO:0042773~ATP synthesis coupled electron transport	3	3.33333	0.0803126	Q5JTJ3, Q99643, P37840	86	92	16650	6.3132	1	0.652172	0.639849
GOTERM_BP_FAT	GO:0009743~response to carbohydrate	4	4.44444	0.0807205	E5KNL5, A0A087X243, P04035, O60427	86	198	16650	3.91121	1	0.652172	0.639849
GOTERM_BP_FAT	GO:0001894~tissue homeostasis	4	4.44444	0.0807205	P28907, P13686, P09668, Q9HB66	86	198	16650	3.91121	1	0.652172	0.639849
GOTERM_BP_FAT	GO:0032844~regulation of homeostatic process	6	6.66667	0.0807798	A0A0S2Z381, P30536, P28907, O15247, P37840, P04035	86	451	16650	2.57567	1	0.652172	0.639849
GOTERM_BP_FAT	GO:0001667~ameboidal-type cell migration	5	5.55556	0.0811283	Q9H4X1, O94885, Q9Y4D7, P02649, P09668	86	320	16650	3.02507	1	0.65314	0.6408
GOTERM_BP_FAT	GO:0032376~positive regulation of cholesterol transport	2	2.22222	0.0833697	P55058, P02649	86	17	16650	22.777	1	0.661863	0.649357
GOTERM_BP_FAT	GO:0032373~positive regulation of sterol transport	2	2.22222	0.0833697	P55058, P02649	86	17	16650	22.777	1	0.661863	0.649357
GOTERM_BP_FAT	GO:0043651~linoleic acid metabolic process	2	2.22222	0.0833697	A0A087X243, O60427	86	17	16650	22.777	1	0.661863	0.649357
GOTERM_BP_FAT	GO:0032691~negative regulation of interleukin-1 beta production	2	2.22222	0.0833697	A0A087X243, P13686	86	17	16650	22.777	1	0.661863	0.649357
GOTERM_BP_FAT	GO:0031468~nuclear envelope reassembly	2	2.22222	0.0833697	Q9UNZ2, A0A024R5H0	86	17	16650	22.777	1	0.661863	0.649357
GOTERM_BP_FAT	GO:0030100~regulation of endocytosis	4	4.44444	0.0845335	K7EJH8, B9A6K1, P09769, P37840	86	202	16650	3.83376	1	0.669243	0.656598
GOTERM_BP_FAT	GO:1903532~positive regulation of secretion by cell	5	5.55556	0.0862227	Q9H4X1, P62166, P09769, P28907, P37840	86	327	16650	2.96032	1	0.680731	0.667869
GOTERM_BP_FAT	GO:0051402~neuron apoptotic process	4	4.44444	0.0864687	P02649, A0A024QZT9, P37840, Q99538	86	204	16650	3.79617	1	0.680792	0.667929
GOTERM_BP_FAT	GO:0045321~leukocyte activation	8	8.88889	0.0868814	P20701, Q9UIB8, A0A0S2Z381, Q96DU3, P09769, P28907, P37840, Q9NQ25	86	747	16650	2.07341	1	0.682162	0.669273
GOTERM_BP_FAT	GO:1900542~regulation of purine nucleotide metabolic process	4	4.44444	0.0874434	P30536, Q2TU34, P02649, P37840	86	205	16650	3.77765	1	0.683854	0.670933
GOTERM_BP_FAT	GO:0006090~pyruvate metabolic process	3	3.33333	0.0879076	Q2TU34, O15427, P35613	86	97	16650	5.98777	1	0.683854	0.670933
GOTERM_BP_FAT	GO:0048585~negative regulation of response to stimulus	12	13.3333	0.0880466	A0A0B7MGD3, Q2TU34, H9E8V6, A0A087X243, P13686, P37840, Q9UIB8, A0A0S2Z381, P02649, O15247, P04035, Q9HB66, Q99538	86	1369	16650	1.69705	1	0.683854	0.670933
GOTERM_BP_FAT	GO:0046112~nucleobase biosynthetic process	2	2.22222	0.0880539	A0A0S2Z381, Q9NZK5	86	18	16650	21.5116	1	0.683854	0.670933
GOTERM_BP_FAT	GO:0048584~positive regulation of response to stimulus	16	17.7778	0.089099	O94885, A0A0B7MGD3, Q96DU3, K7EJH8, P09769, H9E8V6, Q5U003, A0A024QZT9, P37840, E5KNL5, Q9H4X1, A0A0S2Z381, Q8NBL1, P28907, P09668, P04035, Q99538	86	2030	16650	1.52595	1	0.690095	0.677056
GOTERM_BP_FAT	GO:0030198~extracellular matrix organization	5	5.55556	0.0914706	P20701, Q9H4X1, P20702, P37840, P35613	86	334	16650	2.89827	1	0.706549	0.693199
GOTERM_BP_FAT	GO:0043062~extracellular structure organization	5	5.55556	0.0922327	P20701, Q9H4X1, P20702, P37840, P35613	86	335	16650	2.88962	1	0.706609	0.693258
GOTERM_BP_FAT	GO:0000302~response to reactive oxygen species	4	4.44444	0.0923868	E5KNL5, A0A0S2Z381, P02649, A0A087X243	86	210	16650	3.68771	1	0.706609	0.693258
GOTERM_BP_FAT	GO:0046130~purine ribonucleoside catabolic process	2	2.22222	0.0927146	A0A0S2Z381, Q9NZK5	86	19	16650	20.3794	1	0.706609	0.693258
GOTERM_BP_FAT	GO:0006152~purine nucleoside catabolic process	2	2.22222	0.0927146	A0A0S2Z381, Q9NZK5	86	19	16650	20.3794	1	0.706609	0.693258
GOTERM_BP_FAT	GO:0032026~response to magnesium ion	2	2.22222	0.0927146	Q2TU34, P37840	86	19	16650	20.3794	1	0.706609	0.693258
GOTERM_BP_FAT	GO:0032640~tumor necrosis factor production	3	3.33333	0.0941323	P30536, A0A087X243, P13686	86	101	16650	5.75063	1	0.713716	0.700231
GOTERM_BP_FAT	GO:0030182~neuron differentiation	11	12.2222	0.0941637	P62166, P30536, Q13740, Q9Y4D7, P02649, Q9Y5S1, A0PK02, A0A024R9Z1, Q8TE77, P43003, O95551	86	1226	16650	1.73707	1	0.713716	0.700231
GOTERM_BP_FAT	GO:0006140~regulation of nucleotide metabolic process	4	4.44444	0.0943963	P30536, Q2TU34, P02649, P37840	86	212	16650	3.65292	1	0.713716	0.700231
GOTERM_BP_FAT	GO:0042127~regulation of cell proliferation	13	14.4444	0.0953045	P05413, P30536, P09769, A0A087X243, A0A024QZT9, Q9H4X1, A0A0S2Z381, A0A024R5F7, P28907, P02649, P09668, P04035, P02794	86	1552	16650	1.62169	1	0.718681	0.705102
GOTERM_BP_FAT	GO:0090279~regulation of calcium ion import	3	3.33333	0.0957081	Q9Y5S1, O15247, P37840	86	102	16650	5.69425	1	0.719826	0.706225
GOTERM_BP_FAT	GO:0071900~regulation of protein serine/threonine kinase activity	6	6.66667	0.0962227	Q9H4X1, O94885, P02649, A0A087X243, P37840, P04035	86	476	16650	2.44039	1	0.721106	0.707481
GOTERM_BP_FAT	GO:0030336~negative regulation of cell migration	4	4.44444	0.0964239	Q9H4X1, A0A0S2Z381, P02649, A0A087X243	86	214	16650	3.61878	1	0.721106	0.707481
GOTERM_BP_FAT	GO:0042325~regulation of phosphorylation	12	13.3333	0.0966353	Q9H4X1, O94885, Q2TU34, P09769, P02649, A0A087X243, A0PK02, Q5U003, A0A024QZT9, P37840, P04035, Q96GX9	86	1393	16650	1.66781	1	0.721106	0.707481
GOTERM_BP_FAT	GO:1902475~L-alpha-amino acid transmembrane transport	2	2.22222	0.0973516	A0A0S2Z502, Q8N370	86	20	16650	19.3605	1	0.721166	0.70754
GOTERM_BP_FAT	GO:0010874~regulation of cholesterol efflux	2	2.22222	0.0973516	P55058, P02649	86	20	16650	19.3605	1	0.721166	0.70754
GOTERM_BP_FAT	GO:0051960~regulation of nervous system development	8	8.88889	0.0976032	P62166, P30536, Q9Y4D7, P02649, Q9Y5S1, A0PK02, A0A024R9Z1, Q8TE77	86	769	16650	2.01409	1	0.721166	0.70754
GOTERM_BP_FAT	GO:0010876~lipid localization	5	5.55556	0.0976527	P21757, P05413, P30536, P55058, P02649	86	342	16650	2.83048	1	0.721166	0.70754
GOTERM_BP_FAT	GO:0061387~regulation of extent of cell growth	3	3.33333	0.0988825	Q9Y4D7, P02649, Q9Y5S1	86	104	16650	5.58475	1	0.728366	0.714604

## Sheet: UP_M_GO_CC
Category	Term	Count	%	PValue	Genes	List Total	Pop Hits	Pop Total	Fold Enrichment	Bonferroni	Benjamini	FDR
GOTERM_CC_FAT	GO:0031988~membrane-bounded vesicle	43	47.7778	5.63832e-07	A0A0B7MGD3, Q9HB40, K7EJH8, Q2TU34, P09769, H9E8V6, Q9Y5S1, Q9H3K2, A0A024QZT9, A0A024R5H0, P13686, P35613, P14598, Q9UIB8, Q8NBL1, P06280, A0A024QZN7, P02649, P25325, Q96DU3, O43286, P05413, P30536, P30711, Q13740, A0A087X243, P37840, P20701, P21757, P19878, A0A0S2Z381, P62166, B9A6K1, P28907, Q92484, A0PK02, A0A024R9Z1, Q16762, O15229, P09668, A0A024R3X1, Q8NCC3, Q99538, P02794	85	3611	14527	2.03516	0.000160116	0.000160128	0.000153926
GOTERM_CC_FAT	GO:0070062~extracellular exosome	36	40	2.05905e-06	A0A0B7MGD3, Q9HB40, K7EJH8, Q2TU34, P09769, H9E8V6, Q9H3K2, A0A024QZT9, A0A024R5H0, P13686, P35613, Q9UIB8, Q8NBL1, P06280, A0A024QZN7, P02649, P25325, Q96DU3, O43286, P05413, P30536, P30711, Q13740, A0A087X243, P20701, P62166, P28907, Q92484, A0PK02, A0A024R9Z1, Q16762, O15229, P09668, A0A024R3X1, Q8NCC3, Q99538, P02794	85	2811	14527	2.18876	0.0005846	0.000166077	0.000159644
GOTERM_CC_FAT	GO:1903561~extracellular vesicle	36	40	2.31938e-06	A0A0B7MGD3, Q9HB40, K7EJH8, Q2TU34, P09769, H9E8V6, Q9H3K2, A0A024QZT9, A0A024R5H0, P13686, P35613, Q9UIB8, Q8NBL1, P06280, A0A024QZN7, P02649, P25325, Q96DU3, O43286, P05413, P30536, P30711, Q13740, A0A087X243, P20701, P62166, P28907, Q92484, A0PK02, A0A024R9Z1, Q16762, O15229, P09668, A0A024R3X1, Q8NCC3, Q99538, P02794	85	2825	14527	2.17792	0.000658488	0.000166077	0.000159644
GOTERM_CC_FAT	GO:0043230~extracellular organelle	36	40	2.33911e-06	A0A0B7MGD3, Q9HB40, K7EJH8, Q2TU34, P09769, H9E8V6, Q9H3K2, A0A024QZT9, A0A024R5H0, P13686, P35613, Q9UIB8, Q8NBL1, P06280, A0A024QZN7, P02649, P25325, Q96DU3, O43286, P05413, P30536, P30711, Q13740, A0A087X243, P20701, P62166, P28907, Q92484, A0PK02, A0A024R9Z1, Q16762, O15229, P09668, A0A024R3X1, Q8NCC3, Q99538, P02794	85	2826	14527	2.17714	0.000664086	0.000166077	0.000159644
GOTERM_CC_FAT	GO:0044421~extracellular region part	43	47.7778	4.2366e-06	A0A0B7MGD3, Q9HB40, K7EJH8, Q2TU34, P09769, H9E8V6, Q9H3K2, A0A024QZT9, O95551, A0A024R5H0, P13686, P35613, Q9UIB8, Q8NBL1, P06280, A0A024QZN7, P02649, P25325, Q9NZK5, Q96DU3, O43286, P05413, P30536, P30711, Q13740, P55058, A0A087X243, P37840, P20701, P21757, A0A0S2Z381, P62166, P28907, Q92484, A0PK02, A0A024R9Z1, Q16762, P43003, O15229, P09668, A0A024R3X1, Q8NCC3, Q99538, P02794	85	3878	14527	1.89504	0.00120247	0.000240639	0.000231318
GOTERM_CC_FAT	GO:0000323~lytic vacuole	13	14.4444	6.5072e-05	P13686, P37840, P14598, A0A0S2Z381, P19878, Q6P9B6, P06280, A0A024R9Z1, O14678, P09668, Q8NCC3, Q99538, P02794	85	544	14527	4.08415	0.0183113	0.00264006	0.00253781
GOTERM_CC_FAT	GO:0005764~lysosome	13	14.4444	6.5072e-05	P13686, P37840, P14598, A0A0S2Z381, P19878, Q6P9B6, P06280, A0A024R9Z1, O14678, P09668, Q8NCC3, Q99538, P02794	85	544	14527	4.08415	0.0183113	0.00264006	0.00253781
GOTERM_CC_FAT	GO:0005576~extracellular region	43	47.7778	0.000388398	A0A0B7MGD3, Q9HB40, K7EJH8, Q2TU34, P09769, H9E8V6, Q9H3K2, A0A024QZT9, O95551, A0A024R5H0, P13686, P35613, Q9UIB8, Q8NBL1, P06280, A0A024QZN7, P02649, P25325, Q9NZK5, Q96DU3, O43286, P05413, P30536, P30711, Q13740, P55058, A0A087X243, P37840, P20701, P21757, A0A0S2Z381, P62166, P28907, Q92484, A0PK02, A0A024R9Z1, Q16762, P43003, O15229, P09668, A0A024R3X1, Q8NCC3, Q99538, P02794	85	4623	14527	1.58965	0.104458	0.0137881	0.0132541
GOTERM_CC_FAT	GO:0005767~secondary lysosome	3	3.33333	0.0028739	P19878, P14598, P02794	85	14	14527	36.6227	0.558405	0.0906874	0.0871749
GOTERM_CC_FAT	GO:0005829~cytosol	32	35.5556	0.00364059	Q12882, Q9HB40, Q2TU34, P09769, A0A024R059, A0A0C4DGB5, A0A024R5H0, P13686, P14598, E5KNL5, Q02556, Q8NEL9, Q9BZ29, P25325, Q9NZK5, P05413, P30711, A0A087X243, P37840, Q9H4X1, P21757, P19878, A0A0S2Z381, P62166, B9A6K1, Q9BYN0, Q9UNZ2, O15229, P09668, A0A024R3X1, Q9HB66, P02794	85	3399	14527	1.609	0.645063	0.0967083	0.0929625
GOTERM_CC_FAT	GO:0005773~vacuole	16	17.7778	0.00374574	A0A0B7MGD3, H9E8V6, P13686, P37840, P14598, A0A0S2Z381, P19878, B9A6K1, Q6P9B6, P06280, P02649, A0A024R9Z1, O14678, P09668, Q8NCC3, Q99538, P02794	85	1212	14527	2.25618	0.655544	0.0967083	0.0929625
GOTERM_CC_FAT	GO:0031968~organelle outer membrane	6	6.66667	0.00445084	P30536, A0A024R5F7, A0A024QZN7, O15229, P37840, Q8WY22	85	186	14527	5.51309	0.718286	0.105337	0.101257
GOTERM_CC_FAT	GO:0019867~outer membrane	6	6.66667	0.00508713	P30536, A0A024R5F7, A0A024QZN7, O15229, P37840, Q8WY22	85	192	14527	5.34081	0.765062	0.111134	0.10683
GOTERM_CC_FAT	GO:0005739~mitochondrion	19	21.1111	0.00762077	P30536, P09769, Q96NB2, A0A087X243, Q9H3K2, P37840, P35613, O60427, E5KNL5, Q5JTJ3, Q99643, A0A024QZN7, Q16762, Q9HA77, O15229, P25325, Q8NCC3, Q8WY22, P02794	85	1700	14527	1.91012	0.886118	0.154593	0.148605
GOTERM_CC_FAT	GO:0005740~mitochondrial envelope	11	12.2222	0.00943227	Q5JTJ3, Q99643, P30536, P09769, Q96NB2, A0A024QZN7, Q9H3K2, Q16762, O15229, P37840, Q8WY22	85	732	14527	2.56826	0.932219	0.178584	0.171667
GOTERM_CC_FAT	GO:0005887~integral component of plasma membrane	18	20	0.0113986	A0A0B7MGD3, Q13740, A0A0S2Z502, H9E8V6, P14209, Q9Y5S1, Q5U003, P31641, P35613, P14598, P20701, Q9UIB8, P21757, P20702, P19878, Q9Y4D7, Q8N370, A0PK02, O15427	85	1635	14527	1.88153	0.96145	0.202326	0.194489
GOTERM_CC_FAT	GO:0031226~intrinsic component of plasma membrane	18	20	0.0164416	A0A0B7MGD3, Q13740, A0A0S2Z502, H9E8V6, P14209, Q9Y5S1, Q5U003, P31641, P35613, P14598, P20701, Q9UIB8, P21757, P20702, P19878, Q9Y4D7, Q8N370, A0PK02, O15427	85	1701	14527	1.80853	0.990979	0.269671	0.259226
GOTERM_CC_FAT	GO:0030139~endocytic vesicle	6	6.66667	0.0170918	P19878, P21757, A0A0B7MGD3, B9A6K1, H9E8V6, P02649, P14598	85	259	14527	3.95921	0.992524	0.269671	0.259226
GOTERM_CC_FAT	GO:0031966~mitochondrial membrane	10	11.1111	0.0181123	Q99643, P30536, P09769, Q96NB2, A0A024QZN7, Q9H3K2, Q16762, O15229, P37840, Q8WY22	85	691	14527	2.47331	0.994434	0.270731	0.260245
GOTERM_CC_FAT	GO:1990204~oxidoreductase complex	4	4.44444	0.0246555	P19878, Q99643, P37840, P14598	85	108	14527	6.32985	0.999167	0.347818	0.334347
GOTERM_CC_FAT	GO:0044429~mitochondrial part	12	13.3333	0.0269076	Q5JTJ3, Q99643, P30536, P09769, Q96NB2, A0A024QZN7, Q9H3K2, Q16762, Q9HA77, O15229, P37840, Q8WY22	85	990	14527	2.07159	0.999568	0.347818	0.334347
GOTERM_CC_FAT	GO:0005783~endoplasmic reticulum	17	18.8889	0.027089	Q15800, A0A0B7MGD3, Q14534, A0A024R601, H9E8V6, A0A0C4DGB5, A0A024R3G4, P37268, P37840, O60427, Q9NQ25, P14598, Q8NBL1, A0A024R5F7, P02649, Q16850, O14678, P04035	85	1660	14527	1.75024	0.99959	0.347818	0.334347
GOTERM_CC_FAT	GO:0032010~phagolysosome	2	2.22222	0.0285831	P19878, P14598	85	5	14527	68.3624	0.999735	0.347818	0.334347
GOTERM_CC_FAT	GO:0031967~organelle envelope	13	14.4444	0.0321256	P30536, P09769, Q96NB2, Q9H3K2, P37840, Q5JTJ3, Q99643, A0A024R5F7, A0A024QZN7, Q16762, O15427, O15229, Q8WY22	85	1149	14527	1.93366	0.999906	0.347818	0.334347
GOTERM_CC_FAT	GO:0009986~cell surface	10	11.1111	0.0322525	P20701, A0A0B7MGD3, A0A0S2Z381, P20702, Q13740, H9E8V6, P28907, Q9Y5S1, A0PK02, Q5U003, P43003	85	765	14527	2.23406	0.99991	0.347818	0.334347
GOTERM_CC_FAT	GO:0042175~nuclear outer membrane-endoplasmic reticulum membrane network	12	13.3333	0.0327249	Q15800, A0A0B7MGD3, Q14534, A0A024R601, H9E8V6, A0A024R3G4, P37268, P37840, O60427, A0A024R5F7, Q16850, O14678, P04035	85	1021	14527	2.00869	0.999921	0.347818	0.334347
GOTERM_CC_FAT	GO:0031975~envelope	13	14.4444	0.0330672	P30536, P09769, Q96NB2, Q9H3K2, P37840, Q5JTJ3, Q99643, A0A024R5F7, A0A024QZN7, Q16762, O15427, O15229, Q8WY22	85	1154	14527	1.92528	0.999929	0.347818	0.334347
GOTERM_CC_FAT	GO:0016023~cytoplasmic, membrane-bounded vesicle	13	14.4444	0.038927	A0A0B7MGD3, K7EJH8, H9E8V6, Q9Y5S1, P37840, P35613, P14598, P21757, A0A0S2Z381, P19878, P62166, B9A6K1, P02649, P09668	85	1183	14527	1.87809	0.999987	0.394831	0.379539
GOTERM_CC_FAT	GO:0030141~secretory granule	6	6.66667	0.0563352	P19878, P62166, K7EJH8, P37840, P09668, P35613	85	358	14527	2.86434	1	0.542715	0.521695
GOTERM_CC_FAT	GO:0044297~cell body	7	7.77778	0.0592552	E5KNL5, A0A0S2Z381, Q13740, P02649, Q9Y5S1, P43003, P14598	85	480	14527	2.49238	1	0.542715	0.521695
GOTERM_CC_FAT	GO:0002116~semaphorin receptor complex	2	2.22222	0.061819	Q9Y4D7, A0PK02	85	11	14527	31.0738	1	0.542715	0.521695
GOTERM_CC_FAT	GO:0005789~endoplasmic reticulum membrane	11	12.2222	0.0618664	Q15800, A0A0B7MGD3, Q14534, A0A024R601, A0A024R5F7, H9E8V6, A0A024R3G4, Q16850, O14678, P37268, P04035, O60427	85	999	14527	1.88185	1	0.542715	0.521695
GOTERM_CC_FAT	GO:0044433~cytoplasmic vesicle part	8	8.88889	0.0649053	P21757, A0A0B7MGD3, A0A0S2Z381, K7EJH8, B9A6K1, H9E8V6, P02649, P37840, P35613	85	615	14527	2.22317	1	0.542715	0.521695
GOTERM_CC_FAT	GO:0043020~NADPH oxidase complex	2	2.22222	0.0672479	P19878, P14598	85	12	14527	28.4843	1	0.542715	0.521695
GOTERM_CC_FAT	GO:0005741~mitochondrial outer membrane	4	4.44444	0.0684679	P30536, A0A024QZN7, O15229, Q8WY22	85	163	14527	4.19401	1	0.542715	0.521695
GOTERM_CC_FAT	GO:0005743~mitochondrial inner membrane	7	7.77778	0.0687949	Q99643, P09769, Q96NB2, Q9H3K2, Q16762, O15229, P37840	85	499	14527	2.39748	1	0.542715	0.521695
GOTERM_CC_FAT	GO:0005615~extracellular space	14	15.5556	0.0707793	P05413, K7EJH8, P55058, A0A087X243, P37840, P21757, A0A0S2Z381, Q92484, P02649, Q16762, P09668, A0A024R3X1, Q9NZK5, Q8NCC3	85	1444	14527	1.65698	1	0.543279	0.522237
GOTERM_CC_FAT	GO:0044432~endoplasmic reticulum part	12	13.3333	0.0759596	Q15800, A0A0B7MGD3, Q14534, A0A024R601, H9E8V6, A0A024R3G4, P37268, O60427, Q8NBL1, A0A024R5F7, Q16850, O14678, P04035	85	1177	14527	1.74246	1	0.553892	0.532438
GOTERM_CC_FAT	GO:0034362~low-density lipoprotein particle	2	2.22222	0.078013	P21757, P02649	85	14	14527	24.4151	1	0.553892	0.532438
GOTERM_CC_FAT	GO:0043205~fibril	2	2.22222	0.078013	P43003, P37840	85	14	14527	24.4151	1	0.553892	0.532438
GOTERM_CC_FAT	GO:0045335~phagocytic vesicle	3	3.33333	0.0937709	P19878, A0A0B7MGD3, H9E8V6, P14598	85	89	14527	5.76087	1	0.643768	0.618833
GOTERM_CC_FAT	GO:0043025~neuronal cell body	6	6.66667	0.0952051	E5KNL5, A0A0S2Z381, Q13740, P02649, P43003, P14598	85	419	14527	2.44734	1	0.643768	0.618833

## Sheet: UP_M_GO_MF
Category	Term	Count	%	PValue	Genes	List Total	Pop Hits	Pop Total	Fold Enrichment	Bonferroni	Benjamini	FDR
GOTERM_MF_FAT	GO:0046943~carboxylic acid transmembrane transporter activity	6	6.66667	0.000308026	A0A0S2Z502, Q8N370, O15427, P31641, P43003, P35613	79	117	15478	10.0474	0.129989	0.0782582	0.0772193
GOTERM_MF_FAT	GO:0005342~organic acid transmembrane transporter activity	6	6.66667	0.000346275	A0A0S2Z502, Q8N370, O15427, P31641, P43003, P35613	79	120	15478	9.7962	0.144906	0.0782582	0.0772193
GOTERM_MF_FAT	GO:0016209~antioxidant activity	5	5.55556	0.000739967	P30711, P02649, A0A087X243, O15247, Q9BYN0	79	81	15478	12.0941	0.284368	0.111488	0.110008
GOTERM_MF_FAT	GO:0016709~oxidoreductase activity, acting on paired donors, with incorporation or reduction of molecular oxygen, NAD(P)H as one donor, and incorporation of one atom of oxygen	4	4.44444	0.00131423	Q15800, Q14534, Q16850, O15229	79	43	15478	18.2255	0.448118	0.122348	0.120724
GOTERM_MF_FAT	GO:0016705~oxidoreductase activity, acting on paired donors, with incorporation or reduction of molecular oxygen	6	6.66667	0.00150079	Q15800, Q14534, A0A024R3G4, Q16850, O15229, O60427	79	166	15478	7.08159	0.492809	0.122348	0.120724
GOTERM_MF_FAT	GO:0005506~iron ion binding	6	6.66667	0.00162409	Q15800, A0A024R3G4, Q16850, P13686, P37840, P02794	79	169	15478	6.95588	0.520343	0.122348	0.120724
GOTERM_MF_FAT	GO:0050664~oxidoreductase activity, acting on NAD(P)H, oxygen as acceptor	3	3.33333	0.00287391	P19878, O15229, P14598	79	16	15478	36.7358	0.727708	0.172771	0.170478
GOTERM_MF_FAT	GO:0009055~electron carrier activity	5	5.55556	0.0030579	P19878, Q5JTJ3, Q99643, A0A024QZT9, P14598	79	119	15478	8.2321	0.749498	0.172771	0.170478
GOTERM_MF_FAT	GO:0016765~transferase activity, transferring alkyl or aryl (other than methyl) groups	4	4.44444	0.00429693	P30711, A0A087X243, O15247, P37268	79	65	15478	12.0569	0.857212	0.215801	0.212937
GOTERM_MF_FAT	GO:0004602~glutathione peroxidase activity	3	3.33333	0.00494803	P30711, A0A087X243, O15247	79	21	15478	27.9892	0.893761	0.223651	0.220682
GOTERM_MF_FAT	GO:0015171~amino acid transmembrane transporter activity	4	4.44444	0.00739776	A0A0S2Z502, Q8N370, P31641, P43003	79	79	15478	9.92021	0.965133	0.303981	0.299945
GOTERM_MF_FAT	GO:0000248~C-5 sterol desaturase activity	2	2.22222	0.0100537	A0A024R3G4, O60427	79	2	15478	195.924	0.989614	0.349561	0.344921
GOTERM_MF_FAT	GO:0070704~sterol desaturase activity	2	2.22222	0.0100537	A0A024R3G4, O60427	79	2	15478	195.924	0.989614	0.349561	0.344921
GOTERM_MF_FAT	GO:0004364~glutathione transferase activity	3	3.33333	0.0133961	P30711, A0A087X243, O15247	79	35	15478	16.7935	0.997748	0.381269	0.376208
GOTERM_MF_FAT	GO:0050662~coenzyme binding	5	5.55556	0.0141883	Q14534, Q12882, A0A024R5F7, O15229, P04035	79	185	15478	5.29524	0.998434	0.381269	0.376208
GOTERM_MF_FAT	GO:0004792~thiosulfate sulfurtransferase activity	2	2.22222	0.0150431	Q16762, P25325	79	3	15478	130.616	0.998942	0.381269	0.376208
GOTERM_MF_FAT	GO:0004497~monooxygenase activity	4	4.44444	0.0151833	Q15800, Q14534, Q16850, O15229	79	103	15478	7.6087	0.999008	0.381269	0.376208
GOTERM_MF_FAT	GO:0004620~phospholipase activity	4	4.44444	0.0151833	Q92484, Q5U003, Q8NEL9, Q8NCC3	79	103	15478	7.6087	0.999008	0.381269	0.376208
GOTERM_MF_FAT	GO:0016651~oxidoreductase activity, acting on NAD(P)H	4	4.44444	0.0167993	P19878, A0A024QZT9, O15229, P14598	79	107	15478	7.32426	0.999528	0.399646	0.394341
GOTERM_MF_FAT	GO:0004601~peroxidase activity	3	3.33333	0.0206876	P30711, A0A087X243, O15247	79	44	15478	13.3585	0.999921	0.46754	0.461334
GOTERM_MF_FAT	GO:0016684~oxidoreductase activity, acting on peroxide as acceptor	3	3.33333	0.0234121	P30711, A0A087X243, O15247	79	47	15478	12.5058	0.999978	0.490274	0.483766
GOTERM_MF_FAT	GO:0050661~NADP binding	3	3.33333	0.0243514	Q12882, A0A024R5F7, P04035	79	48	15478	12.2453	0.999986	0.490274	0.483766
GOTERM_MF_FAT	GO:0016717~oxidoreductase activity, acting on paired donors, with oxidation of a pair of donors resulting in the reduction of molecular oxygen to two molecules of water	2	2.22222	0.0249476	A0A024R3G4, O60427	79	5	15478	78.3696	0.999989	0.490274	0.483766
GOTERM_MF_FAT	GO:0016298~lipase activity	4	4.44444	0.0268143	Q92484, Q5U003, Q8NEL9, Q8NCC3	79	128	15478	6.12263	0.999995	0.505003	0.4983
GOTERM_MF_FAT	GO:0042803~protein homodimerization activity	9	10	0.0302964	A0A024R601, Q12882, K7EJH8, A0A024R059, P06280, P02649, A0A024R5H0, P04035, Q9NZK5	79	730	15478	2.4155	0.999999	0.547759	0.540488
GOTERM_MF_FAT	GO:0016627~oxidoreductase activity, acting on the CH-CH group of donors	3	3.33333	0.0367642	Q99643, Q12882, A0A024R5F7	79	60	15478	9.7962	1	0.639132	0.630648
GOTERM_MF_FAT	GO:0042802~identical protein binding	13	14.4444	0.0385453	A0A024R601, Q12882, K7EJH8, Q2TU34, A0A024R059, A0A024R5H0, P37840, Q96GX9, P06280, P02649, P25325, Q9NZK5, P04035	79	1358	15478	1.87556	1	0.645276	0.636711
GOTERM_MF_FAT	GO:0042578~phosphoric ester hydrolase activity	6	6.66667	0.0411549	Q2TU34, Q92484, Q5U003, Q8TE77, P13686, O95551	79	376	15478	3.12645	1	0.664358	0.655539
GOTERM_MF_FAT	GO:0016783~sulfurtransferase activity	2	2.22222	0.0444624	Q16762, P25325	79	9	15478	43.5387	1	0.693	0.683801
GOTERM_MF_FAT	GO:0008289~lipid binding	8	8.88889	0.0470592	P05413, P30536, P55058, P02649, Q9UNZ2, P37840, Q8NCC3, P14598	79	656	15478	2.38932	1	0.696088	0.686847
GOTERM_MF_FAT	GO:0048037~cofactor binding	5	5.55556	0.048996	Q14534, Q12882, A0A024R5F7, O15229, P04035	79	273	15478	3.58835	1	0.696088	0.686847
GOTERM_MF_FAT	GO:0008199~ferric iron binding	2	2.22222	0.0492805	P13686, P02794	79	10	15478	39.1848	1	0.696088	0.686847
GOTERM_MF_FAT	GO:0004000~adenosine deaminase activity	2	2.22222	0.0540747	A0A0S2Z381, Q9NZK5	79	11	15478	35.6226	1	0.698336	0.689066
GOTERM_MF_FAT	GO:0016175~superoxide-generating NADPH oxidase activity	2	2.22222	0.0540747	P19878, P14598	79	11	15478	35.6226	1	0.698336	0.689066
GOTERM_MF_FAT	GO:0048156~tau protein binding	2	2.22222	0.0540747	P02649, P37840	79	11	15478	35.6226	1	0.698336	0.689066
GOTERM_MF_FAT	GO:0017154~semaphorin receptor activity	2	2.22222	0.058845	Q9Y4D7, A0PK02	79	12	15478	32.654	1	0.735699	0.725933
GOTERM_MF_FAT	GO:0050660~flavin adenine dinucleotide binding	3	3.33333	0.0602232	Q14534, Q12882, O15229	79	79	15478	7.44015	1	0.735699	0.725933
GOTERM_MF_FAT	GO:0008081~phosphoric diester hydrolase activity	3	3.33333	0.0799839	Q92484, Q5U003, O95551	79	93	15478	6.32013	1	0.951387	0.938758
GOTERM_MF_FAT	GO:0043167~ion binding	29	32.2222	0.0890239	Q12882, K7EJH8, Q2TU34, A0A024QZT9, O95551, P13686, Q96GX9, P14598, E5KNL5, Q99643, A0A024QZN7, P02649, Q8NEL9, Q16850, Q9HA77, Q9NZK5, Q15800, O43286, P05413, A0A024R3G4, P37840, P20701, Q5JTJ3, A0A0S2Z381, P20702, P62166, Q92484, P43003, P02794	79	4386	15478	1.29544	1	1	0.988914
GOTERM_MF_FAT	GO:0047485~protein N-terminus binding	3	3.33333	0.0905218	K7EJH8, P37840, A0A024R5H0	79	100	15478	5.87772	1	1	0.988914

[truncated: 3 more sheets: UP_M_Reactome, Sheet8, Sheet9]
