# Supplementary material for: Placental macrophage responses to viral and bacterial ligands and the influence of fetal sex
Source: iScience. 2022 Nov 22;25(12):105653. doi: 10.1016/j.isci.2022.105653 (PMC9732417; doi:10.1016/j.isci.2022.105653)
Supplement: Data S6. Sex response, related to Figure 6 [file mmc7.xlsx]

## Sheet: Sex_MvsF_controls_only
Protein_ID	logFC	AveExpr	t	P.Value	adj.P.Val	B
Q9UNZ2	4.07145	7.73537	28.0912	6.12e-09	3.61e-05	8.17888
Q8N8S7	-1.59682	11.5656	-17.87	1.8e-07	0.00053064	6.71812
A0A0C4DGB5	3.53284	9.62721	15.793	4.5e-07	0.000882956	6.18186
Q02952	-1.42129	13.6058	-12.1316	3.1e-06	0.00453673	4.85334
Q53GT4	-2.23874	6.19284	-11.7733	3.85e-06	0.00453673	4.68831
O15523	1.62737	10.6897	10.3261	9.87e-06	0.00969602	3.9386
P13500	-2.1256	7.13107	-9.55843	1.71e-05	0.0143785	3.47901
Q4LE40	-0.846387	13.6182	-9.18781	2.26e-05	0.0166203	3.23956
Q53EL6	0.807513	11.0616	8.78286	3.09e-05	0.0201388	2.96374
Q08623	-0.695124	11.599	-8.61106	3.55e-05	0.0201388	2.842
P54652	-1.74166	13.1182	-8.53995	3.76e-05	0.0201388	2.79077
P14209	1.15831	8.78454	8.41275	4.17e-05	0.0204843	2.69784
O75369	-1.80863	15.1312	-8.31414	4.53e-05	0.020515	2.62467
Q6FH49	-1.23293	12.2549	-7.81734	6.91e-05	0.029088	2.2403
Q92597	-0.850333	11.2258	-7.4458	9.62e-05	0.0368919	1.9348
O94956	-1.51366	12.3791	-7.40158	0.000100182	0.0368919	1.89736
E5KNL5	1.05441	7.39852	7.28431	0.000111571	0.0374979	1.79692
Q9NP79	-0.536522	12.4315	-7.25578	0.000114556	0.0374979	1.77223
P30536	1.21866	10.144	7.17357	0.000123666	0.0383495	1.70053
P55058	1.46477	9.99366	6.9968	0.000146122	0.0417249	1.54349
Q53EP0	-0.722936	11.6524	-6.97836	0.000148714	0.0417249	1.52689
B7Z5V0	-2.12873	12.5815	-6.80175	0.000176324	0.0469749	1.36556
Q96NB2	1.36745	12.6455	6.70119	0.000194565	0.0469749	1.27188
Q16762	0.773049	11.9005	6.69623	0.000195519	0.0469749	1.26722
O15066	-0.699853	10.4275	-6.67672	0.000199317	0.0469749	1.24888
Q9NZU5	-1.49387	12.725	-6.49674	0.000238499	0.0540475	1.0772
P01009	-1.27762	12.6143	-6.39414	0.000264623	0.0577466	0.977349
P26951	-1.28114	10.6314	-6.31178	0.000287903	0.060583	0.896123
P35611	-0.706637	11.825	-6.24757	0.000307633	0.061454	0.832133
Q96G25	-0.797108	8.3346	-6.23119	0.000312902	0.061454	0.815718
O94832	-1.22733	10.4179	-6.16326	0.000335855	0.0628501	0.747218
P25325	0.822359	12.6076	6.14778	0.000341345	0.0628501	0.73151
Q92537	-1.1206	6.43634	-6.11789	0.000352224	0.062888	0.701095
A0A024RD41	-1.17996	10.712	-6.05308	0.000377161	0.0637111	0.634694
Q99538	0.871277	14.4616	6.04984	0.00037846	0.0637111	0.631353
Q969G5	-1.65731	11.2727	-5.90836	0.000440224	0.0720373	0.484186
O15427	0.728131	11.7495	5.87946	0.000454168	0.0720373	0.453761
P18206	-1.38149	14.8819	-5.85601	0.000465843	0.0720373	0.42898
Q96AC1	-1.42283	11.8687	-5.83454	0.000476825	0.0720373	0.406216
Q53SB5	-2.61583	13.0152	-5.7624	0.000515877	0.0759118	0.329223
Q16851	-0.467358	14.6482	-5.74081	0.000528239	0.0759118	0.306035
A0A024R9D1	-0.761408	8.86791	-5.71651	0.00054255	0.0761008	0.279844
Q6I9S7	-2.39715	8.44231	-5.6654	0.000574069	0.0761008	0.224464
Q16850	0.690261	11.2516	5.66477	0.000574471	0.0761008	0.223776
Q14195	-1.46171	12.2791	-5.64861	0.000584865	0.0761008	0.206176
Q0VD83	-0.752622	12.6866	-5.63446	0.000594134	0.0761008	0.190738
P37802	-0.722723	14.1976	-5.57039	0.00063819	0.0764784	0.120438
O60701	-1.16075	13.076	-5.56308	0.000643443	0.0764784	0.112375
Q15800	1.50017	8.20215	5.559	0.000646394	0.0764784	0.107873
Q99504	-0.663374	9.63849	-5.55541	0.000649002	0.0764784	0.103912
P02768	-1.67918	14.3271	-5.53001	0.000667804	0.077151	0.0758056
Q96DU3	0.946802	7.77831	5.49477	0.000694887	0.0787361	0.0366532
O95498	-1.71488	10.746	-5.46552	0.000718292	0.0798524	0.00400525
Q96NT0	0.407836	9.18133	5.3773	0.000794322	0.0856653	-0.0952843
A0A286SD53	4.4804	8.16849	5.36886	0.000802045	0.0856653	-0.104843
Q13740	0.930957	13.0846	5.33946	0.000829614	0.0856653	-0.138243
Q9NPY3	-0.925201	8.26981	-5.33248	0.000836313	0.0856653	-0.146194
P29401	0.44647	15.1613	5.32529	0.000843277	0.0856653	-0.154394
Q9BXX0	-0.884911	12.4303	-5.29511	0.000873201	0.0870862	-0.188888
Q92599	-0.694247	11.3603	-5.27281	0.000896068	0.0870862	-0.214473
P07996	-0.816756	11.3137	-5.2675	0.000901605	0.0870862	-0.220572
Q9P0V9	-0.491327	10.5993	-5.23576	0.000935521	0.0889047	-0.257144
P35613	0.851189	12.0274	5.19532	0.000980796	0.0891249	-0.303985
P09341	-0.893007	8.87096	-5.16899	0.00101156	0.0891249	-0.33462
Q9UIG0	-0.684748	13.2399	-5.16226	0.0010196	0.0891249	-0.342465
P09668	1.18635	12.4953	5.15148	0.00103261	0.0891249	-0.35505
Q14192	-1.36368	10.8147	-5.14842	0.00103634	0.0891249	-0.358629
Q96JY6	-0.634116	12.3686	-5.14108	0.00104534	0.0891249	-0.367211
Q15417	-1.81229	12.2863	-5.10583	0.00108978	0.0891249	-0.408548
P63096	-1.36533	8.81853	-5.09456	0.00110444	0.0891249	-0.421819
A0A024R7Z5	0.42151	13.203	5.08991	0.00111053	0.0891249	-0.427285
Q8NF64	-0.470073	6.8868	-5.08495	0.00111709	0.0891249	-0.433135
Q9H1C0	-0.689082	7.68368	-5.08211	0.00112087	0.0891249	-0.43649
O95816	-0.666457	10.411	-5.07072	0.00113613	0.0891249	-0.449934
P50453	-0.559197	13.6375	-5.06354	0.00114587	0.0891249	-0.458418
Q9NQ25	1.16448	10.3254	5.05895	0.00115215	0.0891249	-0.463852
Q9NWR8	0.546236	9.22305	5.04983	0.00116474	0.0891249	-0.474651
P37840	1.84766	11.7319	5.02254	0.00120329	0.0908944	-0.507034
Q9H944	-0.595722	8.20313	-5.00613	0.00122715	0.09146	-0.526568
P14598	0.989884	14.383	4.99622	0.00124182	0.09146	-0.538396
Q9NR12	-0.954285	12.0711	-4.95927	0.00129819	0.0941342	-0.582594
H9KV32	-0.77641	8.59694	-4.95155	0.00131033	0.0941342	-0.591862
A0A0S2Z4X9	-1.24917	10.1151	-4.93701	0.00133353	0.0941342	-0.609343
O60551	0.628851	11.1134	4.93174	0.00134204	0.0941342	-0.615678
P50454	-0.942519	13.2847	-4.9036	0.00138854	0.0962502	-0.649625
Q8N5M4	-0.805628	9.88321	-4.89242	0.0014075	0.0964302	-0.663147
O95864	1.22628	8.14332	4.85704	0.0014694	0.0982898	-0.706067
Q9C0C2	-0.4346	11.9549	-4.85097	0.00148031	0.0982898	-0.713448
P80723	-1.05578	13.6538	-4.82746	0.00152344	0.0982898	-0.742103
Q96PM9	0.840333	8.10546	4.81571	0.00154552	0.0982898	-0.756462
A0A0S2Z5H3	0.736689	9.03001	4.81071	0.00155501	0.0982898	-0.762578
P20701	0.963918	11.7155	4.80149	0.00157271	0.0982898	-0.773872
B2R6V9	-0.582618	13.6382	-4.80146	0.00157276	0.0982898	-0.773905
Q02556	0.82758	10.9996	4.79972	0.00157612	0.0982898	-0.776039
P08571	-1.0996	13.4078	-4.78992	0.00159519	0.0982898	-0.788049
B0I1S9	-1.33481	10.5355	-4.78673	0.00160146	0.0982898	-0.791965
Q8NBJ9	0.397529	8.6628	4.72509	0.001728	0.104963	-0.867944
P37268	0.827858	12.8209	4.70994	0.00176075	0.10586	-0.886709
P35908	2.10094	13.8269	4.70044	0.00178163	0.106034	-0.8985
O43294	-1.05354	10.7762	-4.67772	0.00183268	0.107013	-0.92675
Q9UL01	-0.491986	9.61879	-4.67586	0.00183692	0.107013	-0.929059
P08174	-0.938379	11.4193	-4.66906	0.00185256	0.107013	-0.937543
Q9UEI6	-0.76942	8.98833	-4.6586	0.00187687	0.107238	-0.950584
P02686	0.588176	10.5953	4.65181	0.00189286	0.107238	-0.959068
O94885	0.710607	13.1708	4.59645	0.0020288	0.109411	-1.02849
Q01995	-1.56237	13.0869	-4.57906	0.00207369	0.109411	-1.05041
Q9NZK5	1.4429	11.4118	4.56735	0.00210452	0.109411	-1.06518
Q6P4A7	-0.464618	7.186	-4.56174	0.00211948	0.109411	-1.07228
P11586	-0.378748	7.82706	-4.56009	0.00212389	0.109411	-1.07436
Q6P9B6	1.23637	10.4487	4.55358	0.00214142	0.109411	-1.0826
P11215	-0.560511	14.1997	-4.55231	0.00214484	0.109411	-1.0842
A0MZ66	0.373559	14.369	4.5519	0.00214598	0.109411	-1.08473
P12236	0.448562	14.2907	4.55017	0.00215066	0.109411	-1.08691
Q07352	-0.343729	10.185	-4.5481	0.00215631	0.109411	-1.08954
P09525	0.491504	13.9053	4.54433	0.0021666	0.109411	-1.09431
B3KW79	0.931986	13.612	4.53963	0.00217952	0.109411	-1.10027
A0A024R3G4	0.824262	9.14531	4.53772	0.0021848	0.109411	-1.10269
Q8NCC3	0.790935	12.2107	4.53221	0.0022001	0.109411	-1.10968
Q53FJ5	0.473168	15.7873	4.52875	0.00220976	0.109411	-1.11407
P22794	-0.429395	8.62718	-4.51216	0.00225673	0.109876	-1.13515
A0A024R694	-0.944703	14.2663	-4.51012	0.00226259	0.109876	-1.13775
Q13228	-0.760642	13.4293	-4.50152	0.00228744	0.109876	-1.1487
P31941	-0.424502	8.73322	-4.49066	0.00231924	0.109876	-1.16254
P30711	2.96384	9.95407	4.48797	0.00232721	0.109876	-1.16598
Q9UMS6	-1.26822	11.4052	-4.48668	0.00233104	0.109876	-1.16763
Q6NZI2	-1.53046	11.9196	-4.47222	0.00237438	0.109943	-1.1861
O94875	-1.1149	12.695	-4.47078	0.00237876	0.109943	-1.18795
A0PK02	1.14368	6.86013	4.46721	0.0023896	0.109943	-1.19251
O60268	0.766055	9.46708	4.46149	0.00240711	0.109943	-1.19983
Q9H477	-0.487359	8.66395	-4.45164	0.00243759	0.110479	-1.21245
P49662	-0.565866	12.6151	-4.42374	0.00252624	0.113422	-1.24828
Q14534	0.604472	12.0324	4.41919	0.00254103	0.113422	-1.25414
Q8TDZ2	0.437393	13.4715	4.40712	0.00258072	0.113713	-1.26969
Q6FI81	-0.493652	12.3829	-4.39999	0.00260447	0.113713	-1.27888
Q9Y4D7	0.791599	12.9839	4.3997	0.00260544	0.113713	-1.27925
Q09666	0.727836	18.2433	4.38088	0.00266936	0.115311	-1.30358
P23458	0.39925	12.9865	4.37603	0.00268609	0.115311	-1.30985
P53794	-0.891977	10.5396	-4.37181	0.00270077	0.115311	-1.31532
Q549N0	-0.758583	11.7241	-4.34961	0.00277935	0.117812	-1.34411
A0A024RDE8	-0.398732	13.4471	-4.34113	0.00281	0.118098	-1.35512
Q9Y5S1	0.502808	12.549	4.3367	0.00282618	0.118098	-1.36089
P63302	-0.730971	10.9288	-4.32717	0.00286131	0.118724	-1.37329
A6NJG2	0.67661	8.68523	4.32158	0.0028821	0.118751	-1.38056
O60829	-0.655827	9.58484	-4.28816	0.00301011	0.122255	-1.42421
P61927	-0.664094	11.4983	-4.28747	0.00301281	0.122255	-1.42511
B4DW13	-0.579703	12.7635	-4.28326	0.0030294	0.122255	-1.43062
P04035	0.980365	8.89075	4.26984	0.0030829	0.123567	-1.44821
Q9BYN0	0.694469	11.1984	4.26444	0.00310472	0.123601	-1.45529
V9HW92	-1.35783	11.4427	-4.21993	0.00329105	0.128252	-1.51386
Q6P3S1	-0.497156	7.95348	-4.21763	0.00330098	0.128252	-1.51689
Q9BYT8	0.407852	14.4593	4.20725	0.0033463	0.128252	-1.53059
Q00577	-0.437097	12.8727	-4.20303	0.00336492	0.128252	-1.53617
O60437	-0.794546	9.66377	-4.20295	0.00336528	0.128252	-1.53628
A0A024R5W6	-1.02894	12.0907	-4.2028	0.00336597	0.128252	-1.53648
Q9Y5Y5	-0.371945	9.44908	-4.201	0.00337391	0.128252	-1.53885
P35580	-1.30521	14.3172	-4.18185	0.00346013	0.130584	-1.56421
Q5U003	0.727408	10.6525	4.1776	0.00347957	0.130584	-1.56985
Q14257	-0.422453	11.5083	-4.15951	0.00356368	0.132894	-1.59386
Q86VB7	-0.449958	14.407	-4.1446	0.00363467	0.134057	-1.61369
P24941	-0.495289	11.2188	-4.1411	0.00365157	0.134057	-1.61835
O60704	0.547634	10.4029	4.13754	0.0036688	0.134057	-1.62309
P09455	-1.03343	10.8541	-4.13403	0.00368589	0.134057	-1.62776
P62166	1.09943	9.37675	4.1171	0.00376967	0.134907	-1.65036
Q9H081	-0.848241	10.0931	-4.09942	0.00385929	0.134907	-1.67399
P12429	-1.12064	12.291	-4.0993	0.00385991	0.134907	-1.67415
P05556	-0.360704	13.9438	-4.09259	0.00389457	0.134907	-1.68314
A0A024R229	-0.550715	12.0377	-4.08927	0.00391183	0.134907	-1.68759
Q96AH8	0.583201	10.5703	4.08836	0.00391656	0.134907	-1.68881
P16949	0.480181	12.3488	4.08517	0.00393325	0.134907	-1.69308
A0A024R6A0	-0.73957	10.0023	-4.0794	0.00396362	0.134907	-1.70082
A0A4P8PLQ7	0.45188	9.85552	4.07855	0.00396811	0.134907	-1.70196
Q5THJ4	-0.371816	10.3382	-4.07323	0.00399637	0.134907	-1.7091
O95685	-0.519608	10.0315	-4.06945	0.0040166	0.134907	-1.71417
A0A024R6T4	-1.59622	8.99997	-4.06864	0.00402095	0.134907	-1.71526
A0A024R3X1	0.623827	11.2476	4.06275	0.0040527	0.134907	-1.72317
Q6P1L8	-3.18482	10.0182	-4.05836	0.00407653	0.134907	-1.72907
Q9UGI8	-0.36921	12.3499	-4.0559	0.00408997	0.134907	-1.73238
P30154	-0.368511	10.7212	-4.05559	0.00409166	0.134907	-1.7328
Q9BX59	-0.654804	10.2629	-4.05122	0.00411565	0.134907	-1.73868
Q7Z7K0	0.395938	10.4479	4.05018	0.00412138	0.134907	-1.74008
Q8WX93	-1.08093	11.9605	-4.03285	0.0042182	0.137313	-1.76344
P33897	0.339073	11.9017	4.02587	0.00425784	0.137331	-1.77285
Q9H7M9	-0.634211	10.0151	-4.02413	0.00426782	0.137331	-1.7752
A0A024RE09	0.481291	9.43475	4.0205	0.00428866	0.137331	-1.7801
P18084	0.5826	13.2132	4.01481	0.00432152	0.137635	-1.78778
P34810	1.13709	8.39676	4.00881	0.0043565	0.138003	-1.79589
A0A0S2Z570	0.459075	9.05062	3.99116	0.00446122	0.140564	-1.81979
Q9Y3R5	0.437743	12.0837	3.97953	0.0045317	0.142025	-1.83556
O95551	0.618782	10.7344	3.93608	0.00480583	0.149393	-1.89466
P32927	-0.400203	10.1214	-3.93429	0.0048175	0.149393	-1.8971
O15229	1.023	12.1747	3.91576	0.00494012	0.152394	-1.92239
Q8IY34	0.505737	12.4272	3.90776	0.00499413	0.152666	-1.93333
O43286	0.596017	9.35998	3.90121	0.00503879	0.152666	-1.94229
Q6DKJ4	-0.314619	10.5483	-3.90119	0.00503891	0.152666	-1.94231
Q8NEL9	0.797555	6.26731	3.89656	0.00507077	0.152666	-1.94866
Q9NZN4	-1.15738	12.1169	-3.89544	0.0050785	0.152666	-1.95019
Q8IXM2	0.361022	12.2739	3.87	0.00525762	0.157248	-1.98507
O75113	-0.89123	12.9262	-3.85727	0.00534984	0.159198	-2.00257
Q8WW12	0.364975	11.2985	3.8448	0.00544183	0.159387	-2.01972
Q9HA77	0.838873	10.5697	3.83916	0.00548403	0.159387	-2.0275
Q9UIB8	0.721432	13.0116	3.83828	0.00549065	0.159387	-2.02871
P21980	-1.2579	13.4789	-3.83544	0.00551202	0.159387	-2.03262
P22897	-1.06222	15.4324	-3.83278	0.00553217	0.159387	-2.03629
O95427	0.531882	8.50494	3.83115	0.00554453	0.159387	-2.03854
P42684	-0.525968	7.19885	-3.83101	0.00554555	0.159387	-2.03872
O14686	-0.404884	9.60749	-3.82639	0.00558078	0.159621	-2.0451
P35354	-1.02674	11.7494	-3.80407	0.00575442	0.163793	-2.07593
A0A024R8M4	0.391626	11.1028	3.7973	0.00580827	0.16453	-2.0853
P24071	-0.868115	10.556	-3.78835	0.00588024	0.165772	-2.09769
Q96TA1	-0.664751	13.4306	-3.76291	0.00609005	0.170869	-2.13297
F8W6C2	-0.482055	8.50395	-3.75681	0.00614155	0.171498	-2.14144
Q92692	-0.560821	11.4215	-3.7525	0.00617825	0.171709	-2.14744
Q16739	0.486166	10.7435	3.74546	0.00623867	0.172574	-2.15723
B0AZS5	-0.542105	6.8398	-3.72736	0.00639692	0.176125	-2.18243
Q9BTY7	0.540668	9.85979	3.71282	0.00652717	0.178875	-2.20271
Q92484	0.789576	10.6357	3.70823	0.00656892	0.179185	-2.20913
Q9Y4W2	-0.292397	11.4952	-3.70105	0.00663476	0.179636	-2.21916
Q5KU26	-1.36416	11.4677	-3.69979	0.0066464	0.179636	-2.22093
Q9Y6Y0	-0.465587	11.9131	-3.68111	0.00682131	0.182528	-2.24706
A0A024R5F7	1.00543	10.5142	3.67854	0.00684576	0.182528	-2.25066
Q9NQX3	-0.321333	11.3546	-3.67435	0.00688582	0.182528	-2.25653
Q9NQS5	-0.736451	11.6748	-3.67089	0.00691909	0.182528	-2.26137
O75145	-0.69597	7.91661	-3.66848	0.00694237	0.182528	-2.26475
O14613	-0.835752	8.19234	-3.66736	0.00695316	0.182528	-2.26632
P07108	0.526286	12.7696	3.6656	0.00697028	0.182528	-2.26879
Q96EY8	-0.512875	10.6547	-3.65255	0.00709835	0.18506	-2.2871
V9HWI3	0.376974	15.7991	3.64571	0.00716647	0.185947	-2.29671
P05783	-1.49132	13.1718	-3.64282	0.00719552	0.185947	-2.30078
A0A024R718	-1.04357	14.8161	-3.63511	0.00727344	0.18714	-2.31161
P84101	0.316285	10.4577	3.63143	0.00731103	0.187289	-2.3168
Q14162	-0.772543	9.34758	-3.61813	0.00744845	0.187626	-2.33552
O95394	-0.347593	13.1343	-3.6174	0.00745603	0.187626	-2.33655
Q9Y2R0	0.31998	9.7007	3.6164	0.00746647	0.187626	-2.33795
P32418	-0.506707	10.3806	-3.61619	0.00746864	0.187626	-2.33825
H9E8V6	0.852998	9.83469	3.61479	0.00748338	0.187626	-2.34023
Q6ZT21	0.424514	9.10942	3.60551	0.00758134	0.189202	-2.35331
A0A024R1J5	-0.433103	10.3734	-3.60278	0.00761047	0.189202	-2.35716
Q9Y496	-0.44291	8.94314	-3.59561	0.00768746	0.1894	-2.36729
P35527	1.97685	13.4397	3.59143	0.00773272	0.1894	-2.37319
Q8TDW0	-0.306923	11.5707	-3.58979	0.00775057	0.1894	-2.37551
Q71UM5	0.28192	9.11495	3.58972	0.00775127	0.1894	-2.3756
P24752	0.314748	14.0658	3.58679	0.0077833	0.1894	-2.37974
Q9BSU1	0.409853	8.74314	3.58423	0.00781131	0.1894	-2.38336
Q96A49	-0.336628	12.8039	-3.5787	0.00787234	0.190098	-2.39118
A0A024R4J1	-0.85105	10.6917	-3.55192	0.00817487	0.194664	-2.42909
Q9Y320	0.385905	11.9436	3.55185	0.00817576	0.194664	-2.4292
Q9HD67	-1.01303	10.1693	-3.54984	0.00819889	0.194664	-2.43204
P02511	-1.51469	11.3239	-3.549	0.00820868	0.194664	-2.43324
P31040	0.4079	13.8853	3.54617	0.00824143	0.194664	-2.43724
A0A024QZ77	0.347747	13.9112	3.54223	0.00828743	0.194664	-2.44284
P43003	0.849801	11.5537	3.54178	0.0082927	0.194664	-2.44348
Q6UX04	-0.670858	11.7232	-3.52835	0.00845154	0.196984	-2.46255
D3DUZ3	-0.82414	6.45646	-3.52778	0.00845839	0.196984	-2.46336
Q96C23	0.303548	12.4161	3.52275	0.00851872	0.197608	-2.4705
P12109	-0.935231	9.8076	-3.51544	0.00860731	0.197728	-2.4809
Q93050	0.358669	14.062	3.51196	0.00864984	0.197728	-2.48585
Q6AI08	-0.675447	10.4799	-3.5119	0.0086505	0.197728	-2.48593
Q68CZ2	0.374721	14.7372	3.5038	0.00875038	0.197728	-2.49747
P55008	0.414864	14.3829	3.5015	0.00877891	0.197728	-2.50074
Q8IXM3	0.551326	10.0172	3.50122	0.00878235	0.197728	-2.50113
C9JA93	-0.340574	8.80736	-3.50099	0.00878531	0.197728	-2.50147
Q2TNI1	-1.23234	11.3421	-3.49541	0.00885507	0.197728	-2.50942
Q8N6S5	-0.49648	6.75291	-3.49507	0.00885935	0.197728	-2.5099
Q8WY22	0.643728	10.719	3.49505	0.00885951	0.197728	-2.50992
Q9HD40	-0.331044	9.44049	-3.48933	0.00893174	0.198588	-2.51808
P01033	-0.955996	10.476	-3.48144	0.00903237	0.199814	-2.52933
Q9NSI8	-0.89232	12.409	-3.47785	0.00907845	0.199814	-2.53445
A0A024RAV8	0.304415	10.9698	3.47707	0.00908861	0.199814	-2.53557
D3DV11	-0.80996	6.24672	-3.46944	0.00918761	0.201239	-2.54645
E9KL30	-0.746149	12.0295	-3.46526	0.00924238	0.201689	-2.55242
Q6ZXV5	-0.355038	11.2904	-3.42699	0.00976043	0.212208	-2.6072
P08237	-0.605374	9.94642	-3.42066	0.00984896	0.213346	-2.61626
P05413	1.25024	12.6633	3.41198	0.00997193	0.214319	-2.62872
Q8N370	1.04222	11.5541	3.40951	0.0100072	0.214319	-2.63226
P08567	0.351877	13.6366	3.40735	0.0100382	0.214319	-2.63537
Q16877	-0.678126	8.23853	-3.40491	0.0100733	0.214319	-2.63887
P05026	0.561131	12.4531	3.40138	0.0101242	0.214319	-2.64393
Q9UKV8	-0.26708	11.6994	-3.40076	0.0101332	0.214319	-2.64483
Q7L9B9	0.520434	9.54948	3.39894	0.0101596	0.214319	-2.64744
B7Z2R7	0.377765	12.4193	3.39721	0.0101849	0.214319	-2.64993
O75718	-0.369266	11.0618	-3.39145	0.0102691	0.21522	-2.6582
O95881	0.265185	11.8828	3.38931	0.0103008	0.21522	-2.66129
P17900	0.845213	13.3242	3.38055	0.0104309	0.216943	-2.67388
Q6ZUM4	-0.321685	11.8973	-3.37881	0.0104569	0.216943	-2.67638
O94919	-0.554518	9.67281	-3.375	0.0105142	0.217367	-2.68187
Q96GF1	-0.564046	8.94792	-3.36393	0.0106826	0.220076	-2.69781
Q9Y5J6	0.357156	9.41251	3.33969	0.0110614	0.227085	-2.73277
O14936	-0.484112	11.0288	-3.33727	0.0110999	0.227086	-2.73626
Q8NEF9	0.283184	10.1257	3.33137	0.0111945	0.228229	-2.74477
Q9H9P8	0.300499	9.02462	3.32624	0.0112775	0.229129	-2.75218
Q496F6	-2.23787	8.00975	-3.31985	0.0113819	0.230153	-2.76141
Q8IX19	-1.26304	5.7486	-3.31838	0.0114061	0.230153	-2.76354
Q96NB3	0.28661	11.3956	3.30267	0.0116676	0.232469	-2.78627
P20839	0.246505	11.8552	3.3015	0.0116873	0.232469	-2.78797
Q6IAT9	-0.799282	11.0516	-3.29879	0.0117332	0.232469	-2.79189
O43462	-0.345155	7.3947	-3.29809	0.011745	0.232469	-2.7929
P09038	-1.59797	8.45596	-3.29622	0.0117767	0.232469	-2.7956
O15247	0.697315	12.0323	3.29436	0.0118084	0.232469	-2.7983
Q16555	0.252686	14.774	3.2932	0.0118282	0.232469	-2.79998
P25787	-0.850128	12.9718	-3.29272	0.0118365	0.232469	-2.80068
A0A384ME65	-0.332793	11.3845	-3.28933	0.0118945	0.232833	-2.80558
Q05823	-0.265674	11.3454	-3.28148	0.0120304	0.234713	-2.81697
P28370	-0.421382	10.4981	-3.27843	0.0120836	0.234972	-2.82139
A0A024R4P3	-0.870853	8.75276	-3.2739	0.012163	0.235739	-2.82795
P50416	0.31646	13.0793	3.26795	0.0122683	0.236523	-2.83659
O14641	-0.339096	8.94073	-3.26414	0.0123362	0.236523	-2.84212
Q5TGZ0	0.596223	9.80999	3.26197	0.012375	0.236523	-2.84526
Q8TE77	0.490226	11.2541	3.25716	0.0124616	0.236523	-2.85226
O00635	0.333003	11.5256	3.25239	0.012548	0.236523	-2.85918
O75880	0.290282	9.8809	3.24985	0.0125944	0.236523	-2.86288
A0A0B7MGD3	1.29241	11.3472	3.24888	0.0126122	0.236523	-2.86428
P06733	0.299885	15.8006	3.24857	0.0126177	0.236523	-2.86472
A0A024RBY6	-0.610823	8.37007	-3.24745	0.0126383	0.236523	-2.86636
Q32P28	-0.285548	10.7937	-3.24481	0.0126868	0.236523	-2.8702
A0A024QZN7	0.626003	11.5808	3.23898	0.0127946	0.236523	-2.87867
A0A024R059	0.636141	12.3379	3.2386	0.0128017	0.236523	-2.87923
A0A024R3V0	-0.432475	12.2221	-3.23815	0.01281	0.236523	-2.87987
Q9Y294	-0.318477	8.73881	-3.23694	0.0128325	0.236523	-2.88163
P16591	1.68511	10.641	3.23672	0.0128366	0.236523	-2.88195
Q9Y618	-0.266167	11.2586	-3.23623	0.0128458	0.236523	-2.88267
Q9NX00	0.333317	10.3171	3.22809	0.0129986	0.238591	-2.89451
P31641	0.613144	10.4585	3.22541	0.0130493	0.238779	-2.89841
A0A024RC78	0.375013	10.9385	3.22285	0.0130981	0.238929	-2.90214
A0A024R4E1	-0.265614	12.0231	-3.21851	0.0131808	0.238951	-2.90845
O15511	0.259193	13.9055	3.21811	0.0131887	0.238951	-2.90904
Q9Y6R9	-0.345572	9.73337	-3.21434	0.013261	0.238951	-2.91452
P53674	-0.322616	12.4916	-3.21331	0.013281	0.238951	-2.91603
A0A024R216	-0.82104	8.75757	-3.21129	0.01332	0.238951	-2.91896
Q6PIU2	0.424771	13.5921	3.21013	0.0133426	0.238951	-2.92066
Q9UHQ9	0.24968	13.5867	3.20155	0.0135103	0.241221	-2.93316
B2ZZ89	-0.78401	13.6237	-3.19879	0.0135648	0.241462	-2.93719
Q8TED4	0.677797	11.1399	3.18804	0.0137789	0.244534	-2.95286
A0A024R702	-0.859992	10.5102	-3.18461	0.0138481	0.245025	-2.95788
A0A024R2F8	0.311649	11.6474	3.17778	0.0139866	0.246735	-2.96784
Q6QNY0	-0.287145	10.0603	-3.17506	0.0140424	0.246978	-2.97181
Q04941	-0.707033	10.349	-3.16968	0.0141531	0.248185	-2.97967
Q02318	1.09834	13.8504	3.16168	0.0143195	0.250357	-2.99136
A0A024R120	0.485849	9.78398	3.15657	0.0144268	0.251488	-2.99883
Q9BRD0	0.840774	10.1105	3.15066	0.014552	0.252922	-3.00747
Q9Y2V2	-0.414105	11.5329	-3.14386	0.0146976	0.254701	-3.01742
O00421	0.663659	9.07874	3.13744	0.0148363	0.256292	-3.02681
O94788	-0.884671	12.9999	-3.12909	0.015019	0.256292	-3.03904
Q9BVC6	0.283281	11.3045	3.12904	0.0150199	0.256292	-3.03911
O43617	0.328591	7.57943	3.12899	0.0150212	0.256292	-3.03919
A0A0G2JQM1	-0.467231	9.05318	-3.12802	0.0150424	0.256292	-3.0406
O00244	0.291879	12.8449	3.12766	0.0150504	0.256292	-3.04113
A0A384N6G7	0.316598	14.089	3.12169	0.0151827	0.2578	-3.04988
P17931	0.417076	13.1858	3.11613	0.015307	0.259163	-3.05803
A0A024R3N2	-0.443453	9.44495	-3.10906	0.0154667	0.261116	-3.06839
P29992	-0.273451	11.3218	-3.10173	0.0156338	0.263109	-3.07913
Q9GZT6	0.485482	11.6559	3.09869	0.0157038	0.263109	-3.08359
Q15025	-0.52194	12.1389	-3.0971	0.0157406	0.263109	-3.08593
A0A0S2Z381	0.921233	13.1482	3.09612	0.0157633	0.263109	-3.08737
Q9UBI9	-0.266193	7.3898	-3.09286	0.015839	0.263445	-3.09215
A0A024R0B7	0.518699	10.2818	3.0914	0.0158729	0.263445	-3.09429
Q5JPC1	0.301818	11.9591	3.08937	0.0159204	0.263491	-3.09727
O15460	-1.26282	6.45792	-3.08522	0.0160177	0.26436	-3.10336
Q9UDR5	-0.634967	13.2923	-3.0787	0.0161721	0.266162	-3.11293
Q6NW34	0.343835	7.55721	3.07168	0.0163401	0.267147	-3.12325
Q01196	-0.285716	10.5393	-3.07059	0.0163664	0.267147	-3.12486
Q9P270	-0.351437	11.543	-3.07052	0.016368	0.267147	-3.12495
O94888	0.326832	11.3461	3.06823	0.0164233	0.267309	-3.12832
R4GN18	0.320257	10.0014	3.05996	0.0166244	0.269838	-3.14047
A0A024QYV5	-0.290557	10.9042	-3.05463	0.0167555	0.270139	-3.14831
Q13191	0.257274	11.272	3.05452	0.0167582	0.270139	-3.14847
P11171	0.486904	11.4333	3.05362	0.0167805	0.270139	-3.1498
Q96PM5	-0.24543	9.83267	-3.05145	0.0168343	0.270266	-3.15299
O95976	0.334291	10.769	3.04586	0.0169737	0.271147	-3.16122
Q8NBM8	-0.279594	9.79199	-3.04556	0.0169812	0.271147	-3.16166
Q68DK7	-0.400738	7.59744	-3.04118	0.0170913	0.271675	-3.1681
P55061	0.816913	10.8728	3.04057	0.0171065	0.271675	-3.16899
O75695	0.263896	13.4034	3.02921	0.0173957	0.275525	-3.18571
Q9NVG8	-0.345597	13.018	-3.02133	0.0175994	0.278004	-3.19731
P42696	-0.537943	9.2698	-3.01842	0.0176752	0.278456	-3.2016
P53602	0.302839	12.5862	3.01538	0.0177549	0.278966	-3.20609
Q8NB16	-0.409616	12.4223	-3.0105	0.0178835	0.280238	-3.21328
A0A024R6K8	0.339265	13.9758	3.00485	0.0180335	0.28184	-3.22161
Q5JRX3	-0.279266	13.9517	-3.00045	0.0181512	0.282928	-3.22809
Q9UIV1	0.325401	10.9355	2.98801	0.0184886	0.286742	-3.24644
Q13938	-0.938388	10.8157	-2.98713	0.0185128	0.286742	-3.24774
P04920	0.358773	11.6868	2.98607	0.0185419	0.286742	-3.2493
A0A0S2Z4B5	-0.255241	12.6358	-2.97725	0.0187857	0.289752	-3.26231
P36507	-0.330947	13.5748	-2.97547	0.0188354	0.28976	-3.26494
Q9UKU7	-0.294863	11.8818	-2.97293	0.0189064	0.290096	-3.26869
Q7Z3E5	0.329278	13.1039	2.96379	0.0191645	0.292627	-3.28219
O00461	0.382841	11.7211	2.96357	0.0191707	0.292627	-3.28251
Q07343	-0.403223	10.7068	-2.95736	0.0193483	0.293267	-3.29169
A0A343GF90	0.616028	9.74948	2.95455	0.0194291	0.293267	-3.29584
Q8TB03	-0.244016	11.5945	-2.95296	0.0194751	0.293267	-3.29819
B7Z2P6	0.330058	9.68105	2.94846	0.0196055	0.293267	-3.30483
Q14164	-0.570402	9.33597	-2.94798	0.0196196	0.293267	-3.30555
P08648	-0.395649	12.6202	-2.94768	0.0196282	0.293267	-3.30599
P05141	0.595915	12.9939	2.94754	0.0196325	0.293267	-3.3062
Q86WN1	-0.737257	10.5626	-2.94677	0.0196549	0.293267	-3.30734
Q9UPY8	-0.563751	10.5371	-2.94625	0.0196699	0.293267	-3.3081
P15289	0.447767	11.9895	2.94431	0.0197269	0.293267	-3.31098
D6RAN1	-1.06503	7.93664	-2.94271	0.0197738	0.293267	-3.31334
Q9HB66	0.719807	10.3826	2.94148	0.0198099	0.293267	-3.31516
Q8NEW0	0.316332	10.5401	2.93244	0.0200779	0.295753	-3.32852
P50583	-0.644466	10.2381	-2.93024	0.0201436	0.295753	-3.33177
A0A024R3Z5	-0.389114	11.6888	-2.9297	0.0201598	0.295753	-3.33257
Q96A57	0.38836	8.58823	2.92761	0.0202227	0.295753	-3.33567
Q96BD0	-0.779727	8.67079	-2.92659	0.0202533	0.295753	-3.33717
Q10471	-0.316004	12.8714	-2.92399	0.020332	0.295753	-3.34103
O00483	0.687676	12.2244	2.92379	0.0203379	0.295753	-3.34131
Q8NFZ5	-0.275663	10.8966	-2.92242	0.0203795	0.295753	-3.34335
Q8TCT8	0.277961	10.7907	2.91809	0.0205113	0.296397	-3.34976
Q9BU61	-0.39369	10.0133	-2.91766	0.0205244	0.296397	-3.35039
O60239	-0.360049	8.66595	-2.90875	0.0207983	0.299045	-3.36357
P25445	-0.502396	10.4221	-2.90724	0.0208452	0.299045	-3.36581
P27540	-0.243179	8.90079	-2.90676	0.0208601	0.299045	-3.36652
B4DH89	-3.27698	8.74425	-2.90228	0.0209997	0.299598	-3.37314
A0A024RBU4	0.54916	10.6897	2.90124	0.0210324	0.299598	-3.37469
A0A024RE02	-0.355047	8.10374	-2.90023	0.0210639	0.299598	-3.37618
P41250	-0.27872	14.1505	-2.89506	0.0212271	0.299598	-3.38385
P11498	0.284137	13.0262	2.8945	0.0212448	0.299598	-3.38467
Q8IWB9	0.376702	8.06708	2.89244	0.0213098	0.299598	-3.38771
Q9H3K2	0.916517	11.7322	2.89217	0.0213186	0.299598	-3.38812
Q9UFW8	0.268146	10.4381	2.89156	0.0213381	0.299598	-3.38903
Q15785	0.295574	10.9427	2.88986	0.0213922	0.299598	-3.39154
P55198	-0.419206	7.6151	-2.88781	0.0214576	0.299598	-3.39457
Q9H4X1	0.835835	10.1871	2.8878	0.021458	0.299598	-3.39459
Q0ZGT2	-0.766235	10.8458	-2.87938	0.0217293	0.302544	-3.40707
A0A024R562	-0.401269	7.27212	-2.87807	0.0217717	0.302544	-3.40901
P04733	-1.19484	10.5404	-2.87253	0.0219524	0.304337	-3.41721
A8MXV4	0.329611	11.2354	2.86911	0.0220647	0.305176	-3.42228
Q6PCE3	0.275198	12.9276	2.86676	0.0221425	0.305535	-3.42577
Q9Y3A2	-0.22407	7.60632	-2.86494	0.0222025	0.305647	-3.42846
O00217	0.494343	11.9923	2.85836	0.0224219	0.306631	-3.43822
P20618	-0.680494	12.4824	-2.85722	0.0224602	0.306631	-3.43991
Q5SW79	-0.336313	14.4171	-2.85673	0.0224765	0.306631	-3.44063
P02765	-0.939975	8.58226	-2.85657	0.0224821	0.306631	-3.44088
O00255	0.25448	10.7923	2.85375	0.022577	0.306809	-3.44506
V9HW25	-0.926553	14.1043	-2.85178	0.0226435	0.306809	-3.44798
V9HWH2	-0.481814	11.491	-2.84993	0.0227063	0.306809	-3.45072
A0A024R297	-0.4743	9.95872	-2.84894	0.0227398	0.306809	-3.45218
O75420	0.281026	10.7572	2.84811	0.0227682	0.306809	-3.45342
Q8TBX8	-0.257208	11.3355	-2.84665	0.0228179	0.306809	-3.45559
O15254	0.366563	12.2852	2.84542	0.0228597	0.306809	-3.4574
O94923	-0.400032	11.3147	-2.84053	0.0230275	0.30836	-3.46466
P33908	0.27077	12.387	2.8368	0.0231566	0.309385	-3.4702
P17612	-0.256297	13.5765	-2.83406	0.0232516	0.309691	-3.47426
P11233	0.336337	12.2195	2.83307	0.023286	0.309691	-3.47573
Q9H098	0.368173	11.6678	2.83131	0.0233474	0.309691	-3.47834
Q9H1A4	-0.326733	11.4967	-2.82861	0.023442	0.309691	-3.48234
E9PRG8	-0.329226	9.39253	-2.82815	0.0234582	0.309691	-3.48303
Q9Y4G6	-0.25228	12.2611	-2.8271	0.0234949	0.309691	-3.48458
A0A140VJD0	-0.403586	10.0466	-2.82065	0.0237231	0.312001	-3.49416
A0A024R601	0.702601	9.9259	2.81884	0.0237874	0.31215	-3.49684
A0A0S2Z4Z0	0.251432	13.3979	2.81093	0.0240711	0.314559	-3.50859
Q9NUB1	-0.344244	13.309	-2.81074	0.0240778	0.314559	-3.50887
Q13625	-0.326166	11.2413	-2.80601	0.0242492	0.315323	-3.5159
Q96T60	-0.229069	12.4154	-2.80428	0.0243121	0.315323	-3.51846
P50570	-0.235604	14.9769	-2.80281	0.0243658	0.315323	-3.52065
H6VRG2	1.86481	14.4649	2.80171	0.0244061	0.315323	-3.52228
P49755	0.316182	13.3181	2.80121	0.0244242	0.315323	-3.52302
Q15386	-0.29382	10.8079	-2.79865	0.0245181	0.315323	-3.52682
Q16520	-0.361397	7.69393	-2.79773	0.0245519	0.315323	-3.52818
P51572	0.361848	14.7568	2.7974	0.0245643	0.315323	-3.52868
P62256	-0.399662	11.6014	-2.7945	0.0246714	0.316008	-3.53299
Q96BI1	0.894524	10.734	2.78904	0.0248742	0.317915	-3.54109
A0A024RBH2	-0.673968	13.6521	-2.78681	0.0249577	0.31798	-3.54441
Q969V3	0.199996	12.8246	2.78602	0.0249873	0.31798	-3.54558
O43493	0.351866	12.3595	2.78292	0.0251037	0.318773	-3.55018
Q8TE82	-0.240433	10.613	-2.77695	0.0253296	0.319634	-3.55905
A0A384NL22	-0.880004	11.4769	-2.7761	0.0253619	0.319634	-3.56031
P28838	-0.447327	15.7442	-2.77487	0.0254091	0.319634	-3.56215
O95202	0.218953	13.7098	2.77418	0.0254353	0.319634	-3.56317
P26651	-0.606671	5.77994	-2.77399	0.0254427	0.319634	-3.56346
Q9UKD2	0.408197	10.7741	2.77037	0.0255812	0.320396	-3.56883
Q9NR50	0.240363	12.6319	2.76957	0.0256121	0.320396	-3.57002
Q5TCZ1	-0.377866	9.78802	-2.76522	0.0257799	0.32137	-3.57649
Q9BPW8	-0.213967	11.5737	-2.76382	0.0258343	0.32137	-3.57857
A0A140VJK7	-0.251907	12.0031	-2.76332	0.0258536	0.32137	-3.57931
Q9NXK8	-0.248364	9.05245	-2.76177	0.0259138	0.321441	-3.58161
P14902	-0.513495	11.7395	-2.75975	0.0259925	0.321532	-3.5846
P05787	-1.21784	12.809	-2.75682	0.0261073	0.321532	-3.58896
A0A024R9B8	-0.326825	12.4911	-2.75678	0.0261091	0.321532	-3.58903
Q6UX53	0.790582	13.4996	2.756	0.0261395	0.321532	-3.59018
O60760	-0.379812	12.9433	-2.75404	0.0262166	0.321548	-3.59309
Q86TV6	-0.240171	10.2895	-2.7532	0.02625	0.321548	-3.59435
Q6FIF0	0.303981	9.51707	2.74531	0.0265633	0.324693	-3.60608
Q99487	-0.252867	11.0704	-2.74357	0.0266327	0.324693	-3.60866
A0A024RE01	0.29835	8.11601	2.74185	0.0267016	0.324693	-3.61121
A8K513	-0.317282	10.0501	-2.74122	0.0267271	0.324693	-3.61216
A0A0A0MSM0	-0.719822	9.32751	-2.73937	0.0268016	0.324928	-3.61491
Q9UKR5	1.29577	9.00772	2.7365	0.0269175	0.325663	-3.61917
P00533	-0.495656	8.87362	-2.73371	0.0270309	0.326149	-3.62332
P21912	0.688813	13.4124	2.73279	0.0270683	0.326149	-3.62469
Q9BSQ5	0.409591	7.02898	2.72581	0.0273541	0.327918	-3.63506
Q9NX01	-0.280541	8.69751	-2.72354	0.0274478	0.327918	-3.63844
O14548	0.606582	11.0637	2.72075	0.0275634	0.327918	-3.64259
P58546	0.244834	12.6388	2.71913	0.0276308	0.327918	-3.645
Q9BWM7	0.487309	13.0016	2.71867	0.0276499	0.327918	-3.64568
Q16222	-0.551891	8.77182	-2.71775	0.0276882	0.327918	-3.64705
P43235	1.7061	11.5762	2.71615	0.0277551	0.327918	-3.64943
Q96EL3	0.335085	10.0639	2.71608	0.0277581	0.327918	-3.64954
O00423	-0.309525	11.7955	-2.71598	0.0277623	0.327918	-3.64969
A0A024R0N7	-0.320482	10.4112	-2.71575	0.0277717	0.327918	-3.65002
P20702	0.520472	14.2346	2.71117	0.0279642	0.329531	-3.65684
Q86W56	0.244478	12.0173	2.70931	0.0280425	0.329793	-3.6596
Q9UKK3	0.3847	13.3761	2.70778	0.0281073	0.329897	-3.66188
Q9NRN7	-0.251443	10.929	-2.7045	0.0282467	0.33032	-3.66676
Q5TDH0	0.276634	12.4037	2.70325	0.0282997	0.33032	-3.66861
Q6I9Y2	0.210108	11.0247	2.70223	0.0283434	0.33032	-3.67014
A0A024R3K7	0.301506	11.3469	2.70081	0.0284043	0.33032	-3.67225
E9PN81	0.222981	9.71867	2.70035	0.0284237	0.33032	-3.67293
Q96EB3	-0.396835	8.81332	-2.69671	0.0285804	0.330522	-3.67835
O60603	-0.584932	13.4315	-2.69665	0.0285829	0.330522	-3.67844
Q99572	2.2809	6.43908	2.69603	0.0286094	0.330522	-3.67935
A8YXX4	-0.371569	13.1244	-2.69421	0.0286883	0.330785	-3.68207
P27987	0.39016	9.07991	2.68541	0.0290716	0.333321	-3.69516
O94830	-0.249059	8.71227	-2.682	0.0292216	0.333321	-3.70023
Q13371	0.280021	9.36666	2.68163	0.0292378	0.333321	-3.70078
E5KRX5	0.407828	11.2556	2.67927	0.0293423	0.333321	-3.70429
P23786	-0.303846	14.2258	-2.6781	0.0293939	0.333321	-3.70602
O75064	-0.274404	12.5955	-2.67684	0.02945	0.333321	-3.7079
Q9NZ01	0.252959	12.4419	2.67645	0.0294672	0.333321	-3.70848
Q8ND30	-0.265929	10.1957	-2.6761	0.0294831	0.333321	-3.70901
Q5JWF2	0.266059	12.6522	2.67576	0.0294981	0.333321	-3.70951
Q53LP3	-0.40777	10.643	-2.67512	0.0295263	0.333321	-3.71045
O75030	0.42887	11.776	2.67494	0.0295344	0.333321	-3.71072
Q68DQ2	-0.287498	11.1303	-2.67302	0.0296204	0.333321	-3.71359
P05106	-0.557101	11.9702	-2.67156	0.0296855	0.333321	-3.71575
P0CG30	-2.05608	10.2888	-2.67072	0.0297233	0.333321	-3.71701
P38935	-0.377281	9.4315	-2.66997	0.0297567	0.333321	-3.71811
Q8IWE4	-0.62257	10.9158	-2.66578	0.0299459	0.333381	-3.72436
Q9Y5T5	-0.205357	10.7161	-2.6657	0.0299493	0.333381	-3.72447
O94842	0.308567	10.5689	2.66404	0.0300247	0.333381	-3.72695
Q04721	0.235784	11.9435	2.66224	0.0301064	0.333381	-3.72962
A0A024R1A3	-0.2135	14.8488	-2.66143	0.030143	0.333381	-3.73082
Q99643	0.835504	11.693	2.66114	0.0301563	0.333381	-3.73125
O75582	0.31476	9.4648	2.65931	0.0302397	0.333381	-3.73397
P50336	0.513353	10.8524	2.659	0.0302542	0.333381	-3.73445
A0A0S2Z3W7	0.349904	12.398	2.65862	0.0302713	0.333381	-3.735
A0A024QZM9	-0.482784	12.1314	-2.65704	0.0303437	0.333554	-3.73735
A0A384NPN7	1.14746	12.6396	2.65567	0.0304067	0.333624	-3.7394
Q96EK6	-0.310839	10.1757	-2.64501	0.0309003	0.337565	-3.75525
P10109	0.283129	11.3628	2.64313	0.0309881	0.337565	-3.75805
A8K5D4	-0.253343	10.7599	-2.64265	0.0310107	0.337565	-3.75876
P62273	0.355239	9.90659	2.64212	0.0310358	0.337565	-3.75956
Q86YV0	-0.287757	11.8431	-2.64002	0.0311346	0.337565	-3.76268
Q9ULT8	-0.206926	13.5182	-2.63703	0.0312755	0.337565	-3.76713
O00425	0.383781	14.3298	2.63575	0.0313361	0.337565	-3.76903
Q5VTQ0	-0.659397	6.71207	-2.63458	0.0313914	0.337565	-3.77077
P05090	-0.978538	11.9875	-2.63378	0.0314297	0.337565	-3.77197
A0A140VJE3	-0.239567	9.65919	-2.63355	0.0314407	0.337565	-3.77231
Q969S8	0.27507	9.34009	2.63315	0.0314596	0.337565	-3.7729
O75528	-0.465293	8.20304	-2.6329	0.0314714	0.337565	-3.77327
Q92982	-0.266999	10.5847	-2.63113	0.0315558	0.337565	-3.7759
Q9H9J2	0.242894	11.27	2.63012	0.0316041	0.337565	-3.77741
Q86WQ0	0.404346	5.7798	2.62875	0.0316694	0.337565	-3.77944
Q9UEE9	0.386388	11.5155	2.62757	0.0317263	0.337565	-3.7812
A0A0G2JJD3	0.225038	13.1063	2.62625	0.0317895	0.337565	-3.78316
O96019	0.197448	11.9232	2.62609	0.0317971	0.337565	-3.7834
P57764	-0.541473	12.104	-2.62331	0.0319315	0.337618	-3.78754
O00458	-0.461906	8.29554	-2.62237	0.0319768	0.337618	-3.78894
P25786	-0.549631	13.4083	-2.62149	0.0320192	0.337618	-3.79024
P42766	-0.481599	11.8292	-2.62124	0.0320313	0.337618	-3.79061
P02795	-1.10356	13.016	-2.61788	0.0321946	0.338314	-3.79561
Q9H6H4	-0.260638	9.99978	-2.61458	0.0323559	0.338314	-3.80052
Q9NZQ7	-0.713535	9.75209	-2.61312	0.0324277	0.338314	-3.8027
P35269	0.220268	11.8193	2.61213	0.0324762	0.338314	-3.80417
F5GXR3	-0.230699	11.5542	-2.61088	0.0325379	0.338314	-3.80604
Q9BTD8	0.266828	10.8033	2.60852	0.0326542	0.338314	-3.80955
W6A4U0	0.240398	8.17832	2.60751	0.032704	0.338314	-3.81104
Q53GS9	0.308634	12.4638	2.60742	0.0327088	0.338314	-3.81119
Q6ZSJ8	-0.805399	8.02154	-2.60719	0.0327201	0.338314	-3.81152
P56199	-0.725598	11.7585	-2.60665	0.032747	0.338314	-3.81233
P55160	0.324797	14.5472	2.60652	0.0327532	0.338314	-3.81252
Q8NCN4	-0.252042	9.525	-2.60524	0.0328169	0.338314	-3.81443
Q8N103	-0.719604	6.62324	-2.6047	0.0328438	0.338314	-3.81523
P07199	-0.260748	10.1852	-2.60053	0.0330518	0.339283	-3.82143
Q7L2J0	-0.325829	10.9775	-2.60004	0.033076	0.339283	-3.82215
P62987	-0.307884	7.73838	-2.59869	0.0331438	0.339283	-3.82416
Q9Y3A5	-0.256983	12.6821	-2.59642	0.0332578	0.339283	-3.82754
P0C870	-0.318593	10.806	-2.59587	0.0332857	0.339283	-3.82836
Q9BRR6	-0.304139	12.1257	-2.59555	0.0333018	0.339283	-3.82883
P37837	0.274613	15.5469	2.59368	0.0333966	0.339283	-3.83163
Q9BZG1	0.571941	11.4625	2.59297	0.0334322	0.339283	-3.83267
P49069	0.328193	11.3034	2.5925	0.0334561	0.339283	-3.83337
Q00722	0.23726	13.3496	2.59091	0.033537	0.339519	-3.83575
Q8N2U9	0.249739	10.4369	2.58845	0.0336622	0.340201	-3.8394
Q96EX1	0.252472	12.0645	2.58288	0.0339474	0.342183	-3.84769
Q9Y6R4	-0.222825	10.1392	-2.58059	0.0340657	0.342183	-3.8511
Q13636	-0.339352	12.2333	-2.57827	0.0341855	0.342183	-3.85454
Q9BUR5	0.27079	10.2685	2.5778	0.03421	0.342183	-3.85525
Q12802	-0.20762	13.5334	-2.57743	0.0342292	0.342183	-3.8558
Q01151	0.520117	10.0193	2.57563	0.0343227	0.342183	-3.85847
Q9BVC5	-0.270837	9.16958	-2.57358	0.0344293	0.342183	-3.86152
P80303	-0.320653	12.1738	-2.57313	0.0344531	0.342183	-3.86219
Q9H8H3	0.422816	12.686	2.57289	0.0344653	0.342183	-3.86254
A0A384MTI8	0.27148	12.6121	2.57217	0.0345033	0.342183	-3.86362
Q9BVV7	0.372583	9.43028	2.57136	0.0345456	0.342183	-3.86482
Q9H2W1	0.98182	11.1151	2.57118	0.0345552	0.342183	-3.86509
P37198	0.227543	12.4504	2.56684	0.0347829	0.343329	-3.87154
B4DLN1	0.27979	12.5137	2.56676	0.0347874	0.343329	-3.87166
G3V5Z7	-0.743774	13.1138	-2.56406	0.03493	0.343964	-3.87568
O43776	0.222268	14.2747	2.56061	0.0351134	0.343964	-3.88081
P10124	-0.945536	8.65618	-2.56042	0.0351233	0.343964	-3.88109
Q06830	0.285253	15.0581	2.56038	0.0351254	0.343964	-3.88114
P25788	-0.648455	13.1482	-2.56004	0.0351436	0.343964	-3.88165
A0A0S2Z4Z6	0.255086	11.4807	2.55886	0.0352065	0.344008	-3.88341
P13645	1.63781	14.1549	2.55775	0.0352657	0.344016	-3.88505
A0A494C0X7	0.299466	15.1157	2.54529	0.0359392	0.350007	-3.90359
P35475	-0.426075	10.5894	-2.54119	0.0361632	0.350997	-3.90968
Q7Z5L9	-0.248213	11.4918	-2.54032	0.0362114	0.350997	-3.91098
X5CMJ9	-0.812147	11.7537	-2.54017	0.0362196	0.350997	-3.9112
Q8IX05	0.523249	9.50155	2.53883	0.0362934	0.351134	-3.91319
A0A109NGN6	-0.644994	12.9278	-2.53534	0.0364861	0.352419	-3.91838
Q03188	-0.394968	10.5639	-2.5308	0.0367385	0.354161	-3.92513
Q9NW61	0.376251	5.96756	2.52994	0.0367866	0.354161	-3.92641
A0A024R5W0	-0.461242	7.24853	-2.52852	0.0368656	0.354343	-3.92851
Q96EI5	0.208741	11.1701	2.52186	0.0372407	0.356842	-3.93842
O00142	-0.185435	12.0086	-2.52175	0.0372467	0.356842	-3.93857
O00291	-0.253092	13.8197	-2.51996	0.0373484	0.35704	-3.94124
Q96FQ6	-1.09116	8.48095	-2.51918	0.0373928	0.35704	-3.9424
I4AY87	-0.256163	9.51407	-2.51818	0.0374492	0.35704	-3.94388
O15382	0.427498	11.9201	2.51613	0.0375663	0.357578	-3.94693
P17152	0.397531	9.68316	2.51504	0.0376285	0.357593	-3.94855
Q12765	-0.325712	12.0213	-2.51173	0.0378184	0.358719	-3.95347
Q9BZQ6	-0.249147	11.9169	-2.5103	0.0379002	0.358719	-3.95559
Q99571	0.348846	12.1213	2.50781	0.038044	0.358719	-3.95929
Q14244	-0.233937	12.1648	-2.50599	0.0381495	0.358719	-3.96199
Q9H4E7	-0.279231	12.557	-2.50536	0.0381861	0.358719	-3.96293
P04732	-1.47996	9.2273	-2.50467	0.0382263	0.358719	-3.96396
A0A140VJQ4	-0.329785	11.8868	-2.50355	0.0382912	0.358719	-3.96562
P16455	0.356017	10.0695	2.50353	0.0382925	0.358719	-3.96565
O75427	-0.235444	12.44	-2.50348	0.0382951	0.358719	-3.96572
Q13813	-0.664045	14.5428	-2.50199	0.0383822	0.358965	-3.96794
Q5JTJ3	0.380375	11.1714	2.49916	0.0385478	0.359943	-3.97215
Q8IXT5	-0.401394	9.26448	-2.49426	0.038836	0.361882	-3.97942
A2RU94	-0.380412	9.01067	-2.49311	0.0389037	0.361882	-3.98113
P34910	0.358372	11.1291	2.49125	0.039014	0.361882	-3.98389
Q96C01	0.247326	11.8913	2.4899	0.0390943	0.361882	-3.9859
A0A024R8L7	0.26888	12.5556	2.48948	0.0391189	0.361882	-3.98651
Q9BSY4	-0.478272	8.13504	-2.4894	0.039124	0.361882	-3.98664
Q96I15	0.201288	12.6962	2.48776	0.0392214	0.362214	-3.98907
Q9UKJ3	0.221471	12.2882	2.48523	0.0393726	0.363041	-3.99283
Q9BYD1	0.259003	10.7455	2.48306	0.039503	0.36354	-3.99606
P13647	1.17757	12.6191	2.48227	0.03955	0.36354	-3.99722
A0A024R8U8	-0.277019	9.35127	-2.48009	0.0396818	0.363704	-4.00046
Q9BQQ3	0.365996	9.13727	2.4771	0.0398625	0.363704	-4.0049
Q9H7E9	0.368357	7.34217	2.47566	0.0399499	0.363704	-4.00704
P38571	0.810046	12.8395	2.47511	0.0399836	0.363704	-4.00786
A0A024R720	-0.205061	12.6014	-2.47501	0.0399894	0.363704	-4.008
Q9NR46	-0.26925	12.4327	-2.47459	0.0400149	0.363704	-4.00862
Q8WVM8	0.237168	13.9093	2.47414	0.0400423	0.363704	-4.00929
A0A024R1P2	-0.376084	11.2717	-2.47357	0.0400772	0.363704	-4.01014
Q13671	-0.425174	8.06933	-2.47281	0.0401235	0.363704	-4.01127
P50995	0.232597	13.5109	2.47079	0.0402473	0.364266	-4.01427
Q8N139	-0.843379	12.9763	-2.46816	0.0404084	0.36508	-4.01817
Q9NP58	0.467274	7.10343	2.46602	0.0405405	0.36508	-4.02135
O00116	0.300511	13.5287	2.4659	0.0405478	0.36508	-4.02153
Q9UPT5	-0.270562	13.4927	-2.46452	0.040633	0.36508	-4.02358
Q9NQ34	-0.254917	10.2516	-2.46417	0.0406543	0.36508	-4.02409
A0A2P9DU05	-0.191984	13.9549	-2.46329	0.040709	0.36508	-4.0254
O95834	-0.461443	12.2524	-2.46042	0.0408869	0.366118	-4.02965
Q96HS1	0.284086	11.0678	2.45767	0.0410588	0.367099	-4.03374
P49795	0.316074	11.9849	2.4555	0.0411946	0.367756	-4.03696
Q14728	0.422903	10.2594	2.45191	0.0414198	0.368946	-4.04228
P19174	-0.333674	9.15794	-2.45054	0.0415068	0.368946	-4.04432
Q9UDW1	0.668187	10.7932	2.44816	0.0416569	0.368946	-4.04784
O75586	-0.319377	9.11145	-2.44595	0.0417976	0.368946	-4.05112
Q9BUI4	-0.374091	10.5384	-2.44582	0.0418062	0.368946	-4.05132
Q9UI15	-0.661488	9.13047	-2.44379	0.041935	0.368946	-4.05432
A9UHW6	0.298089	9.76778	2.44346	0.0419561	0.368946	-4.05481
P54802	-0.667924	13.6318	-2.44325	0.04197	0.368946	-4.05513
P78356	0.272605	10.6169	2.44171	0.0420682	0.368946	-4.05741
Q8TD46	-1.53296	7.96108	-2.43822	0.0422925	0.368946	-4.06259
O15047	0.26216	9.8634	2.43622	0.0424211	0.368946	-4.06555
P08637	-0.39127	11.0706	-2.43591	0.0424412	0.368946	-4.06601
Q4KWH8	-0.505463	11.444	-2.4357	0.042455	0.368946	-4.06633
P54922	-0.410062	11.2043	-2.43532	0.0424795	0.368946	-4.06689
P29323	-0.675686	8.61955	-2.43456	0.0425287	0.368946	-4.06801
A0A0B4J2F0	0.446632	9.93093	2.43451	0.0425318	0.368946	-4.06808
Q9NZR1	0.356146	11.5554	2.43429	0.0425463	0.368946	-4.06842
Q9H446	0.214094	10.4882	2.43413	0.0425566	0.368946	-4.06865
P32189	-0.443599	13.3676	-2.43358	0.0425923	0.368946	-4.06947
P21580	-0.233846	11.7919	-2.43325	0.042614	0.368946	-4.06996
Q8IXI1	0.310757	11.6795	2.4328	0.042643	0.368946	-4.07063
Q5VWG9	0.27242	10.2415	2.43152	0.042726	0.369122	-4.07252
Q8NFA0	-0.366783	10.5912	-2.43048	0.0427936	0.369166	-4.07406
Q6NXT1	-0.261865	10.1274	-2.42937	0.0428663	0.369252	-4.07571
Q8NEC7	0.212451	9.21299	2.42778	0.0429705	0.369609	-4.07807
Q86WR0	-0.18981	10.9885	-2.42223	0.0433352	0.372202	-4.0863
V9HVZ7	-0.663091	12.2348	-2.41964	0.0435064	0.372715	-4.09013
Q9BU76	0.243762	8.1411	2.41941	0.0435214	0.372715	-4.09047
Q3V6T2	0.206467	14.1049	2.41586	0.0437576	0.374194	-4.09573
Q00013	0.245862	14.25	2.41164	0.04404	0.375368	-4.10199
Q9NQY0	-0.249304	10.6547	-2.41138	0.044057	0.375368	-4.10236
Q9Y2A7	-0.57179	7.98023	-2.41095	0.044086	0.375368	-4.103
P51784	-0.277021	9.54159	-2.4076	0.0443115	0.376744	-4.10796
O14976	-0.178352	14.1868	-2.40416	0.0445443	0.377509	-4.11306
P08842	-0.322238	9.13668	-2.40384	0.0445663	0.377509	-4.11354
P85037	0.29289	6.46883	2.40285	0.0446336	0.377509	-4.115
Q9H2G9	-0.583226	7.02389	-2.40048	0.0447953	0.377509	-4.11852
Q9UQR1	-0.337186	9.15665	-2.39982	0.0448402	0.377509	-4.11949
A0A0S2Z3G9	-0.508907	15.323	-2.39964	0.0448526	0.377509	-4.11976
A0A140VK73	-0.817956	7.16418	-2.39892	0.0449015	0.377509	-4.12082
P28074	-0.696822	11.5101	-2.39874	0.0449141	0.377509	-4.12109
Q9BTT0	0.32572	12.6975	2.39521	0.0451562	0.378037	-4.12631
P25490	0.357188	12.4527	2.39428	0.0452201	0.378037	-4.12769
P85299	-0.303885	8.93594	-2.39397	0.0452416	0.378037	-4.12815
Q9UJA5	0.274323	8.04647	2.39355	0.0452706	0.378037	-4.12877
Q969Q5	-0.270723	9.76665	-2.39316	0.0452977	0.378037	-4.12935
A0A024RB14	-0.815726	10.6909	-2.38914	0.0455762	0.379414	-4.1353
P48723	-0.246172	11.652	-2.38892	0.0455915	0.379414	-4.13563
A0A024R824	0.473055	9.74534	2.38485	0.0458748	0.381233	-4.14164
Q9Y5B8	-0.204836	9.13365	-2.38346	0.0459723	0.381505	-4.1437
Q16799	0.369041	14.251	2.38051	0.0461792	0.382684	-4.14806
Q86UU1	-0.330955	10.9448	-2.37799	0.0463575	0.383621	-4.1518
P28907	0.322516	11.6158	2.37431	0.0466182	0.385237	-4.15724
O95396	-0.197242	10.3984	-2.37158	0.0468127	0.386303	-4.16128
J3KN67	-0.210314	15.3679	-2.3687	0.0470188	0.387461	-4.16554
Q9UKB1	-0.296363	9.72123	-2.36307	0.0474235	0.390251	-4.17385
Q68BL8	-0.356629	9.8986	-2.36208	0.0474955	0.390298	-4.17532
Q8WWI1	-0.595416	10.0422	-2.3601	0.0476391	0.390933	-4.17825
P53999	0.188401	13.3446	2.35669	0.0478875	0.392425	-4.18329
Q546G0	0.509984	7.48632	2.35534	0.0479859	0.39243	-4.18527
P46776	-0.358443	11.6879	-2.35422	0.0480682	0.39243	-4.18693
Q9NP97	0.20262	10.5704	2.35395	0.048088	0.39243	-4.18733
Q8N2K0	0.378918	13.0014	2.35252	0.0481929	0.392742	-4.18944
O60449	0.385274	11.0474	2.34916	0.0484405	0.393674	-4.19441
P01583	-0.299157	10.0677	-2.34916	0.0484408	0.393674	-4.19441
P09917	0.377186	14.0291	2.34753	0.0485613	0.39393	-4.19682
Q8N4Z0	0.407785	11.0592	2.34686	0.048611	0.39393	-4.19781
Q8NHP8	0.30597	12.7732	2.34514	0.0487389	0.39393	-4.20035
G5E9Z2	0.272951	7.93278	2.34512	0.0487399	0.39393	-4.20037
Q96NA2	-0.229125	9.68623	-2.34402	0.0488216	0.39405	-4.20199
Q8N4C8	0.419294	11.7554	2.34225	0.0489536	0.394576	-4.20461
Q8N2M8	0.314286	10.1898	2.34096	0.04905	0.394812	-4.20651
Q86V21	-0.207071	8.93735	-2.33719	0.049333	0.396359	-4.21208
P13073	0.551358	13.1033	2.33661	0.0493767	0.396359	-4.21294
Q05519	0.296925	11.9403	2.33484	0.0495103	0.396891	-4.21555
Q9Y3B3	0.34173	12.247	2.3277	0.0500523	0.400691	-4.22608
J3KS54	0.244726	8.18491	2.32577	0.0502005	0.401332	-4.22894
Q8IUZ5	0.237735	10.0205	2.32142	0.0505346	0.403441	-4.23536
Q9Y485	0.23299	13.305	2.32055	0.0506012	0.403441	-4.23663
Q8TDQ7	-0.405435	10.6778	-2.31786	0.05081	0.404298	-4.24061
Q8WXE0	-0.287417	9.2492	-2.31672	0.0508984	0.404298	-4.24229
Q5JSL3	0.199275	14.6626	2.31651	0.0509146	0.404298	-4.2426
Q99623	0.368704	13.5832	2.31514	0.0510209	0.404596	-4.24461
Q16831	-0.46687	11.8236	-2.31269	0.0512121	0.405093	-4.24822
P49327	0.402819	14.432	2.31258	0.051221	0.405093	-4.24839
Q96RU3	0.246915	13.4993	2.30815	0.051568	0.40729	-4.25491
P46063	0.284927	14.1816	2.30643	0.0517039	0.407573	-4.25746
O15389	-0.710294	9.84387	-2.30594	0.0517421	0.407573	-4.25817
A0A024RDW8	-1.99333	10.3513	-2.30478	0.0518338	0.40775	-4.25988
Q5EG05	-0.468825	9.27894	-2.30335	0.0519476	0.4081	-4.262
Q9P0J7	-0.165001	10.056	-2.30154	0.0520908	0.408681	-4.26465
Q96RF0	-0.31589	12.7723	-2.30052	0.0521723	0.408776	-4.26616
P07942	-0.388815	11.7117	-2.29837	0.0523434	0.409046	-4.26932
P10451	0.809048	11.7073	2.29834	0.0523457	0.409046	-4.26936
A0A024R9B7	0.573844	12.4293	2.2968	0.0524692	0.4091	-4.27164
Q16537	-0.247135	11.0148	-2.29572	0.0525553	0.4091	-4.27322
Q9UIW2	0.398749	12.7984	2.29538	0.0525831	0.4091	-4.27373
A0A0G2JN67	-0.479954	12.0372	-2.29422	0.0526759	0.4091	-4.27543
Q00653	-0.264445	13.8119	-2.29344	0.0527387	0.4091	-4.27658
Q7L576	0.216826	15.0699	2.29265	0.0528024	0.4091	-4.27775
P46019	-0.25455	9.00576	-2.2922	0.0528386	0.4091	-4.27841
Q15833	0.249362	14.0646	2.29016	0.0530034	0.409107	-4.28141
Q5K651	-0.306296	12.9481	-2.28968	0.0530422	0.409107	-4.28212
Q02252	0.187764	13.8601	2.28862	0.0531284	0.409107	-4.28368
Q8N335	-0.308913	12.9002	-2.28806	0.0531739	0.409107	-4.28451
A0A024R3V8	-0.232151	11.8942	-2.2879	0.0531867	0.409107	-4.28474
Q9Y3A4	-0.556002	9.74989	-2.28598	0.0533423	0.409335	-4.28756
P15529	0.239766	11.149	2.2854	0.05339	0.409335	-4.28842
Q9UKW4	-0.377709	11.613	-2.28497	0.0534248	0.409335	-4.28905
P42785	-0.340265	11.386	-2.28276	0.0536055	0.410186	-4.2923
Q14692	-0.327111	10.5687	-2.28082	0.0537645	0.410308	-4.29516
Q14005	0.29782	13.0023	2.27978	0.0538495	0.410308	-4.29668
Q86XS8	0.430113	9.56304	2.27912	0.0539038	0.410308	-4.29765
A0A024R648	0.257894	11.3488	2.27812	0.0539859	0.410308	-4.29912
Q96SW2	-0.29418	10.7624	-2.27798	0.0539975	0.410308	-4.29933
Q8IUD2	-0.281269	12.5698	-2.27646	0.0541236	0.410308	-4.30157
O75179	-0.173141	11.432	-2.27591	0.0541686	0.410308	-4.30237
Q99547	0.269637	7.8379	2.27579	0.0541785	0.410308	-4.30255
A0A0S2Z4Z8	-0.380016	12.2865	-2.27345	0.0543725	0.410661	-4.30599
Q8IY17	-0.274308	12.8528	-2.27292	0.0544167	0.410661	-4.30678
Q13114	0.203575	10.8161	2.27271	0.0544342	0.410661	-4.30709
Q13685	-0.196978	10.5507	-2.27063	0.0546067	0.411435	-4.31013
A0A140VJG8	-0.224009	13.2558	-2.26759	0.0548611	0.411656	-4.31461
P24557	0.329939	8.56328	2.26721	0.0548932	0.411656	-4.31517
P07919	0.477373	11.4684	2.26665	0.0549396	0.411656	-4.31599
Q7L3B6	-0.183367	10.1907	-2.26663	0.054941	0.411656	-4.31601
Q9BSF4	0.243873	10.3067	2.26611	0.0549852	0.411656	-4.31679
Q5TC82	-0.257257	9.38429	-2.26155	0.0553688	0.412327	-4.32348
Q96CM8	0.244285	12.9438	2.2612	0.055399	0.412327	-4.324
A0A024R4R9	0.196309	10.2581	2.261	0.0554155	0.412327	-4.32429
Q9HAV4	-0.212791	11.3842	-2.26084	0.0554288	0.412327	-4.32452
P49721	-0.564888	11.9575	-2.26049	0.0554584	0.412327	-4.32503
A0A024R415	0.276662	11.5137	2.26006	0.0554948	0.412327	-4.32567
Q9H2F3	0.445625	9.25707	2.2587	0.0556106	0.412667	-4.32767
Q9Y5K6	0.197828	13.973	2.25702	0.0557532	0.413205	-4.33014
V9HW01	-0.372396	13.0263	-2.25394	0.0560161	0.413746	-4.33466
Q6UN15	0.346176	11.8175	2.25375	0.0560321	0.413746	-4.33494
Q05DE9	0.403606	10.3289	2.25369	0.0560369	0.413746	-4.33502
A0A024R8Z5	0.361131	10.8254	2.25225	0.0561604	0.414139	-4.33714
Q16581	-0.458358	8.86568	-2.24751	0.0565683	0.416626	-4.3441
Q9Y2H0	-0.2468	11.5991	-2.24617	0.0566845	0.41696	-4.34607
Q13423	0.529016	14.4768	2.24423	0.0568519	0.417149	-4.3489
O60830	0.557743	7.37228	2.2433	0.0569327	0.417149	-4.35027
Q9UPQ9	0.286211	10.9895	2.24306	0.0569535	0.417149	-4.35062
Q96LR5	0.331404	9.67009	2.24261	0.0569933	0.417149	-4.35129
A0A140VJQ7	0.268187	8.85937	2.2411	0.0571249	0.417593	-4.35351
P43405	0.195786	14.2105	2.2367	0.0575095	0.41931	-4.35996
Q6GPH4	-0.530982	10.1957	-2.23613	0.0575597	0.41931	-4.36079
A0A494C004	0.230516	8.60646	2.23597	0.0575733	0.41931	-4.36102
Q9Y228	-0.325437	8.23112	-2.23462	0.0576923	0.419343	-4.363
A0A087WYV9	0.194104	10.9551	2.23377	0.057767	0.419343	-4.36425
Q9UHA4	0.302968	11.1779	2.23326	0.0578126	0.419343	-4.365
O60674	0.437072	10.9669	2.23117	0.0579968	0.419343	-4.36806
P14406	0.638419	11.6763	2.23065	0.058043	0.419343	-4.36882
Q9GZY6	-0.45443	8.68944	-2.23029	0.0580753	0.419343	-4.36936
Q9H2D6	-0.231535	12.684	-2.22926	0.0581658	0.419343	-4.37085
B2RTS4	-0.278611	10.2097	-2.2289	0.0581981	0.419343	-4.37139
Q9BZ29	1.72255	6.03312	2.22748	0.0583242	0.419343	-4.37347
Q5NDL2	0.190922	11.8715	2.22735	0.0583361	0.419343	-4.37366
A0A0J9YXC7	-1.51973	9.43431	-2.22707	0.0583607	0.419343	-4.37407
A2BEK1	-0.187792	10.1076	-2.22541	0.0585086	0.419894	-4.3765
Q7Z333	0.325789	6.87776	2.22451	0.0585898	0.419965	-4.37783
O60220	0.232077	10.0019	2.22261	0.0587599	0.420673	-4.38061
Q9Y6H1	0.226724	9.34434	2.2185	0.0591298	0.422029	-4.38663
B4DN96	0.195673	8.2703	2.21843	0.0591357	0.422029	-4.38673
O15031	0.288024	14.1003	2.21811	0.0591642	0.422029	-4.38719
A0A024RBX6	0.237644	11.6917	2.21698	0.0592668	0.42214	-4.38885
Q8N108	-0.257682	9.24537	-2.21479	0.0594654	0.42214	-4.39206
Q9BQS8	-0.209954	13.8052	-2.21461	0.0594818	0.42214	-4.39232
Q9H2K8	0.283811	13.5431	2.21343	0.0595888	0.42214	-4.39405
Q8IVB4	0.217742	13.0585	2.21329	0.0596012	0.42214	-4.39425
P17813	-0.425944	11.9962	-2.2132	0.0596097	0.42214	-4.39438
O75503	0.229394	11.0535	2.21175	0.0597416	0.422231	-4.3965
Q96B54	-0.481798	7.4088	-2.21148	0.0597659	0.422231	-4.39689
A0A140VK27	0.289242	14.1798	2.20885	0.0600064	0.423268	-4.40074
Q9H930	-0.875649	10.1148	-2.20653	0.0602198	0.423268	-4.40414
Q14314	0.689169	8.86883	2.2032	0.0605263	0.423268	-4.40901
Q8IZ21	0.207499	10.0322	2.20312	0.0605341	0.423268	-4.40913
P62750	-0.500961	13.7729	-2.20301	0.0605439	0.423268	-4.40929
Q9H082	-0.264611	10.4322	-2.20295	0.0605496	0.423268	-4.40938
Q9H3M7	-0.47273	8.28731	-2.20264	0.0605782	0.423268	-4.40983
P62633	-1.05375	10.7367	-2.20229	0.0606108	0.423268	-4.41035
Q03405	-0.512717	12.1366	-2.20224	0.0606146	0.423268	-4.41041
O43592	0.265562	13.1584	2.20139	0.0606936	0.423268	-4.41166
Q86VP1	-0.317717	9.86041	-2.20101	0.0607293	0.423268	-4.41222
Q8IU85	0.296582	11.2745	2.20052	0.0607748	0.423268	-4.41294
Q9ULH1	-0.23066	13.7194	-2.19937	0.0608812	0.423468	-4.41461
Q9Y508	-0.198213	10.6054	-2.19825	0.0609852	0.423468	-4.41625
P22695	0.437724	13.852	2.19597	0.0611976	0.423468	-4.41958
B4DJ49	0.213949	8.07014	2.19587	0.0612074	0.423468	-4.41973
Q8NCE2	0.266755	12.3147	2.19585	0.0612094	0.423468	-4.41976
Q9UI08	0.279008	13.4293	2.19558	0.0612346	0.423468	-4.42016
A0A384MDY0	-0.29702	13.2252	-2.19357	0.0614227	0.42427	-4.42309
O43488	-0.470292	12.6294	-2.192	0.0615695	0.424786	-4.42538
Q9GZZ9	-0.259212	12.097	-2.19032	0.0617281	0.425382	-4.42784
Q6IB39	-0.395536	10.7857	-2.18878	0.0618726	0.4256	-4.43008
A0A140VK46	-0.536929	11.5101	-2.18845	0.0619042	0.4256	-4.43057
P25789	-0.656449	13.0945	-2.1842	0.0623067	0.427606	-4.43677
A0A0K0K1K4	-0.599658	12.9477	-2.18384	0.0623411	0.427606	-4.43729
Q13330	-0.255667	10.6194	-2.18209	0.0625077	0.427773	-4.43985
O75907	0.28498	10.0628	2.18188	0.0625282	0.427773	-4.44016
Q02750	-0.281644	12.1426	-2.18075	0.0626357	0.427773	-4.4418
Q9H0D6	0.272447	13.8994	2.18054	0.0626559	0.427773	-4.44211
Q8IYB8	0.271226	11.0773	2.1788	0.0628222	0.428413	-4.44465
P32519	0.225805	10.4402	2.17631	0.0630615	0.429547	-4.44828
Q99622	-0.379804	8.20655	-2.17517	0.0631716	0.429547	-4.44995
O60716	-0.264694	13.7532	-2.1748	0.0632073	0.429547	-4.45049
Q86Y39	0.480255	10.9076	2.17327	0.0633545	0.429714	-4.45272
Q9Y5J9	0.290546	10.8386	2.17303	0.0633777	0.429714	-4.45306
A0A024R755	-0.648841	11.2022	-2.17087	0.0635875	0.430155	-4.45622
P13861	-0.193326	13.6298	-2.16963	0.0637074	0.430155	-4.45802
Q8IWE5	0.16633	12.7765	2.16947	0.0637234	0.430155	-4.45826
P19447	-0.185371	11.779	-2.16868	0.0637997	0.430155	-4.45941
A0A024R2X2	-0.275883	10.5328	-2.1686	0.0638078	0.430155	-4.45953
P07355	0.203704	15.65	2.16358	0.0642987	0.432256	-4.46685
Q9BYI3	-0.286478	9.48227	-2.16357	0.0642991	0.432256	-4.46685
Q9NX57	-0.205825	10.7936	-2.16276	0.0643788	0.432256	-4.46804
Q15437	-0.229014	12.9704	-2.16241	0.0644129	0.432256	-4.46854
P26639	-0.235089	14.0945	-2.15862	0.0647869	0.433928	-4.47407
Q12851	0.202142	9.81521	2.15834	0.0648141	0.433928	-4.47447
P30273	-0.332417	11.7949	-2.15765	0.064883	0.433928	-4.47549
Q92968	0.280606	9.02278	2.15552	0.0650939	0.433929	-4.47858
Q9Y2I8	0.213341	12.7493	2.15544	0.0651019	0.433929	-4.4787
Q9HAS0	-0.174166	7.41999	-2.15536	0.0651099	0.433929	-4.47882
Q9P2W9	0.166442	11.8416	2.15468	0.0651778	0.433929	-4.47981
O95243	0.285266	10.3846	2.15199	0.0654455	0.434553	-4.48372
Q6ZVK8	-0.193854	9.85306	-2.15115	0.0655289	0.434553	-4.48494
Q6ZPD9	-0.207208	7.7974	-2.14847	0.065798	0.434553	-4.48885
Q99836	0.189688	12.0865	2.148	0.0658451	0.434553	-4.48953
P62745	-0.195295	9.35597	-2.14721	0.0659246	0.434553	-4.49068
Q6PCB5	0.199633	8.90719	2.14698	0.065947	0.434553	-4.49101
Q92562	0.310179	11.6393	2.14604	0.0660421	0.434553	-4.49238
D6R934	0.227996	9.97634	2.14601	0.0660447	0.434553	-4.49242
Q9BQF6	-0.341349	9.50803	-2.14583	0.0660633	0.434553	-4.49269
Q6FGY1	0.385412	12.9411	2.14567	0.0660796	0.434553	-4.49292
P09601	0.326215	13.0305	2.14564	0.0660827	0.434553	-4.49297
Q9NX14	0.776656	9.52373	2.14426	0.0662217	0.434982	-4.49497
Q8NC42	-0.200681	10.9607	-2.14338	0.0663107	0.435081	-4.49625
Q9BRX8	0.757135	12.4295	2.14016	0.0666365	0.436273	-4.50092
P61086	-0.18419	11.1778	-2.14013	0.0666404	0.436273	-4.50098
O14974	-0.164238	14.114	-2.13868	0.0667872	0.436748	-4.50308
Q9NQX4	0.243174	10.2706	2.13687	0.0669723	0.437473	-4.50571
O95817	-0.406875	12.7203	-2.1327	0.0673991	0.439772	-4.51176
Q15257	-0.195647	13.1832	-2.13141	0.0675321	0.439772	-4.51364
A0A678ZIC5	1.27895	9.38503	2.13125	0.0675482	0.439772	-4.51387
Q96MT1	-0.488327	9.83644	-2.12886	0.067795	0.440452	-4.51734
P60981	-0.277154	13.2111	-2.12879	0.0678021	0.440452	-4.51744
P29466	-0.234453	13.8701	-2.12662	0.0680271	0.441427	-4.5206
O75888	-0.514358	8.78062	-2.12373	0.0683277	0.44289	-4.52479
Q7Z7H5	0.236266	11.4068	2.12209	0.0684984	0.442921	-4.52717
P26599	0.167504	13.7842	2.12115	0.0685973	0.442921	-4.52854
Q8TBC4	-0.202138	12.3392	-2.12095	0.0686176	0.442921	-4.52882
Q16514	0.265439	7.44874	2.12038	0.0686776	0.442921	-4.52965
O60427	0.578239	10.3909	2.12008	0.0687085	0.442921	-4.53008
Q9BTU6	0.296144	13.8949	2.11935	0.0687851	0.442931	-4.53114
P33527	0.25388	13.9496	2.1168	0.0690534	0.444173	-4.53485
P42229	0.235481	13.9678	2.11496	0.0692476	0.444937	-4.53752
I3L4N8	-0.61629	9.71085	-2.11027	0.0697445	0.447551	-4.54432
Q49A26	0.214832	12.7572	2.1083	0.0699539	0.447551	-4.54717
P02533	1.13002	11.5726	2.10726	0.0700652	0.447551	-4.54868
A0A140VJL6	-0.193056	12.526	-2.10719	0.0700724	0.447551	-4.54877
Q9H4L7	-0.175429	10.2067	-2.10709	0.070083	0.447551	-4.54892
P60033	0.479613	11.1099	2.10619	0.0701789	0.447551	-4.55022
P21926	0.876419	11.1911	2.10613	0.0701862	0.447551	-4.55032
Q9BTA9	0.214246	9.83844	2.10179	0.0706513	0.45003	-4.55659
Q08334	-0.410008	9.48972	-2.09991	0.0708538	0.450832	-4.55931
O75414	0.224547	9.24324	2.09682	0.0711889	0.451899	-4.56379
Q9BQ48	0.303566	9.12881	2.09602	0.0712757	0.451899	-4.56495
O95786	-0.312886	13.5305	-2.09506	0.0713794	0.451899	-4.56633
Q15120	0.215825	11.3163	2.095	0.0713863	0.451899	-4.56642
Q9Y3B7	0.216707	11.2521	2.09483	0.0714049	0.451899	-4.56667
P15822	0.196973	10.4957	2.09361	0.0715376	0.452253	-4.56843
Q92539	-0.267581	9.48647	-2.09148	0.0717705	0.452796	-4.57151
P42338	-0.226329	11.3731	-2.09091	0.071833	0.452796	-4.57234
A0A0S2Z5M8	0.202352	10.5245	2.09071	0.0718541	0.452796	-4.57262
Q13451	0.174847	14.1806	2.08861	0.0720851	0.453291	-4.57566
Q9NXV6	0.347532	12.8596	2.08859	0.0720865	0.453291	-4.57568
Q5SSJ5	-0.2912	13.9965	-2.08778	0.0721765	0.453373	-4.57686
Q6P1M0	0.154423	11.6379	2.08391	0.0726033	0.45504	-4.58246
A4D1U4	-0.265314	9.08148	-2.0837	0.0726257	0.45504	-4.58275
Q9Y394	0.194995	13.0801	2.08327	0.0726736	0.45504	-4.58337
A0A0B4J2A0	-0.309174	11.5991	-2.08177	0.07284	0.455365	-4.58554
A0A024R5P1	-0.232768	14.2887	-2.08108	0.0729165	0.455365	-4.58654
Q96P47	0.199026	11.9399	2.08065	0.0729641	0.455365	-4.58716
Q8NE86	0.489967	10.7435	2.07898	0.0731499	0.455365	-4.58957
Q86YB7	-0.250144	10.6321	-2.07876	0.073175	0.455365	-4.58989
Q8WVE6	0.395081	8.87269	2.07863	0.0731892	0.455365	-4.59008
Q8N5G2	-0.194159	10.2645	-2.07745	0.0733212	0.455705	-4.59179
Q96PZ0	0.370768	9.9874	2.07344	0.0737699	0.457948	-4.59757
A0A0S2Z2Z6	-0.709212	14.2569	-2.07177	0.073958	0.457948	-4.59998
Q03169	0.33657	13.7201	2.07152	0.0739858	0.457948	-4.60033
A0A024RDL8	-0.216885	12.4422	-2.07146	0.073993	0.457948	-4.60043
O43312	0.343256	13.2293	2.06779	0.0744077	0.459687	-4.60572
Q9Y232	0.160575	9.46795	2.06702	0.0744943	0.459687	-4.60682
O00534	0.255496	13.1475	2.06625	0.0745821	0.459687	-4.60794
P49257	0.235717	13.826	2.06622	0.0745859	0.459687	-4.60798
Q5T5C0	-0.285975	6.80306	-2.06248	0.0750119	0.460929	-4.61338
Q5T0D9	0.250027	10.1608	2.06106	0.0751738	0.460929	-4.61542
Q9UGU5	0.188678	8.14686	2.06089	0.0751938	0.460929	-4.61567
Q8TEV9	-0.174902	11.8939	-2.06057	0.0752305	0.460929	-4.61613
P10644	-0.197733	13.2673	-2.06003	0.0752918	0.460929	-4.6169
O95036	-0.815216	9.80674	-2.05996	0.0752997	0.460929	-4.617
A0A0S2Z4R1	-0.181102	14.643	-2.05965	0.0753351	0.460929	-4.61744
Q9BVJ7	-0.508861	11.4166	-2.0589	0.0754212	0.460977	-4.61852
Q86TI0	0.518023	10.5164	2.05514	0.0758541	0.461172	-4.62394
O14929	-0.234995	12.0027	-2.05482	0.0758912	0.461172	-4.6244
P35219	-0.278956	10.1649	-2.05481	0.0758922	0.461172	-4.62441
P00505	-0.351574	13.8438	-2.05418	0.0759654	0.461172	-4.62532
O95167	0.541859	10.9117	2.05371	0.0760202	0.461172	-4.62601
Q6ZS11	-0.307517	7.79247	-2.05343	0.0760526	0.461172	-4.62641
Q92625	-0.189149	12.8146	-2.05331	0.0760663	0.461172	-4.62658
Q92844	-0.212814	12.2033	-2.05304	0.0760978	0.461172	-4.62697
Q14596	-0.220059	10.0431	-2.05252	0.0761575	0.461172	-4.62771
P47712	-0.175942	12.0757	-2.05139	0.0762889	0.461493	-4.62934
A0A024R7N1	-0.189179	12.9914	-2.04937	0.0765236	0.462438	-4.63225
Q9BTY2	-0.708784	13.2167	-2.04671	0.0768342	0.463839	-4.63607
Q9NRF9	0.482043	8.53612	2.04529	0.0770004	0.464367	-4.63812
B9EEN6	1.17577	9.06849	2.04365	0.0771925	0.464553	-4.64047
Q9GZN8	0.467437	11.2058	2.04334	0.0772294	0.464553	-4.64092
Q9Y6R7	0.740428	10.4918	2.04301	0.0772678	0.464553	-4.64139
I3L4Y1	0.184545	11.8701	2.04164	0.0774292	0.464993	-4.64336
A0A024RBH0	-0.205383	10.6155	-2.04105	0.0774988	0.464993	-4.64421
Q8NCL4	-0.228099	11.1311	-2.03966	0.0776629	0.465053	-4.64621
P53597	0.236213	13.0768	2.03963	0.0776666	0.465053	-4.64625
O14521	0.600353	8.96749	2.03729	0.0779433	0.465373	-4.64961
Q86UX7	0.198742	14.6619	2.03602	0.0780941	0.465373	-4.65143
P23434	-0.486406	9.90116	-2.03523	0.0781884	0.465373	-4.65257
Q9BUT1	-0.323433	11.8243	-2.03456	0.0782681	0.465373	-4.65353
Q8TBN0	-0.272194	12.7705	-2.03447	0.0782788	0.465373	-4.65366
Q96EV2	0.36514	9.40516	2.03436	0.0782922	0.465373	-4.65383
Q96M96	-0.326282	11.0666	-2.03294	0.0784615	0.465373	-4.65586
P52824	-0.342533	9.29512	-2.03269	0.0784915	0.465373	-4.65622
O00571	-0.181128	14.4356	-2.03252	0.0785112	0.465373	-4.65646
Q6YHK3	0.423285	12.1416	2.0322	0.0785492	0.465373	-4.65692
Q8IWV7	-0.219555	11.3351	-2.03095	0.0786992	0.465373	-4.65872
A0A024QZF6	0.333401	8.94048	2.03064	0.0787367	0.465373	-4.65917
O43772	0.440956	12.5765	2.02953	0.0788688	0.465373	-4.66075
Q5TBB1	0.241362	11.1268	2.02863	0.0789776	0.465373	-4.66205
Q16181	-0.198724	14.0466	-2.02799	0.0790543	0.465373	-4.66297
Q15363	0.309581	13.3692	2.02781	0.0790753	0.465373	-4.66322
O00231	-0.174163	14.0536	-2.02762	0.0790982	0.465373	-4.66349
Q2TAA5	-0.344179	11.1002	-2.02623	0.0792658	0.465373	-4.66548
A0A024R3V7	-0.220838	11.0248	-2.02601	0.0792928	0.465373	-4.66581
P61421	0.200421	13.4172	2.02532	0.0793759	0.465373	-4.66679
A0A2X0SFF2	-0.313576	12.1364	-2.02474	0.0794455	0.465373	-4.66762
Q9H1A3	-0.251867	8.79774	-2.02411	0.0795215	0.465373	-4.66852
Q9NWV4	0.220419	12.404	2.02399	0.0795368	0.465373	-4.6687
Q5BKZ1	-0.24831	10.7941	-2.02237	0.0797324	0.466055	-4.67102
Q8NCF5	0.354088	9.76683	2.02006	0.0800129	0.466793	-4.67433
Q9Y5W9	0.255584	11.3522	2.02003	0.0800171	0.466793	-4.67438
A0A384P5K2	-0.673116	12.7435	-2.01628	0.0804743	0.468512	-4.67975
Q12899	-0.164524	11.6356	-2.01564	0.080553	0.468512	-4.68067
Q9NS69	0.695892	9.84366	2.01442	0.0807021	0.468512	-4.68241
P09132	0.151802	11.6401	2.01398	0.0807569	0.468512	-4.68305
O60547	0.22992	11.417	2.01391	0.0807653	0.468512	-4.68315
O15117	0.232054	13.0905	2.01367	0.0807943	0.468512	-4.68348
A0A140VJP8	-1.48934	10.7831	-2.01178	0.0810274	0.468512	-4.6862
Q8WYP5	-0.248984	12.3081	-2.01087	0.0811397	0.468512	-4.6875
O43324	-0.240695	12.0617	-2.01069	0.0811612	0.468512	-4.68775
Q96QR8	-0.205979	11.8824	-2.01014	0.0812292	0.468512	-4.68854
P24666	0.197866	11.8331	2.00987	0.0812629	0.468512	-4.68893
A0A024RD30	-0.271444	9.80143	-2.00984	0.0812661	0.468512	-4.68897
A0A024R9G3	0.233859	10.712	2.00723	0.0815894	0.469917	-4.6927
Q96AB3	-0.321089	10.2076	-2.00609	0.0817304	0.470226	-4.69433
Q7Z2W9	0.396133	9.56312	2.00453	0.0819253	0.470226	-4.69657
Q5R3I4	0.348556	8.6031	2.00402	0.0819887	0.470226	-4.6973
P51948	0.190371	10.5387	2.00264	0.0821607	0.470226	-4.69927
Q8TDH9	0.265591	10.6611	2.00197	0.0822448	0.470226	-4.70023
P60520	-0.34653	9.95024	-2.00155	0.0822969	0.470226	-4.70083
Q8TBE9	0.176702	9.49385	2.00149	0.0823039	0.470226	-4.70091
Q9BTM1	-1.00484	8.97905	-2.00115	0.082347	0.470226	-4.7014
K7WVJ5	0.34866	12.3418	2.00012	0.0824762	0.470226	-4.70287
P15260	-0.207986	11.1051	-1.9997	0.0825282	0.470226	-4.70347
A0A024RCB3	0.465512	10.6128	1.99962	0.0825382	0.470226	-4.70358
Q07954	0.260317	15.7636	1.99906	0.0826082	0.470226	-4.70438
B4DDB3	-0.177443	9.79412	-1.99849	0.0826807	0.470226	-4.7052
Q96PP8	-0.189669	9.38778	-1.99605	0.0829879	0.471519	-4.70869
Q9Y259	0.235774	11.4356	1.99528	0.0830852	0.471616	-4.70979
Q8IZ73	0.245332	8.08308	1.9901	0.0837411	0.473809	-4.71718
A0A024R573	0.330248	11.6092	1.98984	0.0837737	0.473809	-4.71755
Q96JX3	0.223704	10.4888	1.98979	0.0837807	0.473809	-4.71763
Q32P41	0.191699	11.1511	1.98948	0.0838196	0.473809	-4.71806
Q9BPW9	0.789583	7.82472	1.98852	0.0839427	0.473809	-4.71944
O14841	0.226019	12.9269	1.98843	0.0839539	0.473809	-4.71957
Q15654	-0.211258	10.7924	-1.98731	0.0840967	0.474161	-4.72116
Q16719	0.257954	14.2665	1.9864	0.0842132	0.474364	-4.72246
Q9NX08	0.16706	12.0487	1.98433	0.0844783	0.474792	-4.72541
Q5JU69	-0.213424	9.88125	-1.98355	0.0845779	0.474792	-4.72652
D7RF68	0.20886	11.8364	1.98295	0.084655	0.474792	-4.72737
Q9NW97	0.230292	10.0545	1.98282	0.0846717	0.474792	-4.72756
Q13822	-0.452867	9.79863	-1.98205	0.0847708	0.474792	-4.72866
F8VQZ7	-0.216243	12.422	-1.98204	0.0847727	0.474792	-4.72868
Q8WTT2	0.289215	11.692	1.98042	0.0849815	0.475112	-4.73099
D3DTH7	-0.666146	8.01312	-1.9787	0.0852028	0.475112	-4.73343
A0A384NL93	0.61448	13.152	1.97863	0.0852129	0.475112	-4.73354
Q9NP64	0.237426	9.87006	1.97853	0.0852256	0.475112	-4.73368
A0A0S2Z4Y4	0.213357	13.1572	1.97739	0.0853734	0.475112	-4.73531
A0A024RB33	-0.362458	7.72665	-1.97728	0.0853867	0.475112	-4.73545
P78556	-0.308541	9.50191	-1.97675	0.085456	0.475112	-4.73621
Q3KQV9	-0.259798	12.9572	-1.97618	0.0855301	0.475112	-4.73703
A0A384NY87	0.173727	13.9594	1.9752	0.0856573	0.475112	-4.73842
A0A0S2Z4T1	0.22018	9.69022	1.9747	0.0857221	0.475112	-4.73913
Q6UUV7	0.268067	6.15049	1.9742	0.085788	0.475112	-4.73985
Q86X55	0.208196	12.6619	1.97412	0.0857975	0.475112	-4.73995
Q9BXK5	0.197045	12.0514	1.97346	0.0858843	0.475146	-4.7409
O14925	0.375697	10.4071	1.97243	0.0860178	0.475438	-4.74236
A0A2R8Y566	-0.18402	12.5308	-1.97081	0.0862294	0.476161	-4.74466
Q15942	-0.347101	13.4563	-1.96876	0.0864989	0.477202	-4.74759
S4R3N1	-0.184083	11.0132	-1.96664	0.0867777	0.477722	-4.7506
Q9H9B4	0.436336	9.47687	1.9663	0.0868221	0.477722	-4.75108
Q9BUP3	0.285888	12.3032	1.96619	0.0868364	0.477722	-4.75124
A0A024R5S4	-0.170426	12.6945	-1.96423	0.0870951	0.477839	-4.75402
P05362	-0.236937	13.6812	-1.96377	0.0871563	0.477839	-4.75468
Q15554	0.170509	10.9638	1.96373	0.0871609	0.477839	-4.75473
A8K517	-0.341345	12.0477	-1.96357	0.0871822	0.477839	-4.75496
Q8IWP9	0.190517	10.0539	1.96214	0.0873723	0.477861	-4.757
O75691	0.316597	7.7928	1.96207	0.0873818	0.477861	-4.7571
H7C1U3	-0.215692	9.51118	-1.96171	0.0874295	0.477861	-4.75761
P02462	-1.19012	9.9628	-1.96044	0.0875979	0.477942	-4.75942
Q5TFE4	-0.345354	13.2165	-1.96037	0.0876064	0.477942	-4.75951
Q9P0J0	0.585272	12.0841	1.95941	0.0877348	0.478086	-4.76088
Q96GK7	0.179112	11.0876	1.95851	0.0878539	0.478086	-4.76215
Q9Y312	-0.176433	10.8712	-1.95798	0.0879255	0.478086	-4.76291
Q13643	-0.308001	9.86656	-1.95756	0.0879807	0.478086	-4.7635
P63098	-0.548691	10.0814	-1.95641	0.0881345	0.478086	-4.76513
O95759	-0.299417	9.28573	-1.95589	0.0882039	0.478086	-4.76587
Q9BQG0	0.273926	12.8575	1.9548	0.0883503	0.478086	-4.76742
Q13443	0.188783	13.2216	1.95465	0.0883701	0.478086	-4.76763
P61599	0.292751	9.13062	1.95465	0.0883708	0.478086	-4.76764
Q9Y3B2	0.21157	10.0454	1.9541	0.0884443	0.478086	-4.76842
Q8NI60	0.254737	10.7046	1.95277	0.0886228	0.478548	-4.7703
Q15293	-0.467709	12.1821	-1.95158	0.0887831	0.478548	-4.77199
A0A140VK09	0.403644	11.1118	1.95093	0.0888698	0.478548	-4.77291
P53007	0.330129	12.0016	1.95066	0.0889061	0.478548	-4.77329
P62072	0.264426	11.7234	1.95018	0.0889717	0.478548	-4.77398
Q86WU2	0.26434	9.6876	1.94984	0.089017	0.478548	-4.77446
P61513	-0.19276	11.8959	-1.94744	0.0893424	0.479152	-4.77787
Q7Z7L1	-0.234407	11.9359	-1.94597	0.0895409	0.479152	-4.77994
Q9HD26	0.1963	11.0572	1.94577	0.089569	0.479152	-4.78024
Q13618	-0.160933	13.9345	-1.94546	0.0896111	0.479152	-4.78068
B4DQ92	-0.500507	9.90283	-1.94545	0.0896119	0.479152	-4.78068
Q01469	0.601521	14.243	1.94541	0.0896173	0.479152	-4.78074
P48454	-0.395359	9.28544	-1.94175	0.0901156	0.481379	-4.78592
A0A024RBC5	0.195909	13.8467	1.93878	0.0905222	0.482543	-4.79013
B4DZC9	-0.342711	7.8372	-1.93847	0.0905649	0.482543	-4.79057
H0YIV9	0.267153	9.5154	1.93837	0.0905791	0.482543	-4.79072
A0A024RAN2	0.202412	10.0988	1.93682	0.0907917	0.483184	-4.79291
Q13907	0.209277	12.9388	1.9363	0.0908636	0.483184	-4.79365
P47985	0.386159	12.1052	1.93432	0.0911357	0.484056	-4.79644
Q9H9Y6	-0.248507	10.0113	-1.93355	0.0912431	0.484056	-4.79754
Q6ZN54	-0.412754	8.91597	-1.93294	0.0913271	0.484056	-4.7984
Q8N392	-0.226456	13.8626	-1.93225	0.0914226	0.484056	-4.79937
Q567U6	-0.15137	13.9064	-1.93214	0.0914383	0.484056	-4.79953
P13686	0.778215	10.4638	1.93153	0.0915228	0.484069	-4.8004
Q9Y6I4	-0.184145	10.6963	-1.93053	0.0916606	0.484243	-4.8018
P26572	0.170251	12.1043	1.9301	0.0917202	0.484243	-4.80241
O43572	-0.154731	12.3454	-1.92911	0.091859	0.484292	-4.80382
Q9P2F8	-0.175348	10.7619	-1.92886	0.0918938	0.484292	-4.80417
Q9BX95	0.22091	11.2994	1.92492	0.0924437	0.486163	-4.80974
Q702N8	-0.782604	9.32247	-1.92487	0.0924506	0.486163	-4.80981
P07711	-0.228217	13.2127	-1.92454	0.0924964	0.486163	-4.81027
A0A0S2Z502	0.554252	9.38427	1.92311	0.0926978	0.486362	-4.8123
O95236	0.604583	10.906	1.92309	0.0926993	0.486362	-4.81231
V9HWJ1	-0.161084	13.2949	-1.92156	0.0929152	0.487061	-4.81448
P43250	0.17522	9.24396	1.91989	0.0931504	0.487504	-4.81684
Q86TI2	0.15638	12.6757	1.91978	0.0931653	0.487504	-4.81699
Q9H497	0.419525	11.1113	1.9181	0.0934034	0.488317	-4.81937
P23219	-0.335238	12.2967	-1.91663	0.0936116	0.488596	-4.82144
P51668	-0.298505	9.68382	-1.91655	0.0936227	0.488596	-4.82155
Q99496	-0.166519	10.039	-1.91545	0.0937787	0.488977	-4.8231
Q9BYD3	0.210031	10.9429	1.91442	0.0939244	0.489304	-4.82455
O14530	-0.223145	11.0659	-1.91268	0.0941727	0.48951	-4.82701
Q8N884	-0.403874	10.463	-1.91149	0.0943419	0.48951	-4.82868
P13010	0.14209	15.2754	1.91149	0.0943427	0.48951	-4.82869
Q5JSZ5	-0.182567	10.2835	-1.91122	0.0943801	0.48951	-4.82906
Q9C002	-0.821818	11.2733	-1.91071	0.094454	0.48951	-4.82979
Q15005	0.160976	13.0768	1.91065	0.0944624	0.48951	-4.82987
Q8IXH7	0.157866	11.0466	1.90947	0.0946306	0.489594	-4.83153
Q9HC52	-0.317996	9.23149	-1.90916	0.0946758	0.489594	-4.83197
A0A024R7I4	0.198751	9.54179	1.90853	0.0947656	0.489594	-4.83285
P49643	-0.431725	9.61091	-1.90821	0.0948111	0.489594	-4.8333
Q86W50	-0.232567	9.45369	-1.90664	0.0950373	0.489914	-4.83552
A0A024R7G7	0.224773	9.02354	1.90622	0.0950976	0.489914	-4.83611
P98082	0.240316	14.7776	1.90605	0.0951225	0.489914	-4.83635
P39656	0.209604	13.2263	1.90357	0.0954803	0.491328	-4.83985
Q04323	-0.175223	11.5399	-1.90288	0.0955797	0.49141	-4.84081
Q92902	0.196959	7.73058	1.90106	0.0958432	0.492244	-4.84337
Q13542	-0.545571	6.75479	-1.9006	0.095909	0.492244	-4.84401
Q9NR30	-0.642104	13.3604	-1.89908	0.0961309	0.492612	-4.84616
Q8N9M1	-0.218647	9.995	-1.89895	0.0961486	0.492612	-4.84633
O95298	0.456116	11.9545	1.89838	0.0962316	0.492612	-4.84714
P08574	0.532527	11.3866	1.89719	0.0964053	0.493073	-4.84881
Q6YN16	0.269584	13.5674	1.89635	0.0965285	0.493275	-4.85
P40939	0.168133	15.3427	1.89296	0.0970239	0.495207	-4.85476
P07305	-0.584201	14.5327	-1.89179	0.0971951	0.495207	-4.8564
Q9H993	-0.214181	13.2888	-1.89172	0.0972065	0.495207	-4.8565
Q9GZP9	-0.27618	8.81232	-1.89147	0.0972429	0.495207	-4.85685
P15927	0.185975	11.9858	1.89067	0.0973602	0.495377	-4.85797
Q5VV42	-0.173289	9.80434	-1.88975	0.097496	0.49552	-4.85927
P08754	0.227088	11.9866	1.88737	0.0978475	0.49552	-4.86261
Q6UWU4	-0.250105	9.80149	-1.88709	0.0978882	0.49552	-4.863
Q8WZ82	-0.316383	10.6718	-1.8867	0.097947	0.49552	-4.86355
P05023	0.221527	15.1607	1.8866	0.0979618	0.49552	-4.86369
Q9NTJ4	-0.228834	12.6116	-1.88639	0.0979921	0.49552	-4.86398
O95613	-0.258518	10.9861	-1.88561	0.0981078	0.49552	-4.86508
Q969X0	0.277885	10.7027	1.88528	0.098157	0.49552	-4.86554
P00441	0.162001	13.5538	1.88481	0.0982262	0.49552	-4.8662
Q9Y605	-0.234039	8.31704	-1.88408	0.0983358	0.49552	-4.86723
A0A024R0F6	0.24493	12.4059	1.88387	0.0983665	0.49552	-4.86752
Q9H061	0.230411	11.3436	1.88341	0.0984353	0.49552	-4.86817
A1L390	0.31472	9.03365	1.8831	0.0984816	0.49552	-4.86861
P17568	0.40024	11.9468	1.88125	0.0987569	0.496083	-4.8712
Q6ZW49	-0.204013	9.52413	-1.88088	0.0988116	0.496083	-4.87171
Q9UNZ5	-0.51422	12.247	-1.88065	0.0988462	0.496083	-4.87204
A0A024R5Z9	-0.232351	10.5197	-1.87824	0.0992064	0.496331	-4.87541
P83111	0.193298	14.0042	1.87782	0.0992703	0.496331	-4.87601
A0AV96	0.238113	12.5967	1.87741	0.0993312	0.496331	-4.87658
Q6FIC5	0.175626	13.3896	1.87712	0.0993739	0.496331	-4.87697
A0A024RDY0	-0.223615	14.0966	-1.87679	0.0994239	0.496331	-4.87744
Q96A25	-0.340725	10.3533	-1.8758	0.0995735	0.496331	-4.87884
Q9P1Z2	-0.235763	7.6483	-1.87554	0.099612	0.496331	-4.87919
P15144	-0.53984	13.3374	-1.87415	0.0998207	0.496331	-4.88113
Q5TEJ8	-0.256636	12.8187	-1.8741	0.0998282	0.496331	-4.8812
P20591	-0.621335	14.0672	-1.87354	0.0999134	0.496331	-4.88199
Q96BQ5	-0.386098	8.59646	-1.87321	0.0999627	0.496331	-4.88245
P52701	-0.17115	11.3008	-1.87287	0.100015	0.496331	-4.88293
Q5T6F2	0.270872	10.8849	1.87274	0.100034	0.496331	-4.88311
Q8NBL1	0.309387	11.5653	1.87247	0.100075	0.496331	-4.88349
A0A1W2PPS1	0.280797	10.2776	1.87189	0.100163	0.49635	-4.88431
Q8TCU6	-0.179122	13.9341	-1.86912	0.100582	0.498008	-4.88818
Q9UHY1	-0.161542	12.2116	-1.86654	0.100975	0.499507	-4.89179
Q9NPB8	-0.257549	10.2749	-1.86496	0.101216	0.499507	-4.89399
O15381	-0.280156	8.01375	-1.86469	0.101257	0.499507	-4.89437
O75886	-0.140405	12.964	-1.86452	0.101283	0.499507	-4.8946
Q99584	-0.504275	11.1265	-1.86414	0.101341	0.499507	-4.89514
Q8ND24	-0.168563	11.6541	-1.8638	0.101393	0.499507	-4.89562
B4DNR0	-0.385767	8.8608	-1.86314	0.101495	0.499588	-4.89654
P08729	-1.05532	11.7762	-1.86152	0.101743	0.500169	-4.8988
P31930	0.443798	13.0651	1.86114	0.101802	0.500169	-4.89934
P14854	0.36728	11.4235	1.86071	0.101867	0.500169	-4.89993
P25105	-0.353361	9.02341	-1.86011	0.10196	0.500207	-4.90078
O43914	-0.301442	10.4383	-1.85861	0.102191	0.500524	-4.90287
O94876	0.194738	9.69862	1.85852	0.102205	0.500524	-4.90299
Q9Y4F3	-0.572896	8.57496	-1.85803	0.102279	0.500524	-4.90367
Q9UL63	-0.219102	10.3117	-1.85733	0.102389	0.500643	-4.90466
Q9C005	0.268937	10.9947	1.85538	0.102689	0.501696	-4.90737
Q15738	0.200314	11.9231	1.85283	0.103086	0.503217	-4.91094
P55084	0.178037	14.7226	1.85137	0.103312	0.503904	-4.91296
Q86YT6	-0.18576	10.6545	-1.85068	0.10342	0.504012	-4.91393
Q7RTS9	0.207391	9.4938	1.84936	0.103627	0.504602	-4.91577
Q92544	0.321603	12.685	1.84846	0.103767	0.504849	-4.91703
Q9BZL4	-0.16795	12.3951	-1.84773	0.103882	0.504849	-4.91804
A0A024R0V4	-0.227634	13.9279	-1.84739	0.103934	0.504849	-4.91851
Q8TCJ2	0.178982	11.7004	1.84659	0.104061	0.504954	-4.91963
Q15080	-0.293994	13.3179	-1.84547	0.104236	0.504954	-4.92119
B2R4R9	0.274486	11.4532	1.84468	0.104361	0.504954	-4.92229
Q96H20	-0.16958	12.0078	-1.84412	0.104448	0.504954	-4.92306
P56537	-0.221437	11.1399	-1.84404	0.104461	0.504954	-4.92318
Q8N5B7	-0.254807	9.69182	-1.84347	0.104551	0.504954	-4.92398
Q9NQT4	-0.202431	9.13656	-1.84298	0.104628	0.504954	-4.92465
Q8TF01	-0.312533	8.31953	-1.84285	0.104649	0.504954	-4.92484
B4DVA7	0.236795	14.4416	1.84226	0.104741	0.504954	-4.92565
P42167	0.202759	12.9596	1.84181	0.104813	0.504954	-4.92629
Q8WUW1	0.22602	11.8214	1.84122	0.104906	0.50499	-4.92711
V9HWB5	-0.43357	11.6914	-1.83901	0.105255	0.506192	-4.93017
Q96NC0	0.199506	11.3534	1.83856	0.105328	0.506192	-4.93081
Q96MH6	-0.254748	10.8788	-1.83738	0.105515	0.506461	-4.93245
Q69YN2	0.160402	12.0609	1.83712	0.105556	0.506461	-4.9328
Q6FGT0	-1.03763	8.7186	-1.83621	0.105701	0.506745	-4.93407
Q9NVV4	0.25231	11.0378	1.83444	0.105984	0.507688	-4.93654
A7E2V4	-0.198571	11.6002	-1.83171	0.10642	0.509364	-4.94033
Q8NEU8	-0.193678	13.5402	-1.83014	0.106672	0.509924	-4.9425
Q9UHI6	-0.292947	8.88996	-1.82891	0.10687	0.509924	-4.94422
O60613	0.184447	11.4442	1.82841	0.10695	0.509924	-4.94491
A0A140VKA9	0.189184	12.4618	1.8281	0.107001	0.509924	-4.94534
Q9Y2E5	0.297181	11.1244	1.82776	0.107054	0.509924	-4.9458
Q13356	0.175013	9.74831	1.82687	0.107198	0.509924	-4.94704
O94913	0.173325	11.7388	1.82574	0.107381	0.509924	-4.94861
Q9P278	0.226759	9.17956	1.82572	0.107384	0.509924	-4.94864
Q9UBQ7	-0.148414	13.3379	-1.82545	0.107428	0.509924	-4.94902
O95139	0.413943	11.909	1.82539	0.107437	0.509924	-4.94909
O60888	-0.303648	11.6024	-1.82428	0.107617	0.509924	-4.95063
O76021	-0.354386	13.6456	-1.82366	0.107717	0.509924	-4.95149
Q08257	-0.441381	12.8713	-1.82338	0.107763	0.509924	-4.95188
B4E2L0	-0.182045	10.1844	-1.82333	0.107771	0.509924	-4.95195
B4E321	-0.287155	10.3798	-1.82293	0.107835	0.509924	-4.9525
P09769	0.351145	12.838	1.82224	0.107948	0.510047	-4.95346
Q6FI23	-0.168924	12.6339	-1.82154	0.108061	0.510174	-4.95443
Q7Z5R6	0.158069	12.4218	1.82092	0.108162	0.510242	-4.95529
A0A5E4	-0.307133	10.2452	-1.81986	0.108335	0.510648	-4.95676
O43674	0.572548	11.7352	1.819	0.108476	0.510905	-4.95796
Q96DF8	0.2549	8.18306	1.81844	0.108567	0.510924	-4.95873
Q96FZ7	-0.158715	10.9657	-1.81603	0.108961	0.512219	-4.96206
P23193	0.151464	13.2677	1.81523	0.109093	0.512219	-4.96318
Q9UMX5	0.247675	11.5854	1.81468	0.109183	0.512219	-4.96394
P48556	-0.236224	12.4995	-1.81463	0.109191	0.512219	-4.964
Q96K19	-0.297654	10.7478	-1.81365	0.109352	0.512219	-4.96536
P14324	0.215395	12.5052	1.81323	0.109421	0.512219	-4.96594
Q07666	0.179385	12.6728	1.81295	0.109468	0.512219	-4.96633
O43150	0.178488	10.661	1.81252	0.109538	0.512219	-4.96692
Q8TEM1	-0.237881	11.3381	-1.81149	0.109709	0.512611	-4.96835
Q13153	0.225544	12.1892	1.81039	0.10989	0.51305	-4.96987
P18433	-0.178509	10.8168	-1.80872	0.110167	0.513223	-4.97218
Q9NRD1	-0.41755	11.1929	-1.80789	0.110303	0.513223	-4.97332
Q9Y673	0.16896	12.2781	1.80716	0.110424	0.513223	-4.97433
Q5VUU6	0.210302	14.022	1.80704	0.110444	0.513223	-4.97449
A0A024QZC1	-0.349228	11.2885	-1.80701	0.11045	0.513223	-4.97454
P09104	-0.397315	10.12	-1.80669	0.110503	0.513223	-4.97499
P33176	-0.153441	15.1469	-1.80597	0.110623	0.513223	-4.97598
Q96N66	0.260412	12.4007	1.80596	0.110623	0.513223	-4.97598
Q9Y3A6	0.395472	12.0947	1.80425	0.110908	0.51414	-4.97835
I3L2J0	0.230117	11.0196	1.80236	0.111225	0.514762	-4.98096
O96007	-0.235784	9.66127	-1.80234	0.111228	0.514762	-4.98099
O75947	0.256927	14.13	1.80188	0.111305	0.514762	-4.98162
Q96CP2	0.251502	8.95775	1.80034	0.111562	0.515547	-4.98374
Q9P0M9	0.167875	10.6567	1.7984	0.111888	0.516651	-4.98643
P19838	-0.16499	14.076	-1.79765	0.112014	0.516672	-4.98746
Q9NXR1	-0.249784	11.1485	-1.79698	0.112128	0.516672	-4.98839
Q02790	-0.188909	14.0643	-1.79681	0.112156	0.516672	-4.98862
Q9UNF1	-0.19382	12.7572	-1.79575	0.112335	0.517092	-4.99008
Q8WWQ0	-0.34772	10.311	-1.79311	0.112781	0.51874	-4.99372
Q6PUJ7	0.376623	13.5948	1.79144	0.113065	0.519409	-4.99603
O15446	0.211877	10.0679	1.79108	0.113126	0.519409	-4.99652
P62136	-0.357934	13.6304	-1.79032	0.113254	0.519409	-4.99756
A6NC98	-0.241037	11.2221	-1.79	0.113309	0.519409	-4.998
P17275	-0.251417	10.3659	-1.7892	0.113446	0.519409	-4.99911
Q6ZUJ8	-0.301723	14.0011	-1.78914	0.113455	0.519409	-4.99919
A0A140VJS0	-0.184999	12.7381	-1.78811	0.11363	0.519805	-5.0006
P14316	0.202921	11.0761	1.78671	0.11387	0.519868	-5.00253
Q13469	0.267723	12.1965	1.78647	0.11391	0.519868	-5.00286
Q9P0P8	0.135362	10.3245	1.78607	0.11398	0.519868	-5.00342
P21333	-0.24136	16.9972	-1.78529	0.114112	0.519868	-5.00448
P00491	-0.409898	13.3926	-1.78524	0.114121	0.519868	-5.00455
P27361	0.147016	12.6115	1.78472	0.11421	0.519868	-5.00526
Q96HY7	-0.249386	12.5542	-1.78419	0.114301	0.519868	-5.00599
P61201	-0.184688	13.3324	-1.78344	0.114429	0.519868	-5.00702
Q5T1M5	0.199198	14.6791	1.78236	0.114616	0.519868	-5.00852
D3DX93	0.15522	13.8039	1.78171	0.114727	0.519868	-5.0094
O75439	0.206198	12.7753	1.78166	0.114736	0.519868	-5.00947
A0A024RD35	0.301933	9.17324	1.78147	0.11477	0.519868	-5.00974
P05165	0.163823	13.353	1.78134	0.114791	0.519868	-5.00991
A0A024R8M0	0.198228	13.4241	1.77992	0.115036	0.520205	-5.01187
P62995	-0.545129	10.8859	-1.77989	0.115042	0.520205	-5.01191
A0A024R6Y8	0.452644	10.07	1.77903	0.115191	0.520478	-5.01309
Q9Y5L0	0.228854	12.7441	1.77767	0.115426	0.52114	-5.01496
A0A024QZT9	0.575905	12.0471	1.77648	0.115632	0.52167	-5.01659
A0A5F9YFS9	0.193188	11.1742	1.77458	0.115961	0.522416	-5.0192
A0A024RA70	0.188539	9.79984	1.77412	0.116041	0.522416	-5.01982
Q13614	-0.582597	8.40644	-1.774	0.116063	0.522416	-5.02
Q8N653	-0.16392	9.92115	-1.77279	0.116273	0.522465	-5.02165
P22415	0.177874	10.5691	1.77225	0.116368	0.522465	-5.0224
Q9HBR0	-0.269813	12.7961	-1.77106	0.116575	0.522465	-5.02402
A0A0S2Z693	0.196223	13.1244	1.77006	0.116749	0.522465	-5.02539
Q04727	-0.207861	12.0542	-1.76975	0.116803	0.522465	-5.02581
Q53H12	0.379545	12.7028	1.76948	0.116852	0.522465	-5.0262
Q8N4T8	-0.243206	11.575	-1.76812	0.11709	0.522465	-5.02806
P36551	-0.277586	12.0963	-1.76793	0.117123	0.522465	-5.02831
Q5VV17	-0.272677	10.1666	-1.76781	0.117145	0.522465	-5.02848
O14657	-0.453798	11.7965	-1.76747	0.117204	0.522465	-5.02894
Q6NXE6	-0.152674	10.7328	-1.76725	0.117243	0.522465	-5.02925
Q5SNT2	-0.493382	10.221	-1.76695	0.117295	0.522465	-5.02966
Q9NSU2	-0.225592	10.3593	-1.76623	0.117421	0.522465	-5.03064
Q15853	0.207567	8.37218	1.76496	0.117646	0.522465	-5.03238
O43823	0.187442	12.0908	1.76452	0.117724	0.522465	-5.03299
P15036	-0.628255	8.63279	-1.76421	0.117777	0.522465	-5.0334
Q9Y315	-0.143198	13.687	-1.76413	0.117792	0.522465	-5.03351
Q05D08	0.151486	13.8245	1.76319	0.117957	0.522465	-5.0348
O75746	0.315707	12.0758	1.76267	0.11805	0.522465	-5.03552
O95793	-0.143272	12.5129	-1.76249	0.118082	0.522465	-5.03577
Q96CV9	0.442341	12.329	1.76223	0.118128	0.522465	-5.03612
E5KNY5	0.170576	15.0914	1.76212	0.118148	0.522465	-5.03627
Q9UID3	-0.165947	12.2874	-1.76156	0.118247	0.522465	-5.03704
Q9HAV0	0.147118	13.7971	1.76139	0.118276	0.522465	-5.03727
Q6NUK1	-0.203564	14.2789	-1.76131	0.118291	0.522465	-5.03738
Q9UBI6	0.243651	11.7824	1.76014	0.118498	0.522988	-5.03897
Q9UJJ9	0.244493	9.4108	1.75577	0.119277	0.526034	-5.04496
Q9NS00	-0.295488	10.2968	-1.75511	0.119394	0.526157	-5.04585
Q9BT09	0.152807	12.8088	1.7543	0.11954	0.526403	-5.04696
Q9UI09	0.316759	12.0587	1.752	0.119951	0.527621	-5.0501
Q92831	0.18304	9.49243	1.75176	0.119995	0.527621	-5.05043
A0A140VJJ2	-0.126712	13.3344	-1.75081	0.120165	0.527972	-5.05172
Q6ICG6	0.152577	12.0387	1.74977	0.120352	0.528151	-5.05314
Q969M7	-0.180045	9.86104	-1.74959	0.120385	0.528151	-5.05339
P11117	0.197901	12.8269	1.74908	0.120476	0.528159	-5.05408
Q13325	-0.383051	12.4432	-1.74844	0.120592	0.528276	-5.05496
Q14241	0.288542	12.3866	1.74646	0.120949	0.529445	-5.05765
H0Y9Q1	0.814169	8.57468	1.74542	0.121138	0.529879	-5.05907
Q9Y6V7	-0.359957	9.56208	-1.74472	0.121266	0.530045	-5.06004
P98194	0.272454	12.0465	1.74326	0.121531	0.53081	-5.06203
Q92696	-0.16001	13.2226	-1.74049	0.122035	0.532291	-5.0658
Q7Z4Q2	0.215254	11.2258	1.74027	0.122075	0.532291	-5.06609
A0A5H2UII4	2.42176	7.02766	1.73991	0.122142	0.532291	-5.06659
Q9BQA9	0.257965	11.8257	1.73711	0.122654	0.53413	-5.0704
D9IAI1	0.140572	13.6015	1.73637	0.122789	0.534321	-5.0714
Q96PE7	0.176634	10.6683	1.73443	0.123146	0.535482	-5.07404
Q9BVK6	0.122747	13.1162	1.73297	0.123414	0.536252	-5.07602
O14880	0.791323	11.9195	1.7316	0.123667	0.536955	-5.07788
P78527	0.160546	16.7283	1.73055	0.123861	0.537276	-5.0793
O60518	-0.345935	9.59378	-1.73022	0.123924	0.537276	-5.07976
Q8NBK3	-0.260562	11.1928	-1.72963	0.124032	0.537352	-5.08056
P07858	0.264479	14.6551	1.72909	0.124132	0.53739	-5.08129
Q96GX9	0.527058	12.6282	1.72785	0.124363	0.537992	-5.08298
Q8ND71	-0.21482	13.4413	-1.72736	0.124454	0.537992	-5.08365
Q9UQQ2	-0.137691	9.56464	-1.7251	0.124875	0.539224	-5.08671
A0A024RAY1	-0.188399	10.5093	-1.72438	0.125008	0.539224	-5.08768
O94967	0.176322	10.8708	1.72425	0.125033	0.539224	-5.08786
Q8TB36	-0.339776	10.3429	-1.7232	0.125229	0.539224	-5.08928
P40306	-0.269788	11.1908	-1.72295	0.125276	0.539224	-5.08963
P82664	0.236603	10.6822	1.72216	0.125423	0.539224	-5.09069
Q9NTX7	0.174274	8.39694	1.72176	0.125498	0.539224	-5.09123
Q6ZMZ0	-0.32803	10.381	-1.72169	0.125512	0.539224	-5.09133
Q6FG85	-0.450748	10.3849	-1.72142	0.125563	0.539224	-5.0917
A0A0A6YYH1	0.19295	12.622	1.72027	0.125777	0.539605	-5.09325
Q9BV20	0.30151	11.2067	1.71839	0.126132	0.539605	-5.09581
Q9Y676	0.20605	10.2497	1.71831	0.126146	0.539605	-5.09591
P27694	0.157578	14.2887	1.71816	0.126175	0.539605	-5.09612
Q16740	0.219451	11.5316	1.71798	0.126209	0.539605	-5.09636
Q9NYV4	0.225667	9.88531	1.7172	0.126356	0.539605	-5.09742
Q9P2N6	0.210529	7.05371	1.7171	0.126375	0.539605	-5.09755
A0A024RBH7	0.290362	9.47592	1.7168	0.126431	0.539605	-5.09795
Q6PJV4	0.54065	9.83727	1.71656	0.126476	0.539605	-5.09828
P14207	0.246183	13.0393	1.71553	0.126671	0.539613	-5.09968
O43290	0.176789	13.4573	1.71545	0.126686	0.539613	-5.09978
O00418	0.3622	11.371	1.71501	0.12677	0.539613	-5.10038
Q86VP6	-0.162335	14.7575	-1.71462	0.126844	0.539613	-5.10091
P19256	-0.347806	10.8668	-1.71408	0.126946	0.539658	-5.10164
Q7Z6I8	-0.589812	9.59338	-1.71264	0.127218	0.540257	-5.10358
P04844	0.250856	13.9687	1.71237	0.12727	0.540257	-5.10396
P55263	0.280111	12.3351	1.71023	0.127676	0.541097	-5.10684
O14908	0.209499	10.7701	1.70966	0.127785	0.541097	-5.10761
Q9P2K3	0.236896	9.14782	1.70942	0.12783	0.541097	-5.10793
P0CAP2	-0.193123	10.6289	-1.70939	0.127836	0.541097	-5.10797
A0A0S2Z3Z5	-0.178687	11.9241	-1.70767	0.128165	0.541452	-5.11031
P78316	-0.406355	10.673	-1.70733	0.12823	0.541452	-5.11076
A0A4D5RBK2	0.383904	8.70017	1.70675	0.128341	0.541452	-5.11155
Q63HQ0	-0.159264	10.7158	-1.70671	0.128349	0.541452	-5.1116
P55786	-0.133232	14.9575	-1.70648	0.128391	0.541452	-5.1119
Q5RI15	0.160875	8.92624	1.70536	0.128607	0.541452	-5.11342
Q13217	-0.150946	14.1122	-1.70478	0.128718	0.541452	-5.1142
P19474	-0.156021	13.017	-1.70461	0.128751	0.541452	-5.11443
A0A384MTJ7	0.368282	11.4587	1.70422	0.128825	0.541452	-5.11495
P06730	0.140063	11.7287	1.70391	0.128884	0.541452	-5.11537
Q9Y672	0.252388	10.2949	1.70367	0.12893	0.541452	-5.1157
O43504	0.137079	11.7499	1.70121	0.129405	0.541788	-5.11902
Q8N257	-1.19277	7.44989	-1.70093	0.129459	0.541788	-5.1194
Q99807	-0.271581	11.099	-1.70076	0.129491	0.541788	-5.11962
O95996	-0.326657	8.92856	-1.69954	0.129727	0.541788	-5.12127
P41240	0.195249	13.4456	1.69925	0.129783	0.541788	-5.12166
P78381	0.193913	7.74655	1.69799	0.130026	0.541788	-5.12336
Q4L180	-0.311566	10.6989	-1.69781	0.130062	0.541788	-5.12361
O75794	-0.239698	10.4938	-1.69737	0.130148	0.541788	-5.1242
Q96J01	0.187887	10.3378	1.69713	0.130194	0.541788	-5.12452
Q9H2U2	-0.18844	13.6743	-1.69686	0.130247	0.541788	-5.12489
Q75QN2	0.195491	7.64907	1.69677	0.130264	0.541788	-5.12501
Q86SQ7	-0.191725	11.305	-1.69669	0.130278	0.541788	-5.12511
B4E0T2	-0.243895	10.4523	-1.69529	0.13055	0.541788	-5.12699
Q04760	-0.205797	12.8805	-1.69501	0.130606	0.541788	-5.12738
A0A024R7N7	0.251284	12.7373	1.69461	0.130683	0.541788	-5.12791
V9HWK0	0.2173	13.7647	1.69459	0.130687	0.541788	-5.12794
Q8TF05	-0.135968	12.6764	-1.69387	0.130827	0.541788	-5.12891
O00299	-0.153824	13.7169	-1.69354	0.130891	0.541788	-5.12935
Q8ND04	-0.131992	11.4498	-1.69246	0.131101	0.541788	-5.1308
P15954	0.535667	11.0461	1.69235	0.131123	0.541788	-5.13095
O95562	0.227957	10.6002	1.6922	0.131152	0.541788	-5.13115
Q86UT6	-0.21084	11.703	-1.69217	0.131159	0.541788	-5.1312
P11908	0.183072	12.9475	1.69189	0.131213	0.541788	-5.13157
O43181	0.467002	11.7529	1.69104	0.131378	0.541788	-5.13271
P83881	-0.271226	12.4847	-1.69076	0.131434	0.541788	-5.13309
Q96DV4	-0.206748	9.10438	-1.69061	0.131464	0.541788	-5.1333
Q9UNE7	0.201287	11.7378	1.69046	0.131493	0.541788	-5.1335
Q13459	0.149882	14.4984	1.68942	0.131696	0.54181	-5.13489
A0A024RDY3	0.355583	12.8134	1.68869	0.131839	0.54181	-5.13587
O43933	-0.282401	8.45043	-1.68847	0.131883	0.54181	-5.13618
P78382	0.261956	7.78794	1.68786	0.132003	0.54181	-5.13699
A0A6G6AA68	-0.173433	12.3628	-1.68574	0.132419	0.54181	-5.13984
Q9NZJ6	-0.39784	5.90122	-1.68567	0.132434	0.54181	-5.13994
P23396	0.185919	14.5248	1.68564	0.13244	0.54181	-5.13998
Q9HAU5	-0.147857	12.7038	-1.68519	0.132527	0.54181	-5.14057
P23610	0.207968	9.32283	1.68494	0.132577	0.54181	-5.14091
O43166	-0.212244	10.1248	-1.68444	0.132677	0.54181	-5.14159
Q9BZZ5	0.120258	13.5778	1.68424	0.132715	0.54181	-5.14185
Q6ZT07	0.374606	11.4546	1.68421	0.132722	0.54181	-5.1419
Q6IAA8	0.232456	11.7814	1.68409	0.132745	0.54181	-5.14206
P54920	-0.15446	13.4398	-1.68358	0.132845	0.54181	-5.14274
Q66GS9	-0.233126	11.095	-1.68313	0.132934	0.54181	-5.14334
Q8IUW5	-0.236801	11.119	-1.68278	0.133003	0.54181	-5.14381
A0A024R0Z3	0.140024	13.6256	1.68249	0.133062	0.54181	-5.14421
P16070	0.201404	13.6164	1.68184	0.133189	0.541955	-5.14507
Q08117	-0.239002	6.89381	-1.68014	0.133527	0.542954	-5.14735
P04843	0.153698	14.4721	1.67862	0.133829	0.543136	-5.14939
P82914	0.166165	11.8782	1.67857	0.133838	0.543136	-5.14945
Q14684	0.174633	10.8715	1.67852	0.133848	0.543136	-5.14952
Q05655	-0.217974	14.4471	-1.67777	0.133999	0.543352	-5.15054
Q7Z434	0.221864	11.6107	1.67714	0.134124	0.543352	-5.15137
A0AV58	-0.239536	10.6827	-1.67673	0.134207	0.543352	-5.15193
Q9UNX3	0.592898	9.81889	1.67641	0.13427	0.543352	-5.15236
Q9BQ61	0.163089	12.9184	1.67327	0.134898	0.544726	-5.15656
A0A384NY14	0.278761	11.3866	1.6728	0.134992	0.544726	-5.15719
P55211	-0.183032	10.4513	-1.67255	0.135043	0.544726	-5.15753
Q9NUQ8	-0.140512	12.2231	-1.67187	0.135178	0.544726	-5.15843
Q8WVM7	-0.344823	11.9431	-1.67126	0.1353	0.544726	-5.15925
Q8TCG2	-0.185614	10.7372	-1.67126	0.135301	0.544726	-5.15925
Q14872	-0.281915	10.5861	-1.67058	0.135438	0.544726	-5.16016
P11216	-0.614611	9.74003	-1.67054	0.135445	0.544726	-5.16021
A0A384NPW1	0.19683	14.0595	1.67	0.135554	0.544726	-5.16093
O75191	0.288963	10.2816	1.66924	0.135708	0.544726	-5.16196
Q02809	-0.244909	12.8246	-1.66904	0.135748	0.544726	-5.16223
Q14790	-0.230012	11.4189	-1.66861	0.135836	0.544726	-5.1628
Q8WXH0	0.26696	9.54851	1.6683	0.135896	0.544726	-5.1632
A0A024QZY5	0.146152	13.1011	1.668	0.135958	0.544726	-5.16362
P15498	-0.131241	14.5798	-1.66731	0.136098	0.544726	-5.16454
Q3MHU6	0.58967	9.82707	1.66716	0.136127	0.544726	-5.16473
B2R4A2	0.399741	12.5341	1.66689	0.136182	0.544726	-5.16509
Q6UXP7	-0.215472	8.56921	-1.6661	0.136342	0.544997	-5.16615
Q969X1	0.671612	9.47661	1.6651	0.136545	0.54533	-5.16749
Q9P2K8	0.249975	8.96802	1.66458	0.136649	0.54533	-5.16818
P62942	0.177025	12.288	1.66426	0.136714	0.54533	-5.16861
Q6UXG2	-0.465602	8.09592	-1.66386	0.136795	0.54533	-5.16914
Q8IVS2	0.200771	8.58684	1.66231	0.13711	0.545678	-5.17121
Q38SD2	-0.143243	9.45382	-1.66211	0.137152	0.545678	-5.17148
P17858	0.156886	14.5293	1.66171	0.137233	0.545678	-5.17202
Q96LB3	-0.454096	7.43223	-1.66112	0.137354	0.545678	-5.1728
Q08722	0.281091	11.9471	1.66092	0.137394	0.545678	-5.17307
Q9Y613	-0.151638	12.604	-1.6606	0.13746	0.545678	-5.1735
P82673	0.230474	11.1486	1.6594	0.137704	0.545678	-5.1751
Q9BVG9	0.183674	9.87181	1.65939	0.137707	0.545678	-5.17511
A0A024RDN9	0.225408	8.66983	1.65902	0.137781	0.545678	-5.1756
Q9Y4K1	0.149631	14.0184	1.65889	0.137809	0.545678	-5.17578
Q9NT62	-0.193505	12.8159	-1.65672	0.138253	0.547068	-5.17867
P21127	0.275702	11.6599	1.65527	0.13855	0.547878	-5.1806
H7C5Q2	-0.413561	6.71867	-1.6547	0.138668	0.547975	-5.18136
Q16795	0.40393	12.8249	1.65365	0.138883	0.548459	-5.18276
H7C286	0.334563	9.44604	1.6523	0.139161	0.549189	-5.18455
Q9BY77	0.150987	12.6025	1.65137	0.139355	0.549585	-5.1858
A0A140VK19	0.177455	14.0872	1.6509	0.139451	0.549595	-5.18642
Q86W42	0.139754	11.8596	1.6504	0.139556	0.54964	-5.18709
P82675	0.237279	12.2578	1.64913	0.139817	0.549922	-5.18877
Q96KG9	-0.16825	12.474	-1.6491	0.139824	0.549922	-5.18881
P04233	0.484475	12.4204	1.6487	0.139907	0.549922	-5.18935
Q9UKG9	0.156007	8.34325	1.64812	0.140028	0.550028	-5.19012
Q14376	-0.282747	12.7089	-1.64643	0.140378	0.551037	-5.19236
P31629	-0.336084	8.22265	-1.64587	0.140494	0.551125	-5.1931
O43715	-0.425492	10.2896	-1.6441	0.140864	0.551997	-5.19546
Q02040	0.130938	11.1081	1.64391	0.140903	0.551997	-5.19571
Q01105	0.146252	13.8196	1.64302	0.141089	0.552352	-5.19689
P39023	0.186599	14.3601	1.64258	0.141182	0.552352	-5.19748
P51157	-0.249626	9.70684	-1.64111	0.141488	0.553185	-5.19943
A0A024RAJ1	0.224077	12.5423	1.63968	0.141788	0.55399	-5.20133
P09914	-0.596757	12.5895	-1.63868	0.141999	0.554443	-5.20266
Q14C86	-0.176319	13.4043	-1.63813	0.142114	0.554443	-5.20338
Q7LBC6	0.151329	12.4407	1.63779	0.142186	0.554443	-5.20384
Q8NBF2	-0.183938	12.6123	-1.6373	0.142289	0.554474	-5.20448
Q9NV96	0.144953	10.5644	1.63669	0.142417	0.554607	-5.20529
Q8IXL6	0.214414	9.04667	1.63614	0.142533	0.554692	-5.20602
Q9NRR3	0.294956	9.39521	1.63506	0.142761	0.554898	-5.20745
Q8N556	-0.178352	10.1058	-1.63441	0.1429	0.554898	-5.20832
A0A140VJI7	-0.592544	10.6033	-1.63416	0.142953	0.554898	-5.20865
A0A0S2Z3Q4	-0.158821	12.9016	-1.63379	0.14303	0.554898	-5.20913
Q16134	0.182247	13.1408	1.63366	0.143057	0.554898	-5.2093
A8K5J1	-0.14732	12.5338	-1.63317	0.143162	0.554941	-5.20996
Q9H444	0.153568	13.2406	1.632	0.143409	0.555186	-5.21151
D3YTI2	-0.189206	7.73321	-1.63169	0.143475	0.555186	-5.21192
Q5MNZ6	-0.15144	11.4015	-1.63154	0.143508	0.555186	-5.21212
Q9NYG2	0.138436	8.98078	1.63002	0.143831	0.555786	-5.21413
Q86WA9	0.246352	9.82497	1.62992	0.143852	0.555786	-5.21426
P51149	0.134917	14.1892	1.62906	0.144034	0.556125	-5.21539
Q96JC9	0.204987	8.44365	1.62788	0.144285	0.556401	-5.21695
Q9Y6E2	-0.223231	10.4199	-1.62779	0.144305	0.556401	-5.21708
A8K287	0.195236	13.2335	1.6274	0.144389	0.556401	-5.21759
Q9H1C4	0.392882	12.8314	1.62635	0.144613	0.556902	-5.21898
Q9ULZ3	0.138548	13.4915	1.62579	0.144732	0.55691	-5.21971
P49411	0.122494	14.6292	1.62546	0.144804	0.55691	-5.22016
P49961	0.34621	11.7503	1.62273	0.145389	0.558793	-5.22376
Q9BV38	0.220835	10.3314	1.62213	0.145518	0.558926	-5.22456
O95295	0.135835	11.9619	1.6204	0.145889	0.559704	-5.22683
Q9H7N4	0.138016	11.4444	1.6203	0.145911	0.559704	-5.22696
O14828	-0.144471	12.2803	-1.61879	0.146237	0.560247	-5.22896
Q6FG99	0.183782	12.5538	1.61877	0.146242	0.560247	-5.22899
A5PLN9	-0.156197	11.971	-1.61681	0.146665	0.561502	-5.23157
Q86TP1	-0.194058	10.1125	-1.61607	0.146825	0.561749	-5.23254
Q8IV20	-0.311478	10.0491	-1.61354	0.147375	0.563107	-5.23587
O75312	-0.202715	12.4481	-1.61313	0.147465	0.563107	-5.23642
Q8N129	-0.253015	10.2331	-1.61312	0.147467	0.563107	-5.23643
Q14147	0.15929	10.1688	1.61157	0.147805	0.564032	-5.23847
P51797	0.230479	10.269	1.61045	0.148049	0.564546	-5.23994
O60504	0.259484	12.7582	1.61007	0.148131	0.564546	-5.24044
P23297	-0.976911	10.9525	-1.60911	0.148342	0.564983	-5.2417
P04899	0.174303	14.1813	1.6078	0.14863	0.565436	-5.24343
Q86T03	-0.66822	11.9331	-1.60769	0.148652	0.565436	-5.24357
A0A024R745	0.395775	12.2739	1.6061	0.149002	0.566401	-5.24566
O75563	0.261967	11.9409	1.60529	0.149179	0.566709	-5.24672
P55039	0.133123	12.6382	1.60466	0.149318	0.566871	-5.24755
Q15036	0.160966	12.8488	1.60408	0.149446	0.566989	-5.24831
Q02539	0.27354	11.2269	1.60302	0.149681	0.567515	-5.24971
Q01970	0.121528	12.4812	1.60165	0.149982	0.567918	-5.2515
Q92608	0.131356	15.3057	1.60134	0.150052	0.567918	-5.25192
O43291	-0.482781	8.921	-1.59939	0.150482	0.567918	-5.25446
P43246	-0.14194	12.0003	-1.59918	0.150529	0.567918	-5.25474
Q14247	-0.30814	12.4488	-1.59815	0.150758	0.567918	-5.25609
Q07021	0.229584	12.9142	1.59723	0.150963	0.567918	-5.2573
P84098	-0.272159	13.2529	-1.59523	0.151408	0.567918	-5.25992
P10253	0.352191	14.1791	1.59497	0.151467	0.567918	-5.26026
P18077	0.144212	11.8616	1.59489	0.151485	0.567918	-5.26037
Q9Y4E8	-0.152683	14.0321	-1.59469	0.15153	0.567918	-5.26063
Q8N9N8	-0.229225	10.9869	-1.59468	0.151532	0.567918	-5.26065
P48059	-0.250394	12.6235	-1.59454	0.151562	0.567918	-5.26082
Q6PJ69	-0.169992	11.0055	-1.59452	0.151568	0.567918	-5.26085
Q8TDX7	-0.121444	12.0416	-1.59452	0.151568	0.567918	-5.26086
Q92945	0.156049	14.631	1.59448	0.151576	0.567918	-5.2609
Q8TCD1	-0.367671	10.1761	-1.594	0.151682	0.567918	-5.26152
Q14157	0.138517	13.1483	1.59379	0.151729	0.567918	-5.2618
A0A2R8Y635	-0.234626	12.201	-1.59359	0.151775	0.567918	-5.26207
P25705	0.154372	15.5667	1.59325	0.15185	0.567918	-5.26251
P47813	-0.26861	8.83942	-1.59251	0.152016	0.567918	-5.26348
A0A075B749	0.191476	13.6985	1.59178	0.152181	0.567918	-5.26444
Q9NUL5	-0.247484	11.4991	-1.5917	0.152198	0.567918	-5.26454
Q9HB58	-0.222302	12.095	-1.59131	0.152286	0.567918	-5.26505
Q8NBZ7	-0.266152	11.346	-1.59128	0.152292	0.567918	-5.26509
P42574	-0.158898	12.3528	-1.59113	0.152326	0.567918	-5.26529
Q6PJT7	0.143877	12.2913	1.59094	0.152367	0.567918	-5.26553
K7ERC8	0.185646	11.5291	1.59024	0.152525	0.567918	-5.26645
P00167	0.135374	10.8715	1.59008	0.152562	0.567918	-5.26666
Q8IUR0	-0.232153	12.2451	-1.58999	0.152582	0.567918	-5.26678
Q13564	-0.173372	11.8075	-1.58894	0.152817	0.568432	-5.26815
O75489	0.323938	12.8833	1.58729	0.153188	0.569453	-5.2703
Q7Z7N9	0.162384	9.78402	1.58527	0.153644	0.569951	-5.27294
Q9Y6D9	-0.122622	12.5123	-1.58503	0.1537	0.569951	-5.27326
B4DNA3	-0.193774	8.18395	-1.58448	0.153825	0.569951	-5.27398
Q96P48	-0.186302	14.2827	-1.58434	0.153856	0.569951	-5.27416
Q8ND76	-0.1986	11.1141	-1.58428	0.153869	0.569951	-5.27424
P49406	0.248183	11.0488	1.58413	0.153902	0.569951	-5.27443
Q5T094	0.267168	11.4074	1.58362	0.154018	0.570021	-5.2751
Q9Y336	-0.35934	11.7599	-1.58259	0.154251	0.570524	-5.27644
X5D963	0.168211	10.6754	1.58139	0.154525	0.571027	-5.27801
Q8TEB1	0.152173	10.0319	1.58114	0.15458	0.571027	-5.27833
A0A024RAM2	-0.187984	12.6664	-1.5803	0.154772	0.571348	-5.27943
P56181	0.674444	11.2859	1.57991	0.154861	0.571348	-5.27994
P07093	-0.457265	11.8589	-1.57948	0.154959	0.571351	-5.2805
Q96RQ9	0.406399	13.1285	1.57843	0.155198	0.571566	-5.28187
Q9UBW7	0.19242	8.16348	1.57837	0.155211	0.571566	-5.28194
Q9UL03	-0.243484	9.20511	-1.57708	0.155507	0.572298	-5.28363
A0A024R0H7	0.138698	9.1648	1.57652	0.155635	0.57241	-5.28436
A0A0A6YYL6	-0.355821	13.4213	-1.5759	0.155776	0.572571	-5.28516
Q9H0J9	-0.149781	12.8021	-1.57526	0.155923	0.572756	-5.286
P62140	-0.19357	11.859	-1.57465	0.156063	0.572913	-5.28679
Q99747	-0.111527	12.9611	-1.57369	0.156284	0.573364	-5.28804
P63220	0.175226	12.0529	1.57149	0.156789	0.574861	-5.2909
Q9BXR0	0.256447	10.4871	1.57026	0.157071	0.575537	-5.29249
P46782	-0.202135	12.8467	-1.56952	0.157242	0.575804	-5.29345
Q9H2G2	-0.124448	14.2063	-1.56878	0.157413	0.576074	-5.29441
G3V3D1	0.177193	13.3665	1.56823	0.157542	0.576186	-5.29514
Q8NFW8	-0.124642	13.3455	-1.56653	0.157934	0.577261	-5.29733
Q6JBY9	0.215542	13.3589	1.5649	0.158313	0.578119	-5.29946
Q9H3Q1	-0.283117	6.52353	-1.56462	0.158379	0.578119	-5.29982
Q8NBX0	0.188001	12.1027	1.56385	0.158558	0.578119	-5.30082
P38435	-0.299727	7.95471	-1.56383	0.158561	0.578119	-5.30084
O95497	-1.18788	10.967	-1.56294	0.158769	0.578276	-5.302
Q96D96	0.325406	10.6762	1.56281	0.1588	0.578276	-5.30217
Q8IWX8	0.158047	12.9143	1.56148	0.159109	0.578751	-5.30389
Q96KP6	-0.192174	10.852	-1.5614	0.159127	0.578751	-5.30399
Q6DD87	-0.513577	9.26766	-1.56047	0.159345	0.579083	-5.3052
A0A024R6N2	0.1369	12.9282	1.56017	0.159415	0.579083	-5.30558
P63010	-0.190114	13.866	-1.55948	0.159576	0.57931	-5.30648
Q15843	0.192362	13.1434	1.55894	0.159704	0.579419	-5.30719
Q02978	0.473762	12.3023	1.55685	0.160194	0.580838	-5.30989
E5KMT5	0.136441	11.8414	1.5562	0.160345	0.581018	-5.31072
P26368	0.141623	13.1879	1.55523	0.160573	0.581018	-5.31198
Q9BYK8	-0.322286	13.0183	-1.55482	0.160669	0.581018	-5.3125
Q2TU34	0.366584	13.1038	1.55454	0.160736	0.581018	-5.31287
O14745	0.208702	12.878	1.55454	0.160736	0.581018	-5.31287
Q9UPN7	-0.131884	12.508	-1.55365	0.160946	0.581078	-5.31402
A0A024R7M7	-0.207261	10.2639	-1.55358	0.160963	0.581078	-5.31412
Q6ZN96	0.447598	9.14488	1.5532	0.161051	0.581078	-5.3146
P05161	-0.320843	11.8392	-1.55261	0.161193	0.581078	-5.31537
P00367	0.188778	14.7211	1.55238	0.161246	0.581078	-5.31567
P49459	-0.191001	10.033	-1.55182	0.161378	0.581199	-5.31639
P08195	0.170134	13.2215	1.55088	0.1616	0.581507	-5.3176
Q9NQP4	-0.161268	11.5582	-1.55062	0.161661	0.581507	-5.31793
Q9UKY7	0.117626	13.8842	1.54795	0.162295	0.583289	-5.32138
Q13884	-0.32223	8.43156	-1.5477	0.162355	0.583289	-5.32171
A0A024RBY9	0.14256	12.7011	1.54638	0.162669	0.584063	-5.32341
P28288	0.191389	12.3205	1.54547	0.162885	0.584482	-5.32458
O00562	0.140697	11.2274	1.54214	0.16368	0.586978	-5.32887
O75379	-0.237765	8.97826	-1.54151	0.163833	0.587166	-5.32969
A0A4Y5UGE4	-0.321411	10.7605	-1.54063	0.164042	0.587435	-5.33081
Q12972	0.243333	12.2317	1.54037	0.164107	0.587435	-5.33116
O43187	-0.300928	11.5405	-1.53905	0.164423	0.587574	-5.33285
Q9BQB6	0.281416	11.2138	1.53874	0.164498	0.587574	-5.33325
Q9BSD7	-0.214189	10.8815	-1.53851	0.164552	0.587574	-5.33354
Q8NHV1	-0.234573	11.4801	-1.53806	0.164662	0.587574	-5.33413
Q9NVH0	0.204238	10.7543	1.5376	0.164772	0.587574	-5.33472
A0A024R5X7	0.131636	12.398	1.53746	0.164805	0.587574	-5.3349
A8K032	0.151948	10.6197	1.53686	0.16495	0.587574	-5.33567
Q8IUC8	-1.19249	11.1597	-1.53671	0.164986	0.587574	-5.33586
A0A024RCX4	0.239908	11.6621	1.53589	0.165185	0.587574	-5.33692
O95299	0.413948	13.1703	1.5357	0.16523	0.587574	-5.33716
P62899	-0.239106	13.2217	-1.53565	0.165243	0.587574	-5.33723
P61964	0.216	11.1666	1.5349	0.165422	0.587858	-5.33818
Q6P589	-0.232084	11.7062	-1.53408	0.165622	0.588107	-5.33924
Q9NR19	0.14877	11.2358	1.53379	0.165692	0.588107	-5.33961
O14744	0.122669	12.3701	1.53226	0.166063	0.588999	-5.34158
A0A024R0Q0	0.197732	11.2618	1.53193	0.166143	0.588999	-5.342
A0A024R746	-0.129673	11.562	-1.53053	0.166483	0.589487	-5.3438
A0A024RAS5	0.148772	14.0887	1.52992	0.166631	0.589487	-5.34458
Q96FJ2	-0.156488	10.7925	-1.52984	0.166651	0.589487	-5.34468
Q96SB3	0.161771	13.6586	1.52972	0.166681	0.589487	-5.34484
Q9BQG2	-0.29608	10.7572	-1.52753	0.167215	0.590939	-5.34765
O60934	0.147348	12.9364	1.52674	0.167407	0.590939	-5.34865
Q08379	-0.124009	13.1849	-1.52643	0.167483	0.590939	-5.34906
P46977	0.246352	13.4504	1.52639	0.167493	0.590939	-5.34911
O95182	0.407442	11.7052	1.52557	0.167692	0.591289	-5.35015
O94925	-0.141823	12.9181	-1.52414	0.168042	0.592014	-5.35198
P52272	0.128032	15.1697	1.52391	0.168099	0.592014	-5.35227
Q05084	-0.197743	11.9362	-1.52298	0.168328	0.592467	-5.35347
P21266	0.679404	12.6008	1.5224	0.168471	0.592545	-5.35421
Q6P179	1.52611	10.9345	1.52187	0.1686	0.592545	-5.35488
Q9Y2X7	-0.164115	11.4612	-1.52166	0.168652	0.592545	-5.35515
Q9H936	-0.121157	9.85775	-1.52072	0.168885	0.592562	-5.35636
P16333	0.165729	13.1526	1.51996	0.169071	0.592562	-5.35733
Q9NS86	-0.189753	12.1677	-1.51928	0.16924	0.592562	-5.3582
A0A024R983	0.163356	13.8591	1.51926	0.169244	0.592562	-5.35822
Q9H9A6	-0.198945	11.9232	-1.51815	0.169518	0.592562	-5.35964
Q8NEJ9	-0.394454	8.93494	-1.51809	0.169533	0.592562	-5.35972
Q00978	-0.32561	11.9725	-1.51795	0.169568	0.592562	-5.3599
Q9Y291	0.227139	7.76378	1.51757	0.169663	0.592562	-5.36039
A0A024QZH0	-0.396588	7.07401	-1.51742	0.169699	0.592562	-5.36058
Q9H6U6	0.121092	10.7691	1.51728	0.169734	0.592562	-5.36076
P16989	0.485377	10.1938	1.51716	0.169763	0.592562	-5.36091
A0A024R240	-0.112597	13.0161	-1.51644	0.16994	0.592829	-5.36182
Q96DP0	0.265354	12.5863	1.51454	0.170412	0.594122	-5.36425
Q9Y6K0	0.389819	10.4623	1.51347	0.170679	0.594703	-5.36562
A0A384P5L6	-0.265764	10.0315	-1.51269	0.170872	0.594707	-5.36661
Q8WUA7	0.136122	11.7548	1.51265	0.170882	0.594707	-5.36666
Q9HBF4	-0.197408	10.4744	-1.5119	0.171069	0.595005	-5.36762
E7EQL5	0.183693	8.83786	1.51077	0.171353	0.595232	-5.36907
Q8NC51	0.191614	13.9226	1.50968	0.171624	0.595232	-5.37045
A0A024RDT3	0.253446	9.8676	1.5096	0.171643	0.595232	-5.37055
P48960	0.220359	11.3701	1.50949	0.17167	0.595232	-5.37069
Q9BWD1	0.334592	12.9287	1.50867	0.171877	0.595232	-5.37174
Q5JPE7	0.150023	13.9168	1.50842	0.171938	0.595232	-5.37205
A0A024R9N6	0.121433	14.6502	1.5074	0.172194	0.595232	-5.37335
P62312	-0.165375	11.4274	-1.50718	0.172249	0.595232	-5.37363
P61803	0.328288	11.1419	1.50654	0.172411	0.595232	-5.37445
Q99704	0.121648	11.7271	1.50639	0.172449	0.595232	-5.37464
Q9H939	-0.262649	13.4799	-1.50599	0.172548	0.595232	-5.37514
Q86U90	-0.309679	9.11844	-1.50536	0.172707	0.595232	-5.37595
A0A0S2Z3G4	0.189027	10.8195	1.50377	0.173108	0.595232	-5.37798
Q12884	-0.567399	11.7486	-1.5037	0.173125	0.595232	-5.37806
O94929	0.213986	7.8663	1.50357	0.173157	0.595232	-5.37822
Q59EK3	0.138904	13.6583	1.50354	0.173166	0.595232	-5.37827
Q7L014	0.122927	14.4066	1.50306	0.173286	0.595232	-5.37888
P47224	-0.798759	8.74606	-1.50271	0.173375	0.595232	-5.37932
Q99698	0.195305	8.05478	1.50253	0.173419	0.595232	-5.37954
Q13425	0.123142	11.6649	1.50248	0.173432	0.595232	-5.37961
Q969F1	0.193337	7.89932	1.502	0.173553	0.595232	-5.38022
Q68DA7	0.128998	11.173	1.50142	0.1737	0.595232	-5.38095
A0A024QZ70	0.130986	11.8566	1.50142	0.1737	0.595232	-5.38096
Q8WUY1	-0.128724	11.6496	-1.50129	0.173734	0.595232	-5.38113
Q9BZQ8	0.166061	13.9929	1.50124	0.173745	0.595232	-5.38119
P49821	0.381103	13.3306	1.50118	0.173761	0.595232	-5.38126
Q6N069	-0.115859	10.3781	-1.49844	0.174455	0.597108	-5.38474
P48201	0.255755	11.2077	1.49821	0.174511	0.597108	-5.38502
P49407	0.156832	13.8091	1.49711	0.174792	0.59772	-5.38642
A0A4D5RA83	-0.299255	10.0347	-1.49594	0.175089	0.598139	-5.3879
Q9Y5V0	0.205199	12.1361	1.49583	0.175117	0.598139	-5.38805
Q86TM6	-0.269228	11.423	-1.49405	0.17557	0.59855	-5.3903
B2R4R0	-1.14412	15.0034	-1.49398	0.175589	0.59855	-5.39039
P34059	-0.355946	12.5281	-1.49331	0.175759	0.59855	-5.39124
Q10588	-0.846268	11.0334	-1.49254	0.175958	0.59855	-5.39222
Q8WV93	-0.190678	7.90679	-1.49252	0.175961	0.59855	-5.39224
Q4G0N4	-0.164233	13.3214	-1.49245	0.175979	0.59855	-5.39233
Q96F63	-0.2199	8.71894	-1.49234	0.176008	0.59855	-5.39247
Q13405	0.157747	11.0711	1.49217	0.17605	0.59855	-5.39268
Q15022	-0.276821	9.88734	-1.49001	0.176603	0.599971	-5.39541
Q8WW22	-0.258594	12.1717	-1.48975	0.176672	0.599971	-5.39575
P24390	0.406013	10.3432	1.48919	0.176816	0.600115	-5.39646
Q76FK4	0.16322	8.53597	1.48839	0.17702	0.600336	-5.39746
O95379	0.143578	12.2382	1.48814	0.177085	0.600336	-5.39778
Q9Y221	-0.431729	8.46759	-1.48731	0.177299	0.60052	-5.39884
O75381	0.146639	11.6228	1.48714	0.177343	0.60052	-5.39905
Q5VTL8	0.13594	11.0757	1.48643	0.177523	0.600786	-5.39994
Q8WV28	0.271014	10.232	1.48497	0.177902	0.601439	-5.40179
P25685	0.267057	13.4088	1.48431	0.178073	0.601439	-5.40262
Q8NBN7	-0.272605	11.0426	-1.48421	0.178099	0.601439	-5.40275
P49759	-0.137467	8.55733	-1.48389	0.17818	0.601439	-5.40315
V9HWF0	-0.124688	13.5477	-1.48371	0.178227	0.601439	-5.40338
Q9NP92	0.27349	8.28506	1.4822	0.178617	0.602412	-5.40528
P18858	-0.355962	10.3909	-1.48087	0.178962	0.60266	-5.40696
Q96Q11	0.120568	12.0209	1.48072	0.179002	0.60266	-5.40715
Q9H8M1	-0.169677	8.62816	-1.4805	0.179059	0.60266	-5.40743
P31689	-0.13394	13.0013	-1.48034	0.1791	0.60266	-5.40763
Q15813	-0.122847	11.7622	-1.47953	0.179311	0.602703	-5.40865
A0A384NKJ3	0.14747	12.1006	1.47913	0.179416	0.602703	-5.40916
B3KS36	0.291988	9.23994	1.47911	0.17942	0.602703	-5.40918
Q53EW3	0.255148	9.13257	1.47757	0.179822	0.60336	-5.41112
A0A024RD24	-0.227186	11.45	-1.47747	0.179848	0.60336	-5.41125
Q14669	-0.142484	13.5683	-1.47718	0.179923	0.60336	-5.41161
A4D1B1	0.478403	12.2105	1.47581	0.18028	0.604114	-5.41333
Q9NTJ5	0.161624	13.609	1.47504	0.180483	0.604114	-5.41431
Q9H0B6	-0.158631	10.5946	-1.47461	0.180595	0.604114	-5.41485
A0A0S2Z456	0.190478	10.3244	1.47405	0.18074	0.604114	-5.41554
Q00169	-0.18317	13.9432	-1.47237	0.18118	0.604114	-5.41766
Q93052	-0.190559	13.4002	-1.47211	0.181249	0.604114	-5.41799
Q12792	-0.439922	13.0498	-1.472	0.181279	0.604114	-5.41813
Q13868	0.206124	10.2529	1.47167	0.181364	0.604114	-5.41854
Q92600	-0.161837	12.1991	-1.47158	0.181388	0.604114	-5.41865
A0A024R705	-0.139339	12.7165	-1.47158	0.181389	0.604114	-5.41866
A0A384MDS4	0.117675	12.8716	1.47149	0.181412	0.604114	-5.41876
O14949	0.240638	11.5461	1.47146	0.18142	0.604114	-5.4188
Q7RTV0	-0.232694	11.8046	-1.47114	0.181505	0.604114	-5.41921
Q92734	-0.188033	12.4599	-1.47054	0.181662	0.604114	-5.41996
O60343	-0.207613	13.079	-1.47045	0.181685	0.604114	-5.42007
P01584	-0.255988	10.9003	-1.46889	0.182095	0.604618	-5.42203
A0A140VK53	0.11339	13.5359	1.46792	0.182352	0.604618	-5.42325
Q16637	-0.289017	10.0388	-1.46751	0.182459	0.604618	-5.42376
P35749	-0.643249	13.2632	-1.46711	0.182567	0.604618	-5.42427
Q96SU4	-0.164403	13.08	-1.46689	0.182624	0.604618	-5.42454
Q9BVQ7	0.260487	9.52883	1.46668	0.18268	0.604618	-5.42481
Q9BQ67	0.12957	11.128	1.46625	0.182795	0.604618	-5.42535
Q147X3	-0.153759	8.98985	-1.46597	0.182867	0.604618	-5.42569
O94901	-0.347108	10.7635	-1.46573	0.182931	0.604618	-5.42599
Q9H3P2	0.133155	11.7374	1.46564	0.182955	0.604618	-5.42611
Q00535	0.115093	12.2266	1.46531	0.183042	0.604618	-5.42652
A0A024R9G4	0.141581	13.8306	1.46521	0.183068	0.604618	-5.42664
A0A024R0W3	-0.225128	7.6621	-1.46447	0.183264	0.604642	-5.42757
D6RBR1	0.362676	10.4015	1.4629	0.183681	0.604642	-5.42954
Q14320	0.193925	13.4283	1.46284	0.183698	0.604642	-5.42962
Q9NUQ3	-0.284727	9.26382	-1.46198	0.183926	0.604642	-5.43069
P51970	0.417967	10.0325	1.46161	0.184023	0.604642	-5.43115
P63208	-0.140596	13.07	-1.4616	0.184028	0.604642	-5.43117
P17706	-0.121645	12.3998	-1.46128	0.184113	0.604642	-5.43157
V9HWJ5	-0.419865	11.9166	-1.46099	0.18419	0.604642	-5.43194
A8K7F3	0.198015	11.4235	1.46066	0.184276	0.604642	-5.43234
P06746	0.131756	10.9409	1.45979	0.184508	0.604642	-5.43343
Q9NRP0	0.250148	10.8052	1.45968	0.184539	0.604642	-5.43357
A0A024RDR0	0.152275	14.526	1.45959	0.184563	0.604642	-5.43369
Q9GZT3	0.133164	11.8198	1.45935	0.184627	0.604642	-5.43399
Q6AI12	-0.276056	7.68696	-1.45889	0.184751	0.604642	-5.43457
Q96RN5	0.125141	9.75057	1.45872	0.184796	0.604642	-5.43478
Q96IG2	0.18003	10.9596	1.45823	0.184926	0.604642	-5.43539
A8K6Q8	-2.94304	8.75318	-1.45795	0.185	0.604642	-5.43573
Q8N6N3	-0.25213	8.53177	-1.45746	0.185131	0.604642	-5.43635
P55957	0.1624	11.1715	1.45721	0.1852	0.604642	-5.43667
Q9H115	-0.134922	10.847	-1.45676	0.185319	0.604642	-5.43722
A0A024R8B8	0.259005	9.83802	1.45663	0.185355	0.604642	-5.43739
Q8N357	0.286664	9.41813	1.45633	0.185434	0.604642	-5.43776
Q6ICS0	2.23061	7.84918	1.45542	0.185678	0.604642	-5.43889
Q68D38	0.171765	10.3067	1.45472	0.185865	0.604642	-5.43977
Q9Y279	-0.314222	11.4603	-1.45461	0.185896	0.604642	-5.43991
A0A384MTS3	0.212034	7.00367	1.45444	0.185942	0.604642	-5.44012
Q08752	0.158817	12.9457	1.45393	0.186078	0.604642	-5.44076
Q96K12	0.217501	9.43458	1.45388	0.186091	0.604642	-5.44082
B3KPX1	0.276452	9.12629	1.45372	0.186134	0.604642	-5.44101
Q99590	0.14485	12.8918	1.45365	0.186154	0.604642	-5.44111
Q8IUH5	0.266898	10.3666	1.45222	0.186539	0.605558	-5.44289
O15455	-0.174677	10.5276	-1.45144	0.186749	0.605906	-5.44387
Q6NUM9	0.184059	12.699	1.45022	0.187077	0.606072	-5.44538
P62837	0.114067	9.9309	1.45012	0.187105	0.606072	-5.44551
Q5M775	-0.180254	12.5378	-1.44995	0.18715	0.606072	-5.44572
P21757	0.604475	13.1711	1.44972	0.187212	0.606072	-5.446
P20472	-0.624141	11.1211	-1.44875	0.187476	0.606595	-5.44722
Q9H6R4	-0.272948	9.76979	-1.4483	0.187597	0.606652	-5.44778
P60842	0.137152	14.5764	1.44707	0.187932	0.60739	-5.44932
O95363	0.24555	11.0146	1.4467	0.188031	0.60739	-5.44977
P36542	0.19819	14.0745	1.44626	0.18815	0.607441	-5.45032
A0A024R716	0.173	8.03512	1.44503	0.188485	0.608189	-5.45185
O94855	-0.122747	12.9697	-1.44431	0.188681	0.608354	-5.45275
P09496	-0.138169	13.2671	-1.44408	0.188743	0.608354	-5.45303
Q12981	0.139676	11.7352	1.44206	0.189293	0.609795	-5.45554
P12956	0.114229	15.2325	1.44119	0.189531	0.610229	-5.45662
O75157	0.322842	10.2803	1.43948	0.189997	0.610493	-5.45874
Q8N5K1	-0.205827	11.6317	-1.43934	0.190036	0.610493	-5.45892
P53041	-0.217847	12.1825	-1.43921	0.190074	0.610493	-5.45909
Q9BQP7	0.279435	9.97572	1.43913	0.190094	0.610493	-5.45918
Q3KRB6	0.19778	9.92755	1.43857	0.190247	0.610493	-5.45987
Q9Y3C8	-0.19352	11.867	-1.43852	0.190262	0.610493	-5.45994
P62873	0.129713	12.946	1.43824	0.190339	0.610493	-5.46029
Q9Y4X5	-0.124364	13.1006	-1.43766	0.190498	0.610673	-5.46101
E5KSD5	-0.382574	13.0169	-1.43638	0.190848	0.611462	-5.46259
Q9BZZ2	-0.431885	13.2177	-1.4354	0.191118	0.611534	-5.46381
A0A024R084	-0.138862	11.3242	-1.43508	0.191207	0.611534	-5.4642
Q9NWU5	-0.328097	8.39995	-1.43458	0.191343	0.611534	-5.46482
P35241	0.294727	14.498	1.43435	0.191408	0.611534	-5.46511
O14979	-0.416143	13.421	-1.43431	0.19142	0.611534	-5.46516
Q6XZF7	-0.128983	12.02	-1.43404	0.191493	0.611534	-5.46549
P07384	0.119922	14.3049	1.43239	0.19195	0.612658	-5.46754
X5D8S6	-0.111778	12.4526	-1.43103	0.192324	0.613103	-5.46922
Q9H3K6	-0.325827	10.4296	-1.43016	0.192565	0.613103	-5.47029
Q9NQE9	-0.145314	10.9455	-1.43008	0.192587	0.613103	-5.47039
Q8NF99	-0.364392	9.87952	-1.43006	0.192592	0.613103	-5.47041
Q9Y5P4	0.133163	13.2965	1.42981	0.192663	0.613103	-5.47073
O75380	0.303161	11.6721	1.42963	0.192713	0.613103	-5.47095
P0C0S5	-1.63671	11.8824	-1.42852	0.19302	0.613558	-5.47232
Q96BW5	-0.306331	12.521	-1.42836	0.193065	0.613558	-5.47252
P28065	-0.377648	10.8668	-1.42763	0.193266	0.613867	-5.47342
P49281	-0.130411	8.16101	-1.42485	0.19404	0.615803	-5.47685
A0A075B7G2	0.308546	8.29569	1.4247	0.194084	0.615803	-5.47704
Q9UG56	-0.248568	8.24468	-1.4209	0.195145	0.618135	-5.48172
P08247	-0.123843	8.77224	-1.42054	0.195247	0.618135	-5.48217
A0A024R8T9	0.305037	11.0825	1.42042	0.195281	0.618135	-5.48232
P20292	0.253859	11.47	1.42028	0.195319	0.618135	-5.48249
Q9BPX1	-0.26074	10.11	-1.41924	0.195612	0.618135	-5.48377
V9HWE9	-0.158469	13.7655	-1.41921	0.19562	0.618135	-5.48381
Q9BSR8	0.41878	10.3287	1.41881	0.195731	0.618135	-5.48429
A8KAL2	0.114114	13.053	1.4188	0.195736	0.618135	-5.48431
Q9Y6N1	-0.468658	8.68023	-1.4187	0.195764	0.618135	-5.48444
Q9UL46	0.189081	14.2169	1.41772	0.19604	0.618558	-5.48565
Q5VZK9	-0.381464	7.7125	-1.41748	0.196108	0.618558	-5.48594
P63165	-0.133226	11.9672	-1.41706	0.196225	0.618597	-5.48645
Q8WU76	0.121924	11.6868	1.41607	0.196504	0.619146	-5.48767
Q8IUH3	-0.402449	10.1127	-1.4153	0.196721	0.619213	-5.48862
O15397	-0.106991	11.5874	-1.41501	0.196802	0.619213	-5.48897
O60307	-0.143898	10.941	-1.41482	0.196858	0.619213	-5.48921
Q7Z6M3	-0.175387	11.6519	-1.41451	0.196946	0.619213	-5.4896
A0A0B4J1R7	0.128396	10.2121	1.41371	0.19717	0.619301	-5.49057
Q9GZU1	-0.100583	11.5872	-1.41366	0.197184	0.619301	-5.49063
Q9NZ32	-0.130114	12.3348	-1.41199	0.197658	0.62046	-5.49269
Q9H0L4	0.188684	10.8371	1.41084	0.197984	0.620725	-5.4941
Q5TZP7	0.0990496	13.9258	1.41074	0.198013	0.620725	-5.49422
A0A384NQ03	0.119	12.8307	1.41058	0.198059	0.620725	-5.49442
Q9GZZ1	0.110689	12.0971	1.40899	0.198511	0.621446	-5.49637
Q6P1A2	0.282295	11.393	1.40879	0.198567	0.621446	-5.49661
P36405	0.149266	12.6764	1.40846	0.198661	0.621446	-5.49702
P05412	-0.296056	8.16658	-1.40829	0.198711	0.621446	-5.49723
A0A0U1RRL7	0.277029	5.54824	1.40639	0.199251	0.622314	-5.49955
O95639	0.204367	11.6751	1.40612	0.199328	0.622314	-5.49988
Q96HD1	-0.139012	11.5072	-1.40573	0.199439	0.622314	-5.50036
Q5JTH9	-0.17411	12.4859	-1.40572	0.199444	0.622314	-5.50038
P51153	-0.279421	12.3279	-1.40471	0.199732	0.622314	-5.50162
P51692	0.183942	10.8262	1.40446	0.199803	0.622314	-5.50192
Q11201	-0.283519	12.2716	-1.40443	0.199813	0.622314	-5.50196
Q676U5	-0.118719	10.6118	-1.40435	0.199833	0.622314	-5.50205
O15067	0.118275	12.6304	1.40352	0.200072	0.62238	-5.50307
Q6UUV9	0.164091	9.64786	1.40276	0.200289	0.62238	-5.50399
Q9BVI4	-0.452447	9.19228	-1.40239	0.200396	0.62238	-5.50445
A0A024QZP6	-0.915038	12.2147	-1.4022	0.200451	0.62238	-5.50468
Q12882	0.308454	12.5568	1.40215	0.200466	0.62238	-5.50475
Q6ZN55	0.20103	9.61889	1.40207	0.200488	0.62238	-5.50484
Q96CX2	-0.187947	14.0521	-1.40166	0.200607	0.62242	-5.50535
O96008	0.557286	11.9284	1.40068	0.200887	0.622938	-5.50654
O00479	-0.593709	11.706	-1.40034	0.200985	0.622938	-5.50696
A5PL36	-0.134457	11.9716	-1.39956	0.201211	0.62331	-5.50791
B7ZAY3	-0.246291	8.7688	-1.39888	0.201406	0.623586	-5.50874
P50502	-0.115351	13.663	-1.39819	0.201606	0.623877	-5.50959
Q86UK7	-0.203802	11.1688	-1.39725	0.201878	0.62439	-5.51074
Q93008	-0.169974	14.9379	-1.39544	0.2024	0.625428	-5.51294
P50151	0.424752	11.2604	1.39498	0.202534	0.625428	-5.51351
P86790	0.149374	12.1904	1.39447	0.20268	0.625428	-5.51412
A0A024R165	-0.207873	11.1342	-1.39416	0.202772	0.625428	-5.51451
P19875	0.274317	7.94294	1.39365	0.20292	0.625428	-5.51513
P56962	-0.162588	10.3214	-1.39351	0.202959	0.625428	-5.51529
A0A024R9D3	0.137866	12.9499	1.39237	0.203291	0.625428	-5.51669
O14735	0.363743	11.1321	1.39212	0.203362	0.625428	-5.51698
A0A024R5H0	0.359598	12.6596	1.39207	0.203377	0.625428	-5.51704
Q5H9U9	-0.180395	12.9247	-1.39194	0.203416	0.625428	-5.51721
B2RDY9	-0.106598	15.2864	-1.39179	0.203458	0.625428	-5.51738
Q15020	0.228924	7.71677	1.39122	0.203626	0.625428	-5.51809
Q9BV79	0.104635	11.5033	1.39088	0.203724	0.625428	-5.5185
H3BUB6	0.309697	7.73835	1.3905	0.203836	0.625428	-5.51896
Q96K49	-0.186836	9.16636	-1.3903	0.203893	0.625428	-5.5192
B9A6J2	-0.123429	13.5522	-1.38978	0.204044	0.625428	-5.51983
Q9H0R4	-0.166707	12.7575	-1.38938	0.20416	0.625428	-5.52032
O95302	-0.237161	10.8228	-1.38913	0.204233	0.625428	-5.52062
A0A024R5S7	-0.232243	10.9807	-1.38905	0.204256	0.625428	-5.52072
P60604	0.18615	9.29581	1.38878	0.204336	0.625428	-5.52105
P52298	0.269377	11.483	1.3877	0.204651	0.626067	-5.52236
P63173	-0.120598	12.7958	-1.38565	0.205251	0.627445	-5.52485
Q8WUA4	0.114063	10.841	1.38543	0.205315	0.627445	-5.52512
Q9Y5U2	0.254	10.3228	1.38402	0.205729	0.628384	-5.52683
Q9UBQ0	0.404095	9.38185	1.38309	0.206004	0.628837	-5.52797
Q8TEQ8	-0.211009	9.6157	-1.38279	0.20609	0.628837	-5.52832
E7DVW4	0.881635	10.3333	1.38224	0.206254	0.629011	-5.529
P48200	0.121935	12.2938	1.38113	0.206579	0.629676	-5.53034
A0A090N7V5	-0.161621	12.2783	-1.38042	0.20679	0.629827	-5.5312
A0A024R277	0.11637	12.3852	1.38002	0.206908	0.629827	-5.53169
Q7Z2H8	-0.615534	8.84909	-1.37988	0.206949	0.629827	-5.53186
O14653	-0.103213	11.3056	-1.37876	0.207281	0.630228	-5.53322
Q6IQ30	0.141386	13.3664	1.37871	0.207295	0.630228	-5.53327
O43395	0.137691	13.1077	1.37802	0.207499	0.630524	-5.53411
O43447	0.115836	12.2817	1.37679	0.207862	0.631076	-5.53559
Q9NTX5	-0.2382	12.6229	-1.37668	0.207895	0.631076	-5.53573
P28067	0.557007	9.6954	1.37579	0.20816	0.631443	-5.53681
Q68EM7	0.116964	13.3499	1.37515	0.208349	0.631443	-5.53758
Q8N4H5	0.704164	9.36595	1.37468	0.20849	0.631443	-5.53815
Q5TZA2	-0.276355	11.9717	-1.37438	0.208579	0.631443	-5.53851
Q15326	-0.669897	8.13671	-1.37424	0.208619	0.631443	-5.53868
Q9UIF9	-0.259241	9.14461	-1.37411	0.208659	0.631443	-5.53884
Q99615	-0.108913	13.371	-1.37317	0.208937	0.63154	-5.53997
F5H5X6	-0.289423	7.73048	-1.37295	0.209003	0.63154	-5.54024
Q92973	-0.128341	13.7312	-1.37292	0.209013	0.63154	-5.54028
Q99766	-0.237396	8.62511	-1.3717	0.209375	0.632062	-5.54175
O14964	-0.128975	13.3275	-1.37162	0.2094	0.632062	-5.54185
P17010	-0.956935	8.6739	-1.37032	0.209788	0.63259	-5.54341
Q05209	-0.133073	13.7729	-1.37016	0.209835	0.63259	-5.5436
Q86YZ3	0.299177	9.00271	1.36996	0.209897	0.63259	-5.54386
Q9NQ48	-0.201082	11.2045	-1.36838	0.210367	0.633683	-5.54575
P56192	-0.13417	13.3103	-1.36691	0.210808	0.634045	-5.54752
Q2M1Z3	-0.10124	11.7886	-1.36667	0.210881	0.634045	-5.54782
Q9P1Y6	0.189372	10.677	1.36648	0.210939	0.634045	-5.54805
P02790	0.264954	8.26572	1.36644	0.210951	0.634045	-5.5481
Q15418	0.117452	12.905	1.36619	0.211025	0.634045	-5.5484
Q9P2M4	-0.215593	9.35296	-1.36425	0.21161	0.634464	-5.55074
Q9BQ24	-0.159558	12.5039	-1.36412	0.211647	0.634464	-5.55088
A0A024R0A8	0.140184	13.7267	1.36407	0.211661	0.634464	-5.55094
A0A024R7N2	0.147174	14.2205	1.36365	0.21179	0.634464	-5.55146
O15541	0.118091	10.5123	1.36282	0.21204	0.634464	-5.55245
A0A024R1T9	0.110954	15.0134	1.36281	0.212041	0.634464	-5.55246
R4SBI6	0.176173	14.0597	1.36274	0.212063	0.634464	-5.55255
Q96BR1	0.180735	11.8253	1.36252	0.212129	0.634464	-5.55281
P78536	0.126509	12.5852	1.36157	0.212416	0.634464	-5.55395
Q9Y4J8	0.247081	11.1714	1.36136	0.212479	0.634464	-5.5542
Q9NQ86	-0.210467	12.9303	-1.36129	0.212501	0.634464	-5.55429
Q06330	0.190346	12.8164	1.36031	0.212796	0.634464	-5.55547
Q59G96	-0.215742	10.5069	-1.36007	0.21287	0.634464	-5.55576
P41595	-0.257582	8.29034	-1.35922	0.213127	0.634464	-5.55678
Q0VDF9	-0.116659	11.9521	-1.35874	0.213274	0.634464	-5.55736
Q9BUH6	-0.185414	11.7794	-1.35837	0.213385	0.634464	-5.5578
Q9H6S0	-0.112405	12.1946	-1.35821	0.213434	0.634464	-5.55799
P42356	-0.128896	13.1245	-1.35819	0.213438	0.634464	-5.55801
A0A024R9D2	0.180347	14.1026	1.35775	0.213572	0.634464	-5.55854
Q6P996	0.111556	12.3494	1.35762	0.213611	0.634464	-5.55869
O95801	0.120722	11.5852	1.3572	0.213741	0.634464	-5.55921
Q7L1V2	-0.0996082	10.2582	-1.35677	0.21387	0.634464	-5.55972
Q2Q9H2	0.195115	8.36926	1.35565	0.214211	0.634464	-5.56106
Q9H0H0	0.119062	10.2495	1.35561	0.214222	0.634464	-5.56111
A0A024R259	-0.144669	10.2296	-1.35557	0.214235	0.634464	-5.56116
Q9H147	0.237053	11.4022	1.35552	0.21425	0.634464	-5.56122
Q9Y4C8	-0.214585	9.89147	-1.3553	0.214317	0.634464	-5.56148
Q8NHH9	-0.114695	11.0144	-1.3548	0.21447	0.634464	-5.56208
Q86VM9	0.124671	13.0724	1.35424	0.214639	0.634464	-5.56275
P26196	0.108655	13.311	1.35363	0.214827	0.634464	-5.56349
Q9HCC0	0.102513	13.1018	1.35328	0.214933	0.634464	-5.5639
O43676	0.421815	10.6967	1.35285	0.215065	0.634464	-5.56442
Q9NUI1	-0.496833	9.30881	-1.35276	0.215091	0.634464	-5.56452
O15162	0.374368	10.2445	1.35271	0.215107	0.634464	-5.56459
A0A024RD36	-0.317313	9.74691	-1.35217	0.215271	0.634464	-5.56523
P24539	0.110444	13.4494	1.35164	0.215433	0.634464	-5.56586
A0A384MQW4	0.326077	12.5006	1.35164	0.215434	0.634464	-5.56587
P05455	0.106586	14.9774	1.35142	0.215501	0.634464	-5.56613
[truncated: 3,893 more rows]

## Sheet: Sex_MvsF_LPS_only
Protein_ID	logFC	AveExpr	t	P.Value	adj.P.Val	B
Q53SB5	-2.75106	13.2105	-6.75393	9.24e-05	0.0198816	1.89593
B7Z5V0	-2.39391	12.7043	-7.41007	4.56e-05	0.0149421	2.56257
A0A140EDI1	3.00027	5.02434	2.49669	0.0345892	0.285834	-3.93129
Q6ICS0	2.20816	7.62198	2.10408	0.0653644	0.364916	-4.53554
A0A0C4DGB5	1.85407	9.73879	1.69853	0.12438	0.461834	-5.12324
Q15417	-2.33601	12.5533	-6.73269	9.46e-05	0.0198816	1.87338
P37840	1.5133	11.3837	4.44883	0.00169189	0.0706995	-0.950374
Q59E90	1.43528	8.66804	1.58734	0.147645	0.492632	-5.2742
Q6P179	1.43164	10.7005	2.14169	0.0615185	0.356974	-4.47878
Q01995	-2.1156	13.2627	-5.98368	0.000225526	0.0266597	1.03613
P30711	1.34189	9.97499	1.4882	0.171613	0.521209	-5.40409
P13645	1.17083	13.799	1.46187	0.17853	0.526212	-5.43776
O95864	1.14266	7.40049	3.79202	0.00444325	0.111879	-1.91193
Q6NZI2	-2.11188	12.2983	-6.51095	0.000121476	0.0198816	1.63404
O75369	-2.1078	15.2707	-9.60242	5.87e-06	0.00864093	4.41691
A0A5H2UII4	1.10578	6.70576	0.530531	0.608862	0.85187	-6.32482
P09668	1.08449	12.7104	4.71994	0.00115653	0.0587437	-0.572274
P16591	1.05617	10.4971	3.4178	0.00790547	0.154235	-2.48467
A0A024QZT9	1.03447	11.9264	3.1384	0.0122842	0.191258	-2.9208
H6VRG2	1.00585	14.3786	1.54798	0.156778	0.501714	-5.32633
O94788	0.981234	13.9856	3.29653	0.00956255	0.166694	-2.67325
P08637	0.931708	9.7571	3.76495	0.00462959	0.11333	-1.95283
Q9Y6R7	0.906605	10.3823	3.62081	0.0057708	0.1264	-2.17205
Q6UX53	0.903762	13.3875	2.95697	0.0164197	0.215948	-3.20641
P18510	0.891799	12.2939	2.88077	0.0185619	0.219612	-3.32665
P05413	0.890109	12.2237	2.75573	0.0227166	0.239507	-3.52398
Q9Y279	0.870844	9.94863	3.09518	0.01316	0.19624	-2.98871
P05783	-2.0679	13.3052	-5.41588	0.000457295	0.0350929	0.344816
Q16678	0.856533	10.7492	4.72837	0.00114313	0.0585679	-0.560704
E5KNL5	0.840061	7.255	4.5189	0.0015319	0.0673577	-0.851561
P02511	-2.05819	11.478	-5.3161	0.000520146	0.0373774	0.218094
P35580	-2.03207	14.7158	-5.72506	0.000309516	0.0305682	0.727492
A8K6Q8	0.83329	8.64694	0.338911	0.742619	0.910237	-6.41339
P02768	-2.02675	14.591	-6.59189	0.000110807	0.0198816	1.72222
P35908	0.811158	13.6493	1.52354	0.162699	0.511812	-5.35833
Q8N5I9	0.787565	10.1589	4.52211	0.00152496	0.0673577	-0.847048
P30536	0.781074	9.9392	4.91225	0.000888755	0.0518186	-0.311109
Q96NB2	0.774198	12.5896	2.59286	0.0295848	0.273903	-3.7805
P09038	-2.01269	9.27773	-5.48448	0.000418883	0.0342786	0.431024
A0A0S2Z381	0.732486	13.4903	4.04389	0.00304631	0.0962044	-1.53599
P50151	0.725094	10.9443	2.96899	0.0161058	0.213728	-3.18745
Q8IX05	0.722538	8.87483	2.5388	0.0323008	0.282273	-3.86534
Q8N370	0.711077	11.6349	2.37325	0.0422741	0.307505	-4.12362
Q9NQ25	0.708331	11.7019	3.19902	0.0111562	0.179597	-2.8257
O60427	0.704953	9.9036	4.46202	0.00166048	0.0698823	-0.931726
Q6P9B6	0.700739	10.4716	2.09272	0.0665711	0.364916	-4.55263
A0A384NPN7	0.68405	11.795	2.33237	0.0451757	0.317966	-4.18692
P54652	-1.99098	13.3107	-9.19909	8.3e-06	0.00977721	4.11397
P13686	0.67898	8.07493	3.66694	0.00537631	0.122317	-2.10163
Q13542	0.677595	6.91988	2.93217	0.0170874	0.216982	-3.24552
Q8TD46	0.676422	7.44836	0.600181	0.563512	0.8302	-6.28353
Q3YBM2	0.668638	9.24749	3.35253	0.00875635	0.159236	-2.58602
O15229	0.667916	11.9046	2.55902	0.0312571	0.278607	-3.83364
P35527	0.662295	13.7909	1.19293	0.26405	0.617404	-5.75936
A0A0S2Z4Q2	0.661988	12.7428	1.58935	0.147191	0.492427	-5.27152
A0A024R5F7	0.661564	10.0765	3.90941	0.00372246	0.102971	-1.73567
B3KW79	0.658439	13.2422	3.82234	0.00424391	0.108247	-1.86623
P35613	0.655645	11.9211	4.65552	0.00126472	0.0617987	-0.661075
Q969G5	-1.96322	11.4031	-5.88343	0.000254701	0.0275276	0.917721
Q969X1	0.643307	9.15151	1.86879	0.0952101	0.415765	-4.88272
A0PK02	0.640414	6.72966	3.01395	0.0149852	0.207858	-3.11658
Q12882	0.635427	12.5625	3.38113	0.00837233	0.157109	-2.54157
Q14195	-1.92304	12.4464	-8.60843	1.41e-05	0.0103597	3.6411
P02786	0.630813	15.3468	3.89261	0.00381748	0.103564	-1.76077
Q9P1F3	0.625567	11.6097	3.97557	0.0033718	0.0998324	-1.63711
Q86X69	0.613728	7.83652	1.71786	0.120694	0.457826	-5.09647
A0A024RAG6	0.608062	7.73136	4.05071	0.0030157	0.096046	-1.52592
Q14314	0.598641	8.62482	1.80374	0.105507	0.431701	-4.97583
Q96R05	0.596332	11.2214	1.58863	0.147354	0.492427	-5.27248
O14678	0.592555	10.7021	3.06473	0.0138156	0.202277	-3.03661
Q9NZU5	-1.90871	12.9051	-8.37311	1.76e-05	0.0103597	3.44241
A0A0S2Z502	0.585484	9.3841	2.99702	0.0153973	0.210978	-3.14325
P37268	0.585358	12.5426	2.9308	0.0171253	0.216982	-3.2477
A0A024RCB3	0.584992	10.4937	3.54081	0.00652895	0.137365	-2.29474
A0A140VJP8	0.582918	12.5293	1.42589	0.188376	0.535913	-5.4832
E7DVW4	0.573148	10.1323	1.25048	0.243333	0.599635	-5.69423
Q9BRD0	0.572291	9.98198	1.46387	0.177998	0.525695	-5.43522
O95427	0.569898	8.45884	3.26954	0.00997835	0.169728	-2.71538
Q9UIM3	0.564211	8.41095	2.05243	0.0710268	0.374016	-4.61298
P43003	0.558082	10.4226	2.81214	0.0207359	0.230009	-3.43497
P15289	0.550683	11.6885	3.29785	0.00954265	0.166694	-2.67119
P19878	0.54837	9.9033	1.32139	0.219675	0.571951	-5.6111
Q9BSR8	0.538175	10.3662	2.43607	0.0381714	0.294082	-4.02594
A0A0G2JPM8	0.537427	11.3609	3.93928	0.00355957	0.101319	-1.6911
A0A024QZN7	0.537146	11.6534	2.32189	0.0459509	0.319444	-4.20311
P55061	0.53681	10.4488	1.75038	0.11472	0.448231	-5.05111
Q9NRF9	0.53373	8.62248	3.35986	0.00865617	0.158847	-2.57461
Q9P2M4	0.533347	9.39125	2.46396	0.0364795	0.292611	-3.98244
Q8TDQ0	0.528873	9.37912	3.77932	0.00452962	0.112609	-1.9311
P21757	0.527081	12.401	1.62374	0.139627	0.483129	-5.22536
P15954	0.5207	10.8403	1.66149	0.131731	0.472112	-5.17412
P06702	0.51989	14.2625	2.41096	0.0397612	0.299199	-4.06503
Q14534	0.516279	12.0799	4.05232	0.00300852	0.096046	-1.52355
Q2TNI1	-1.88743	11.2737	-5.71685	0.000312688	0.0305682	0.717524
Q9H2W1	0.514692	10.9056	2.43851	0.0380204	0.294082	-4.02214
Q9UMS6	-1.77056	11.5286	-6.04952	0.000208355	0.0261198	1.11306
Q01469	0.513393	14.036	2.34194	0.0444794	0.31575	-4.17212
Q9H2V7	0.512499	10.7479	2.90793	0.0177671	0.219202	-3.28377
Q9HB66	0.509911	10.2036	2.93137	0.0171094	0.216982	-3.24678
P18206	-1.70107	14.8828	-6.59986	0.000109813	0.0198816	1.73085
Q86VB7	0.504106	14.7347	2.5239	0.0330927	0.282273	-3.88869
B7Z881	0.499858	9.62918	0.786743	0.452087	0.764552	-6.15039
Q2TU34	0.49848	12.9068	2.56739	0.0308348	0.277796	-3.8205
O15247	0.49473	11.8249	3.23039	0.0106153	0.173737	-2.77658
A0A678ZIC5	0.494119	9.36485	0.947693	0.368568	0.706695	-6.01089
O94875	-1.67861	12.9292	-6.93387	7.58e-05	0.0194147	2.08454
Q53H26	0.492923	15.3681	2.55453	0.0314857	0.278968	-3.84068
Q96A57	0.490325	8.14571	3.69601	0.00514241	0.117982	-2.05738
P20702	0.490282	13.7235	3.2318	0.0105917	0.173737	-2.77437
P05109	0.48796	13.6843	2.41847	0.0392793	0.297472	-4.05336
Q13085	0.487532	7.68995	3.84852	0.00407943	0.105886	-1.82687
Q07954	0.485681	14.8669	3.42983	0.00775836	0.153838	-2.46603
Q92820	0.485097	13.8614	1.90081	0.0904964	0.408396	-4.83639
P10253	0.477048	13.8869	2.14354	0.061335	0.356974	-4.47598
A8K0B6	0.47694	14.863	2.93284	0.017069	0.216982	-3.24447
A0A494C0X7	0.475767	14.2529	4.19467	0.00244052	0.0840909	-1.31511
P13647	0.475207	12.6734	1.18937	0.26538	0.618445	-5.76332
P60033	0.474697	10.6931	2.25075	0.0515702	0.333903	-4.31259
A0A0B7MGD3	0.474646	10.9881	1.21595	0.255598	0.611179	-5.73357
Q9BZ29	0.474208	5.88467	0.862015	0.411541	0.740171	-6.08786
O94956	0.472017	12.1987	1.93112	0.0862376	0.405763	-4.79224
P49643	0.468449	10.8297	2.88725	0.0183689	0.219612	-3.31641
O75923	0.468088	14.8766	1.67034	0.129938	0.470358	-5.162
P10451	0.466641	11.8886	1.0569	0.318694	0.672304	-5.90435
Q9NZK5	0.465907	9.84778	3.75439	0.00470445	0.113762	-1.9688
Q9H3B0	-1.62649	7.77687	-6.1041	0.000195199	0.0250024	1.17635
B9A6K1	0.45647	8.68442	1.70744	0.122669	0.45929	-5.11092
P49327	0.45608	14.143	3.33576	0.00898999	0.162482	-2.61211
Q14116	0.451894	11.7133	1.46288	0.17826	0.525942	-5.43647
B4E0T8	0.44759	8.75821	1.71507	0.12122	0.457826	-5.10034
Q30201	0.44335	7.48138	2.50377	0.0341935	0.284962	-3.92021
Q8N5I4	0.442379	10.0205	1.37349	0.203557	0.55285	-5.54812
Q8NCC3	0.440856	11.4467	3.43761	0.00766473	0.153087	-2.45399
Q9UKK9	0.439584	12.8085	2.71272	0.0243558	0.247879	-3.59182
P09326	0.439178	13.703	1.70802	0.122557	0.45929	-5.11011
A0A024RBU4	0.438882	10.5071	4.38201	0.00186127	0.0727233	-1.04532
P55058	0.435123	8.44187	3.87014	0.00394866	0.10433	-1.79442
P16949	0.433707	12.3656	4.64102	0.00129054	0.0618203	-0.681155
Q13613	0.433341	8.12827	1.20131	0.260947	0.615491	-5.75001
P14598	0.43174	13.6258	2.20273	0.0557401	0.346361	-4.38604
Q8WX93	-1.61835	11.9971	-6.31	0.000153148	0.0219872	1.41103
A0A384NL93	0.431494	13.1221	2.29417	0.0480652	0.327545	-4.24587
P25325	0.430456	12.5757	1.78531	0.108609	0.439312	-5.00194
P34910	0.42855	10.555	2.99218	0.0155172	0.211221	-3.15088
P49961	0.427748	11.3041	2.60704	0.0289113	0.272117	-3.75822
Q9P0V8	0.426281	8.89207	2.36452	0.0428775	0.310362	-4.13715
Q9BRX8	0.425389	12.3803	1.55451	0.155229	0.499874	-5.31773
O15231	0.423444	12.6755	1.73773	0.117012	0.452087	-5.06881
A0A024R059	0.422187	12.5256	2.68014	0.025677	0.253401	-3.64317
P56181	0.421823	11.3687	1.60449	0.143817	0.489811	-5.25127
P78381	0.419059	7.68255	4.75794	0.00109742	0.0577546	-0.520204
Q3MHU6	0.418204	9.935	2.07693	0.0682834	0.368723	-4.57632
E7EV59	0.417534	10.1798	3.16586	0.0117592	0.186753	-2.87769
A0A024R3G4	0.415637	9.04424	2.82659	0.0202575	0.227347	-3.41216
P28676	0.412267	12.614	1.7936	0.107204	0.435618	-4.99022
P07108	0.411624	12.6138	4.11771	0.00273184	0.090802	-1.42744
E5KRG5	0.409389	14.2437	2.88386	0.0184697	0.219612	-3.32177
Q8WY22	0.408936	10.6411	1.95786	0.0826384	0.397296	-4.75307
Q9Y5J9	0.408758	10.6866	4.22256	0.0023433	0.082675	-1.27462
Q8N4H5	0.407891	9.22891	1.16452	0.274793	0.624887	-5.7907
Q9UIB8	0.406427	11.2467	2.57124	0.0306423	0.277282	-3.81445
O43715	0.406354	10.2262	2.29611	0.0479136	0.327502	-4.24287
J3QQ67	0.405335	11.9083	1.76419	0.112267	0.445768	-5.03173
Q9C0H2	0.403121	9.20566	1.91487	0.0884957	0.407278	-4.81594
Q9UK76	0.401841	10.2083	2.61726	0.0284356	0.269361	-3.74216
A0A024RE09	0.401617	9.23866	1.45289	0.180944	0.529882	-5.44916
Q13740	0.401092	12.7278	3.25023	0.0102875	0.172508	-2.74556
Q99735	0.400934	8.9547	2.05778	0.0704187	0.374016	-4.60499
P25942	0.400912	10.9558	1.51143	0.165708	0.515358	-5.37408
O43252	0.400829	13.6419	4.50069	0.00157184	0.06757	-0.877162
P52790	0.400025	12.6138	1.73174	0.118111	0.454545	-5.07716
P08910	0.398868	7.2305	2.39906	0.0405381	0.301198	-4.08355
Q9NR97	0.397133	13.5899	4.11847	0.0027288	0.090802	-1.42633
Q86WA9	0.397025	9.56828	3.29704	0.00955489	0.166694	-2.67246
Q96AC1	-1.57861	12.375	-6.313	0.000152613	0.0219872	1.4144
P06733	0.396204	15.809	4.55054	0.00146503	0.0667953	-0.807183
P06280	0.394696	12.5122	2.20849	0.0552228	0.34504	-4.37725
Q96MT1	0.391618	10.1375	2.84185	0.0197645	0.225246	-3.38808
Q92685	0.391491	8.89282	2.16684	0.05907	0.352982	-4.44065
Q9HC98	0.390661	8.1401	1.83618	0.100249	0.421603	-4.92957
A0A343GF90	0.389259	9.77965	2.52067	0.033267	0.282273	-3.89376
Q6PIU2	0.388934	13.0791	4.03594	0.00308241	0.096495	-1.54772
Q9NZN4	-1.56638	12.3782	-5.48505	0.000418578	0.0342786	0.431738
Q2M385	0.387838	10.4335	3.98448	0.00332736	0.0990141	-1.6239
Q9UBQ0	0.387112	9.06557	1.24528	0.245149	0.600134	-5.70021
A0A024R5W0	0.385894	7.16583	3.2431	0.0104041	0.173151	-2.75671
Q969S8	0.385307	9.30859	2.96503	0.0162086	0.214128	-3.1937
Q9UIV1	0.383793	10.8232	4.63251	0.00130595	0.0620408	-0.692945
A0A384MQW4	0.383414	12.0239	2.38715	0.0413298	0.303635	-4.10204
O00217	0.382844	11.9327	2.49113	0.0349036	0.286424	-3.93999
Q08722	0.382477	12.1686	2.35507	0.043541	0.312097	-4.1518
Q9BTY7	0.380353	9.95042	2.08663	0.0672267	0.366759	-4.56177
Q6GTX8	0.378168	11.8947	3.89417	0.00380855	0.103564	-1.75844
Q9BXR0	0.377642	10.5533	2.83093	0.020116	0.227057	-3.40531
Q9BYN0	0.376719	10.7994	2.44468	0.0376411	0.293699	-4.01252
Q9H7E9	0.375083	7.2148	2.32065	0.0460431	0.319536	-4.20502
Q9BV57	0.37487	11.53	2.90134	0.0179566	0.219202	-3.29417
B9EEN6	0.374675	8.73203	0.83948	0.423407	0.748714	-6.10709
B4E071	0.374003	9.12001	1.22391	0.252728	0.608282	-5.72458
P33121	0.37389	15.5372	4.02242	0.00314483	0.096495	-1.56769
Q9Y2K1	0.373136	7.25175	4.70282	0.00118428	0.0596389	-0.59581
Q6ZRD3	0.372272	8.61351	1.84483	0.0988881	0.419957	-4.91718
Q546G0	0.370702	7.47543	1.86222	0.0962062	0.417106	-4.89219
Q00013	0.370511	13.6786	4.60964	0.00134837	0.0625561	-0.724709
Q9H4X1	0.368692	10.5666	1.36144	0.207191	0.556921	-5.56282
Q8NBJ9	0.36853	8.58742	2.25992	0.05081	0.331938	-4.29853
Q96F10	0.367513	11.0238	2.12092	0.0636143	0.361094	-4.51016
Q9BTT0	0.366813	12.7129	2.45684	0.0369041	0.292745	-3.99355
Q5QJ74	0.366686	9.33104	1.88424	0.0929083	0.411664	-4.86041
Q96P16	0.365877	8.33416	3.12127	0.0126237	0.193489	-2.94769
P21912	0.36554	13.4705	2.08275	0.0676476	0.367937	-4.56759
P17900	0.365406	12.2609	3.88378	0.00386851	0.103606	-1.774
O95881	0.364655	11.8452	4.6721	0.00123587	0.0617099	-0.638158
Q16850	0.364493	11.3436	2.07644	0.0683377	0.368723	-4.57706
A0A024R9B7	0.363648	12.4278	1.6881	0.126411	0.465305	-5.13763
Q9NS69	0.36352	9.73345	1.31081	0.223079	0.575709	-5.62371
A0A024R4U4	0.363186	12.1659	2.97229	0.0160206	0.213728	-3.18225
P08575	0.361936	14.8161	3.83499	0.00416361	0.106661	-1.84721
Q5JTJ3	0.361318	11.2092	2.16998	0.058771	0.352268	-4.43588
A0A024R7N7	0.360073	12.5686	3.58776	0.00607215	0.132019	-2.22266
P08574	0.358272	11.3179	1.6215	0.140108	0.483325	-5.22838
Q08752	0.35796	12.9715	3.377	0.00842667	0.15712	-2.54798
P56937	0.35784	7.38352	2.48533	0.035234	0.288733	-3.94905
A0A140VK27	0.357657	13.9305	3.63222	0.00567046	0.124666	-2.15461
P55008	0.357594	14.3914	3.38855	0.00827549	0.156764	-2.53003
P23610	0.355886	9.21162	2.7702	0.0221911	0.237296	-3.50116
Q53FA7	0.354517	11.3291	2.13535	0.0621502	0.357606	-4.48836
P23025	0.353505	7.96201	2.68424	0.0255067	0.252447	-3.63671
Q03169	0.353441	13.8057	2.74457	0.023131	0.242074	-3.54159
Q99643	0.35325	11.2641	1.00095	0.343563	0.688863	-5.96007
P49019	0.352762	7.46863	1.47364	0.175409	0.522516	-5.42275
O00483	0.352261	11.2476	1.68596	0.126831	0.46551	-5.14056
Q53FJ5	0.35202	14.9099	3.41923	0.00788785	0.154235	-2.48245
Q9H2L5	0.350837	10.0865	3.14073	0.0122387	0.191258	-2.91713
Q93050	0.350322	13.8695	3.55353	0.0064017	0.137322	-2.27518
Q02083	0.349584	12.3429	1.6092	0.142781	0.487731	-5.24494
Q9UBR2	0.349424	12.6142	2.36584	0.0427861	0.310362	-4.13511
A0A1C3PHH2	0.34885	6.48072	1.32443	0.218708	0.571476	-5.60748
O15382	0.348214	11.9043	2.62776	0.027955	0.266881	-3.72564
Q8IX19	0.348145	8.74816	1.86361	0.0959942	0.417106	-4.89018
A0A024RBH7	0.346831	9.49696	2.94236	0.0168097	0.216982	-3.22945
Q9H2F3	0.346338	9.50952	2.27498	0.0495844	0.32937	-4.2754
Q7Z7K0	0.344257	10.4575	4.48854	0.00159914	0.0677853	-0.894289
O43776	0.344154	14.0962	4.40847	0.00179214	0.0724517	-1.00765
P12318	0.342976	12.4985	3.91395	0.00369718	0.102971	-1.72888
P04733	0.341644	12.0065	0.921011	0.381587	0.716396	-6.0355
Q9Y5U9	0.341576	10.1143	1.96033	0.0823132	0.397296	-4.74944
P40306	0.340408	11.1768	2.29402	0.0480769	0.327545	-4.2461
A0A1L1UHR1	0.340314	13.6712	1.17595	0.270431	0.62461	-5.77816
Q6P6C2	0.340307	9.50934	3.44506	0.00757619	0.151833	-2.44246
O96008	0.340011	11.9118	1.26798	0.237306	0.591459	-5.67401
A0A024R4Y2	0.339624	11.0331	2.30854	0.0469574	0.322839	-4.22372
P14406	0.33808	11.6385	1.76841	0.111527	0.444469	-5.02579
Q9BVQ7	0.337436	9.43156	3.15767	0.0119133	0.187683	-2.89054
A0A024R7D5	0.337355	11.3308	2.57267	0.0305714	0.277118	-3.81222
Q9H3U5	0.336697	11.2754	2.85465	0.0193605	0.222363	-3.36788
Q9ULZ3	0.336408	13.3558	2.92516	0.0172812	0.216982	-3.25658
G3V3D1	0.334959	12.9257	2.8935	0.018185	0.219612	-3.30655
O14548	0.334768	11.0625	1.81443	0.103747	0.429571	-4.96063
A0A384N6G7	0.334692	13.8475	4.14174	0.0026371	0.0887873	-1.39228
Q96NT0	0.334296	9.00927	2.52091	0.033254	0.282273	-3.89338
Q9H9B4	0.334144	9.44667	1.63635	0.136942	0.481521	-5.20831
Q8TAD4	0.334079	8.75706	3.10949	0.012863	0.193978	-2.96621
A0A0S2Z3C5	0.333867	9.84154	2.78445	0.0216853	0.235551	-3.47867
Q68D10	0.333426	10.5632	2.63101	0.0278079	0.266413	-3.72053
O75503	0.333382	10.8103	2.95175	0.016558	0.216982	-3.21464
P07333	0.333354	10.8865	2.05144	0.071139	0.374016	-4.61445
Q69FE3	0.332619	11.3576	2.58638	0.029898	0.275249	-3.79069
A0A384NL22	0.331904	11.7835	1.42494	0.188643	0.535913	-5.48439
Q9UKR5	0.331632	8.31911	0.875769	0.404414	0.734301	-6.07591
Q9Y6X5	0.331346	12.0061	1.36104	0.207314	0.556997	-5.56331
Q13144	0.331299	12.4109	2.87591	0.0187077	0.220012	-3.33431
Q9HBL7	0.330687	11.7467	1.19263	0.264164	0.617404	-5.7597
O95551	0.330084	10.3978	2.29191	0.0482412	0.327545	-4.24934
V9HW83	0.328952	14.6463	0.708927	0.496711	0.791675	-6.20981
P19397	0.328798	8.34807	2.2539	0.0513077	0.333302	-4.30776
Q8IWT0	0.328772	9.20834	4.08505	0.0028665	0.0926727	-1.47537
Q9Y277	0.328552	12.5832	1.0464	0.323252	0.674252	-5.91498
Q99538	0.328436	13.7389	2.55811	0.0313031	0.278607	-3.83506
Q9BU23	0.327888	10.8763	1.81146	0.104233	0.429882	-4.96485
Q8TB22	0.327713	9.00392	0.728042	0.485498	0.786082	-6.19572
Q96PZ2	0.327199	8.58369	2.56866	0.0307714	0.277649	-3.81852
A0A024R5J6	0.327053	9.61576	2.52232	0.0331779	0.282273	-3.89117
A0MZ66	0.326789	14.2251	3.91109	0.00371309	0.102971	-1.73316
A0A024R0Q4	0.326753	12.5578	2.91023	0.0177014	0.219111	-3.28014
Q96GX9	0.326695	12.709	1.19962	0.261572	0.616225	-5.7519
Q6NT16	0.325779	9.61823	1.86077	0.0964264	0.417446	-4.89427
Q02556	0.325612	9.84967	2.78252	0.021753	0.235551	-3.48171
P14854	0.325495	11.4138	2.0485	0.0714756	0.374016	-4.61884
Q9HA77	0.3248	10.5615	1.3655	0.205961	0.555642	-5.55787
O14745	0.323216	12.7822	2.59388	0.0295359	0.273903	-3.7789
Q7Z7L1	0.32224	11.9684	2.24549	0.0520122	0.334545	-4.32067
Q5SRI9	0.321768	7.75244	1.31239	0.222567	0.575577	-5.62183
Q6IAA8	0.321712	11.8492	2.61083	0.0287339	0.271447	-3.75226
Q6FG99	0.321502	12.7069	3.77889	0.00453258	0.112609	-1.93175
Q8NHP8	0.321375	12.1446	3.27705	0.00986088	0.168407	-2.70366
Q9UHA4	0.32084	11.1916	2.39194	0.0410093	0.30279	-4.0946
Q7Z699	0.320177	10.6471	1.78685	0.108348	0.438752	-4.99978
Q9P2J5	0.320076	14.4878	3.71122	0.0050243	0.116548	-2.03426
O75695	0.319861	13.487	4.04234	0.00305333	0.0962044	-1.53828
J3KS54	0.319516	8.07351	2.27825	0.049322	0.328941	-4.27036
Q8NGA1	0.319421	10.3153	0.611265	0.556474	0.827491	-6.27653
P52789	0.31799	14.1242	2.58679	0.0298779	0.275249	-3.79004
Q5JWR5	0.317087	9.8839	0.881849	0.401292	0.73111	-6.07058
A0A024R9Z1	0.3169	10.4637	1.00592	0.341299	0.687081	-5.95523
D3U434	0.316817	6.48327	1.16469	0.274728	0.624887	-5.79052
P45880	0.316712	13.1372	0.963944	0.3608	0.700985	-5.99562
O00425	0.31547	14.267	2.28407	0.0488592	0.327545	-4.26142
Q96AH8	0.314386	10.4788	2.86802	0.0189472	0.220115	-3.34676
P51688	0.313748	9.5523	1.3474	0.211499	0.562353	-5.57986
Q9BPW9	0.313633	7.61793	0.973763	0.356166	0.698994	-5.98629
P62917	0.313393	13.071	1.5045	0.167449	0.517065	-5.38306
D6R934	0.312834	9.62145	2.17189	0.0585899	0.352105	-4.43298
O00418	0.311815	10.256	2.34983	0.0439132	0.313429	-4.15991
Q6IA69	0.311757	11.7614	2.76394	0.0224168	0.238842	-3.51103
Q9P0J0	0.31136	12.0718	1.9293	0.0864878	0.406369	-4.7949
P25105	0.311234	9.14048	2.08198	0.0677317	0.367937	-4.56875
O75391	0.310706	12.2814	3.05308	0.0140754	0.203765	-3.05495
P25789	0.310531	13.3331	1.3421	0.213142	0.565181	-5.58625
O43772	0.310167	12.3441	1.65273	0.133525	0.475078	-5.18605
P17050	0.30927	13.0381	1.42115	0.189709	0.536452	-5.48914
P10124	0.307426	9.69135	1.6837	0.127277	0.46551	-5.14368
A0A140VJT8	0.307402	14.1721	2.56525	0.0309421	0.278337	-3.82386
Q96BI1	0.307365	10.4326	1.01444	0.337437	0.685084	-5.94686
Q9Y223	0.306759	11.1154	2.70762	0.0245578	0.248901	-3.59986
Q8NI22	0.306755	11.2846	2.15823	0.0598974	0.354689	-4.45372
P02686	0.306413	10.51	2.21773	0.0544035	0.342	-4.36314
Q9C0K1	0.306396	11.922	1.76663	0.111838	0.444935	-5.02829
A0A024R601	0.305979	9.93534	1.74001	0.116594	0.451363	-5.06561
Q9UIW2	0.305868	12.2237	2.32289	0.0458764	0.319444	-4.20157
B4DVA7	0.305595	14.0687	2.12693	0.063	0.35967	-4.50108
A0A024R7Z5	0.305355	12.8707	3.04034	0.0143652	0.205425	-3.07501
Q6PCE3	0.305311	12.8653	4.32027	0.00203399	0.0763328	-1.13366
Q96RQ9	0.304757	12.6948	2.13879	0.061807	0.357026	-4.48316
Q5VUU6	0.304742	13.9724	2.37962	0.0418389	0.306229	-4.11374
Q7Z4Q2	0.303305	11.018	2.92995	0.0171485	0.216982	-3.24903
Q02543	0.300844	13.4038	1.95813	0.0826026	0.397296	-4.75267
Q96C01	0.300155	11.8722	3.64831	0.00553212	0.123519	-2.13004
Q9BZG1	0.29905	11.389	1.43688	0.185321	0.532899	-5.4694
P26447	0.298758	12.1203	1.17516	0.27073	0.62461	-5.77903
P07711	0.298721	13.3627	2.49195	0.0348571	0.286424	-3.93871
Q9NRP0	0.298616	10.7828	2.55598	0.0314117	0.278732	-3.83841
Q8WVM8	0.298451	13.9245	4.283	0.00214647	0.0790437	-1.18725
Q96C23	0.298351	12.3411	3.28571	0.00972708	0.16709	-2.69014
O14807	0.298049	9.52289	2.19703	0.0562566	0.346361	-4.39473
O95379	0.296334	12.4098	2.66643	0.0262542	0.257296	-3.66476
Q9H3M7	0.295423	8.94974	1.81147	0.104231	0.429882	-4.96483
Q7Z5R6	0.294492	12.405	4.19873	0.0024261	0.0840859	-1.30921
Q9H7M9	0.294237	9.24873	1.58831	0.147427	0.492427	-5.27292
Q5JQI0	0.293903	10.2537	2.00619	0.076494	0.386006	-4.68177
Q9H3K2	0.293341	11.5451	1.19795	0.262187	0.616935	-5.75376
K7EM18	0.293305	12.9684	2.55603	0.0314092	0.278732	-3.83833
A0A109NGN6	0.293216	13.1807	1.48903	0.171399	0.521096	-5.40302
Q06830	0.293098	14.8412	3.40241	0.00809794	0.155976	-2.50852
Q13423	0.292933	14.3831	1.70237	0.123638	0.461061	-5.11793
Q6FGY1	0.292468	12.6059	2.365	0.0428442	0.310362	-4.13641
Q9NXJ5	0.292359	9.3579	0.869984	0.407401	0.736999	-6.08096
Q9NP97	0.292357	10.7165	3.23421	0.0105514	0.173737	-2.77061
Q7L9B9	0.291779	9.3805	2.16067	0.0596617	0.354081	-4.45002
A0A024QYV7	0.291485	11.928	2.00128	0.0770972	0.386835	-4.68903
P50897	0.291279	12.5452	2.10001	0.0657934	0.364916	-4.54166
A0A140VK46	0.291051	11.7703	1.52663	0.16194	0.510515	-5.3543
Q9NTX5	0.290713	12.4139	1.1021	0.299632	0.650614	-5.85762
A0A024RAJ1	0.290327	12.3701	2.98221	0.0157675	0.213079	-3.1666
Q9BUK0	0.290256	8.36986	2.58372	0.0300274	0.275669	-3.79486
Q7Z3E5	0.289666	12.8183	3.31556	0.00928019	0.16451	-2.64357
Q5KU26	0.28847	10.2069	1.85338	0.097561	0.418979	-4.90491
Q9Y512	0.288393	13.2778	0.94419	0.370259	0.708761	-6.01416
Q8WV19	0.288288	7.45079	2.09109	0.0667454	0.365413	-4.55507
A0A024R824	0.287611	9.61738	1.33675	0.214814	0.567317	-5.5927
Q5T0D9	0.287285	9.93522	1.84456	0.0989309	0.419957	-4.91757
P23396	0.28714	14.4738	3.49055	0.00705828	0.144904	-2.37217
Q8TE77	0.284989	11.1178	1.72654	0.119072	0.456159	-5.0844
Q9BUB5	0.284911	12.0632	2.93446	0.0170247	0.216982	-3.24192
B2R4R9	0.284704	11.5052	1.99614	0.0777346	0.386835	-4.69664
F1JVV5	0.284404	10.1351	1.74502	0.115686	0.449685	-5.05862
A0A0S2Z3W7	0.28413	12.2813	2.1963	0.0563227	0.346361	-4.39584
A0A024R4H4	0.283688	9.98915	3.74868	0.00474548	0.113812	-1.97744
Q02818	0.282524	14.4276	2.45839	0.0368114	0.292745	-3.99113
Q9UKK3	0.282493	13.102	2.64705	0.0270932	0.262178	-3.69529
P04732	0.282438	11.4706	0.743449	0.476579	0.782507	-6.18412
P49721	0.282248	12.0906	1.43532	0.185752	0.53349	-5.47136
P40939	0.282146	15.2542	2.67514	0.025886	0.254625	-3.65105
Q7L9L4	0.282026	11.8031	1.67546	0.128912	0.469147	-5.15499
A0A024R8Z5	0.281927	10.5714	1.85702	0.097001	0.418646	-4.89967
P06454	0.28181	11.3893	2.95113	0.0165744	0.216982	-3.21561
P06748	0.281663	14.1052	2.94505	0.0167372	0.216982	-3.2252
P25398	0.281125	13.1576	3.41994	0.00787902	0.154235	-2.48134
Q01459	0.281055	12.5775	1.4611	0.178737	0.526243	-5.43875
O94992	0.280976	10.4845	1.98973	0.0785358	0.389178	-4.70612
Q6ZT07	0.280955	10.9411	2.6648	0.0263239	0.257296	-3.66734
Q9NUI1	0.280894	9.13854	0.683851	0.511663	0.800521	-6.22779
B4DXL9	0.280156	7.90252	1.71789	0.120688	0.457826	-5.09643
Q9H098	0.279596	11.873	3.09921	0.0130757	0.19595	-2.98238
V9HWH9	0.279494	13.7566	3.33172	0.00904728	0.162821	-2.6184
A0A0U1RRL7	0.279377	5.65449	1.56101	0.1537	0.499442	-5.30915
Q8N386	0.279375	10.9897	1.37102	0.204297	0.553433	-5.55113
Q8NDX1	0.278623	10.2241	2.14539	0.0611514	0.356974	-4.47317
P07686	0.278438	14.3724	1.90352	0.0901078	0.408396	-4.83246
Q9NUP1	0.278268	10.4885	1.77037	0.111184	0.443833	-5.02302
Q9Y3D9	0.277483	11.9723	2.39358	0.0409004	0.302366	-4.09206
Q9Y5V0	0.277152	11.8637	2.43382	0.0383111	0.294302	-4.02944
A0A1W2PP10	0.276867	9.82763	1.99229	0.0782152	0.388243	-4.70234
Q6XQN6	0.276421	12.4269	1.50598	0.167077	0.517065	-5.38115
Q9H4G4	0.276411	11.7585	2.24763	0.0518315	0.334545	-4.31738
P48960	0.275498	11.0757	3.46339	0.00736281	0.15011	-2.4141
Q5EG05	0.27539	9.18224	1.44895	0.182012	0.531689	-5.45415
Q9BU89	0.275252	7.75287	2.75354	0.0227975	0.239507	-3.52744
P18084	0.275096	12.5694	2.45751	0.036864	0.292745	-3.9925
O75896	0.2738	9.46047	2.52605	0.0329773	0.282273	-3.88533
Q15833	0.273461	14.0099	2.49237	0.0348333	0.286424	-3.93805
Q8NBX0	0.273447	11.998	2.80859	0.0208554	0.230544	-3.44058
Q9NX70	0.273405	8.51542	2.64591	0.0271433	0.262178	-3.69708
A0A024R8M4	0.273133	11.0551	2.75225	0.022845	0.239507	-3.52947
Q9NWV4	0.272851	12.3539	3.35803	0.00868103	0.158847	-2.57746
O43847	0.272722	12.9989	3.18922	0.0113311	0.181915	-2.84107
A6NK06	0.272162	11.1184	1.23275	0.24957	0.604882	-5.71453
P28074	0.272146	11.8251	1.27983	0.233298	0.586427	-5.66021
P33897	0.271374	11.8336	2.83379	0.0200233	0.227042	-3.4008
H0YIV9	0.270741	9.41248	3.26298	0.0100823	0.169728	-2.72563
P20585	0.270111	8.29147	1.99293	0.0781352	0.388212	-4.70139
P02649	0.270027	11.8284	1.39896	0.196051	0.542571	-5.51675
O96005	0.2699	11.9358	2.00812	0.076258	0.386006	-4.67891
Q16626	0.269429	8.98659	2.02193	0.0745895	0.38249	-4.65842
A0A0B4J2F0	0.268554	9.98304	2.27628	0.0494802	0.329367	-4.2734
P14207	0.268542	12.432	1.95892	0.0824987	0.397296	-4.75151
O00461	0.268505	11.6605	2.53421	0.032543	0.282273	-3.87254
Q9NR50	0.268469	12.5959	2.43441	0.0382746	0.294302	-4.02853
P09525	0.267707	13.8229	2.68353	0.025536	0.252447	-3.63783
A0A024R6T4	0.267303	11.6792	0.575234	0.579534	0.841351	-6.29887
A0A140VJY7	0.267226	11.5961	2.92772	0.0172102	0.216982	-3.25255
P62166	0.267153	9.39733	1.09406	0.302954	0.655236	-5.86604
P22695	0.266774	13.747	1.66596	0.130822	0.47115	-5.168
Q00722	0.266678	13.2058	3.10902	0.0128726	0.193978	-2.96694
P55084	0.26606	14.6744	2.31041	0.046815	0.322236	-4.22083
P21283	0.265661	14.4048	2.71264	0.0243588	0.247879	-3.59194
A0A024R8T9	0.265065	10.9338	1.70479	0.123176	0.459979	-5.11459
P49755	0.264187	13.4245	3.71328	0.0050085	0.116548	-2.03112
Q9NZR1	0.263687	11.6133	2.04632	0.0717267	0.374016	-4.6221
P58546	0.263132	12.6566	3.32821	0.0090973	0.162922	-2.62386
Q9BWM7	0.262253	12.9299	1.90344	0.0901194	0.408396	-4.83257
Q13451	0.262182	14.153	3.24137	0.0104326	0.173151	-2.75941
P37198	0.261767	12.3397	3.01961	0.01485	0.207666	-3.10766
Q9GZT3	0.261764	11.7336	3.13312	0.0123878	0.192077	-2.92909
P06400	0.261212	12.5575	2.76128	0.0225137	0.239442	-3.51524
Q8N755	0.26095	8.3993	0.86618	0.409374	0.738302	-6.08426
P12236	0.260212	14.2924	2.59229	0.0296124	0.273903	-3.7814
G3V5Z7	0.260151	13.4568	1.33533	0.215261	0.567317	-5.59441
P39023	0.259418	14.3988	2.25248	0.0514262	0.333399	-4.30995
A0A384MTI8	0.259167	12.6374	3.39038	0.00825184	0.156764	-2.52719
P05141	0.259025	12.9569	1.51113	0.165781	0.515358	-5.37446
Q68CZ2	0.25839	14.4611	2.65826	0.0266047	0.258671	-3.67763
Q6IAT9	0.258376	11.3274	1.53506	0.159884	0.507564	-5.34328
P13073	0.258274	13.1156	1.82015	0.102817	0.427812	-4.95248
Q6FIF0	0.258219	9.75154	3.31729	0.00925497	0.16451	-2.64088
P43307	0.257944	12.1592	1.44363	0.183464	0.532794	-5.46088
Q8TDH9	0.257628	10.578	1.83678	0.100155	0.421603	-4.92872
H7C2K6	0.257603	8.51388	1.71245	0.121715	0.458825	-5.10397
A0A024R2F8	0.257239	11.6318	2.17996	0.0578305	0.349833	-4.42071
Q92995	0.257133	10.2227	2.18287	0.0575591	0.349204	-4.41628
V9HW32	0.256987	11.8567	1.52906	0.161345	0.509727	-5.35113
O00116	0.25666	13.5465	2.88552	0.0184202	0.219612	-3.31914
P22304	0.256495	9.72771	1.81759	0.103232	0.42804	-4.95613
Q06187	0.256433	13.414	3.3975	0.00816041	0.156108	-2.51615
Q9Y5L4	0.256152	11.0704	3.37123	0.00850312	0.158045	-2.55693
Q8TEX9	0.255753	11.5342	2.09375	0.0664608	0.364916	-4.55108
P82930	0.255524	10.1016	1.23069	0.250301	0.605906	-5.71687
P20290	0.255285	12.8031	1.68377	0.127262	0.46551	-5.14357
P24666	0.254515	11.8221	3.17885	0.011519	0.18443	-2.85731
P08195	0.254378	13.4348	1.98102	0.0796378	0.391305	-4.71898
Q96CP2	0.25421	9.01554	1.49081	0.17094	0.520698	-5.40073
A0A024R324	0.253626	14.4153	3.04537	0.0142499	0.205348	-3.06708
P20674	0.253294	11.8595	1.01719	0.336196	0.683207	-5.94414
P61421	0.253036	13.1848	2.98354	0.015734	0.213079	-3.16451
A0A024R6X2	0.252721	12.2566	2.46019	0.0367039	0.292745	-3.98832
Q9BVK6	0.252384	13.1886	2.87937	0.0186038	0.219667	-3.32886
A0A0S2Z4Y4	0.252378	13.1027	2.53429	0.0325389	0.282273	-3.87242
A0A024R4M0	0.252233	13.4063	1.63233	0.137794	0.482689	-5.21376
Q6NZ67	0.251227	11.1598	1.46066	0.178853	0.526243	-5.4393
O95976	0.250847	10.0458	2.40352	0.0402447	0.300685	-4.0766
A0A024R396	0.250413	10.4229	1.65206	0.133664	0.475284	-5.18697
P60604	0.250349	9.22524	1.75185	0.114457	0.447797	-5.04905
Q16762	0.250231	11.9038	1.07836	0.30953	0.661978	-5.88235
A0A024RC78	0.250194	10.8886	2.63942	0.0274305	0.263655	-3.70728
D9IAI1	0.249852	13.4289	2.84651	0.0196165	0.224374	-3.38072
Q9BTU6	0.249799	13.3507	1.75294	0.114262	0.447583	-5.04753
P61599	0.249617	9.20131	2.38829	0.0412534	0.30353	-4.10027
O95801	0.249611	11.7629	3.42239	0.007849	0.154235	-2.47756
O75787	0.249103	10.6033	2.57928	0.030245	0.276961	-3.80184
Q9H0Q0	0.248716	11.6135	2.16113	0.0596175	0.354081	-4.44932
Q8IXM3	0.248691	9.8988	1.42267	0.18928	0.536452	-5.48723
Q8N1A6	0.24833	8.04031	1.70386	0.123353	0.460289	-5.11587
Q99707	0.248291	10.4645	2.39379	0.0408864	0.302366	-4.09173
Q8IY34	0.247785	11.7716	1.78516	0.108635	0.439312	-5.00216
P60468	0.247633	12.1392	2.24484	0.0520668	0.334545	-4.32166
Q96EX1	0.247067	12.0283	2.1897	0.056927	0.347346	-4.40589
P49207	0.246951	12.4229	1.24817	0.24414	0.599635	-5.69689
V9HWI3	0.246909	14.9371	2.0966	0.0661563	0.364916	-4.54679
Q13445	0.246497	11.4377	1.65533	0.132991	0.474324	-5.18252
Q15121	0.246188	12.6077	2.15469	0.0602404	0.354827	-4.45908
Q9NX63	0.246118	13.3816	0.853264	0.416121	0.743289	-6.09538
Q6P589	0.245836	11.6501	2.24636	0.0519389	0.334545	-4.31933
Q8TCJ2	0.245582	11.7025	2.40484	0.0401587	0.300685	-4.07455
O14841	0.245475	12.7028	2.86966	0.0188974	0.220115	-3.34418
P17535	0.245474	11.9647	1.51368	0.165145	0.514834	-5.37116
P0DMV9	0.245181	15.9994	1.49078	0.170947	0.520698	-5.40076
P25787	0.245118	13.2737	1.21245	0.25687	0.611261	-5.73752
O76071	0.244878	11.8837	2.22194	0.0540335	0.340498	-4.3567
O15254	0.244782	12.3461	2.28695	0.0486312	0.327545	-4.25698
P31930	0.244764	13.0437	1.6235	0.139678	0.483129	-5.22569
Q86TI2	0.244686	12.4108	3.26616	0.0100319	0.169728	-2.72067
P08567	0.244075	13.807	1.72057	0.120186	0.45758	-5.09271
Q16799	0.244042	14.1635	2.09006	0.066856	0.365413	-4.55661
Q9NVH1	0.24343	11.7064	1.06661	0.314522	0.667566	-5.89444
P31040	0.24336	13.8825	1.5797	0.14938	0.494466	-5.28438
P04040	0.243144	14.4956	1.72421	0.119506	0.456338	-5.08765
P11441	0.243118	11.9207	2.09435	0.0663965	0.364916	-4.55018
Q96K21	0.242872	10.8611	2.84874	0.0195458	0.224054	-3.37719
Q96AT9	0.242863	10.4363	2.0502	0.0712817	0.374016	-4.61631
Q8NBW4	0.242623	9.28926	2.13075	0.0626135	0.358538	-4.49531
P62993	0.242561	14.1277	2.87164	0.018837	0.220115	-3.34105
Q9H6X4	0.242554	8.30555	0.757632	0.468462	0.775985	-6.17326
P04083	0.242506	15.006	1.03974	0.32617	0.676895	-5.92169
Q6UB35	0.242339	12.8921	2.64666	0.0271102	0.262178	-3.6959
P51965	0.242093	11.1308	2.13288	0.062399	0.357989	-4.4921
Q96N66	0.242089	12.6394	1.90415	0.0900171	0.408396	-4.83154
Q6JBY9	0.241269	13.3693	2.28809	0.0485412	0.327545	-4.25523
Q96A35	0.241	9.55038	2.94733	0.016676	0.216982	-3.22161
A0A6B7IBY9	0.240914	8.83948	0.495713	0.632234	0.864698	-6.34368
Q9H5X1	0.240575	9.48395	2.01226	0.0757541	0.384756	-4.67277
Q02978	0.240564	12.1616	1.55576	0.154934	0.499834	-5.31609
E9PK54	0.24046	9.62316	0.984268	0.351256	0.69436	-5.97623
O43493	0.240193	11.8817	2.04664	0.0716895	0.374016	-4.62162
Q9UNX3	0.239834	9.65974	1.53367	0.16022	0.508016	-5.3451
P32519	0.239593	10.2103	3.12717	0.0125056	0.193394	-2.93842
Q9NR77	0.239042	7.55162	2.32438	0.0457651	0.319444	-4.19926
K9JA46	0.239016	15.299	2.88497	0.0184367	0.219612	-3.32002
Q3T906	0.238994	11.1124	2.72294	0.0239557	0.24676	-3.57571
P25786	0.238988	13.5584	1.28689	0.230935	0.58448	-5.65194
Q9BSQ5	0.23897	6.9046	1.65992	0.13205	0.472112	-5.17625
P09972	0.238822	11.317	1.63672	0.136864	0.481521	-5.20781
Q8IYB1	0.238681	11.2268	1.46451	0.177826	0.525649	-5.4344
P30043	0.238517	14.2027	1.97816	0.0800018	0.391504	-4.72319
A0A4P8PLQ7	0.238287	9.70775	2.14191	0.0614966	0.356974	-4.47845
P09917	0.238016	13.929	1.83401	0.100593	0.422751	-4.93269
P51570	0.23798	12.354	2.71444	0.0242881	0.247879	-3.58911
Q6QNY1	0.237881	10.4977	2.44731	0.0374805	0.293699	-4.00842
P04844	0.237662	13.8882	2.81685	0.0205786	0.229495	-3.42753
Q53H12	0.237638	12.6864	1.34723	0.21155	0.562353	-5.58006
A0A384MTJ7	0.23745	11.4269	1.15157	0.279808	0.629349	-5.80481
A0A024R084	0.237053	10.9813	1.75089	0.114629	0.448172	-5.0504
Q86UX7	0.237046	14.5758	2.70974	0.0244738	0.24862	-3.59652
Q05932	0.236547	11.0101	1.24288	0.24599	0.601195	-5.70296
P62280	0.236398	12.6503	1.71093	0.122004	0.459193	-5.10608
A0A024R871	0.236346	9.61661	1.21746	0.255051	0.611078	-5.73187
V9HWN7	0.23614	14.9186	2.79088	0.0214611	0.234915	-3.46853
B2RDE8	0.236003	9.04894	1.69096	0.125851	0.4649	-5.13369
Q9Y5U2	0.235871	10.427	2.45499	0.0370154	0.292745	-3.99644
P11233	0.235864	12.1905	1.85534	0.0972591	0.418979	-4.90209
P98082	0.23586	14.7575	2.13911	0.0617744	0.357026	-4.48267
A0A0S2Z583	0.234805	12.3004	2.62273	0.0281842	0.268267	-3.73355
P06132	0.234202	11.6729	2.34987	0.0439097	0.313429	-4.15984
P51149	0.233842	14.1802	2.94936	0.0166217	0.216982	-3.21841
P27707	0.233568	11.6133	2.04351	0.0720511	0.374016	-4.62629
P78537	0.233477	10.4657	1.48596	0.172193	0.521213	-5.40697
Q8IWV8	0.233375	10.6848	2.60881	0.0288282	0.271769	-3.75543
P25685	0.233288	13.5316	2.04779	0.0715581	0.374016	-4.61991
Q7L576	0.23319	14.837	2.7314	0.0236296	0.244255	-3.56236
P55160	0.23319	14.3503	2.22943	0.0533825	0.338863	-4.34525
A0A384NPW1	0.232659	14.0549	2.44993	0.0373212	0.293408	-4.00434
B2R4A2	0.232454	12.5485	1.14054	0.284133	0.633892	-5.81673
P08754	0.232039	12.0412	2.60167	0.0291647	0.273628	-3.76666
P04839	0.231721	13.8941	2.74108	0.0232623	0.243016	-3.54711
Q969E8	0.231697	7.24515	1.0902	0.30456	0.656886	-5.87006
Q6PL24	0.231628	10.8228	2.26576	0.050331	0.330567	-4.28956
Q9Y3R5	0.23157	11.745	2.42996	0.0385521	0.294807	-4.03545
A0A0S2Z497	0.231544	12.486	1.60059	0.14468	0.490573	-5.25649
A0A0K0K1K4	0.230993	13.2017	1.25984	0.240094	0.596381	-5.68344
Q9BRP8	0.230724	12.3383	1.9145	0.0885478	0.407278	-4.81648
P16278	0.230199	12.5151	1.16572	0.274333	0.624887	-5.78939
O15511	0.230065	13.7985	2.90562	0.0178334	0.219202	-3.28742
P78382	0.229918	7.7266	1.30652	0.224471	0.577285	-5.6288
Q9NVS9	0.229819	12.324	1.91074	0.0890794	0.407814	-4.82196
Q969M1	0.229557	8.44643	0.809713	0.439439	0.757606	-6.13183
Q7Z5L9	0.229521	10.959	1.79404	0.10713	0.435617	-4.98959
Q9Y572	0.229036	12.21	2.57777	0.0303191	0.276961	-3.80421
Q5T1M5	0.228902	14.4795	2.59661	0.0294055	0.273903	-3.77462
A0A024R6K8	0.228791	13.9317	1.50509	0.167299	0.517065	-5.38229
O95167	0.228768	10.826	1.24535	0.245126	0.600134	-5.70013
Q9H2H8	0.228652	13.0174	1.28885	0.23028	0.58448	-5.64963
A0A024R0E2	0.228359	14.2657	2.14053	0.0616329	0.357026	-4.48052
Q7L5Y1	0.227998	12.6815	1.82216	0.102491	0.42707	-4.94961
P35790	0.227994	6.66729	1.59245	0.146495	0.492133	-5.26738
Q9UKJ1	0.227664	11.5823	1.90045	0.0905473	0.408396	-4.83691
P50416	0.227503	13.0118	2.45183	0.0372057	0.293408	-4.00136
O14521	0.227392	8.63338	0.645306	0.535181	0.814171	-6.25429
A0A024R8E4	0.227129	9.79173	1.94445	0.0844253	0.401804	-4.77274
Q16644	0.227117	12.1241	2.34273	0.044422	0.315723	-4.17089
P62633	0.227052	10.8719	1.07727	0.309987	0.662475	-5.88347
P17568	0.226861	11.9358	1.39559	0.19703	0.543747	-5.52092
P14324	0.226206	12.4143	2.05141	0.0711429	0.374016	-4.6145
V9HWI5	0.226113	16.0465	1.56224	0.153412	0.499119	-5.30753
P38571	0.225935	11.4748	1.01348	0.337872	0.685517	-5.94781
F5H5X6	0.225856	8.03452	0.899496	0.392325	0.724178	-6.05493
E9KL30	0.225735	12.3293	1.08961	0.304806	0.656886	-5.87068
A0A0B4J1R7	0.225597	10.0785	2.40427	0.0401958	0.300685	-4.07543
B2R8G6	0.225489	8.69033	1.75258	0.114327	0.447583	-5.04803
Q9Y6C9	0.225405	12.05	0.984509	0.351144	0.69436	-5.976
A0A024RA70	0.225242	10.037	2.42681	0.0387501	0.295746	-4.04036
A0A024R4P3	0.225159	11.2029	0.854281	0.415587	0.743289	-6.09451
Q9UJY5	0.224983	12.5847	1.87975	0.0935712	0.412975	-4.8669
Q9BV19	0.224847	10.4476	1.81044	0.104401	0.429882	-4.96631
A0A024R9G4	0.224758	13.8153	2.56309	0.0310509	0.278607	-3.82725
P35610	0.224745	12.015	1.67116	0.129775	0.470358	-5.16089
P36639	0.2247	9.30036	0.989014	0.349055	0.692938	-5.97166
D6RBR1	0.224651	10.3056	1.24397	0.245607	0.600712	-5.7017
Q9Y3B3	0.224432	12.2527	1.91223	0.088869	0.40758	-4.81979
P63241	0.224239	14.4118	1.65655	0.132741	0.473719	-5.18086
Q9UL46	0.224232	14.2115	1.86419	0.0959067	0.417106	-4.88935
Q6P4A8	0.224057	11.7883	1.40953	0.193007	0.538748	-5.50363
P36405	0.224001	12.5842	2.11806	0.0639079	0.361616	-4.51447
P07919	0.223943	11.3965	1.50156	0.168194	0.517065	-5.38686
P14317	0.223867	14.6101	2.03592	0.0729339	0.376721	-4.6376
P09132	0.223784	11.7445	2.77719	0.0219415	0.235911	-3.49013
Q32Q12	0.223662	14.092	2.37996	0.0418154	0.306229	-4.1132
P46952	0.223476	11.7237	1.00456	0.341918	0.687159	-5.95656
P06737	0.22347	15.8189	2.84545	0.0196499	0.224374	-3.38239
Q9UHD9	0.22347	11.5647	2.26597	0.0503141	0.330567	-4.28924
B4E106	0.223354	10.3975	1.75695	0.113547	0.446913	-5.0419
Q8TC26	0.223232	8.9176	0.736577	0.480544	0.783826	-6.18932
H0YIC4	0.22313	8.86239	1.26884	0.237014	0.591223	-5.67301
P43405	0.223004	14.0309	2.78844	0.0215457	0.235088	-3.47237
Q14686	0.222848	11.9305	1.31189	0.222728	0.575577	-5.62242
Q92783	0.22248	13.0677	2.98004	0.0158225	0.213145	-3.17002
Q96K17	0.222443	12.6932	2.57828	0.0302939	0.276961	-3.8034
Q16795	0.222263	12.8007	1.18202	0.268138	0.622156	-5.77147
Q9BQ67	0.22196	11.0686	3.11124	0.0128271	0.193978	-2.96345
Q6ICG6	0.221953	11.7076	2.42026	0.0391646	0.297369	-4.05056
Q02252	0.221895	13.7968	2.9997	0.0153314	0.210978	-3.13904
Q8WW12	0.221802	11.3775	3.02691	0.0146773	0.206887	-3.09616
Q9NX76	0.221779	10.5901	3.04365	0.0142893	0.205348	-3.0698
O75431	0.221651	11.2579	0.752253	0.47153	0.778876	-6.1774
P11117	0.221238	12.4287	2.62693	0.0279926	0.266881	-3.72694
O60830	0.22107	7.21608	1.5213	0.163252	0.513002	-5.36125
A0A024R2M6	0.221068	13.2279	2.7137	0.0243172	0.247879	-3.59028
A0A0A6YYH1	0.221007	12.4205	2.20186	0.0558183	0.346361	-4.38736
Q9UBW7	0.220662	8.11726	2.59645	0.0294129	0.273903	-3.77486
Q5JPC1	0.220479	11.9373	2.11466	0.0642587	0.361616	-4.51959
A0A024R9N6	0.220452	14.6758	2.81824	0.0205325	0.229495	-3.42534
Q13867	0.220386	12.6697	2.03175	0.0734239	0.378821	-4.64381
Q9BZF1	0.220382	13.9646	1.16516	0.274549	0.624887	-5.79
A0A024RAA7	0.220303	10.7487	2.77274	0.0221	0.237183	-3.49715
Q9BZW5	0.219864	10.94	0.647964	0.533538	0.812722	-6.25251
P05387	0.219829	12.9787	2.15481	0.0602292	0.354827	-4.45891
P12004	0.219766	12.9793	2.3144	0.0465125	0.32198	-4.21467
Q9UI08	0.219765	13.3588	3.11868	0.0126759	0.193489	-2.95176
A0A075B749	0.219659	13.4122	1.63109	0.138056	0.482895	-5.21543
Q9BV10	0.219546	7.86539	0.616649	0.553075	0.826368	-6.27309
Q8IVD9	0.218986	11.2575	2.24147	0.0523513	0.334912	-4.32681
Q9NRG7	0.218742	10.7111	1.67945	0.128117	0.46712	-5.14951
P25788	0.218433	13.3953	1.12869	0.288841	0.637876	-5.82945
O43291	0.218292	9.25243	1.13267	0.287253	0.636454	-5.82519
B4DS66	0.217658	10.664	0.564497	0.586506	0.844114	-6.30528
Q9P003	0.217623	8.06761	1.10838	0.297055	0.647922	-5.85101
Q9Y5L0	0.217428	12.759	1.98441	0.0792071	0.390861	-4.71398
P20618	0.217345	12.719	1.05023	0.321584	0.673918	-5.91111
A0A0S2Z3L2	0.217316	14.4179	1.58729	0.147656	0.492632	-5.27427
A0A024RAS5	0.217263	14.0161	2.69077	0.025238	0.251262	-3.62642
O00635	0.217253	11.4846	2.20088	0.0559074	0.346361	-4.38886
Q9H1B7	0.217083	12.2366	2.44405	0.0376797	0.293699	-4.01351
Q9Y679	0.216796	10.9968	1.84662	0.0986087	0.419633	-4.91461
P13639	0.216708	15.9607	2.82934	0.0201676	0.227204	-3.40782
O60704	0.216671	10.2871	1.51448	0.164945	0.514763	-5.37012
Q15785	0.216437	11.0851	2.52428	0.0330724	0.282273	-3.8881
P62942	0.216266	12.3032	2.26113	0.05071	0.331938	-4.29667
Q9NV88	0.216237	11.6916	2.80709	0.0209058	0.230669	-3.44294
Q9Y4H4	0.215806	7.84178	1.33165	0.216418	0.568748	-5.59882
Q96CD0	0.215516	7.61987	1.14887	0.280863	0.631139	-5.80774
Q9NVV4	0.215477	10.912	2.54842	0.0318003	0.279652	-3.85027
P36578	0.215389	14.4661	1.50192	0.168102	0.517065	-5.38639
Q9Y259	0.215348	11.3276	2.75878	0.0226048	0.239507	-3.51917
P12314	0.215292	11.9942	1.9202	0.0877498	0.407278	-4.80818
Q9P000	0.215194	12.4309	1.44462	0.183193	0.532794	-5.45963
Q8NHQ9	0.215177	9.27306	2.12493	0.0632043	0.359706	-4.50411
O95202	0.215026	13.7013	2.68836	0.0253369	0.251745	-3.63022
O94885	0.214875	13.005	2.11503	0.0642206	0.361616	-4.51904
Q99623	0.21487	13.5625	1.48972	0.171219	0.520818	-5.40212
Q96CD2	0.214489	11.2284	2.19573	0.0563747	0.346361	-4.39671
B7Z7P2	0.214393	8.15708	0.629974	0.544711	0.821459	-6.26444
Q5T6V5	0.214233	13.1919	1.95261	0.0833338	0.397895	-4.76078
P47985	0.214196	12.0683	1.18553	0.266815	0.620393	-5.76758
P11908	0.214182	12.8436	2.0133	0.0756273	0.384756	-4.67122
Q06481	0.213723	12.5572	1.95262	0.0833319	0.397895	-4.76076
A0A059QFD5	0.213607	7.14705	0.974812	0.355673	0.698841	-5.98529
Q6NUM9	0.213399	12.557	2.27568	0.0495281	0.329367	-4.27432
A8K968	0.21339	11.7366	1.71997	0.120297	0.45758	-5.09353
Q00796	0.213298	12.6055	1.86819	0.0953013	0.415765	-4.88359
Q9BQ61	0.212982	12.9513	1.63436	0.137363	0.481954	-5.21101
Q9Y5X3	0.212861	14.2103	1.58218	0.148814	0.494169	-5.28108
Q8NEW0	0.212502	10.5968	1.94463	0.084401	0.401804	-4.77248
Q9BTM9	0.21225	8.85329	0.715885	0.49261	0.79	-6.20472
Q14964	0.212191	11.7868	1.90999	0.0891851	0.40798	-4.82304
Q16891	0.212017	14.575	0.774635	0.458851	0.76871	-6.15999
P62253	0.211951	11.2913	2.53714	0.0323885	0.282273	-3.86796
O00400	0.211908	11.1438	1.91804	0.0880509	0.407278	-4.81132
P62906	0.211843	13.8449	2.60488	0.0290128	0.272637	-3.76161
Q8N392	0.211588	13.6587	1.94226	0.0847208	0.402885	-4.77595
P20839	0.211582	11.6343	3.36489	0.00858809	0.158847	-2.56679
Q8TD22	0.211505	9.39381	1.68896	0.126241	0.465173	-5.13643
K7EJH8	0.211451	10.2992	0.531125	0.608468	0.851832	-6.32449
Q13822	0.211401	11.0874	0.694465	0.505301	0.796864	-6.22025
P06730	0.211354	11.6646	2.01092	0.0759166	0.38494	-4.67475
P15531	0.211333	8.98901	1.79949	0.106215	0.433401	-4.98186
A0A024R2Q4	0.211275	12.8202	1.96459	0.0817557	0.397296	-4.74318
Q96FZ5	0.21117	9.51657	1.24223	0.246221	0.601338	-5.70371
Q9Y5U8	0.21102	9.71603	1.26445	0.238513	0.593462	-5.67811
P35232	0.210939	9.25641	1.25392	0.242139	0.598942	-5.69027
Q15691	0.210666	13.7259	1.41265	0.192117	0.538133	-5.49975
P07737	0.210461	15.121	2.18517	0.0573461	0.348693	-4.41279
P49821	0.209955	13.2828	1.15395	0.27888	0.628982	-5.80223
Q15843	0.209865	13.1689	1.79602	0.106797	0.434563	-4.98679
A0A024RD80	0.209767	16.4679	2.52923	0.0328074	0.282273	-3.88035
P04066	0.209669	13.5565	1.11004	0.296377	0.64724	-5.84926
Q8TDJ6	0.209659	14.9616	2.11618	0.064102	0.361616	-4.51731
O75340	0.209479	11.5175	1.59453	0.146029	0.492133	-5.2646
A0A024R219	0.209443	8.75782	1.46426	0.177893	0.525649	-5.43472
A0A024R9G3	0.209063	10.6985	1.55464	0.155197	0.499874	-5.31756
O00273	0.208941	11.7199	1.5759	0.15025	0.495505	-5.28943
P37837	0.208822	15.1712	2.25511	0.0512077	0.33302	-4.30592
P24752	0.208786	14.0032	2.59883	0.0292995	0.273903	-3.77113
Q13084	0.208578	10.3068	1.68597	0.126828	0.46551	-5.14054
Q9NUU6	0.208575	12.3063	1.55745	0.154536	0.499834	-5.31385
Q969Z0	0.208438	11.3489	2.3264	0.0456154	0.319199	-4.19614
Q5JR94	0.208347	12.8062	1.63719	0.136767	0.481521	-5.20718
O95373	0.208158	13.5836	1.65424	0.133214	0.4745	-5.184
Q6PUJ7	0.207918	13.5758	1.43515	0.185798	0.53349	-5.47157
P19404	0.207876	12.4188	1.07019	0.312993	0.666481	-5.89076
P14735	0.207734	14.0388	2.43914	0.0379813	0.294082	-4.02115
P51970	0.20745	10.0632	0.995323	0.346144	0.690695	-5.96555
Q13443	0.206925	13.0944	1.85441	0.0974019	0.418979	-4.90342
Q8IXH7	0.206868	11.0569	2.83154	0.0200962	0.227057	-3.40435
B3KS36	0.206593	9.13021	1.02667	0.331953	0.678945	-5.93475
Q96LJ7	0.206298	10.6776	0.794244	0.447931	0.762336	-6.14438
P09769	0.206184	12.8086	1.22905	0.250886	0.606498	-5.71874
Q13671	0.205975	8.15814	1.59344	0.146274	0.492133	-5.26607
Q16577	0.205944	10.0776	2.09755	0.0660548	0.364916	-4.54536
Q9BT09	0.205944	12.8041	2.16204	0.0595296	0.354081	-4.44793
A0A384NY14	0.205933	11.2246	1.81954	0.102915	0.427812	-4.95334
Q53T59	0.205822	12.6265	1.71939	0.120407	0.457615	-5.09435
Q9BRQ8	0.205742	11.4481	2.07965	0.0679852	0.368509	-4.57224
Q5JSL3	0.205736	14.4741	2.56238	0.0310865	0.278607	-3.82836
P20292	0.205676	11.3066	1.05828	0.318095	0.6718	-5.90293
Q8NBJ7	0.205613	11.7877	1.80962	0.104536	0.429882	-4.96748
A4D1U4	0.205522	8.97033	2.24714	0.0518729	0.334545	-4.31813
Q96F85	0.205395	12.767	1.14465	0.282515	0.632439	-5.8123
Q15418	0.205385	12.9283	2.2698	0.0500026	0.330286	-4.28336
Q9BXP2	0.205135	11.282	1.6951	0.125044	0.463505	-5.12797
Q9P2W9	0.204842	11.8274	2.00729	0.0763595	0.386006	-4.68014
A0A291FGC8	0.204811	12.0113	1.92691	0.0868176	0.406879	-4.79839
P50395	0.204782	15.2036	2.47897	0.0356	0.289207	-3.95899
Q9NZ01	0.204744	12.4743	2.31295	0.046622	0.322036	-4.2169
O95319	0.204743	10.9204	1.17869	0.269395	0.623479	-5.77515
O75380	0.204735	11.6546	1.12271	0.291241	0.641492	-5.83583
P52292	0.204616	11.2367	1.4861	0.172156	0.521213	-5.40678
P98194	0.204559	12.2069	2.56111	0.0311508	0.278607	-3.83035
P28039	0.204353	11.5256	0.971754	0.35711	0.699429	-5.98821
Q9UEE9	0.204164	11.3138	1.50333	0.167746	0.517065	-5.38457
P38435	0.204123	7.90241	1.45559	0.180215	0.528797	-5.44574
Q8TBF2	0.20403	10.3409	0.923219	0.380498	0.715452	-6.03349
P62424	0.203776	14.0883	1.09427	0.302866	0.655236	-5.86582
A0A024R6K3	0.203708	12.8255	2.91512	0.0175627	0.218772	-3.27243
A0A140VKA9	0.20328	12.4105	1.91623	0.088305	0.407278	-4.81396
Q8NF37	0.203209	12.8172	1.41252	0.192153	0.538133	-5.4999
P49770	0.203176	10.7101	2.77784	0.0219184	0.235911	-3.4891
X5D2M8	0.202899	14.6323	1.86696	0.0954875	0.416133	-4.88537
Q15365	0.202297	14.3349	2.86443	0.0190574	0.220169	-3.35244
O43286	0.20212	9.11674	1.95995	0.0823626	0.397296	-4.74999
O75911	0.201971	7.4276	1.2177	0.254963	0.611078	-5.73159
Q96EL3	0.201932	9.97967	2.06803	0.069268	0.370688	-4.58965
Q9H3N1	0.201843	12.9387	2.49794	0.0345191	0.285655	-3.92933
Q8N2K0	0.201804	12.5498	1.66516	0.130985	0.471354	-5.16909
P86790	0.201333	12.2749	2.47045	0.0360969	0.291746	-3.97231
Q9Y3E5	0.201292	11.4834	1.21449	0.256128	0.611179	-5.73522
O75817	0.201047	9.65897	2.51837	0.0333918	0.282273	-3.89736
A0A024R3X1	0.200901	11.3675	0.843865	0.42108	0.746615	-6.10338
Q9Y2I8	0.200539	12.6106	2.27843	0.0493079	0.328941	-4.27009
P13236	0.200448	10.458	0.311484	0.762682	0.916751	-6.42297
F8VVA7	0.200289	11.7768	2.07709	0.0682657	0.368723	-4.57607
O00562	0.20025	11.3116	2.75361	0.0227948	0.239507	-3.52733
Q9UNN8	0.200166	10.4769	0.956112	0.364529	0.704198	-6.00301
O95999	0.199837	10.8664	1.9167	0.0882395	0.407278	-4.81328
P49069	0.199579	11.3302	1.58031	0.149241	0.494381	-5.28357
O75828	0.199539	11.2782	0.780938	0.455322	0.766502	-6.15501
Q8N4Z0	0.199213	10.2973	1.83871	0.0998486	0.421603	-4.92595
A0A024R3U9	0.199183	10.9721	1.34119	0.213426	0.565681	-5.58735
A0A024R2I9	0.199037	9.67454	1.25234	0.242687	0.599233	-5.69209
A0A024RCB2	0.198912	9.89641	2.10705	0.0650517	0.364293	-4.53106
A0A024R248	0.198821	10.7266	0.684347	0.511365	0.800521	-6.22744
A0A024R3M5	0.198683	9.46887	1.2894	0.230099	0.58448	-5.64899
Q9Y385	0.198658	11.0132	1.50254	0.167946	0.517065	-5.38559
Q9NVN8	0.19854	10.3037	0.825367	0.430957	0.754368	-6.11892
V9HWF4	0.198502	16.1517	2.06947	0.0691081	0.370168	-4.5875
X5CMJ9	0.19819	11.9804	0.850979	0.417323	0.743759	-6.09733
A0A0S2Z5M8	0.19804	10.5522	1.75391	0.114088	0.44754	-5.04616
Q96BY6	0.197961	12.4832	2.72847	0.023742	0.244987	-3.56698
P62910	0.197916	12.5491	0.577625	0.577987	0.840517	-6.29742
Q6PI78	0.197761	11.7753	1.28856	0.230379	0.58448	-5.64998
E5KNY5	0.197514	14.9308	2.73218	0.0235997	0.244255	-3.56113
Q9GZT6	0.197085	11.7045	1.57679	0.150046	0.495505	-5.28825
Q9UJJ9	0.197028	9.05772	2.25698	0.0510528	0.332379	-4.30305
O43592	0.196974	13.116	1.73064	0.118313	0.454718	-5.07869
P54709	0.196956	12.1767	1.28115	0.232852	0.586427	-5.65866
P60983	0.196672	12.1099	2.44974	0.0373326	0.293408	-4.00463
Q6FI81	0.196656	12.3648	3.06721	0.0137611	0.202274	-3.03271
P49005	0.196299	8.78114	1.63665	0.136879	0.481521	-5.2079
A0A384NY87	0.195794	13.8891	2.45651	0.0369238	0.292745	-3.99406
Q9Y6W5	0.195631	12.8781	1.22677	0.251703	0.606942	-5.72133
Q15819	0.195562	10.7292	2.03576	0.0729529	0.376721	-4.63784
A0A024R648	0.195504	11.4548	2.19225	0.0566934	0.346872	-4.40202
Q3YEC7	0.195477	12.8164	1.81927	0.10296	0.427812	-4.95374
Q6FIE9	0.195458	12.5537	2.09018	0.0668434	0.365413	-4.55644
A0A024RAV8	0.195348	10.3133	1.61509	0.141497	0.486405	-5.23703
Q969M3	0.195211	10.3447	1.11969	0.292458	0.643211	-5.83904
A1L390	0.195193	8.46175	1.09217	0.30374	0.656266	-5.86801
Q9NQ88	0.19514	12.5746	1.97502	0.0804046	0.392822	-4.72782
A0A024R3W7	0.195085	13.0053	2.3111	0.0467629	0.322236	-4.21977
Q96G28	0.19488	9.15402	2.44423	0.0376687	0.293699	-4.01323
Q96QA5	0.194503	11.9089	0.22297	0.828646	0.940407	-6.44848
O00534	0.194009	12.7548	1.84905	0.0982307	0.419519	-4.91112
P14550	0.194003	14.8083	2.187	0.0571764	0.34838	-4.41
Q8IXM2	0.193887	12.2549	1.93325	0.0859446	0.405758	-4.78912
Q9Y6B6	0.193708	10.6536	1.91388	0.0886361	0.407366	-4.81739
O43399	0.193595	13.2489	2.48209	0.03542	0.289207	-3.95411
O43504	0.193592	11.645	1.95632	0.0828418	0.397296	-4.75533
Q96S82	0.193592	11.2062	1.57556	0.150328	0.495505	-5.28989
Q9GZM5	0.193483	10.8976	1.6926	0.125529	0.464002	-5.13141
P46977	0.193446	13.2677	1.5739	0.150708	0.495608	-5.29208
Q05519	0.192854	11.9306	1.38564	0.199946	0.548454	-5.53319
O95573	0.192852	13.693	2.67914	0.0257186	0.253401	-3.64475
P50991	0.192683	13.9702	2.85724	0.0192797	0.221867	-3.36378
P08758	0.192342	16.0526	1.69491	0.125081	0.463505	-5.12824
Q8NBN3	0.192302	9.91884	1.8861	0.0926337	0.411664	-4.85771
Q9BV40	0.192298	11.3551	1.93195	0.0861236	0.405763	-4.79103
Q05D08	0.192158	13.8505	2.2844	0.0488329	0.327545	-4.26091
Q96J01	0.192145	10.3139	1.88672	0.0925422	0.411664	-4.85681
Q9BQP7	0.192085	9.8177	1.20613	0.259177	0.613653	-5.74462
Q9P287	0.191878	10.6882	1.79091	0.107657	0.436866	-4.99402
Q9H2J4	0.191866	11.9473	2.14131	0.0615556	0.356974	-4.47934
O75746	0.191855	11.9541	1.23083	0.250253	0.605906	-5.71672
E7EQ45	0.191815	11.1893	1.72452	0.119448	0.456338	-5.08721
A0A2X0SFB3	0.191787	11.0361	1.52982	0.161158	0.509413	-5.35013
A0A024R6H1	0.191735	12.4855	2.10099	0.0656896	0.364916	-4.54018
P50336	0.191638	10.7326	1.62612	0.139117	0.483129	-5.22215
O14744	0.191295	12.4208	2.78153	0.0217881	0.235551	-3.48329
P30050	0.19128	13.2036	2.35997	0.0431958	0.311425	-4.14421
O60262	0.190887	10.9001	2.27258	0.0497778	0.329544	-4.27909
Q13765	0.190789	12.2489	2.09884	0.0659183	0.364916	-4.54343
Q9NX55	0.190764	11.0886	2.06358	0.069765	0.371885	-4.59631
Q6P4F2	0.190709	10.1674	1.93725	0.0853992	0.404154	-4.78328
A0A0S2Z391	0.190707	8.68978	0.684479	0.511286	0.800521	-6.22735
P51948	0.190697	10.5553	2.19299	0.0566255	0.346816	-4.40089
Q9BRF8	0.190516	12.3726	1.63482	0.137266	0.481954	-5.21039
Q9NPB8	0.190352	10.3821	1.31992	0.220145	0.572679	-5.61286
P56545	0.190284	10.8055	1.83788	0.0999804	0.421603	-4.92714
Q5T2E6	0.190257	12.222	1.89869	0.0908008	0.408396	-4.83946
P23193	0.190163	13.1803	2.36123	0.0431074	0.311261	-4.14225
Q96GS4	0.189749	11.2693	2.29158	0.0482673	0.327545	-4.24985
Q99627	0.189718	11.6293	2.62793	0.027947	0.266881	-3.72537
Q9BQ70	0.189694	11.6179	1.84975	0.0981227	0.419519	-4.91012
D6RFL5	0.189519	7.7253	0.627764	0.546093	0.82223	-6.26589
Q9H446	0.189435	10.3914	2.31378	0.0465593	0.32198	-4.21562
A0A024QYX5	0.189137	8.50392	1.37779	0.202273	0.5515	-5.54285
Q9Y3A6	0.189088	12.0613	1.27924	0.233496	0.586427	-5.6609
A0A384MDT9	0.188701	10.5282	1.38167	0.201121	0.550192	-5.53808
A0A140VK84	0.18843	12.3011	1.19566	0.263036	0.617404	-5.75632
A0A0S2Z5P5	0.188241	11.9781	1.37865	0.202017	0.551417	-5.54179
Q9UJA5	0.188115	8.16234	1.59261	0.14646	0.492133	-5.26718
A0A024R8Y7	0.188017	10.1926	0.730627	0.483994	0.784906	-6.19379
O43181	0.187884	11.6331	0.712394	0.494664	0.791141	-6.20728
Q15075	0.187684	16.0193	2.09332	0.0665065	0.364916	-4.55172
Q8TF65	0.18761	12.3828	1.76329	0.112426	0.445768	-5.03299
P63220	0.187573	12.0768	1.90309	0.0901685	0.408396	-4.83307
P53384	0.187464	12.136	1.72117	0.120073	0.45758	-5.09187
P23469	0.187437	13.7906	2.11908	0.0638033	0.361616	-4.51294
O95140	0.18741	12.2058	2.57403	0.0305037	0.277118	-3.81007
Q9HBU6	0.187346	10.7902	1.85904	0.0966911	0.417978	-4.89676
Q08AM6	0.187193	13.8122	1.75505	0.113885	0.44754	-5.04456
O75410	0.187179	13.1883	1.93073	0.0862901	0.405763	-4.7928
Q9H492	0.186977	9.54485	1.01221	0.338444	0.68627	-5.94905
Q9Y6K0	0.186971	10.0967	0.783384	0.453957	0.765517	-6.15307
W6A4U0	0.186701	8.0168	1.39786	0.196371	0.542931	-5.51812
P56211	0.186576	11.5894	1.96027	0.0823218	0.397296	-4.74953
A0A024R0B7	0.186191	9.82363	0.892518	0.395853	0.725949	-6.06115
Q9Y3Z3	0.186187	15.6068	2.19862	0.0561117	0.346361	-4.3923
Q9H0L4	0.185948	11.0066	1.40883	0.193207	0.538748	-5.5045
B7Z2P6	0.185876	9.22238	2.00632	0.0764782	0.386006	-4.68157
Q9BWD1	0.18586	12.5925	1.87877	0.093717	0.413309	-4.86832
P18077	0.18584	11.8433	1.60839	0.142958	0.487731	-5.24603
Q9Y2E5	0.185785	10.9029	1.39418	0.197442	0.544376	-5.52267
Q8NHP6	0.185696	11.7966	1.41635	0.191066	0.537412	-5.49513
P52209	0.185585	15.0276	2.07524	0.0684691	0.369094	-4.57885
Q9Y3L3	0.185503	13.6713	1.99771	0.0775401	0.386835	-4.69433
Q15738	0.185355	11.8644	1.86642	0.0955691	0.416181	-4.88614
Q15185	0.185202	12.5215	1.41759	0.190714	0.537412	-5.49358
Q8TCT8	0.185179	10.8686	2.32156	0.0459756	0.319444	-4.20363
Q5U0I6	0.185126	14.76	2.14382	0.0613066	0.356974	-4.47554
A0A0G2JJD3	0.185092	13.0361	2.51	0.0338489	0.283292	-3.91046
P57088	0.185056	11.3817	1.56438	0.152912	0.499119	-5.3047
Q8N357	0.184952	9.0672	1.43072	0.187027	0.534476	-5.47714
P61009	0.184946	10.7424	1.50122	0.16828	0.517065	-5.3873
O00244	0.184501	12.4792	2.38298	0.041611	0.30532	-4.10852
Q14061	0.184433	9.9626	1.02537	0.332533	0.679598	-5.93604
Q9BZZ5	0.184415	13.5071	2.09385	0.0664494	0.364916	-4.55092
Q9H4A4	0.184398	14.7152	2.53203	0.0326584	0.282273	-3.87596
P39656	0.184191	13.2359	2.09601	0.066219	0.364916	-4.54768
P11498	0.184189	12.7146	1.97827	0.0799878	0.391504	-4.72303
E5RJD8	0.184186	13.3775	2.29793	0.0477729	0.32692	-4.24008
O14617	0.184172	14.3891	1.91631	0.0882932	0.407278	-4.81384
P46063	0.184053	14.1599	1.61921	0.140603	0.484464	-5.23148
P19367	0.183897	14.4631	0.805052	0.441986	0.760525	-6.13563
Q3KQV9	0.183808	12.6782	0.65152	0.531347	0.812319	-6.25011
Q16877	0.183539	8.27608	1.21118	0.257329	0.611858	-5.73894
O14773	0.183331	13.3016	1.192	0.264399	0.617404	-5.7604
Q96BR1	0.183217	11.5378	2.28399	0.048865	0.327545	-4.26153
Q96S44	0.183031	11.1652	2.23637	0.0527864	0.335872	-4.33464
P46779	0.18302	13.0926	1.315	0.221724	0.575577	-5.61872
Q9Y5K6	0.182984	13.9645	2.33598	0.0449114	0.317288	-4.18133
P22234	0.182779	12.8403	2.12235	0.0634675	0.360608	-4.508
Q9BZE1	0.182738	11.39	2.06097	0.0700588	0.372695	-4.60022
A0A140VK09	0.182608	10.8786	0.765219	0.464158	0.773816	-6.16737
P16284	0.182119	11.9194	0.812376	0.437988	0.757361	-6.12965
Q99836	0.182057	12.0404	1.93828	0.0852586	0.403935	-4.78176
O43617	0.182028	7.48153	1.24808	0.24417	0.599635	-5.69699
Q9BVC6	0.18201	11.1183	2.50169	0.0343093	0.28512	-3.92347
Q13885	0.181801	12.0014	2.23729	0.0527069	0.335752	-4.33322
O95497	0.181772	10.7304	0.217563	0.832728	0.942232	-6.44977
Q9Y3P4	0.181761	8.22336	1.15317	0.279184	0.628982	-5.80307
O60551	0.181723	10.6477	1.6233	0.139722	0.483129	-5.22597
Q9UMZ2	0.181716	12.3751	2.49219	0.0348434	0.286424	-3.93833
Q8WZA0	0.181461	12.8006	2.4434	0.0377195	0.293699	-4.01452
A0A024R9D3	0.181074	13.0351	2.1132	0.0644107	0.362126	-4.5218
Q16543	0.181036	13.8931	1.84931	0.0981911	0.419519	-4.91075
A0A024R0A8	0.180999	13.5217	2.27257	0.0497783	0.329544	-4.2791
Q9NQS1	0.180851	8.43246	2.15306	0.0603997	0.354827	-4.46156
Q92896	0.180784	13.6048	2.2704	0.0499536	0.330286	-4.28243
Q9BTZ2	0.180635	12.5966	2.17515	0.0582826	0.351126	-4.42803
Q96HV5	0.180632	8.31529	1.04365	0.324452	0.674787	-5.91775
B7Z6C9	0.180337	12.1976	2.36644	0.0427442	0.310362	-4.13418
Q8IY17	0.180306	12.8007	2.03054	0.0735667	0.379226	-4.64561
A0A384NKJ3	0.180299	12.062	2.09469	0.06636	0.364916	-4.54966
Q13177	0.180263	14.6324	1.71566	0.121109	0.457826	-5.09953
Q8TEQ0	0.180211	11.9469	1.74184	0.116263	0.450969	-5.06307
A0A024RBY9	0.180108	12.6245	1.97838	0.0799747	0.391504	-4.72288
Q5JPE7	0.179917	13.9218	1.95801	0.082619	0.397296	-4.75285
P55957	0.179725	11.009	2.1152	0.0642032	0.361616	-4.51878
Q68BL8	0.179724	9.85815	1.42282	0.189238	0.536452	-5.48704
P05388	0.179581	13.5764	2.55941	0.0312371	0.278607	-3.83303
Q86W56	0.179548	11.9426	1.92563	0.0869946	0.406879	-4.80026
O60291	0.17954	8.19643	0.847348	0.419238	0.744956	-6.10043
D3DX93	0.179466	13.7452	2.43682	0.0381249	0.294082	-4.02477
Q86WU2	0.179441	9.64539	2.1735	0.0584377	0.351701	-4.43053
P51692	0.179421	10.7563	1.47758	0.174375	0.521266	-5.41771
P04843	0.179401	14.5142	2.55111	0.0316614	0.279568	-3.84605
Q9NQR4	0.179238	13.2984	1.83298	0.100756	0.422946	-4.93415
O15400	0.179151	13.6591	2.01707	0.0751718	0.384472	-4.66562
Q8NCE2	0.179026	12.0621	1.44017	0.184415	0.532894	-5.46525
O15347	0.178969	11.4919	1.65434	0.133195	0.4745	-5.18387
P61221	0.178908	13.9231	2.25848	0.0509288	0.331938	-4.30074
Q13045	0.17882	14.9588	2.0128	0.0756879	0.384756	-4.67196
P40925	0.178792	14.6294	1.9884	0.0787034	0.389354	-4.70809
U3KQS2	0.178748	10.4341	1.35242	0.209949	0.561128	-5.57378
Q9NUQ2	0.178702	7.71531	1.60734	0.143191	0.488241	-5.24745
Q9Y2G8	0.178608	11.2574	2.23903	0.052559	0.335512	-4.33056
P46926	0.178585	13.9299	1.13951	0.28454	0.633923	-5.81784
P48200	0.178344	12.0574	2.00289	0.0768986	0.386835	-4.68665
P53355	0.178321	12.1486	1.64355	0.135431	0.478906	-5.19855
Q9P278	0.178041	9.51524	1.62636	0.139067	0.483129	-5.22184
Q7Z589	0.178015	8.90241	1.92546	0.0870181	0.406879	-4.80051
A0A384MEH9	0.177834	7.8816	1.34394	0.212572	0.563922	-5.58404
P51812	0.177542	13.8988	2.44316	0.0377342	0.293699	-4.01489
Q5R3I4	0.17753	8.42679	1.24528	0.24515	0.600134	-5.70021
P84101	0.176974	10.0045	1.47424	0.17525	0.522516	-5.42198
O75030	0.176967	11.3818	1.77369	0.110608	0.443826	-5.01836
P51798	0.17681	11.7643	1.4677	0.176978	0.524243	-5.43034
Q9NX14	0.176757	9.28911	0.634546	0.541859	0.819477	-6.26144
O96000	0.176577	10.7133	0.715437	0.492874	0.79018	-6.20505
Q9HD33	0.176199	11.6063	1.312	0.222695	0.575577	-5.6223
Q13263	0.176043	14.1293	2.55874	0.0312714	0.278607	-3.83408
Q4G148	0.176006	10.1504	0.987851	0.349593	0.692938	-5.97278
Q96JB1	0.175959	7.80797	1.03613	0.327759	0.676895	-5.92531
P11171	0.175944	10.5828	1.663	0.131424	0.472112	-5.17205
Q13541	0.175896	10.7979	1.19393	0.263681	0.617404	-5.75825
P31641	0.175889	10.3273	1.13832	0.28501	0.634186	-5.81912
P49588	0.175886	14.7735	1.76393	0.112312	0.445768	-5.03209
A0A024R8L7	0.175445	12.3838	1.38577	0.199908	0.548454	-5.53304
Q13610	0.175361	10.8464	1.29698	0.227592	0.580759	-5.64007
A0A024RDT6	0.175218	10.9697	1.67317	0.129371	0.469656	-5.15813
V9HWG9	0.175172	14.5418	1.48598	0.172188	0.521213	-5.40694
A0A024QZB8	0.175113	8.73652	0.623659	0.548665	0.823417	-6.26856
Q8N2U9	0.175067	10.4604	1.86226	0.0962	0.417106	-4.89213
Q9NX08	0.175045	12.013	1.80827	0.104758	0.429882	-4.96939
Q8N4C8	0.174692	11.1434	0.924339	0.379946	0.715449	-6.03247
Q86WA6	0.174683	11.7107	0.880263	0.402104	0.731686	-6.07197
O14735	0.174682	10.8648	0.76293	0.465453	0.774485	-6.16915
O43768	0.174514	12.1304	2.48103	0.0354811	0.289207	-3.95577
Q9Y672	0.174437	10.2092	1.54334	0.157886	0.502575	-5.33242
P82932	0.174369	10.6069	1.73778	0.117002	0.452087	-5.06873
Q9ULA0	0.174355	12.1161	1.24283	0.246008	0.601195	-5.70302
Q9BQE3	0.174142	15.5595	2.52698	0.0329276	0.282273	-3.88387
Q9UKF7	0.174	8.28398	1.44282	0.183686	0.532794	-5.4619
B7ZBB8	0.173828	9.34288	1.48043	0.173629	0.521266	-5.41406
Q15363	0.173651	13.3364	1.71467	0.121294	0.457826	-5.10089
Q8WTT2	0.173599	11.5196	1.19004	0.265128	0.618423	-5.76258
Q9NWQ8	0.173423	11.7155	1.18924	0.265426	0.618445	-5.76346
A0A024R6L5	0.173385	10.5912	1.9965	0.0776893	0.386835	-4.69611
A0A024R7U9	0.17333	13.6224	2.39396	0.0408748	0.302366	-4.09146
Q6ZN96	0.173196	9.01547	0.600511	0.563302	0.830158	-6.28333
P29692	0.172849	14.0155	2.46919	0.0361704	0.29194	-3.97426
Q8WUW1	0.172752	11.8179	2.57515	0.0304484	0.277118	-3.80832
A0A384MTY2	0.172645	13.8181	1.18714	0.266214	0.619484	-5.7658
Q6PJV4	0.172419	9.89116	0.499483	0.629682	0.863344	-6.34169
O75362	0.172339	9.8561	0.972606	0.356709	0.699429	-5.9874
Q59HE3	0.172141	15.3803	2.46159	0.0366202	0.292745	-3.98613
B4DLN1	0.172136	12.4519	1.92134	0.0875901	0.407278	-4.80651
Q9Y3F4	0.17213	13.3148	2.35133	0.0438062	0.313429	-4.15759
P00505	0.171903	13.923	1.17207	0.271907	0.624887	-5.78243
O95714	0.171903	9.3331	1.11139	0.295828	0.64724	-5.84784
P51572	0.171877	14.7268	2.07275	0.0687448	0.369566	-4.58259
P15907	0.171744	8.82474	0.980444	0.353037	0.696366	-5.9799
P82675	0.171693	12.1781	1.35714	0.208503	0.558804	-5.56805
Q9Y2S2	0.171675	13.7964	1.15297	0.279263	0.628982	-5.80329
Q92854	0.171599	9.16268	1.2657	0.238086	0.593151	-5.67666
Q70J99	0.17141	9.36532	1.29308	0.228878	0.582526	-5.64466
Q9Y2R5	0.17139	10.4048	1.87657	0.0940443	0.413514	-4.87149
Q5TDH0	0.171194	12.2	1.61127	0.142329	0.487277	-5.24217
Q8TEH3	0.171122	11.9893	1.34586	0.211974	0.562592	-5.58172
P02795	0.170891	14.8851	0.521766	0.614703	0.854428	-6.32968
P33527	0.17085	13.7572	1.45801	0.179565	0.52768	-5.44267
P43250	0.170696	9.25535	1.79932	0.106244	0.433401	-4.98211
Q16555	0.170659	14.6877	2.22349	0.0538985	0.340011	-4.35434
Q9H8M2	0.170581	7.81549	1.58034	0.149234	0.494381	-5.28353
Q9UJU6	0.17044	13.8175	1.85299	0.0976208	0.418979	-4.90546
P60842	0.170094	14.7859	1.99781	0.0775266	0.386835	-4.69417
Q8IUH5	0.170092	10.3831	1.528	0.161604	0.509727	-5.35251
Q9UK73	0.169818	10.0394	1.71054	0.122078	0.459193	-5.10663
P04035	0.16974	8.63037	0.455589	0.659713	0.876369	-6.3639
M0R2B7	0.169703	11.0552	2.12486	0.0632108	0.359706	-4.50421
P31948	0.16957	15.4903	2.15541	0.060171	0.354827	-4.458
Q99611	0.169406	10.7926	1.9557	0.0829235	0.397296	-4.75624
X5D7G6	0.169367	8.69674	1.26855	0.237111	0.591223	-5.67334
A8YXX4	0.169354	12.9052	1.42127	0.189674	0.536452	-5.48898
O75947	0.16928	14.1691	1.41093	0.192606	0.538603	-5.50188
O14561	0.169241	11.9682	0.99048	0.348377	0.692938	-5.97024
Q9HAT2	0.169124	12.3587	0.799999	0.444759	0.761801	-6.13974
Q6PJW8	0.168985	9.14269	1.28368	0.232007	0.585619	-5.65571
A0A140VJF4	0.168875	13.7716	2.16726	0.05903	0.352982	-4.44001
P62495	0.168831	13.6002	1.55161	0.155916	0.501178	-5.32156
Q6IC98	0.168517	12.1854	1.05282	0.320456	0.673729	-5.90848
Q86XS8	0.168491	8.92881	1.08352	0.307355	0.65972	-5.877
P62851	0.168321	12.4883	1.52828	0.161535	0.509727	-5.35214
A0A024R977	0.168298	10.1327	1.11352	0.294959	0.646299	-5.84558
Q53YD8	0.168194	10.3944	1.71671	0.12091	0.457826	-5.09806
Q9NZH8	0.168139	12.4058	0.254917	0.804641	0.932311	-6.44023
P38606	0.168046	14.8922	1.90517	0.0898716	0.408396	-4.83006
H0Y9Q1	0.167952	8.8048	0.506818	0.624731	0.860186	-6.33779
P07332	0.1678	13.1082	1.32226	0.219397	0.571943	-5.61007
K7WVJ5	0.167557	12.2539	1.07254	0.311993	0.664832	-5.88834
P49407	0.167556	13.4832	1.68341	0.127334	0.46551	-5.14407
P52655	0.167535	10.739	2.22595	0.0536838	0.3392	-4.35057
O14802	0.16751	9.04445	1.13068	0.288049	0.636992	-5.82733
Q96DE5	0.167465	9.77044	1.10457	0.298617	0.649723	-5.85503
A0A140VJL3	0.167101	12.6955	2.06379	0.0697413	0.371885	-4.59599
Q9BVG4	0.166864	12.2963	1.86339	0.0960282	0.417106	-4.89051
A0A024RBX6	0.166771	11.181	1.45342	0.180801	0.529725	-5.44849
A0A024R7X0	0.166645	14.0194	2.1306	0.0626283	0.358538	-4.49554
Q9H299	0.166598	12.7508	1.8305	0.101151	0.423584	-4.9377
O60664	0.166559	14.2847	1.92715	0.0867834	0.406879	-4.79803
O95155	0.166541	12.2599	2.04325	0.0720816	0.374016	-4.62668
P60174	0.166425	14.683	1.88497	0.0928001	0.411664	-4.85935
O14920	0.166085	12.3459	1.57654	0.150102	0.495505	-5.28858
Q969X5	0.16607	12.419	1.22885	0.250958	0.606498	-5.71896
A0A0S2Z3G4	0.165926	10.8626	1.54817	0.156734	0.501714	-5.32609
O75608	0.165781	12.3504	1.43259	0.186508	0.534474	-5.47479
G4XXL9	0.165657	13.7264	1.1919	0.264436	0.617404	-5.76051
P52888	0.165525	13.2717	1.56334	0.153157	0.499119	-5.30608
A0A024R0L6	0.165392	11.2312	1.4858	0.172234	0.521213	-5.40717
O00193	0.165359	12.4779	2.0741	0.068595	0.369097	-4.58056
S4R2Z7	0.16535	9.36556	1.00909	0.339858	0.68627	-5.95212
Q9P0L0	0.164964	14.1031	2.18057	0.057774	0.349833	-4.41979
P39019	0.164925	13.791	1.63102	0.138071	0.482895	-5.21553
P11310	0.164806	12.7494	1.58018	0.149271	0.494381	-5.28374
Q96A73	0.164748	10.3978	1.82928	0.101346	0.423798	-4.93944
Q8N9N7	0.164736	12.3469	1.85359	0.0975291	0.418979	-4.90461
Q8N668	0.164683	11.8426	1.66712	0.130588	0.47103	-5.16642
Q5U0J5	0.164661	11.3477	1.69509	0.125045	0.463505	-5.12798
Q9Y394	0.164437	13.1167	1.63049	0.138186	0.482912	-5.21625
P50990	0.164414	15.0374	1.93162	0.0861679	0.405763	-4.7915
A0A384ME37	0.164396	14.0553	1.41309	0.191991	0.538133	-5.4992
A0A024R7N2	0.164323	14.1561	1.92394	0.0872285	0.406879	-4.80272
P51553	0.164264	11.8162	1.66707	0.130599	0.47103	-5.16649
B4E0X8	0.16408	13.9739	2.12636	0.0630583	0.35967	-4.50194
Q00765	0.163783	12.9468	1.90313	0.0901629	0.408396	-4.83302
Q15118	0.163637	9.04867	1.34621	0.211867	0.562559	-5.58129
Q9NZB2	0.16343	14.0624	2.23725	0.0527105	0.335752	-4.33328
Q8TF71	0.163398	9.61386	1.05814	0.318156	0.6718	-5.90308
A0A090N8Y0	0.163265	10.9339	1.89008	0.0920507	0.410881	-4.85195
P18124	0.163144	14.0911	1.51556	0.164676	0.514763	-5.36872
O15519	0.162967	9.5833	1.12626	0.289814	0.639305	-5.83204
Q86YS7	0.162825	11.7364	1.39076	0.198441	0.545853	-5.52689
P52907	0.162816	13.4361	1.13539	0.286172	0.635793	-5.82227
Q96T76	0.162487	11.8063	2.26902	0.0500658	0.330333	-4.28455
Q9H0U4	0.162282	12.9551	1.85042	0.0980188	0.419519	-4.90916
A0A024RD83	0.16211	7.49869	1.62439	0.139488	0.483129	-5.22449
A0A0S2Z4R1	0.1621	14.6478	2.1149	0.0642344	0.361616	-4.51924
Q96LT7	0.161956	11.7057	1.59384	0.146183	0.492133	-5.26552
B7ZKT9	0.161916	13.9308	1.7687	0.111476	0.444469	-5.02538
Q9UBY8	0.161816	10.5112	0.904882	0.389617	0.722716	-6.0501
Q9NZD8	0.161582	12.4224	2.35666	0.0434285	0.31167	-4.14933
P63218	0.161495	11.9662	1.02108	0.334451	0.681157	-5.9403
O00754	0.16147	13.4438	0.979703	0.353383	0.696366	-5.98062
Q9UDY8	0.161379	9.72066	1.28419	0.231837	0.585505	-5.65511
P22897	0.161375	14.6033	0.760866	0.466624	0.775084	-6.17075
Q9NSD9	0.161205	13.2727	1.92057	0.087698	0.407278	-4.80764
O14523	0.160948	11.8092	1.74492	0.115703	0.449685	-5.05875
P17931	0.160918	12.7319	1.57828	0.149704	0.495259	-5.28627
Q9NRZ7	0.160888	12.6343	1.25171	0.242907	0.599233	-5.69282
Q96HS1	0.160782	10.9135	1.32171	0.219575	0.571943	-5.61073
Q6IQ30	0.160717	13.4694	1.76131	0.112774	0.446248	-5.03577
Q9NVJ2	0.160608	13.5796	1.5399	0.158715	0.504123	-5.33695
A0A024RDS7	0.160472	10.5732	2.32192	0.0459487	0.319444	-4.20307
Q9Y3C0	0.160296	11.6168	1.11078	0.296073	0.64724	-5.84848
P00441	0.159902	13.5583	2.21693	0.0544738	0.342	-4.36436
Q86Y79	0.159837	9.28779	1.44276	0.183702	0.532794	-5.46198
O43567	0.159793	12.6919	1.16588	0.274274	0.624887	-5.78922
Q9NNW5	0.159573	8.61038	0.853224	0.416142	0.743289	-6.09541
Q6IBA0	0.159564	10.678	0.846156	0.419868	0.745115	-6.10144
A0A087WYV9	0.159237	10.8985	2.41484	0.0395117	0.298465	-4.059
A0A024R7L6	0.159155	10.7039	1.47952	0.173866	0.521266	-5.41522
P49903	0.159072	12.0346	2.13589	0.0620966	0.357606	-4.48755
Q8ND76	0.158895	10.9744	0.9918	0.347767	0.692682	-5.96896
A0A024R745	0.158891	12.2017	0.78748	0.451678	0.764552	-6.14981
P55036	0.158861	9.08463	2.08013	0.0679334	0.368509	-4.57153
P60866	0.158846	12.3678	1.88135	0.0933348	0.41224	-4.86459
Q6ZT21	0.158706	9.11711	1.59501	0.145923	0.492133	-5.26397
A0A024RE14	0.158668	11.201	1.4426	0.183747	0.532794	-5.46219
A0A024R3N2	0.158585	9.52403	1.75402	0.114068	0.44754	-5.046
O75439	0.158543	12.7769	1.88318	0.0930646	0.411664	-4.86195
Q32P41	0.158403	11.1871	1.48246	0.1731	0.521266	-5.41145
O60443	0.15835	12.834	0.686595	0.510014	0.800054	-6.22585
Q96BR5	0.158169	8.26301	1.58276	0.148683	0.494169	-5.28031
Q68DK2	0.158126	13.3178	1.75693	0.11355	0.446913	-5.04192
Q8IU85	0.1581	10.8776	1.50322	0.167774	0.517065	-5.38472
Q6UWH4	0.158028	10.6344	1.08006	0.308811	0.660921	-5.88059
O00165	0.157962	10.6081	1.50946	0.166202	0.516069	-5.37664
M0QY77	0.157824	10.2157	1.5617	0.15354	0.499259	-5.30825
Q6ICQ8	0.157655	13.4286	1.93809	0.0852844	0.403935	-4.78204
Q13155	0.157614	11.9089	1.91833	0.0880112	0.407278	-4.81091
Q9BS40	0.157427	9.75384	1.14745	0.281419	0.631424	-5.80928
Q8N8A2	0.157388	12.9032	1.92302	0.087356	0.406879	-4.80406
Q8WW59	0.157342	11.134	0.728171	0.485423	0.786082	-6.19563
P62879	0.157254	11.9915	1.53174	0.160691	0.508209	-5.34763
Q9Y2Z0	0.157245	13.6363	1.66466	0.131086	0.471354	-5.16978
Q9UNE7	0.157186	11.5798	1.78937	0.107919	0.437618	-4.99621
Q9Y5P4	0.157182	13.0315	2.33376	0.0450738	0.317674	-4.18477
A0A494C0Y9	0.157145	7.96852	1.16231	0.275645	0.625616	-5.79312
O60220	0.15697	9.96388	1.30929	0.22357	0.575731	-5.62551
P49354	0.156844	12.0817	1.05084	0.321317	0.673918	-5.91049
Q8IV50	0.156754	9.87841	0.873294	0.40569	0.735259	-6.07807
A0A024R5Q7	0.156734	13.2614	1.16369	0.275116	0.625379	-5.79162
P62310	0.156728	8.11736	1.21216	0.256974	0.611261	-5.73784
P51808	0.15669	9.29471	1.25838	0.240597	0.596381	-5.68513
P54725	0.156555	12.0642	1.54516	0.157451	0.502003	-5.33004
P28288	0.156536	12.2906	2.10109	0.0656789	0.364916	-4.54003
A8K7B7	0.156516	14.5281	2.15303	0.0604025	0.354827	-4.4616
Q9UKY7	0.156437	14.1055	1.71034	0.122116	0.459193	-5.1069
A0A024R573	0.156427	11.4566	1.22581	0.252044	0.607379	-5.72241
A0A140VK64	0.156397	11.8494	1.90303	0.0901771	0.408396	-4.83316
O00559	0.156356	8.85711	1.28489	0.231603	0.585415	-5.65429
Q9Y3E8	0.156346	14.2944	1.62581	0.139184	0.483129	-5.22258
P30740	0.156229	13.8922	1.33899	0.214115	0.566555	-5.59001
Q969V3	0.156189	12.789	2.516	0.0335203	0.282549	-3.90106
Q12979	0.155993	13.5051	1.84317	0.0991488	0.420579	-4.91957
Q6NUK7	0.155955	7.84795	1.0023	0.342945	0.688226	-5.95876
Q9BY49	0.155831	10.1806	1.88645	0.0925828	0.411664	-4.85721
Q00535	0.155585	12.1135	2.07116	0.06892	0.36971	-4.58496
Q5K4L6	0.155543	11.7901	1.31991	0.220149	0.572679	-5.61287
C9JLW8	0.15543	10.5105	1.6134	0.141864	0.486487	-5.2393
Q8IWE5	0.155427	12.5886	2.00227	0.0769755	0.386835	-4.68757
O94888	0.155407	11.3769	1.80958	0.104542	0.429882	-4.96752
O75907	0.155271	9.88606	1.42212	0.189435	0.536452	-5.48792
P51797	0.155161	10.167	1.51412	0.165035	0.514763	-5.37059
Q9BV29	0.155053	10.4068	0.867327	0.408778	0.738138	-6.08326
O43598	0.154918	11.3656	1.59392	0.146165	0.492133	-5.26542
Q9H479	0.154798	11.4953	1.32349	0.219008	0.571476	-5.60861
Q96G23	0.154778	10.8242	2.25984	0.0508164	0.331938	-4.29865
O15078	0.154705	8.8048	1.28544	0.231419	0.585415	-5.65364
P29218	0.154693	12.659	0.792978	0.44863	0.76293	-6.1454
Q1HBJ4	0.154669	13.7075	2.1941	0.0565238	0.346816	-4.39919
Q86WC4	0.154654	11.6953	0.974487	0.355825	0.698841	-5.9856
A0A024R0J5	0.154474	11.1269	1.97359	0.0805882	0.393107	-4.72992
P23526	0.154406	13.6882	1.33649	0.214897	0.567317	-5.59302
P11234	0.154248	13.1788	1.77265	0.110788	0.443826	-5.01982
Q7Z3C6	0.154245	11.3547	1.77177	0.11094	0.443826	-5.02105
Q6P996	0.154174	12.3097	2.08601	0.0672939	0.366786	-4.5627
Q8N6G5	0.154155	10.9151	1.05915	0.317722	0.671455	-5.90205
Q9H8H3	0.154113	12.4134	0.662601	0.52455	0.808533	-6.24257
A0A024R8M0	0.153992	13.2026	1.45181	0.181238	0.530274	-5.45054
Q9GZN8	0.153617	11.1389	0.709729	0.496237	0.791675	-6.20923
Q8TBE9	0.153523	9.38671	1.9853	0.0790942	0.390631	-4.71266
P63244	0.153391	13.8736	1.7047	0.123192	0.459979	-5.11471
P19338	0.153379	15.5326	1.83808	0.0999479	0.421603	-4.92685
Q13907	0.153126	12.7107	1.90775	0.0895037	0.408396	-4.8263
Q9UH65	0.152965	13.6436	2.26765	0.0501771	0.330567	-4.28666
O75844	0.15289	12.4239	1.59199	0.146598	0.492133	-5.268
A4D275	0.152853	13.7757	1.69845	0.124394	0.461834	-5.12334
Q15080	0.152439	13.2437	0.828501	0.429273	0.75276	-6.1163
A0A024R608	0.152337	10.7337	1.94102	0.0848882	0.403356	-4.77776
Q99704	0.152301	11.6249	2.07716	0.0682587	0.368723	-4.57598
A0A024RDY3	0.152283	12.534	1.06586	0.314842	0.667764	-5.8952
A0A384P5G6	0.1522	15.5085	1.89484	0.0913583	0.40903	-4.84505
A0A024R8L1	0.151784	12.3057	1.08713	0.305844	0.657762	-5.87326
Q6NUQ1	0.151477	10.9978	1.92432	0.0871753	0.406879	-4.80216
Q96J02	0.151419	11.7753	1.82768	0.101603	0.424572	-4.94174
A0A024RB23	0.151264	11.0859	1.57465	0.150535	0.495505	-5.29108
Q5H9R7	0.151237	12.9802	2.04437	0.0719519	0.374016	-4.62501
Q14165	0.150691	13.0371	1.19288	0.26407	0.617404	-5.75942
Q96M27	0.150627	12.6353	1.8623	0.0961938	0.417106	-4.89207
O15066	0.150547	10.6597	1.51443	0.164956	0.514763	-5.37018
O95747	0.150433	12.8932	1.47228	0.175766	0.522917	-5.42449
P26038	0.150396	16.1439	1.83054	0.101145	0.423584	-4.93764
Q8IY95	0.150267	11.06	1.17191	0.271969	0.624887	-5.78261
Q969F9	0.149883	10.6386	1.59155	0.146698	0.492133	-5.26859
O14925	0.149573	10.3546	1.26964	0.236742	0.591223	-5.67208
Q96FW1	0.1494	13.4258	1.68798	0.126435	0.465305	-5.13779
Q9BWH2	0.149324	12.2216	1.88344	0.0930262	0.411664	-4.86157
Q00688	0.149147	13.2467	1.95805	0.0826133	0.397296	-4.75279
O95182	0.148904	11.6181	0.626537	0.546861	0.822397	-6.26669
Q969F1	0.148819	7.98407	1.33387	0.215721	0.567702	-5.59617
Q96EI5	0.148757	10.8236	1.99718	0.0776047	0.386835	-4.6951
A4D177	0.148752	13.2677	1.56239	0.153377	0.499119	-5.30733
Q86W50	0.148534	9.45579	1.44407	0.183345	0.532794	-5.46033
Q9Y266	0.148241	13.9703	1.9691	0.0811688	0.395228	-4.73654
A0A024RBC5	0.148075	13.4307	1.64439	0.135256	0.478906	-5.19741
P32119	0.148074	12.998	1.09083	0.3043	0.656753	-5.86941
P49795	0.147997	11.8926	1.44224	0.183844	0.532814	-5.46263
Q9UPY3	0.147993	13.2595	2.01434	0.0755022	0.384756	-4.66968
Q9UNI6	0.147989	10.6948	1.74896	0.114975	0.448927	-5.05309
A0A090N8Z4	0.147887	11.3713	1.04029	0.325926	0.676895	-5.92113
Q9GZZ1	0.147825	12.2277	2.10034	0.0657592	0.364916	-4.54117
P80075	0.147779	10.6917	0.769884	0.461524	0.770995	-6.16373
I3L4Y1	0.147641	11.6418	1.34677	0.211694	0.562353	-5.58062
P46777	0.147639	14.1138	1.17042	0.272535	0.624887	-5.78424
P78527	0.147637	16.6473	2.04249	0.0721685	0.374016	-4.6278
V9HW44	0.14756	12.5027	1.50824	0.166508	0.51635	-5.37822
Q99497	0.147533	13.8977	1.72023	0.12025	0.45758	-5.09318
Q9UKV5	0.147499	8.50733	1.70814	0.122535	0.45929	-5.10995
P09601	0.147454	13.334	1.25865	0.240504	0.596381	-5.68482
O75582	0.147394	8.90136	1.39623	0.196844	0.543488	-5.52013
P84090	0.147388	12.8387	1.69869	0.124348	0.461834	-5.12302
Q71UM5	0.147219	9.05062	1.4605	0.178898	0.526243	-5.43951
Q53TN4	0.147191	9.77233	0.71139	0.495257	0.791443	-6.20802
A0A024QYR8	0.147176	13.0198	1.20251	0.260507	0.615193	-5.74867
Q92947	0.147093	12.0786	1.78244	0.109099	0.440281	-5.006
Q6NXT6	0.146991	10.1196	1.54667	0.157092	0.501742	-5.32806
Q92963	0.146943	9.18674	0.970573	0.357666	0.699468	-5.98933
Q9H9T3	0.146935	9.66645	1.57282	0.150958	0.496064	-5.29352
Q01105	0.146844	13.8282	2.05123	0.0711638	0.374016	-4.61477
Q02539	0.146735	11.1538	0.968851	0.358478	0.699853	-5.99097
P42229	0.146562	13.8257	1.65391	0.133282	0.4745	-5.18445
Q8IWA4	0.146479	11.401	1.11699	0.293552	0.643934	-5.84191
K7EK60	0.146422	10.7671	1.23307	0.249454	0.604848	-5.71416
O75396	0.14624	12.729	1.21043	0.257603	0.612136	-5.73978
Q86VX2	0.146191	11.3429	1.52164	0.163169	0.513002	-5.36081
Q96D31	0.146174	10.4109	0.813785	0.437222	0.757361	-6.12849
Q9BZQ8	0.146174	14.0292	1.68527	0.126967	0.46551	-5.14151
Q9NZ52	0.146135	11.0007	1.66233	0.13156	0.472112	-5.17297
Q02318	0.145995	11.9001	0.951732	0.366627	0.70613	-6.00712
P15880	0.145934	14.7752	1.58935	0.147192	0.492427	-5.27152
Q9UBI1	0.145928	9.02808	1.72556	0.119255	0.456265	-5.08577
Q8IXJ6	0.14586	11.5695	1.85245	0.0977049	0.418979	-4.90625
Q92688	0.145626	12.4116	1.73313	0.117854	0.454149	-5.07522
P53602	0.145564	12.4447	1.35882	0.20799	0.557846	-5.56601
Q59ER5	0.145498	15.0709	1.40885	0.193203	0.538748	-5.50448
Q96SB4	0.145296	7.89959	1.356	0.208851	0.559342	-5.56943
Q9P0M9	0.145236	10.5304	1.11316	0.295106	0.646381	-5.84597
Q9Y2R0	0.145173	9.59658	1.91501	0.0884763	0.407278	-4.81574
E5KRK5	0.145158	13.7976	0.747381	0.47432	0.780422	-6.18113
Q8WU79	0.145112	13.5058	1.96136	0.0821778	0.397296	-4.74792
Q9NR45	0.144998	13.827	1.41703	0.190872	0.537412	-5.49428
A0A024R1K7	0.144988	14.1522	1.70569	0.123002	0.459854	-5.11334
V9HWB7	0.144957	14.0044	1.74773	0.115196	0.449196	-5.05482
Q9BQG0	0.144931	12.7463	0.805736	0.441612	0.760145	-6.13508
Q2VPB7	0.144931	11.6376	1.61316	0.141916	0.486487	-5.23962
O00584	0.144634	13.4087	0.620434	0.550691	0.824777	-6.27065
Q9H0J9	0.144627	12.7161	1.31025	0.22326	0.575709	-5.62437
P49247	0.144569	9.65796	1.00727	0.340685	0.68627	-5.9539
P51665	0.144471	12.5466	1.54862	0.156626	0.501714	-5.32549
O75995	0.144464	11.5223	1.18638	0.266497	0.619897	-5.76663
Q6FIC5	0.144441	13.2772	1.27336	0.23548	0.5894	-5.66776
Q8TDZ2	0.144406	12.9648	1.41248	0.192164	0.538133	-5.49995
Q9BXK1	0.144399	9.65212	0.779154	0.456319	0.766849	-6.15643
P19875	0.144311	8.8846	1.45699	0.179838	0.528219	-5.44396
M0QZR4	0.14422	14.2443	1.64164	0.13583	0.479317	-5.20114
A0A1P7ZSS3	0.14422	7.58854	0.311806	0.762445	0.916751	-6.42286
A0A384N6A4	0.144129	14.2541	1.21472	0.256045	0.611179	-5.73496
P61981	0.143883	14.5342	1.78312	0.108983	0.440129	-5.00504
Q9UHQ9	0.143758	13.502	1.99764	0.0775481	0.386835	-4.69442
P52594	0.143742	13.4739	1.30768	0.224095	0.576579	-5.62743
Q14728	0.143587	10.1726	0.808272	0.440226	0.758424	-6.13301
Q9P2D3	0.143575	11.8856	1.91459	0.0885352	0.407278	-4.81635
O15160	0.143378	11.5252	1.80061	0.106028	0.433229	-4.98027
A0A384P5U2	0.143272	14.0465	1.36249	0.206873	0.556715	-5.56154
P30622	0.143001	14.9422	1.90083	0.0904936	0.408396	-4.83636
Q9H8M7	0.142802	11.2693	0.727029	0.486088	0.786605	-6.19648
Q16520	0.142732	9.94411	1.16649	0.274037	0.624887	-5.78855
Q14008	0.142688	14.8517	2.08782	0.0670977	0.366394	-4.55998
P61160	0.142645	14.432	1.68389	0.127238	0.46551	-5.14341
Q9UHY7	0.14248	11.1703	1.55723	0.154587	0.499834	-5.31414
B4E0C1	0.142457	10.3654	0.261822	0.799481	0.930791	-6.43831
Q14CX7	0.142052	10.9469	1.8781	0.0938164	0.413438	-4.86928
O14737	0.141904	12.8574	1.32369	0.218943	0.571476	-5.60836
Q14005	0.14144	12.9767	1.48074	0.173548	0.521266	-5.41366
Q6YN16	0.141421	13.5824	1.37142	0.204178	0.553365	-5.55065
P62913	0.141272	13.0346	1.8084	0.104737	0.429882	-4.96921
Q92622	0.141256	9.88196	0.941611	0.371507	0.709619	-6.01655
Q92562	0.141048	11.3754	1.50907	0.166297	0.516069	-5.37713
O14618	0.140896	11.242	1.10811	0.297167	0.647922	-5.8513
Q92544	0.140861	12.7514	0.912108	0.386005	0.719272	-6.04359
Q9HB71	0.14075	13.7671	1.49993	0.168607	0.517683	-5.38896
Q96PZ0	0.140657	10.0108	1.44017	0.184413	0.532894	-5.46524
Q969G6	0.140548	10.6362	1.49708	0.169333	0.51883	-5.39264
O00462	0.140288	12.6191	0.834143	0.426252	0.750814	-6.11158
Q8TBC3	0.140161	8.73578	1.32182	0.219539	0.571943	-5.6106
Q9NXR1	0.140143	11.3867	1.20156	0.260857	0.615491	-5.74974
Q9HAV0	0.140115	13.6813	1.77156	0.110978	0.443826	-5.02136
P53677	0.140044	10.3791	0.899924	0.392109	0.724178	-6.05455
A0A024QZ62	0.140022	13.2211	0.980162	0.353169	0.696366	-5.98018
Q14657	0.139924	9.07775	1.24135	0.246528	0.601576	-5.70471
Q3V6T2	0.139763	13.8402	1.98593	0.0790146	0.390565	-4.71173
O00429	0.139753	14.013	1.7166	0.120932	0.457826	-5.09823
L8B8N7	0.139745	11.8721	1.30242	0.225809	0.578469	-5.63365
V9HW22	0.139678	16.4431	1.74106	0.116405	0.451221	-5.06416
F6WQW2	0.139512	12.2212	1.80592	0.105147	0.430826	-4.97274
O43674	0.139477	11.5745	0.604546	0.560734	0.829983	-6.28079
A0A024R277	0.139411	12.4024	2.00883	0.0761714	0.3859	-4.67785
Q9Y2T2	0.13917	13.3431	1.77291	0.110743	0.443826	-5.01945
Q14444	0.139168	13.4117	1.17568	0.270531	0.62461	-5.77845
A0A0S2Z5M1	0.139126	12.7614	1.93883	0.0851842	0.403935	-4.78096
P11717	0.138942	15.1262	1.16522	0.274526	0.624887	-5.78994
Q9Y616	0.138822	12.6981	1.38395	0.200445	0.549087	-5.53528
P25054	0.138652	9.78426	0.949351	0.36777	0.70613	-6.00934
Q53S33	0.138526	9.87262	1.44826	0.182201	0.531769	-5.45503
Q9BXV9	0.138394	10.7903	2.00598	0.0765199	0.386006	-4.68208
Q9P2R3	0.138353	14.7515	1.41038	0.192765	0.538748	-5.50257
P20132	0.137944	7.9781	0.664	0.523695	0.808386	-6.24161
Q9Y485	0.137899	12.9813	1.52834	0.161521	0.509727	-5.35207
Q99832	0.137772	14.0203	1.87119	0.0948488	0.414899	-4.87926
Q9UPN7	0.137752	12.5662	1.67891	0.128225	0.467224	-5.15025
O00232	0.137669	13.8911	1.59369	0.146217	0.492133	-5.26573
Q86X55	0.137571	12.688	1.51482	0.164861	0.514763	-5.36968
P05455	0.137283	15.0584	1.68987	0.126064	0.464957	-5.13519
P26641	0.137199	14.9273	1.61002	0.142602	0.487643	-5.24384
P26572	0.137157	11.8904	1.59092	0.146838	0.492133	-5.26942
A0A384MTT2	0.136886	14.4385	1.80819	0.104771	0.429882	-4.9695
P23458	0.136825	12.5709	1.70126	0.123853	0.461279	-5.11947
Q8TAE8	0.136735	10.4682	1.19827	0.262071	0.616909	-5.75341
Q8TD55	0.136732	14.1533	1.66169	0.131689	0.472112	-5.17383
A0A024R8G6	0.136677	10.1565	0.949277	0.367806	0.70613	-6.00941
A0A024R9P6	0.136672	11.7244	1.10822	0.297118	0.647922	-5.85118
P32189	0.136477	13.8187	0.708018	0.497247	0.791675	-6.21047
P49754	0.136469	13.1652	1.21337	0.256534	0.6112	-5.73648
Q96DT6	0.136427	10.9109	0.908817	0.387647	0.720619	-6.04656
Q9Y5X2	0.136426	13.7006	1.50332	0.167748	0.517065	-5.38459
Q9Y4P8	0.136382	11.3109	0.988125	0.349466	0.692938	-5.97252
A0A024R5K1	0.136367	13.7354	1.36823	0.205137	0.554363	-5.55454
Q9H9Q4	0.13622	9.742	1.06619	0.3147	0.667703	-5.89486
Q13438	0.136167	13.5113	1.60358	0.144017	0.490001	-5.25248
Q86X53	0.136144	7.35389	0.719464	0.49051	0.788201	-6.20209
P00338	0.136039	14.4742	1.44819	0.18222	0.531769	-5.45512
P07741	0.135932	12.4313	1.55581	0.154923	0.499834	-5.31602
Q13432	0.135416	10.6239	1.13472	0.286439	0.636027	-5.82299
P31153	0.135415	13.5269	1.75698	0.113541	0.446913	-5.04185
Q9UHL4	0.135362	12.8314	0.620912	0.550391	0.824536	-6.27034
Q53FT3	0.135248	9.57169	0.56416	0.586726	0.844114	-6.30548
Q15370	0.135119	12.2739	1.57075	0.151435	0.497077	-5.29626
Q9HB40	0.135055	12.3383	0.404211	0.695699	0.891414	-6.38742
Q04771	0.134863	6.96461	0.820561	0.433549	0.756177	-6.1229
O15260	0.134856	11.0514	0.831052	0.427905	0.751928	-6.11417
Q9NRY5	0.13484	13.1931	1.68731	0.126566	0.465388	-5.13871
P51668	0.134787	9.70444	0.912158	0.38598	0.719272	-6.04354
P04899	0.134779	14.0801	1.40516	0.194261	0.540663	-5.50906
Q13505	0.134765	11.195	0.775609	0.458305	0.768387	-6.15923
Q8NI37	0.134584	10.6733	1.62307	0.139772	0.483129	-5.22628
Q9Y6K9	0.134485	12.3066	1.86849	0.0952561	0.415765	-4.88316
Q96DE0	0.134417	11.966	1.09749	0.301532	0.653173	-5.86245
A0A096LPC5	0.134192	12.2071	0.849802	0.417943	0.744414	-6.09834
Q96Q15	0.134119	12.0432	1.58646	0.147843	0.492977	-5.27537
Q9Y4E6	0.134011	12.9906	1.23336	0.249354	0.604848	-5.71384
Q9NRA2	0.133961	11.892	1.14782	0.281271	0.631333	-5.80887
Q92556	0.133918	13.9008	1.99755	0.077559	0.386835	-4.69455
A0A024R642	0.133866	12.0352	1.55681	0.154685	0.499834	-5.31469
A8MXV4	0.133801	11.2665	1.01763	0.336	0.683207	-5.94371
Q9Y487	0.133658	10.7966	1.15654	0.277874	0.628014	-5.79941
P32969	0.133509	13.2804	1.57581	0.15027	0.495505	-5.28955
Q15036	0.133167	12.8087	1.60348	0.14404	0.490001	-5.25262
Q9UBQ5	0.133142	12.1102	1.7364	0.117254	0.452133	-5.07066
O60760	0.133081	12.8196	0.9672	0.359258	0.700679	-5.99254
Q02790	0.133028	14.4549	1.56732	0.15223	0.498506	-5.30081
Q0VDG4	0.132966	11.0496	1.75465	0.113957	0.44754	-5.04513
P52735	0.132895	12.8998	1.02661	0.331982	0.678945	-5.93481
P41252	0.132834	14.2731	1.7598	0.113042	0.446805	-5.0379
Q14329	0.13281	10.7165	0.69428	0.505411	0.796864	-6.22038
A0A024R5S5	0.13276	13.0075	1.32372	0.218933	0.571476	-5.60832
Q92608	0.13267	15.1856	1.89117	0.0918919	0.410794	-4.85037
Q8WYA6	0.132623	13.169	1.1807	0.268635	0.622902	-5.77292
Q9HC07	0.132578	10.1476	1.5333	0.160311	0.508016	-5.34558
Q9UFW8	0.132287	10.5355	1.35876	0.208009	0.557846	-5.56608
Q12768	0.132262	14.4057	1.14214	0.283505	0.633464	-5.81501
A0A024RAW6	0.132211	12.101	0.974754	0.3557	0.698841	-5.98535
Q8N5F7	0.132191	8.21405	1.03817	0.326862	0.676895	-5.92327
Q9Y2J2	0.132179	15.1777	1.66066	0.131899	0.472112	-5.17524
B0I1T2	0.132073	13.2276	1.26857	0.237107	0.591223	-5.67333
Q9H813	0.131847	8.93462	0.888197	0.398049	0.728582	-6.06498
A0A140VJS3	0.13178	13.7838	1.8981	0.0908862	0.408468	-4.84032
Q9P0S3	0.131726	7.7055	1.06956	0.313262	0.666812	-5.89141
A0A024RE01	0.131565	7.75811	0.692094	0.506718	0.797646	-6.22195
A0A024R882	0.131556	13.897	1.18256	0.267933	0.62201	-5.77087
A0A024R1T9	0.131376	14.9689	1.90013	0.0905933	0.408396	-4.83737
Q7Z422	0.13137	10.2772	1.58298	0.148633	0.494169	-5.28002
A0A0K0K1L8	0.131106	14.2548	1.60884	0.14286	0.487731	-5.24543
Q8IUI8	0.131058	11.2177	1.48039	0.173641	0.521266	-5.41412
P41236	0.131031	11.5118	1.43519	0.185788	0.53349	-5.47152
O75381	0.130995	11.6765	1.42889	0.187537	0.534607	-5.47943
A0A499FJK2	0.130941	9.80908	0.999574	0.344194	0.689089	-5.96142
Q05DE9	0.130858	10.0974	0.794265	0.447919	0.762336	-6.14437
A0A024R6Y2	0.130856	11.856	1.03231	0.329448	0.676895	-5.92913
Q6NW29	0.130851	7.63327	0.939004	0.372772	0.710576	-6.01897
Q9H061	0.130848	11.2823	0.965551	0.360039	0.700985	-5.9941
O60784	0.130638	13.3903	1.41628	0.191086	0.537412	-5.49522
Q7Z6L1	0.13063	10.2952	1.73673	0.117193	0.452133	-5.0702
P68371	0.130595	12.8857	1.49565	0.169699	0.519392	-5.39449
Q9Y2Q5	0.130582	11.7626	0.833009	0.426857	0.751273	-6.11253
A0A140VK65	0.130335	14.2552	1.85278	0.0976538	0.418979	-4.90577
O43852	0.130302	14.4941	1.1431	0.283126	0.633194	-5.81397
O00255	0.130296	10.7025	1.61444	0.141637	0.486405	-5.2379
Q96P53	0.130209	11.433	1.02859	0.331097	0.678132	-5.93283
Q9Y2X0	0.130166	10.9552	1.65134	0.133813	0.475394	-5.18795
P30046	0.130073	11.8397	0.505772	0.625435	0.860323	-6.33835
P82912	0.130065	10.7147	1.15444	0.27869	0.628982	-5.80169
Q8N653	0.130024	10.1626	1.00384	0.342243	0.687159	-5.95725
Q96HQ2	0.129909	10.704	0.904241	0.389938	0.722716	-6.05068
P34896	0.129588	13.6019	0.991283	0.348006	0.692682	-5.96947
P62244	0.129344	12.5998	1.14117	0.283886	0.633716	-5.81606
Q13370	0.129317	7.71238	0.90277	0.390677	0.723175	-6.052
P62873	0.12927	12.8994	1.2524	0.242666	0.599233	-5.69202
Q9Y6G5	0.129254	12.3931	0.792561	0.448861	0.763038	-6.14574
Q6P1M0	0.129247	11.5996	1.83745	0.100049	0.421603	-4.92776
A0A024R7Y5	0.129233	11.1928	1.51483	0.164857	0.514763	-5.36966
Q86Y82	0.129192	12.9427	1.42503	0.188617	0.535913	-5.48428
Q9NR16	0.129181	9.00307	0.928844	0.377731	0.713965	-6.02834
Q0JRZ9	0.129113	13.7476	0.842727	0.421683	0.747234	-6.10435
P43686	0.129031	14.0844	1.56396	0.153012	0.499119	-5.30526
Q9Y244	0.128943	9.16049	0.922858	0.380676	0.715452	-6.03382
P42677	0.128921	11.6984	1.15951	0.276727	0.626869	-5.79618
Q9Y6H1	0.128872	8.93371	1.16088	0.276196	0.626504	-5.79468
Q8TCD1	0.128773	10.3689	0.561221	0.588643	0.844789	-6.30721
Q92968	0.128682	9.05614	1.1789	0.269313	0.623479	-5.77491
O43414	0.128388	9.97279	1.03651	0.327594	0.676895	-5.92493
P78556	0.128365	12.172	0.343373	0.739375	0.90849	-6.41176
P11532	0.128336	9.50347	0.398214	0.699956	0.892092	-6.38999
Q00610	0.128229	17.012	1.56384	0.15304	0.499119	-5.30542
A0A384P5L6	0.128046	10.2516	0.852184	0.416689	0.743289	-6.0963
Q9H910	0.128035	12.6362	1.48035	0.17365	0.521266	-5.41416
O14672	0.127913	13.0404	1.65732	0.132582	0.473438	-5.1798
A0A0S2Z3C9	0.127341	10.4915	0.783937	0.453649	0.765436	-6.15263
P14868	0.127304	14.0495	1.87756	0.0938967	0.413482	-4.87006
O95347	0.127273	7.33405	1.18917	0.265453	0.618445	-5.76354
A0A384NPY7	0.127173	13.2121	1.42015	0.18999	0.536636	-5.49038
P61026	0.126761	13.1859	1.4043	0.194507	0.541094	-5.51012
Q969U7	0.12664	10.7129	1.60131	0.14452	0.490573	-5.25553
A0A494C0R8	0.126608	12.3122	1.43709	0.185263	0.532899	-5.46913
P15121	0.126551	14.506	1.49381	0.170171	0.51966	-5.39687
Q6IB54	0.126421	12.7152	1.11035	0.296252	0.64724	-5.84894
P98196	0.126314	10.5947	0.946606	0.369092	0.707217	-6.01191
H7C286	0.126251	8.86565	0.47363	0.647287	0.870734	-6.35501
Q14204	0.125977	17.0321	1.80138	0.1059	0.433008	-4.97918
Q9UKG1	0.125929	13.2966	1.94663	0.0841315	0.401379	-4.76954
Q9NYG2	0.125915	8.97142	1.88381	0.0929706	0.411664	-4.86102
P51648	0.125909	13.2421	1.06673	0.314469	0.667566	-5.89431
O95433	0.125818	12.8593	1.61166	0.142243	0.487264	-5.24164
Q9NRQ5	0.125788	9.74637	1.55253	0.155698	0.50075	-5.32035
Q9NPI6	0.125747	11.7128	1.54962	0.156389	0.501381	-5.32418
Q8WXH0	0.125738	10.3247	0.809978	0.439295	0.757606	-6.13161
A0A024RAM2	0.125643	12.7175	1.41467	0.191541	0.537448	-5.49722
O43678	0.125327	11.5841	0.791852	0.449253	0.763264	-6.14631
Q5VWC8	0.125294	9.83087	0.908454	0.387828	0.720619	-6.04689
Q9Y5A9	0.125205	11.6725	1.54567	0.15733	0.501889	-5.32937
Q9Y262	0.1252	13.8827	1.51692	0.164339	0.514763	-5.36695
K7ER00	0.12502	12.2825	1.61308	0.141933	0.486487	-5.23973
Q8IXL6	0.124983	8.83187	1.02127	0.334368	0.681157	-5.94011
Q6ICL3	0.124974	11.9981	1.53391	0.160163	0.508016	-5.34479
Q15286	0.124931	12.6254	1.74788	0.115169	0.449196	-5.05461
E5KRX5	0.124906	11.2266	0.997113	0.345322	0.689941	-5.96381
Q8TDF6	0.124904	10.9979	0.898121	0.393018	0.724324	-6.05616
Q9UMX5	0.124803	11.5914	1.08596	0.306331	0.657762	-5.87447
Q9Y3D3	0.124786	9.54533	1.41462	0.191555	0.537448	-5.49728
P62072	0.124703	11.7034	1.08645	0.306127	0.657762	-5.87397
Q9H074	0.124596	12.4195	0.831323	0.42776	0.751928	-6.11395
A0A024R6T8	0.124499	11.4183	1.48187	0.173253	0.521266	-5.41221
Q8IXI2	0.124369	12.5378	1.73189	0.118083	0.454545	-5.07695
P23368	0.124145	14.6707	1.14888	0.280857	0.631139	-5.80772
P42167	0.12399	13.0096	1.36464	0.206222	0.556093	-5.55893
Q969J3	0.123976	12.0361	1.38254	0.200863	0.549948	-5.53702
Q8WUM4	0.123927	14.8549	1.24539	0.245111	0.600134	-5.70008
Q86YS6	0.123883	9.85558	0.963107	0.361197	0.701005	-5.99641
D7RF68	0.1238	11.5557	0.935654	0.374402	0.711147	-6.02207
O14949	0.123796	11.4649	0.617957	0.55225	0.826061	-6.27225
Q96B54	0.123598	7.4647	0.848143	0.418818	0.744956	-6.09975
O75113	0.123582	13.0203	0.894665	0.394765	0.72581	-6.05924
P36959	0.123431	9.66341	0.956874	0.364165	0.703725	-6.00229
A0A0S2Z3N3	0.123354	7.03802	0.747772	0.474095	0.780422	-6.18083
Q96A33	0.123353	13.3898	1.31315	0.222321	0.575577	-5.62092
Q99471	0.123313	12.441	1.54144	0.158345	0.503491	-5.33493
A0A384MTI6	0.123259	14.8349	1.23813	0.247662	0.602737	-5.70839
P63279	0.123221	12.9257	1.3268	0.217953	0.570933	-5.60464
Q86SQ7	0.123206	11.3703	1.08191	0.308032	0.660452	-5.87867
A0A0S2Z4J1	0.123032	14.9582	1.09241	0.303642	0.656266	-5.86777
P42768	0.122926	13.2551	0.989447	0.348854	0.692938	-5.97124
Q86YV9	0.122896	10.7717	1.4003	0.195662	0.542004	-5.51509
Q6I9V6	0.122892	11.2188	1.12071	0.292049	0.642676	-5.83796
Q8WVX9	0.122677	10.0846	1.23502	0.248763	0.604542	-5.71194
P43897	0.122632	12.5097	0.917887	0.383133	0.717781	-6.03835
Q9BPZ3	0.12255	8.12867	0.698996	0.5026	0.795426	-6.217
P15848	0.122503	12.8139	0.627524	0.546243	0.82223	-6.26605
Q9UK41	0.12238	11.5302	1.53305	0.160372	0.508016	-5.34591
P35269	0.122259	11.8437	1.41746	0.190749	0.537412	-5.49374
Q96K49	0.122187	9.18467	1.17526	0.270692	0.62461	-5.77892
P62834	0.122055	13.5885	1.21792	0.254884	0.611078	-5.73134
A0A384N6C2	0.121843	13.4214	0.91379	0.385167	0.719056	-6.04207
Q9NPL8	0.121735	11.4609	1.49851	0.168969	0.518396	-5.3908
Q10567	0.12169	15.6898	1.15687	0.277748	0.627969	-5.79905
A0A024RDS1	0.121629	14.9894	1.42096	0.189762	0.536452	-5.48937
O15067	0.121577	12.6547	1.56066	0.153783	0.499442	-5.30962
P35268	0.121384	11.6643	1.1387	0.28486	0.634186	-5.81871
A0A024R8L3	0.121029	9.97511	1.01703	0.33627	0.683207	-5.9443
E1NZA1	0.120902	15.2051	1.57488	0.150484	0.495505	-5.29079
Q9UDW1	0.120872	10.4803	0.608679	0.558112	0.828129	-6.27818
Q9NUU7	0.120825	13.8874	1.6645	0.131118	0.471354	-5.17
Q14696	0.120784	12.6045	1.29928	0.226835	0.579581	-5.63735
Q9UIA0	0.120742	11.8842	0.876537	0.404019	0.734036	-6.07524
O00421	0.120686	8.98162	0.979838	0.35332	0.696366	-5.98049
P61011	0.120557	13.7672	1.72341	0.119656	0.456475	-5.08876
Q9HAB8	0.120451	11.2267	1.26371	0.238765	0.593839	-5.67896
P63173	0.120404	12.9109	1.35135	0.21028	0.561128	-5.57508
Q9UPR0	0.120241	10.2432	1.42854	0.187634	0.534607	-5.47987
P05106	0.120192	13.2686	0.574459	0.580035	0.841351	-6.29933
P13716	0.12019	11.0954	0.91647	0.383836	0.718184	-6.03964
Q92917	0.120075	11.4091	1.4514	0.181348	0.530274	-5.45105
P48163	0.120031	13.2265	0.750403	0.472588	0.77975	-6.17882
Q9BWJ5	0.119951	11.973	1.12839	0.288961	0.637902	-5.82977
Q5VWG9	0.119916	10.1892	1.00014	0.343937	0.689054	-5.96087
A0A024R1U4	0.119862	13.5095	1.43228	0.186594	0.534474	-5.47518
Q8IUR7	0.119833	12.6708	1.64147	0.135867	0.479317	-5.20138
P10109	0.119806	11.4864	1.26459	0.238465	0.593462	-5.67794
O00487	0.119802	12.6937	1.27792	0.233939	0.587283	-5.66244
Q96EW2	0.119683	10.1233	1.14839	0.28105	0.631318	-5.80826
Q96D46	0.119665	9.88301	1.43347	0.186262	0.534043	-5.47368
P47224	0.119403	8.85285	0.444494	0.66741	0.880506	-6.36921
Q02410	0.119384	8.65419	0.836402	0.425046	0.749992	-6.10968
O75489	0.119382	12.8092	0.733974	0.482051	0.784815	-6.19128
Q460N5	0.119166	14.7015	1.15845	0.277137	0.627311	-5.79734
P42858	0.119165	14.5613	1.45163	0.181285	0.530274	-5.45076
P48147	0.119128	14.2506	1.11253	0.295361	0.646458	-5.84663
Q9NY33	0.119109	13.9908	0.998799	0.344549	0.689331	-5.96217
O94973	0.119046	14.7417	1.06254	0.316262	0.669572	-5.89859
O43747	0.119036	13.9319	1.56662	0.152393	0.498555	-5.30174
P63146	0.118941	8.61332	1.14786	0.281255	0.631333	-5.80883
Q9NP77	0.118879	9.8693	1.31424	0.221971	0.575577	-5.61963
Q8IZ69	0.118821	10.3304	1.32829	0.217483	0.570275	-5.60286
V9HWE8	0.118754	14.2904	1.43717	0.18524	0.532899	-5.46903
A0A3B3IRZ4	0.118717	9.68267	1.51933	0.163739	0.513438	-5.36381
O95822	0.118686	10.8378	1.48142	0.173372	0.521266	-5.4128
A0A140VJZ1	0.118553	14.289	1.84735	0.0984952	0.419633	-4.91356
Q9H0N5	0.118334	10.8604	1.43103	0.186942	0.534476	-5.47675
P04792	0.118293	14.0456	0.903452	0.390334	0.722849	-6.05139
Q5T1Z8	0.118282	10.7861	0.739081	0.479097	0.783251	-6.18743
Q9BZ23	0.118226	11.9174	1.19163	0.264536	0.617404	-5.76081
P14384	0.118126	13.2945	0.845941	0.419981	0.745115	-6.10162
Q13057	0.118004	11.3015	1.59181	0.146638	0.492133	-5.26824
Q8N766	0.117972	13.448	1.43405	0.186102	0.533901	-5.47295
O14908	0.117959	10.5532	1.39082	0.198423	0.545853	-5.52681
P08397	0.117958	12.307	0.882605	0.400904	0.730672	-6.06991
Q9NTX7	0.117732	8.59052	1.36023	0.207561	0.557406	-5.5643
Q9NYK5	0.117668	10.4929	1.40774	0.193519	0.539363	-5.50585
Q8N442	0.117568	10.8469	1.66805	0.1304	0.47103	-5.16514
P50135	0.11754	13.3185	0.865578	0.409687	0.738302	-6.08478
B7Z7F3	0.117528	12.4768	0.70705	0.49782	0.791675	-6.21118
Q93100	0.117504	11.1267	1.75966	0.113066	0.446805	-5.03809
P06744	0.117416	14.1997	1.0281	0.331316	0.678141	-5.93332
Q86Y07	0.117407	11.0544	1.20422	0.259877	0.614189	-5.74676
Q9UJX3	0.117363	11.8885	1.47485	0.175089	0.522342	-5.4212
P15529	0.117282	10.3542	1.23127	0.250096	0.605906	-5.71622
A0A075B7G2	0.117217	7.97764	0.509292	0.623066	0.859068	-6.33647
F8VXU5	0.117216	13.122	1.00455	0.341921	0.687159	-5.95656
O60613	0.117053	11.4138	1.34988	0.210732	0.561571	-5.57686
Q5H8A4	0.116936	10.0715	0.531292	0.608356	0.851832	-6.3244
O60234	0.116883	13.3398	1.50107	0.168318	0.517065	-5.38749
Q96HN2	0.116858	11.365	1.51105	0.165801	0.515358	-5.37457
A0A024R756	0.116797	9.17716	0.657634	0.52759	0.810153	-6.24597
Q96IZ7	0.116794	10.9372	1.48591	0.172204	0.521213	-5.40702
Q709C8	0.116598	15.7668	1.50783	0.16661	0.516396	-5.37875
P32121	0.116453	13.2279	0.924709	0.379764	0.715449	-6.03213
Q5MIZ7	0.116223	10.323	1.098	0.301324	0.653173	-5.86192
Q9BXB4	0.116144	13.3995	1.43814	0.184973	0.532899	-5.46781
Q9GZN7	0.11613	10.3031	0.910314	0.386899	0.71983	-6.04521
Q9Y5W8	0.11611	9.93467	1.07605	0.310503	0.662948	-5.88472
P0DI82	0.11594	11.6929	0.767423	0.462912	0.772346	-6.16565
Q5VW36	0.11586	9.35125	0.680013	0.513976	0.801265	-6.23049
P53990	0.115692	13.0579	1.46215	0.178455	0.526212	-5.43741
O95352	0.11557	13.7545	1.26256	0.239159	0.594569	-5.68029
Q9P2K8	0.115517	9.05938	0.677327	0.515599	0.801982	-6.23237
Q01415	0.115511	12.0528	1.36201	0.20702	0.556715	-5.56213
Q8WUD1	0.115465	9.13814	0.820357	0.43366	0.756177	-6.12307
Q8NHH9	0.115456	11.216	1.29941	0.226795	0.579581	-5.63721
Q9H000	0.115356	10.5205	1.401	0.195459	0.542004	-5.51422
P20936	0.1153	12.6338	1.55955	0.154042	0.499789	-5.31108
Q53SY1	0.115281	8.75537	0.298455	0.772279	0.919821	-6.42725
O95295	0.115177	11.8771	1.42556	0.188467	0.535913	-5.48361
O15111	0.115175	11.7954	1.167	0.273844	0.624887	-5.78799
P45984	0.1151	11.7409	0.770621	0.461109	0.770738	-6.16315
A0A024R3H8	0.11501	10.0677	0.68384	0.51167	0.800521	-6.2278
Q9Y376	0.114874	14.0062	1.08151	0.3082	0.660573	-5.87909
Q9UHD1	0.114863	13.4147	1.49828	0.169027	0.518396	-5.3911
Q96L92	0.11485	12.6035	1.03269	0.32928	0.676895	-5.92875
Q96II8	0.114824	11.6838	1.37504	0.203094	0.552296	-5.54622
Q96SY0	0.114778	10.2997	1.21477	0.256024	0.611179	-5.7349
O60925	0.114778	11.6384	1.24833	0.244084	0.599635	-5.69671
O75306	0.114684	12.7855	0.739745	0.478713	0.782842	-6.18693
A0A024RAI1	0.114578	14.9182	1.2165	0.255398	0.611078	-5.73295
Q9NRR5	0.11454	11.0812	1.02366	0.333297	0.679945	-5.93774
Q9NX46	0.114513	12.234	1.40087	0.195498	0.542004	-5.51438
Q5SRE5	0.114421	12.6477	1.11009	0.296358	0.64724	-5.84921
Q99615	0.114392	13.7634	1.58287	0.148658	0.494169	-5.28016
A0A0C4DG17	0.114357	13.507	1.68967	0.126103	0.464957	-5.13546
Q9NXH8	0.114283	12.3544	0.796478	0.446698	0.761801	-6.14258
Q8NHG8	0.114208	10.4067	0.827089	0.430031	0.753418	-6.11748
A0A140VJZ4	0.114182	11.0544	1.43143	0.18683	0.534476	-5.47625
Q5RI15	0.114143	9.02056	1.25153	0.242968	0.599233	-5.69302
Q6ZUJ8	0.114022	14.2689	0.800883	0.444273	0.761801	-6.13902
Q8TCE6	0.113945	12.4419	0.775367	0.458441	0.768387	-6.15942
P49279	0.11382	11.1717	0.503328	0.627084	0.861655	-6.33966
Q92581	0.113671	8.77765	1.07378	0.311465	0.664188	-5.88706
Q9NXR7	0.113663	11.7004	1.68248	0.127517	0.46551	-5.14535
P07384	0.113625	14.1616	1.52369	0.162662	0.511812	-5.35813
Q4ZIN3	0.113556	7.92952	0.872692	0.406001	0.735596	-6.0786
V9HW41	0.113528	13.0614	1.0861	0.306273	0.657762	-5.87433
Q14694	0.1135	12.7245	0.989633	0.348768	0.692938	-5.97106
P12235	0.113455	11.1379	0.775344	0.458454	0.768387	-6.15944
Q8N300	0.113431	8.86221	0.622255	0.549547	0.82411	-6.26947
Q86YB8	0.113428	11.5258	1.29594	0.227936	0.581134	-5.6413
Q15836	0.113426	12.2537	1.22487	0.252383	0.607948	-5.72348
P47897	0.113379	13.9276	1.68265	0.127484	0.46551	-5.14512
Q7Z4G1	0.113359	11.3801	1.20187	0.260742	0.615491	-5.74939
A0A024R611	0.113262	14.9481	1.0355	0.328035	0.676895	-5.92593
Q6UWU4	0.113199	9.91944	0.800114	0.444695	0.761801	-6.13964
A0A024RAN2	0.11317	10.0816	1.21397	0.256318	0.611179	-5.73581
A0A090N8H4	0.113136	9.5033	1.21411	0.256265	0.611179	-5.73565
P14927	0.113103	10.1407	1.00841	0.340163	0.68627	-5.95278
O75864	0.113028	9.97565	1.15701	0.277692	0.627969	-5.7989
Q9NUA8	0.113014	8.85991	0.920609	0.381786	0.716396	-6.03587
A2BEK1	0.112917	10.2074	1.38619	0.199783	0.548454	-5.53251
Q9UNA1	0.112896	11.4495	0.925005	0.379617	0.715449	-6.03186
P60953	0.11269	13.7007	1.55439	0.155256	0.499874	-5.31789
Q9Y5Z4	0.112657	12.0398	1.11785	0.293205	0.643892	-5.841
Q9H7N4	0.112465	11.2927	1.46739	0.177061	0.524243	-5.43074
P62328	0.11245	14.3107	0.758327	0.468067	0.775549	-6.17272
Q9Y676	0.112183	10.0722	1.19535	0.263151	0.617404	-5.75667
A0A024RDR0	0.112135	14.5687	1.37161	0.204121	0.553365	-5.55042
P27824	0.112094	15.3994	1.56886	0.151872	0.497681	-5.29877
Q9BSJ2	0.112009	12.0842	1.4721	0.175815	0.522917	-5.42472
P20645	0.111856	12.7778	1.42885	0.18755	0.534607	-5.47949
Q9UL26	0.111652	11.9378	1.04887	0.322177	0.674045	-5.91249
Q7Z6M3	0.111506	10.8523	0.927113	0.378581	0.714707	-6.02993
P53618	0.111385	14.976	1.54732	0.156935	0.501714	-5.32719
Q9HC35	0.11137	14.2262	1.25605	0.241401	0.597871	-5.68781
A0A024R120	0.11126	9.87963	0.874839	0.404893	0.734493	-6.07672
Q9UKT5	0.111176	10.1354	1.0098	0.339533	0.68627	-5.95141
Q9NWU2	0.111175	11.7952	1.27925	0.233492	0.586427	-5.66088
Q6IN85	0.111164	12.6809	1.37927	0.201831	0.551315	-5.54102
Q9NRR3	0.111113	9.56716	0.900238	0.391951	0.724169	-6.05427
O75874	0.110938	15.5772	0.961805	0.361816	0.701487	-5.99764
A0A024R7I5	0.110841	10.895	1.44409	0.183338	0.532794	-5.4603
P54727	0.11079	13.5283	1.33564	0.215164	0.567317	-5.59404
Q9Y3T9	0.11058	9.82739	1.28494	0.231586	0.585415	-5.65423
Q9BV38	0.110308	10.3426	1.06856	0.313686	0.667098	-5.89243
Q9BYT8	0.110215	14.1774	0.978245	0.354065	0.697243	-5.98201
Q9NRS6	0.110165	11.9686	1.054	0.319947	0.673729	-5.90729
A0A024RD15	0.110141	11.6883	1.19691	0.262573	0.617404	-5.75492
O43684	0.11011	12.7271	0.691384	0.507142	0.798099	-6.22245
V9HWB8	0.11008	15.9467	1.37494	0.203124	0.552296	-5.54634
Q6IAX2	0.110044	12.955	0.693267	0.506016	0.797328	-6.22111
Q9H269	0.109994	13.501	1.39724	0.19655	0.542931	-5.51888
Q13442	0.109965	13.2508	0.928786	0.37776	0.713965	-6.02839
A0A0A6YYL4	0.109927	14.2258	1.41939	0.190206	0.536733	-5.49134
A0A024R2C5	0.109732	14.0433	1.37339	0.203586	0.55285	-5.54823
O43427	0.109692	11.5753	0.919471	0.382349	0.716815	-6.03691
Q9BTT4	0.109621	8.90986	0.813871	0.437175	0.757361	-6.12842
A8MSI8	0.109414	9.456	0.823175	0.432138	0.755313	-6.12074
O00764	0.109189	13.4709	0.929264	0.377526	0.713965	-6.02795
Q9C0C9	0.109178	11.0444	0.624656	0.54804	0.823108	-6.26791
Q86X52	0.109132	9.5997	0.953228	0.365909	0.705691	-6.00571
O95486	0.109044	12.7081	1.20793	0.258517	0.612951	-5.7426
Q9C0E8	0.108849	12.4391	1.22163	0.253547	0.609506	-5.72716
Q9UL33	0.108774	10.9811	0.949376	0.367758	0.70613	-6.00932
O60749	0.10871	15.109	1.03212	0.329532	0.676895	-5.92932
Q9H330	0.108646	10.4216	0.720842	0.489702	0.788201	-6.20107
Q9BZK7	0.108629	12.0571	0.680352	0.513772	0.801265	-6.23025
Q6N069	0.108623	10.3424	1.1378	0.285219	0.634395	-5.81969
A0A024R6Z0	0.108568	13.2285	1.54734	0.15693	0.501714	-5.32717
P17152	0.108522	9.53463	0.836039	0.42524	0.749992	-6.10999
A0A024RAC7	0.10847	12.7704	1.51439	0.164968	0.514763	-5.37024
O95674	0.108469	12.1254	0.698387	0.502962	0.795558	-6.21744
Q7LG56	0.108462	12.1736	1.40256	0.195009	0.541978	-5.51228
Q66LE6	0.108461	10.2746	1.07569	0.310658	0.662948	-5.8851
O60547	0.10815	11.3298	1.34849	0.211161	0.562206	-5.57854
P35606	0.108134	14.9022	1.43758	0.185126	0.532899	-5.46851
Q9Y6G9	0.108068	13.5713	1.55914	0.154139	0.499826	-5.31162
P35244	0.107975	11.8663	1.48232	0.173137	0.521266	-5.41164
Q96LR5	0.107934	9.5333	0.855358	0.415022	0.74303	-6.09359
Q96PU8	0.107833	12.7426	1.10649	0.29783	0.64873	-5.85301
Q13596	0.107717	13.8305	1.07791	0.309717	0.662138	-5.88281
Q03113	0.107602	10.5856	1.08961	0.304807	0.656886	-5.87068
Q9UBB4	0.107539	12.1971	1.09117	0.304155	0.656742	-5.86905
Q09028	0.107533	10.7761	1.03718	0.327294	0.676895	-5.92425
Q9H6Y2	0.107516	9.70495	0.649232	0.532756	0.812354	-6.25165
Q76LA1	0.107497	13.5371	0.775569	0.458327	0.768387	-6.15926
Q99442	0.107496	12.8441	1.30893	0.223689	0.575787	-5.62594
P27694	0.107458	14.1548	1.29148	0.22941	0.583625	-5.64655
A0A0S2Z392	0.107333	12.8745	1.12798	0.289126	0.638026	-5.83021
Q6ULP2	0.107328	11.2609	1.43398	0.186122	0.533901	-5.47304
Q13232	0.106999	11.5808	0.515817	0.618684	0.857081	-6.33294
Q9NRX2	0.106827	8.70653	0.436079	0.673276	0.881875	-6.37315
Q96FH0	0.106733	8.67064	0.756083	0.469345	0.777228	-6.17445
P12081	0.106592	13.7008	1.60852	0.142931	0.487731	-5.24586
Q8N4V1	0.106373	10.6538	0.856837	0.414247	0.74228	-6.09232
O60763	0.106357	14.6078	1.44986	0.181766	0.531234	-5.45301
Q9UBS8	0.106233	10.4963	0.947669	0.36858	0.706695	-6.01091
Q92882	0.10601	13.4827	1.39814	0.196289	0.542931	-5.51776
Q53Y06	0.105995	14.3093	1.15348	0.279062	0.628982	-5.80273
Q8NG11	0.105894	10.3786	0.920796	0.381693	0.716396	-6.0357
Q96CS7	0.105595	10.5136	1.5162	0.164517	0.514763	-5.36789
Q8TAG9	0.10559	12.5006	1.06052	0.31713	0.670685	-5.90065
A0A024RDN9	0.105581	8.26375	0.735158	0.481365	0.784565	-6.19039
Q8NCG7	0.105447	13.0962	0.830221	0.42835	0.752262	-6.11487
A0A024R5X7	0.105437	12.2819	1.4733	0.175496	0.522516	-5.42318
Q15057	0.105384	13.8461	1.03004	0.330454	0.677466	-5.93139
A0A140VK54	0.105379	11.5675	1.09385	0.303041	0.655236	-5.86626
P24390	0.105305	10.1457	0.469579	0.650067	0.871664	-6.35703
Q9Y5W9	0.105289	11.3784	1.17336	0.271414	0.624887	-5.78101
Q9H9P8	0.105184	8.97645	1.13545	0.286148	0.635793	-5.82221
Q7L099	0.105147	11.7911	0.806278	0.441315	0.759856	-6.13463
P29372	0.104978	8.84468	0.800703	0.444372	0.761801	-6.13917
P17947	0.104896	9.9247	1.01719	0.336196	0.683207	-5.94414
Q6P3W7	0.104833	13.2222	1.38124	0.201247	0.550232	-5.53861
Q9BV73	0.104711	8.09028	0.870524	0.407121	0.73672	-6.08049
P17858	0.104651	14.4075	1.36763	0.205316	0.554411	-5.55527
A0A024RDT3	0.104536	9.68383	0.740085	0.478517	0.782842	-6.18667
Q9H2U1	0.104494	12.2652	1.13062	0.288073	0.636992	-5.82739
P48723	0.104428	11.8963	1.04607	0.323394	0.674252	-5.91531
Q969H8	0.104398	13.1058	1.41189	0.192335	0.538354	-5.5007
Q15366	0.104383	12.8104	1.49464	0.169957	0.519392	-5.39579
P17980	0.104353	14.2074	1.44107	0.184167	0.532831	-5.46412
Q5TGZ0	0.104351	9.60033	0.684576	0.511227	0.800521	-6.22728
Q8TEJ3	0.104254	8.1869	0.898963	0.392594	0.724181	-6.05541
Q9NQS5	0.10413	12.9483	0.451791	0.662343	0.877563	-6.36573
Q9NX40	0.103979	12.3328	1.21029	0.257654	0.612136	-5.73994
O75312	0.103928	12.5562	0.875263	0.404675	0.734395	-6.07635
Q9BYD1	0.103687	10.6065	1.05326	0.320265	0.673729	-5.90804
P56589	0.103653	11.3076	0.955585	0.364781	0.704453	-6.0035
Q12962	0.103594	9.80965	0.875185	0.404715	0.734395	-6.07642
Q8IZ73	0.10356	8.12731	0.755814	0.469498	0.777263	-6.17466
A0A024R5C6	0.103353	8.22213	0.41844	0.685647	0.885858	-6.38118
Q8IX04	0.10327	12.2838	1.02455	0.3329	0.679642	-5.93686
Q12904	0.103167	13.3404	1.31293	0.222393	0.575577	-5.62119
Q5UIP0	0.10308	12.4718	1.13561	0.286086	0.635793	-5.82204
P49840	0.10307	11.5665	1.46974	0.176437	0.523976	-5.42773
Q3KRB6	0.10307	9.8327	0.851959	0.416807	0.743289	-6.09649
Q8NEZ5	0.102966	8.60281	0.723038	0.488417	0.78797	-6.19944
Q96JI7	0.10294	13.5724	1.19895	0.26182	0.616564	-5.75265
A0A024R806	0.102926	8.27884	0.899112	0.392518	0.724181	-6.05527
Q6ZNJ1	0.102742	13.2656	1.31328	0.222279	0.575577	-5.62077
Q9Y5P6	0.102212	11.3586	1.38788	0.199288	0.547564	-5.53044
P30273	0.102156	12.253	1.19149	0.264587	0.617404	-5.76096
P50452	0.10165	12.9749	0.833725	0.426475	0.750983	-6.11193
Q8N954	0.101635	8.49633	0.580727	0.575984	0.838859	-6.29554
Q7Z2W9	0.101362	9.47875	0.6628	0.524428	0.808533	-6.24244
Q71U36	0.101241	12.0746	1.29615	0.227865	0.581134	-5.64105
Q9ULH0	0.101238	10.0849	0.924338	0.379946	0.715449	-6.03247
P00367	0.101055	14.7258	1.15145	0.279853	0.629349	-5.80494
E5KMT5	0.101042	11.8406	1.22682	0.251685	0.606942	-5.72128
Q9UHD2	0.101	12.1574	1.09888	0.300958	0.652818	-5.861
Q14571	0.100957	14.662	1.2285	0.251083	0.606552	-5.71936
O15541	0.100946	10.4663	1.35491	0.209186	0.559881	-5.57076
P40222	0.100715	13.5767	0.907887	0.388112	0.720753	-6.0474
Q8TER5	0.100636	11.4935	0.865496	0.409729	0.738302	-6.08485
Q9Y478	0.100609	12.1928	0.692438	0.506512	0.797646	-6.2217
Q7L523	0.10058	9.60058	0.709377	0.496445	0.791675	-6.20949
Q92945	0.100579	14.6262	1.14212	0.283511	0.633464	-5.81503
B4E321	0.100576	10.5475	0.884023	0.400179	0.730665	-6.06867
O43665	0.100489	13.3541	1.19504	0.263268	0.617404	-5.75702
Q15853	0.100062	8.39267	0.963853	0.360843	0.700985	-5.99571
P55854	0.0998836	11.8375	0.97888	0.353768	0.696891	-5.9814
Q15155	0.0996625	9.68403	0.385795	0.708804	0.897356	-6.39519
Q96E11	0.099623	10.4419	0.939946	0.372315	0.710388	-6.0181
P62826	0.0995555	13.1803	1.29505	0.228229	0.581378	-5.64235
Q96A65	0.0993719	13.7637	0.919684	0.382243	0.716815	-6.03671
Q9Y217	0.0993645	12.98	1.10599	0.298032	0.64893	-5.85353
P0DP25	0.0992883	14.9183	1.28058	0.233045	0.586427	-5.65933
P28065	0.0992834	11.005	0.488204	0.637333	0.866043	-6.34758
Q10713	0.0992451	12.661	1.4383	0.184929	0.532899	-5.46761
Q9Y6M9	0.0988326	11.65	0.49982	0.629454	0.863301	-6.34152
Q9Y5J6	0.0987928	9.38683	0.969413	0.358213	0.699848	-5.99044
Q8N1B4	0.0987833	12.5275	1.12127	0.291821	0.642531	-5.83736
O75420	0.098692	10.5182	0.812498	0.437922	0.757361	-6.12955
P49458	0.0986692	12.4998	1.49798	0.169103	0.518396	-5.39148
Q92759	0.0986684	6.71739	0.900377	0.391881	0.724169	-6.05414
O75563	0.0985923	11.7269	0.610375	0.557038	0.827491	-6.2771
Q8N806	0.0985587	11.0207	1.18782	0.26596	0.619382	-5.76505
O95168	0.0984888	9.79504	0.506539	0.624919	0.860186	-6.33794
A0A140VJS0	0.0983949	12.7718	0.870776	0.406991	0.73672	-6.08027
Q4V328	0.0981275	13.9537	1.39234	0.197978	0.545088	-5.52493
A0A024R9R3	0.0979824	14.179	1.24794	0.24422	0.599635	-5.69716
P34949	0.097912	12.9595	0.631174	0.543962	0.821182	-6.26366
P18440	0.0979108	11.3193	1.04609	0.323385	0.674252	-5.91529
A0A024R125	0.0979073	12.4622	0.707682	0.497446	0.791675	-6.21072
Q6VN20	0.0978841	10.1504	0.943204	0.370736	0.709213	-6.01507
Q8NFH3	0.0978665	9.6193	0.9148	0.384665	0.71905	-6.04115
Q9Y3D0	0.0978211	8.26625	1.37798	0.202215	0.5515	-5.54261
Q86T03	0.09776	11.9148	0.326527	0.751653	0.915134	-6.41781
Q6PCB7	0.0977598	12.4068	1.13354	0.286907	0.636227	-5.82425
A0A024R625	0.0976508	11.4596	0.996664	0.345528	0.690119	-5.96425
Q9NRL3	0.0976429	10.3158	0.952615	0.366203	0.705691	-6.00629
Q9NR19	0.0976373	11.0631	1.4207	0.189834	0.536452	-5.48969
Q9UPM8	0.0976311	10.631	0.950135	0.367393	0.70613	-6.00861
Q5VYK3	0.0973217	14.7923	1.3286	0.217382	0.570275	-5.60248
P62333	0.0972548	13.6323	1.3131	0.222339	0.575577	-5.62099
O43914	0.0971508	10.2235	0.634533	0.541867	0.819477	-6.26145
O75448	0.0971481	10.4247	0.714155	0.493628	0.790584	-6.20599
Q9UM00	0.0970818	10.5849	1.05754	0.318414	0.671954	-5.90369
Q9H871	0.0970793	10.0854	0.957722	0.36376	0.703405	-6.00149
Q9H2M9	0.0969868	13.9774	1.03275	0.329253	0.676895	-5.92869
P47712	0.0969561	12.264	1.28016	0.233184	0.586427	-5.65982
A0A140VJJ2	0.0969137	13.2061	0.648803	0.533021	0.812354	-6.25194
Q9H2K8	0.0968654	13.4551	0.570881	0.582355	0.843313	-6.30148
Q9UNN5	0.096803	10.9954	1.25328	0.242362	0.598992	-5.69101
Q5JS37	0.0965709	12.2622	0.431223	0.676671	0.882866	-6.37539
Q9Y6Y9	0.0964271	8.46755	0.785281	0.452901	0.765049	-6.15156
Q08J23	0.0962248	13.565	1.41558	0.191283	0.537448	-5.49609
P78356	0.0961802	10.5523	1.00858	0.340087	0.68627	-5.95261
O75528	0.0961643	8.15636	0.678211	0.515065	0.801982	-6.23176
Q658N3	0.0961214	10.2752	1.27956	0.233387	0.586427	-5.66052
Q07812	0.0961015	12.6202	1.21305	0.256652	0.611234	-5.73684
O43681	0.0960362	12.9943	1.14678	0.281679	0.631768	-5.81
P42166	0.0960324	10.6542	0.70952	0.49636	0.791675	-6.20938
P52306	0.0959333	13.0602	0.941887	0.371373	0.709619	-6.0163
Q9UBI6	0.095904	11.8205	0.74875	0.473534	0.780219	-6.18008
Q13371	0.0957966	9.24588	1.11841	0.292978	0.643776	-5.8404
A0A0S2Z4C3	0.0957351	14.1945	1.3705	0.204454	0.553605	-5.55177
A0A024R1A4	0.095648	12.7807	1.00813	0.340293	0.68627	-5.95306
P08240	0.0956425	13.4072	1.3638	0.206475	0.556288	-5.55994
O95466	0.0955726	14.9167	0.724205	0.487736	0.78711	-6.19858
Q9NX57	0.0952483	10.5606	0.785474	0.452793	0.765049	-6.15141
Q96NA2	0.0952447	9.75753	0.865455	0.40975	0.738302	-6.08489
O95831	0.0952068	14.0242	1.2545	0.241937	0.598696	-5.6896
A0A024R7G7	0.0950659	8.8956	0.58357	0.574152	0.838806	-6.29381
Q9BVG9	0.0949515	9.97575	0.965398	0.360111	0.700985	-5.99425
Q7L5Y9	0.0948861	9.94665	1.34716	0.211573	0.562353	-5.58015
V9GYF0	0.0947603	8.25497	1.31504	0.221712	0.575577	-5.61867
A0A384NPU5	0.0947053	14.4486	1.31014	0.223297	0.575709	-5.62451
Q29RF7	0.094694	13.3216	1.42659	0.188181	0.535633	-5.48232
Q5JPI3	0.0946346	10.058	1.04866	0.322265	0.674045	-5.9127
Q7Z401	0.0943809	10.2417	1.1872	0.266189	0.619484	-5.76572
P51398	0.0943312	12.1805	1.27612	0.234546	0.588062	-5.66454
Q96DU7	0.0943294	9.23433	1.27441	0.235125	0.588762	-5.66653
Q8NEC7	0.0942376	9.12144	1.02216	0.333967	0.680642	-5.93923
Q9UKA4	0.0940522	10.9945	1.09923	0.300812	0.652812	-5.86063
Q53GQ0	0.0937373	13.2848	0.711458	0.495216	0.791443	-6.20797
P82650	0.0937191	12.3662	1.34685	0.211668	0.562353	-5.58052
Q9UHB9	0.0936681	13.2468	1.48606	0.172165	0.521213	-5.40683
Q8NEL9	0.0936172	5.69037	0.691149	0.507283	0.798107	-6.22262
Q8TDD1	0.0935891	8.47897	0.823771	0.431817	0.755199	-6.12024
Q99759	0.0935872	8.23053	0.613491	0.555067	0.827012	-6.27511
Q14974	0.0935475	14.3041	1.30933	0.223556	0.575731	-5.62546
P61353	0.0935278	12.3522	0.463997	0.653907	0.873797	-6.3598
P20340	0.0934856	13.194	1.12936	0.288574	0.637651	-5.82873
P82673	0.0934424	10.9925	1.00752	0.340567	0.68627	-5.95365
P78324	0.0933558	12.7319	0.560062	0.5894	0.845296	-6.30789
P49459	0.0933247	10.1585	0.995397	0.34611	0.690695	-5.96548
Q9NZL6	0.0932651	10.359	1.1689	0.273117	0.624887	-5.78591
Q15005	0.0932143	13.1086	1.27112	0.236239	0.590298	-5.67036
Q16739	0.0931652	11.2713	0.563053	0.587448	0.844262	-6.30613
O75937	0.0931191	12.9357	1.40191	0.195199	0.542004	-5.5131
Q05048	0.093021	10.9344	0.984163	0.351305	0.69436	-5.97633
Q9UJX6	0.0929382	8.70223	0.743158	0.476746	0.782507	-6.18434
Q8NBL1	0.0929125	11.5028	0.603778	0.561222	0.829983	-6.28127
A9UGY9	0.0928601	11.6604	0.953322	0.365864	0.705691	-6.00563
O95243	0.0928524	10.4869	0.713904	0.493776	0.790584	-6.20618
P49406	0.0925486	10.8707	0.80314	0.443034	0.760593	-6.13719
A0A024R4E5	0.092464	15.1298	1.22423	0.252613	0.608254	-5.72421
P78344	0.0924531	14.1339	1.21363	0.25644	0.6112	-5.73619
Q9UMX0	0.0923656	12.0913	0.977962	0.354197	0.69727	-5.98228
Q96DF8	0.0922752	8.31355	0.779175	0.456308	0.766849	-6.15641
P52272	0.0921486	15.1718	1.13379	0.28681	0.636227	-5.82399
P53367	0.0920251	12.6706	1.30076	0.226352	0.57935	-5.63561
Q6UWP2	0.0919792	8.52803	0.865581	0.409685	0.738302	-6.08478
P29966	0.0919722	14.3393	1.18349	0.267584	0.621853	-5.76984
Q9UMR2	0.091795	10.8663	0.847463	0.419177	0.744956	-6.10033
A0A140VK70	0.0917222	14.338	1.43983	0.184506	0.532898	-5.46567
P16298	0.091515	10.4235	0.748408	0.473731	0.780325	-6.18034
Q9H814	0.0914753	10.3652	1.2589	0.240418	0.596381	-5.68453
O15438	0.0914407	10.1056	0.662046	0.524889	0.808618	-6.24295
O43264	0.0914046	11.9238	0.974025	0.356042	0.698994	-5.98604
Q96ST2	0.0913981	12.3077	1.06087	0.316982	0.670613	-5.9003
P19447	0.0912874	11.799	1.27249	0.235775	0.589638	-5.66877
A9QQ22	0.0911499	9.99848	0.47063	0.649345	0.871634	-6.35651
A0A140VJP2	0.0911071	13.2791	1.31892	0.220468	0.573256	-5.61406
Q4LE60	0.0908421	11.5076	0.672475	0.518538	0.80506	-6.23576
Q06330	0.0905046	12.6421	0.720417	0.489951	0.788201	-6.20138
Q53FV1	0.0901651	10.0169	0.696835	0.503887	0.796165	-6.21855
O75506	0.0901133	10.6522	0.803772	0.442687	0.760593	-6.13668
P41227	0.090095	11.1668	1.32711	0.217854	0.570933	-5.60426
Q15437	0.0900613	13.1728	0.716427	0.492291	0.789919	-6.20432
P10619	0.0899458	12.794	0.532622	0.607473	0.851832	-6.32365
Q9NX01	0.0899457	8.90346	0.838934	0.423697	0.749002	-6.10755
Q9UNK0	0.0899426	11.3056	0.813815	0.437206	0.757361	-6.12847
A8K032	0.0899111	10.6036	1.14604	0.28197	0.63218	-5.8108
Q969N2	0.0898711	11.2726	0.770319	0.461279	0.770804	-6.16339
O43169	0.0898366	11.4289	0.92561	0.37932	0.715414	-6.0313
Q14289	0.0897056	13.0546	0.729547	0.484622	0.785312	-6.1946
P22415	0.0896535	10.3173	0.945525	0.369614	0.707757	-6.01291
O43719	0.0896338	13.116	0.752732	0.471256	0.77885	-6.17703
Q96JC1	0.0896182	13.4191	0.93241	0.375985	0.713234	-6.02506
Q9BRT3	0.0893945	9.84428	0.884338	0.400018	0.730597	-6.06839
P55039	0.0893863	12.554	1.33524	0.215289	0.567317	-5.59452
Q6P1A2	0.0893244	11.1666	0.557149	0.591305	0.846651	-6.3096
O75880	0.089238	9.86914	0.998895	0.344505	0.689331	-5.96208
Q92930	0.0892253	13.5492	0.748079	0.473919	0.780417	-6.1806
A0A024R8Y2	0.0892226	10.5896	1.19658	0.262695	0.617404	-5.75529
Q9GZY6	0.0891369	9.08179	0.480316	0.642711	0.868544	-6.35163
Q9BTW9	0.0888706	12.4627	1.07478	0.311042	0.663526	-5.88604
Q00403	0.0888538	11.9114	0.852817	0.416356	0.743289	-6.09576
Q01085	0.088849	11.7267	1.27545	0.234772	0.588377	-5.66532
A0A024R0H7	0.088841	9.18074	0.885627	0.39936	0.730074	-6.06725
Q8NFQ8	0.0885087	11.5596	0.65712	0.527905	0.810215	-6.24632
A0A024RDC2	0.0884629	13.4898	1.04741	0.322809	0.674252	-5.91396
Q9Y287	0.0883754	10.3776	0.464222	0.653753	0.873797	-6.35969
O75064	0.0883394	12.7192	0.892757	0.395732	0.725949	-6.06094
Q9HD42	0.088316	12.3963	0.98774	0.349645	0.692938	-5.97289
Q6UXH1	0.0883099	11.74	1.16566	0.274359	0.624887	-5.78946
Q7Z3E2	0.0881845	11.6458	0.976108	0.355065	0.698512	-5.98406
Q9NUS5	0.0881655	10.7038	0.790271	0.450129	0.763482	-6.14757
Q9BXW6	0.0881249	12.186	0.485306	0.639306	0.867325	-6.34908
A0A024R366	0.0881045	10.929	0.46654	0.652157	0.873495	-6.35854
Q15276	0.087957	14.2496	1.21529	0.255838	0.611179	-5.73432
Q5NDL2	0.0879442	11.8645	1.0076	0.340532	0.68627	-5.95357
A0A024RE06	0.0878469	12.176	1.17057	0.272478	0.624887	-5.78408
O95298	0.0878186	11.8849	0.444407	0.66747	0.880506	-6.36925
Q86SZ2	0.0878152	12.1921	0.880539	0.401963	0.731655	-6.07173
Q16186	0.0878102	11.8212	0.99107	0.348104	0.692682	-5.96967
A0A0B4J1W3	0.0876655	13.95	1.20601	0.259222	0.613653	-5.74475
Q92665	0.0876504	11.847	0.896585	0.393794	0.725073	-6.05753
O14981	0.0876473	11.8371	0.923261	0.380477	0.715452	-6.03345
Q5TBB1	0.087483	10.8537	0.980635	0.352948	0.696366	-5.97972
P49257	0.0874808	13.8298	1.06716	0.314285	0.667543	-5.89387
Q99757	0.0873883	11.5766	0.750958	0.472271	0.779445	-6.17839
B5MC51	0.0873453	12.5977	0.568127	0.584144	0.843742	-6.30312
A0A024R0V4	0.087289	14.3658	0.846616	0.419624	0.745115	-6.10105
A0A0S2Z4V6	0.0871969	12.8444	0.503508	0.626962	0.861655	-6.33956
P48556	0.0871747	12.5409	0.720584	0.489853	0.788201	-6.20126
Q12851	0.0871701	9.78144	1.01455	0.337386	0.685084	-5.94674
Q9BYD3	0.0869934	10.8853	0.891997	0.396118	0.725949	-6.06161
P36873	0.0868349	9.48738	0.621347	0.550117	0.824536	-6.27006
E7EW49	0.0868128	13.7021	1.12487	0.290372	0.640296	-5.83352
P48553	0.0867824	13.2323	0.957993	0.363631	0.703386	-6.00124
Q5VYS8	0.0866978	12.5254	0.733741	0.482186	0.784818	-6.19146
Q9BQA9	0.0865913	11.7276	0.707745	0.497409	0.791675	-6.21067
Q9Y3P9	0.0863936	13.0211	1.07293	0.311829	0.664725	-5.88795
A0A024R1Z6	0.0862204	14.439	0.764821	0.464383	0.773816	-6.16768
O43447	0.0857757	12.1701	1.002	0.343083	0.688269	-5.95905
Q96SB3	0.0857037	13.396	0.739936	0.478603	0.782842	-6.18679
Q8ND71	0.0856254	13.2863	0.683247	0.512027	0.800692	-6.22822
P00488	0.0853354	17.957	1.08065	0.308564	0.660866	-5.87998
Q9Y3I1	0.0852458	10.606	0.790971	0.449741	0.763433	-6.14701
P07814	0.0852302	15.408	1.14298	0.283175	0.633194	-5.81411
Q5JS54	0.0851896	7.36074	0.506429	0.624993	0.860186	-6.338
P41240	0.0851244	13.4162	0.888207	0.398044	0.728582	-6.06497
Q9UMY4	0.084947	12.3471	1.03648	0.327603	0.676895	-5.92495
Q7Z434	0.0848861	11.6344	1.005	0.341714	0.687159	-5.95612
Q6I9Y2	0.0848847	10.9795	0.801212	0.444092	0.761801	-6.13875
[truncated: 3,893 more rows]

## Sheet: Sex_MvsF_PIC_only
Protein_ID	logFC	AveExpr	t	P.Value	adj.P.Val	B
Q9UNZ2	3.99345	7.56412	32.8048	3.21e-10	1.89e-06	10.3535
Q8N8S7	-1.52181	11.6249	-19.691	2.29e-08	6.75e-05	8.52556
Q02952	-1.48496	13.6988	-15.2108	1.93e-07	0.000378739	7.1791
O75369	-2.089	15.1909	-10.2019	4.82e-06	0.00710254	4.64123
Q16520	-0.762403	7.97377	-9.88908	6.16e-06	0.00726034	4.42725
P01009	-1.64252	12.5771	-9.37298	9.37e-06	0.00745918	4.05554
P54652	-2.00679	13.3187	-9.35979	9.47e-06	0.00745918	4.04572
O15523	1.65501	10.5004	9.27985	1.01e-05	0.00745918	3.98588
Q92597	-0.871775	11.4986	-8.98353	1.3e-05	0.0085285	3.7587
Q08623	-0.648983	11.6486	-8.6482	1.75e-05	0.0102922	3.49112
Q4LE40	-0.783709	13.6201	-8.38909	2.21e-05	0.0106454	3.27638
B7Z5V0	-2.36077	12.8182	-8.34209	2.3e-05	0.0106454	3.23666
P37802	-0.903034	14.2198	-8.30915	2.37e-05	0.0106454	3.20868
Q9NZU5	-1.76632	12.8854	-8.23964	2.53e-05	0.0106454	3.14924
Q9Y4D7	0.80161	11.5271	8.01563	3.12e-05	0.0114847	2.95402
P14209	1.15903	8.38131	8.01549	3.12e-05	0.0114847	2.9539
Q53SB5	-2.78716	13.0931	-7.8691	3.58e-05	0.0124246	2.82324
Q14192	-1.53909	10.9107	-7.65268	4.42e-05	0.0144719	2.62546
Q9Y6Y0	-0.808582	11.7742	-7.53987	4.94e-05	0.015039	2.52013
A0A0S2Z4X9	-1.50796	10.3352	-7.50695	5.1e-05	0.015039	2.48911
P18206	-1.78212	14.9094	-7.30814	6.23e-05	0.0174879	2.29887
P50453	-0.502959	13.9289	-7.1054	7.67e-05	0.0205501	2.0997
P30536	0.987098	10.0355	7.06257	8.02e-05	0.0205506	2.05695
P02768	-2.09049	14.6501	-6.90407	9.47e-05	0.0210772	1.89662
O60701	-1.38759	13.1422	-6.89073	9.61e-05	0.0210772	1.88297
P80723	-1.46477	13.7343	-6.82731	0.000102793	0.0210772	1.81777
B0I1S9	-1.46351	10.6479	-6.81611	0.000104029	0.0210772	1.8062
A0A024R9D1	-0.571728	8.06359	-6.79754	0.000106116	0.0210772	1.78697
Q96AC1	-1.57362	12.1523	-6.79444	0.000106469	0.0210772	1.78376
O95816	-0.80276	10.3656	-6.73992	0.000112888	0.0210772	1.72703
P50454	-1.06858	13.3379	-6.73386	0.000113627	0.0210772	1.72069
E5KNL5	0.865857	7.03328	6.72699	0.000114472	0.0210772	1.71351
Q5U003	0.92293	11.0918	6.65656	0.00012354	0.0220575	1.6395
Q15417	-2.31536	12.4708	-6.53705	0.00014079	0.0239563	1.51232
P35611	-0.716476	11.7531	-6.52732	0.000142306	0.0239563	1.50188
Q549N0	-1.04654	11.7478	-6.471	0.000151445	0.0247865	1.44117
Q14195	-1.54129	12.4777	-6.44533	0.000155822	0.0248137	1.41336
P24071	-0.96593	10.2606	-6.42001	0.000160278	0.0248516	1.38582
Q92599	-0.746622	11.3434	-6.37272	0.000168976	0.0255284	1.33416
A0A286SD53	5.22533	7.65056	6.29572	0.000184268	0.0268523	1.24935
Q9Y496	-0.485989	8.81312	-6.28339	0.000186854	0.0268523	1.2357
Q7Z7K0	0.404867	10.2881	6.2241	0.000199861	0.0274085	1.1697
A8K5D4	-0.524722	10.8835	-6.22337	0.000200028	0.0274085	1.16888
Q13740	0.670579	12.6563	6.18136	0.000209853	0.0281012	1.12181
Q969G5	-1.82574	11.503	-6.15109	0.000217259	0.0284464	1.08774
Q9NR12	-1.3275	12.1766	-6.07606	0.000236883	0.0297455	1.00268
O60437	-1.09219	9.74387	-6.07462	0.000237277	0.0297455	1.00104
O94875	-1.47833	12.8696	-6.05533	0.000242642	0.0297843	0.979034
B2R6V9	-0.560976	13.7059	-6.02098	0.000252522	0.0303645	0.939716
Q01995	-2.12532	13.3336	-5.96941	0.000268195	0.0313431	0.880349
Q9BYN0	0.74965	10.9409	5.95959	0.0002713	0.0313431	0.868995
A0A024RD41	-1.1774	10.767	-5.87553	0.000299531	0.0334021	0.771249
O60829	-0.719659	9.56928	-5.87291	0.00030046	0.0334021	0.768188
A0A024R694	-1.13054	14.3945	-5.82644	0.000317494	0.0346421	0.713667
P35580	-1.94802	14.5559	-5.78716	0.000332714	0.0356428	0.667335
O75695	0.371051	13.4843	5.73324	0.000354924	0.037343	0.603341
Q9P0V9	-0.408687	10.5818	-5.70135	0.000368818	0.0381241	0.565282
P05231	-1.05585	8.52097	-5.67738	0.000379648	0.038567	0.536584
P05783	-1.88433	13.0203	-5.64759	0.000393602	0.0392442	0.500776
Q96EY8	-0.523072	10.3117	-5.61583	0.000409091	0.0392442	0.462466
Q6NZI2	-2.04798	12.1552	-5.60891	0.000412554	0.0392442	0.454096
P08237	-0.679728	9.75064	-5.59856	0.000417796	0.0392442	0.441557
Q9UMS6	-1.71704	11.5639	-5.58294	0.000425843	0.0392442	0.42261
Q9UI15	-1.15036	9.05446	-5.5821	0.000426277	0.0392442	0.421596
P09455	-1.42913	10.8949	-5.55069	0.000442993	0.0401557	0.383375
P20701	0.850574	11.0467	5.52746	0.000455811	0.0406915	0.35502
D6RAN1	-1.96256	8.0172	-5.49718	0.000473135	0.0416076	0.317921
O43294	-1.30932	10.9704	-5.43942	0.000508199	0.0440339	0.246768
O95498	-1.39187	10.0179	-5.40187	0.000532509	0.0454716	0.20023
A0A024QZM9	-0.930586	11.7491	-5.32853	0.00058372	0.0491325	0.1087
Q5JRX3	-0.384663	13.877	-5.29488	0.000608992	0.0496688	0.0664166
A0A024R216	-1.18357	8.74674	-5.2937	0.000609899	0.0496688	0.0649315
A0A024R7Z5	0.340617	13.0139	5.28662	0.00061538	0.0496688	0.0560043
V9HW92	-1.86131	11.5789	-5.25298	0.000642135	0.0501016	0.0135225
O60488	-0.317666	13.7374	-5.22824	0.00066263	0.0501016	-0.0178515
Q9NZN4	-1.54042	12.2116	-5.2242	0.000666036	0.0501016	-0.0229719
P29401	0.351121	14.9381	5.22271	0.000667298	0.0501016	-0.0248641
Q93050	0.341794	13.8637	5.21936	0.000670153	0.0501016	-0.0291282
Q9Y2A7	-1.1223	7.99692	-5.21747	0.000671763	0.0501016	-0.0315253
Q96PM9	0.778772	8.34442	5.20096	0.000686047	0.0502821	-0.0525455
Q9NP58	0.487576	6.62619	5.19503	0.000691252	0.0502821	-0.0600963
Q13938	-1.39286	10.8862	-5.18004	0.000704613	0.050629	-0.0792275
A0A024R5W6	-1.46586	12.31	-5.1686	0.000714995	0.050756	-0.0938473
Q66GS9	-0.415414	11.2316	-5.13523	0.000746251	0.0523191	-0.136625
P29992	-0.466343	11.1452	-5.12639	0.000754773	0.0523191	-0.14798
Q9UGI8	-0.345464	12.3552	-5.04221	0.000841477	0.0574697	-0.256791
P02511	-1.99399	11.4314	-5.03573	0.000848585	0.0574697	-0.265212
Q96FQ6	-1.76617	8.57662	-5.01676	0.000869769	0.058235	-0.289902
Q2TNI1	-1.70786	11.4024	-4.97878	0.000913939	0.0605048	-0.33952
Q9C0C2	-0.372083	11.8498	-4.94894	0.000950336	0.0622153	-0.378652
D3DTH7	-0.98288	8.01024	-4.93371	0.000969524	0.062774	-0.398687
Q9NNX6	1.08062	11.7392	4.92109	0.000985739	0.0631301	-0.415313
Q8WX93	-1.16288	12.2828	-4.90923	0.00100125	0.063434	-0.430966
Q6FH49	-1.02454	12.5631	-4.89915	0.00101464	0.0635982	-0.444282
B4DW13	-0.454219	12.7756	-4.88208	0.00103774	0.0636381	-0.466863
P21980	-1.58556	13.8198	-4.86954	0.00105508	0.0636381	-0.483486
P09525	0.419516	14.0334	4.86789	0.0010574	0.0636381	-0.485682
Q9UIB8	0.700756	11.7646	4.86712	0.00105847	0.0636381	-0.486705
Q6FGT0	-1.36037	10.0538	-4.83469	0.00110496	0.0648303	-0.529825
P28907	1.02966	13.8357	4.83162	0.00110948	0.0648303	-0.533915
A0A024RAG6	0.947078	8.23937	4.82756	0.00111548	0.0648303	-0.539328
Q9Y4G6	-0.358133	12.2242	-4.82296	0.00112232	0.0648303	-0.545461
O94832	-0.863997	10.2854	-4.78089	0.00118702	0.0679024	-0.601722
Q5TC82	-0.371098	9.79005	-4.75197	0.00123384	0.0695415	-0.640561
B2ZZ89	-1.10455	13.7351	-4.74543	0.0012447	0.0695415	-0.649357
Q9NUB1	-0.447012	13.3036	-4.74161	0.00125109	0.0695415	-0.654497
A0A024RDE8	-0.449732	13.4701	-4.72216	0.0012842	0.0703268	-0.68073
O95976	0.386424	10.2006	4.71933	0.00128909	0.0703268	-0.684547
P13686	1.1862	8.85236	4.70609	0.00131225	0.0709339	-0.702439
Q9Y5S1	0.340483	12.4541	4.69754	0.00132747	0.071104	-0.714018
P05787	-1.50595	12.5543	-4.68836	0.00134399	0.0712174	-0.726448
Q8NBJ9	0.495286	8.9467	4.683	0.00135376	0.0712174	-0.733721
O95551	0.508772	10.4115	4.67346	0.00137131	0.0715021	-0.746661
A0A384N6G7	0.354714	14.2132	4.62363	0.00146708	0.0756566	-0.814504
Q9C002	-0.921864	12.3302	-4.61692	0.00148053	0.0756566	-0.823677
Q9Y2V2	-0.418779	11.582	-4.61247	0.00148951	0.0756566	-0.829755
P63096	-1.42245	8.92616	-4.59438	0.00152664	0.07688	-0.854509
Q9UKU7	-0.337221	11.9232	-4.57016	0.00157796	0.0781629	-0.887749
Q86V21	-0.332257	8.77801	-4.56728	0.00158416	0.0781629	-0.891696
Q6PIU2	0.448836	13.2169	4.56016	0.00159966	0.0781629	-0.901483
P12429	-1.05786	12.6048	-4.55516	0.00161065	0.0781629	-0.908374
Q04941	-0.798794	10.3823	-4.55163	0.00161844	0.0781629	-0.913225
Q86UU1	-0.395787	11.0212	-4.51786	0.00169516	0.0812025	-0.959804
Q96AH8	0.472596	10.6873	4.49622	0.0017464	0.0829824	-0.989758
P00533	-0.502596	8.95252	-4.48315	0.00177814	0.0838146	-1.00788
Q8N2U9	0.344058	10.5449	4.47551	0.00179699	0.0840304	-1.01848
Q86WR0	-0.279033	10.8832	-4.46039	0.0018349	0.0851279	-1.03949
P35354	-1.71145	12.4802	-4.4541	0.00185093	0.0852004	-1.04824
Q16222	-0.5627	8.97629	-4.43346	0.0019046	0.0869914	-1.077
P05556	-0.337291	13.795	-4.4174	0.00194753	0.0882679	-1.09943
V9HWI3	0.340135	15.1448	4.40832	0.00197226	0.0887065	-1.11213
P02765	-0.987768	8.62969	-4.39286	0.00201512	0.0899477	-1.13376
P07996	-0.552365	11.3359	-4.38301	0.00204298	0.0905056	-1.14758
P23469	0.333486	13.9887	4.3543	0.0021265	0.0930613	-1.18791
Q9BVL4	0.43113	10.4497	4.35237	0.00213226	0.0930613	-1.19063
P12109	-1.11097	9.75461	-4.33473	0.00218555	0.0946527	-1.21548
P56199	-1.27829	11.959	-4.32975	0.00220085	0.0946527	-1.22251
Q07343	-0.3738	11.4434	-4.32226	0.0022241	0.0949595	-1.23308
P04920	0.290954	11.7235	4.31221	0.00225567	0.0956143	-1.24727
P26012	-0.917592	11.013	-4.2973	0.00230345	0.0969426	-1.26838
Q6ZXV5	-0.335763	11.2943	-4.28704	0.00233692	0.0970807	-1.2829
H0Y9Q1	1.33172	8.77772	4.2862	0.00233969	0.0970807	-1.28409
A5PL36	-0.294692	12.0421	-4.265	0.00241068	0.0993267	-1.31418
Q496F6	-1.25356	8.67063	-4.24522	0.00247896	0.100411	-1.34231
P80303	-0.349023	12.2549	-4.24283	0.00248735	0.100411	-1.34571
E9PGN7	0.744834	11.7401	4.23881	0.00250155	0.100411	-1.35144
Q92963	0.260998	9.25577	4.23779	0.00250516	0.100411	-1.35289
A0A024R168	-0.684806	11.5055	-4.19321	0.00266866	0.106241	-1.41655
Q15014	-0.522814	10.7023	-4.13829	0.00288599	0.114123	-1.49538
Q9Y4F3	-0.727906	8.48279	-4.1279	0.00292919	0.114739	-1.51034
Q13813	-1.12673	14.7008	-4.1252	0.00294054	0.114739	-1.51424
A0A0G2JJD3	0.235366	13.1655	4.11584	0.00298021	0.114947	-1.52773
P16949	0.397256	12.2731	4.11475	0.00298488	0.114947	-1.52931
P33897	0.346035	12.0818	4.09423	0.00307402	0.117611	-1.55894
Q00577	-0.395216	12.8081	-4.08	0.00313751	0.118669	-1.57952
Q9UIM3	0.673844	8.34433	4.07902	0.00314195	0.118669	-1.58095
Q9ULH1	-0.285481	13.6687	-4.06443	0.00320861	0.120076	-1.60208
A0A024RCB3	0.719165	10.5382	4.06198	0.00321996	0.120076	-1.60564
A0A3B3IRZ4	0.318723	9.7183	4.05247	0.0032644	0.120949	-1.61944
Q8IZ21	0.281085	10.8147	4.04393	0.00330482	0.120949	-1.63183
Q969Z0	-0.538959	11.385	-4.04105	0.00331859	0.120949	-1.63602
Q96C23	0.276101	12.4803	4.03884	0.00332919	0.120949	-1.63923
A0A024R642	0.378623	12.9931	4.03207	0.0033619	0.120949	-1.64907
Q9BVQ7	0.486827	9.4468	4.03112	0.00336654	0.120949	-1.65046
O14936	-0.635694	11.146	-3.99539	0.00354523	0.126597	-1.70253
P63302	-0.561796	10.8375	-3.98212	0.00361415	0.128102	-1.72191
Q9UKV8	-0.300119	11.6154	-3.97726	0.00363972	0.128102	-1.72901
Q96DU3	0.719195	7.16542	3.97483	0.00365259	0.128102	-1.73256
Q99538	0.548181	14.1069	3.95905	0.00373738	0.1303	-1.75567
A0A494C0X7	0.361511	14.3351	3.94698	0.00380365	0.13183	-1.77336
P78316	-0.65802	10.494	-3.93699	0.00385944	0.132129	-1.78801
Q00722	0.288044	13.2552	3.93387	0.00387704	0.132129	-1.79259
P41595	-0.408346	8.15748	-3.93155	0.00389019	0.132129	-1.796
Q9NQ25	0.899383	12.5246	3.92947	0.00390198	0.132129	-1.79905
V9HW25	-1.20447	14.326	-3.92212	0.00394406	0.132791	-1.80985
B3KTP4	0.442289	10.4339	3.9121	0.00400226	0.133985	-1.82459
A0A0S2Z4T1	0.303118	9.55964	3.9062	0.0040369	0.134151	-1.83326
Q96FJ2	-0.237929	10.7127	-3.90352	0.00405277	0.134151	-1.83721
P15289	0.544929	11.78	3.89699	0.00409169	0.134683	-1.84683
O15427	0.525848	11.3217	3.89009	0.00413324	0.135295	-1.857
Q9UKK3	0.437445	13.3012	3.8838	0.00417153	0.135794	-1.86628
Q9UHQ9	0.25382	13.4846	3.87219	0.00424316	0.137047	-1.88341
P05455	0.247751	15.4973	3.87004	0.00425655	0.137047	-1.88658
O95302	-0.484899	10.678	-3.85754	0.00433543	0.138567	-1.90506
Q14257	-0.298098	11.3392	-3.85513	0.0043508	0.138567	-1.90862
B4E2L0	-0.430402	10.1988	-3.84544	0.00441324	0.139614	-1.92296
P27701	-0.550083	11.1373	-3.83337	0.00449233	0.139614	-1.94083
A0A024RBH2	-0.625015	13.8842	-3.8316	0.00450406	0.139614	-1.94345
Q96JY6	-0.606298	12.3701	-3.82948	0.00451811	0.139614	-1.94658
Q8NBM8	-0.338136	9.85175	-3.82837	0.00452557	0.139614	-1.94824
A0A024RA70	0.404417	10.5593	3.82832	0.00452585	0.139614	-1.9483
O95394	-0.297243	13.1878	-3.82435	0.00455244	0.139703	-1.9542
Q13191	0.342698	11.1668	3.81378	0.00462396	0.140793	-1.96988
P49755	0.292139	13.3744	3.80893	0.00465717	0.140793	-1.97708
Q9Y5J9	0.343239	10.4888	3.80346	0.00469495	0.140793	-1.98521
A0A0S2Z3G9	-0.734622	15.3206	-3.80259	0.00470095	0.140793	-1.98649
Q92985	0.413974	12.1116	3.80081	0.00471336	0.140793	-1.98914
O00142	-0.213221	12.0284	-3.79823	0.00473132	0.140793	-1.99297
P55211	-0.416593	10.4658	-3.78622	0.00481609	0.142595	-2.01083
B4DNR0	-0.551134	8.6995	-3.77507	0.00489621	0.144242	-2.02742
A4D1B5	0.287118	8.12806	3.77092	0.0049264	0.14441	-2.0336
Q9BVK6	0.219801	13.1259	3.7599	0.00500752	0.146061	-2.05003
Q13568	0.215564	12.5717	3.7523	0.00506426	0.146975	-2.06136
Q9NWZ5	0.244247	8.64585	3.74823	0.00509497	0.146975	-2.06744
Q6UX53	0.890863	13.4997	3.74576	0.00511368	0.146975	-2.07112
Q16719	0.315087	14.1551	3.74096	0.00515026	0.147307	-2.07829
A0A024R702	-1.07535	10.8574	-3.72701	0.00525819	0.149668	-2.09914
P35613	0.474327	11.5951	3.70736	0.00541427	0.150168	-2.12855
P23786	-0.329657	14.2052	-3.70471	0.00543565	0.150168	-2.13251
Q9BXX0	-0.55628	11.8755	-3.70392	0.00544203	0.150168	-2.13369
A0A343GF90	0.638363	9.78128	3.70367	0.00544406	0.150168	-2.13406
A1L390	0.94478	10.0866	3.70328	0.00544723	0.150168	-2.13465
Q14643	-0.763012	9.80238	-3.69999	0.005474	0.150168	-2.13958
O60518	-0.431743	9.62695	-3.69582	0.00550817	0.150168	-2.14583
P55058	0.704816	8.97901	3.69486	0.00551605	0.150168	-2.14727
Q9UIV1	0.348382	10.7287	3.69383	0.00552458	0.150168	-2.14882
Q9NSI8	-0.554809	12.5927	-3.69227	0.00553745	0.150168	-2.15116
O95817	-0.40493	12.88	-3.68848	0.00556885	0.150168	-2.15684
Q15800	0.816577	7.01687	3.68446	0.00560234	0.150168	-2.16287
P35269	0.224695	11.8554	3.68114	0.00563018	0.150168	-2.16785
P18084	0.489323	12.9083	3.68085	0.00563258	0.150168	-2.16828
P60604	0.347087	9.16264	3.67587	0.00567465	0.150398	-2.17575
O60674	0.62288	11.6659	3.6738	0.00569226	0.150398	-2.17887
P15408	-0.556452	9.73187	-3.66042	0.00580732	0.152753	-2.19898
B3KW79	0.649126	13.3535	3.65041	0.00589493	0.154369	-2.21402
A0A0A0MSM0	-1.01601	9.35695	-3.63545	0.00602858	0.15717	-2.23654
Q8TCT8	0.246614	10.9642	3.62711	0.00610449	0.158448	-2.24911
P11117	0.303416	12.628	3.62041	0.0061662	0.159348	-2.25921
Q8TED4	0.739612	10.8003	3.61285	0.00623653	0.160461	-2.2706
Q5M775	-0.376351	12.5152	-3.6068	0.00629353	0.161224	-2.27974
Q99584	-0.733372	11.1468	-3.59153	0.00643974	0.164255	-2.3028
Q06187	0.348161	13.7349	3.57733	0.006579	0.167084	-2.32428
A0A384P5K2	-1.11687	12.7707	-3.56763	0.00667588	0.168817	-2.33895
A0A0S2Z5H3	0.436703	8.98913	3.55877	0.00676575	0.169775	-2.35237
Q6FIC5	0.324419	13.5859	3.55821	0.00677143	0.169775	-2.35321
P06280	0.376043	12.4333	3.54986	0.0068574	0.171202	-2.36588
P28370	-0.437564	10.6533	-3.52416	0.00712907	0.177234	-2.40486
P07199	-0.342457	10.0576	-3.51151	0.00726702	0.178219	-2.42409
Q8NCC3	0.42652	11.4631	3.51148	0.00726734	0.178219	-2.42413
O15031	0.330377	13.3994	3.50657	0.0073216	0.178219	-2.43159
Q8TBC3	0.251666	8.79112	3.50506	0.00733833	0.178219	-2.43388
A0A024R9N6	0.231243	14.8543	3.50445	0.00734515	0.178219	-2.43481
P80217	0.32373	13.0219	3.50245	0.00736746	0.178219	-2.43785
P01033	-0.698779	10.3923	-3.50004	0.00739443	0.178219	-2.44152
A0MZ66	0.248663	14.1989	3.4986	0.00741068	0.178219	-2.44372
P02686	0.417999	10.4145	3.49548	0.00744578	0.178336	-2.44846
P27987	0.288141	8.85517	3.49218	0.00748312	0.178504	-2.45347
Q9NRF9	0.529675	8.43168	3.47845	0.00764079	0.17973	-2.47438
P02778	0.924403	13.2704	3.4782	0.00764372	0.17973	-2.47477
P13861	-0.261901	13.549	-3.47746	0.00765235	0.17973	-2.4759
O00423	-0.290214	11.8139	-3.4771	0.0076565	0.17973	-2.47644
P07108	0.373597	12.5478	3.46961	0.00774413	0.180625	-2.48785
Q96A57	0.503876	8.16737	3.46861	0.00775595	0.180625	-2.48938
A0A024RAV0	-0.740233	12.9062	-3.46555	0.00779214	0.180753	-2.49404
Q68CP9	-0.28434	9.80568	-3.46122	0.00784368	0.181064	-2.50065
Q5VUU6	0.438346	14.3488	3.45927	0.00786701	0.181064	-2.50363
A0A024R297	-0.487655	9.87453	-3.45446	0.0079248	0.181685	-2.51096
P33121	0.267248	15.4682	3.43753	0.00813183	0.185708	-2.53681
P33527	0.288244	13.9876	3.43191	0.00820181	0.186583	-2.54539
A0A024QYV7	0.2916	12.0966	3.4283	0.00824709	0.186892	-2.55091
O95881	0.24352	11.7608	3.42243	0.00832126	0.18785	-2.55988
Q8TF01	-0.257981	8.12356	-3.41597	0.00840378	0.188989	-2.56976
Q9BRD0	0.953856	10.0873	3.41206	0.00845412	0.189398	-2.57574
P14598	0.901759	15.0979	3.38188	0.00885351	0.197594	-2.62196
A0A024R6H1	0.290191	12.8381	3.37895	0.00889333	0.197734	-2.62646
Q9Y3I0	0.266676	14.2147	3.34617	0.00935178	0.207145	-2.67676
A0A0S2Z4G7	-0.603022	7.18089	-3.34363	0.00938827	0.207175	-2.68065
Q86U90	-0.382515	9.63796	-3.34089	0.00942782	0.207271	-2.68486
Q0ZGT2	-0.709296	11.5548	-3.29647	0.0100947	0.220952	-2.7532
Q13526	-0.288745	9.80189	-3.29196	0.010165	0.220952	-2.76014
Q9HDC9	-0.298226	13.6896	-3.28849	0.0102196	0.220952	-2.76549
A0A024R0Q4	0.484201	12.9324	3.28846	0.0102201	0.220952	-2.76553
A0A024R7I4	0.408428	9.52026	3.28735	0.0102376	0.220952	-2.76725
Q86XS8	0.602644	8.74849	3.28123	0.0103347	0.222234	-2.77668
Q8WWI1	-0.580726	10.1561	-3.27575	0.0104224	0.223305	-2.78513
Q9Y6V7	-0.454887	9.5038	-3.26317	0.0106268	0.22686	-2.80453
P21333	-0.431309	16.9103	-3.25697	0.0107291	0.227525	-2.8141
Q969S8	0.42146	9.23262	3.25513	0.0107597	0.227525	-2.81694
P48059	-0.322938	12.4285	-3.2535	0.0107868	0.227525	-2.81945
Q8WWQ0	-0.601365	10.2424	-3.24916	0.0108594	0.227525	-2.82615
P19876	-0.483158	10.0149	-3.24874	0.0108665	0.227525	-2.82681
Q6NXE6	-0.205733	10.5492	-3.24736	0.0108897	0.227525	-2.82893
Q6DKJ4	-0.285321	10.7381	-3.24189	0.0109822	0.228647	-2.83738
O15247	0.49164	11.8703	3.23896	0.0110322	0.228654	-2.84191
P09341	-1.34467	9.55051	-3.23732	0.0110602	0.228654	-2.84444
B7Z7P2	0.692972	8.04723	3.22358	0.0112979	0.231279	-2.86567
A0A0S2Z2Z6	-0.939709	14.358	-3.22354	0.0112986	0.231279	-2.86573
P0CG30	-2.06227	10.4085	-3.22319	0.0113049	0.231279	-2.86628
O94885	0.369393	13.4956	3.21846	0.011388	0.231604	-2.87359
A0A024R1P2	-0.446787	11.2554	-3.21781	0.0113994	0.231604	-2.87459
O15460	-1.20655	6.85463	-3.21477	0.0114532	0.231898	-2.87929
A0A5E4	-0.537124	10.3617	-3.21001	0.0115381	0.232397	-2.88666
O00571	-0.192267	14.5952	-3.20873	0.0115611	0.232397	-2.88864
O76021	-0.391804	13.4955	-3.20677	0.0115962	0.232397	-2.89167
Q6IA69	0.375917	11.7599	3.19182	0.0118683	0.237045	-2.91481
Q12765	-0.345228	12.1206	-3.18798	0.0119393	0.237213	-2.92075
Q8N108	-0.420716	9.48716	-3.18701	0.0119573	0.237213	-2.92225
Q02818	0.327785	14.3541	3.18381	0.0120169	0.237597	-2.92721
Q8WV28	0.290617	10.2372	3.18053	0.0120782	0.237953	-2.93228
O00483	0.672595	11.7028	3.17725	0.0121399	0.237953	-2.93737
Q9Y618	-0.271736	11.1375	-3.17639	0.0121561	0.237953	-2.9387
A0A024R718	-0.718543	15.0779	-3.16951	0.0122869	0.239716	-2.94936
P07942	-0.450987	12.0069	-3.14948	0.0126758	0.246488	-2.98041
P47974	0.51553	8.53919	3.14219	0.0128205	0.248481	-2.99172
Q00013	0.251991	13.992	3.13717	0.0129211	0.249028	-2.9995
V9HVZ7	-0.911783	12.304	-3.13657	0.0129332	0.249028	-3.00044
Q15785	0.228567	10.9715	3.13417	0.0129815	0.249144	-3.00415
Q9UFW8	0.296636	10.6734	3.13166	0.0130326	0.249312	-3.00806
P10301	-0.524372	12.084	-3.12805	0.013106	0.249904	-3.01365
P17152	0.335847	9.54584	3.12539	0.0131606	0.250135	-3.01779
A0A024R6K8	0.629607	15.4928	3.11554	0.0133642	0.253189	-3.03308
Q92854	0.599912	10.8759	3.10896	0.0135021	0.25452	-3.0433
O15381	-0.313145	7.75062	-3.10808	0.0135208	0.25452	-3.04468
Q969V3	0.17386	12.7964	3.10515	0.0135827	0.25487	-3.04922
Q9BXK1	0.342756	9.34221	3.09877	0.0137186	0.256603	-3.05912
Q9UI08	0.276534	13.4861	3.09083	0.01389	0.258897	-3.07148
Q12789	-0.2559	11.5171	-3.08714	0.0139701	0.258897	-3.0772
Q6ZSJ8	-0.492431	8.32625	-3.08701	0.0139731	0.258897	-3.07741
V9HWF0	-0.211168	13.3941	-3.08214	0.0140798	0.259726	-3.08497
P51965	0.424914	11.8724	3.08095	0.0141059	0.259726	-3.08682
Q9BVC6	0.317914	11.2676	3.07869	0.0141559	0.259833	-3.09034
Q7Z5R6	0.218745	12.3521	3.07197	0.0143055	0.261544	-3.10079
Q99504	-0.511511	9.58586	-3.07053	0.0143379	0.261544	-3.10304
Q16678	0.622814	10.4722	3.06698	0.0144177	0.261644	-3.10856
Q86YB7	-0.235381	10.6704	-3.06634	0.0144322	0.261644	-3.10955
Q8TB37	-0.238902	11.3525	-3.06132	0.0145458	0.262895	-3.11735
J3KN67	-0.193335	15.4406	-3.05604	0.0146668	0.264271	-3.12558
Q5JSL3	0.203063	14.4967	3.05051	0.0147941	0.265286	-3.13417
P30154	-0.211838	10.7406	-3.04969	0.0148131	0.265286	-3.13545
P05413	0.905497	12.3108	3.04508	0.0149205	0.266398	-3.14262
A0A024RBU4	0.636807	11.2409	3.03463	0.0151669	0.266457	-3.1589
Q8N8R7	-0.277499	9.2461	-3.03413	0.0151787	0.266457	-3.15967
Q6ZT21	0.303963	9.13057	3.0334	0.0151962	0.266457	-3.16081
Q460N5	0.331154	15.031	3.0331	0.0152033	0.266457	-3.16128
P01024	-0.53402	10.9361	-3.03218	0.0152254	0.266457	-3.16272
A0A024RBX6	0.293208	11.323	3.03005	0.0152763	0.266457	-3.16603
P18510	0.780784	13.1114	3.02598	0.015374	0.266457	-3.17236
Q16875	-0.488656	13.2135	-3.02532	0.01539	0.266457	-3.1734
A0A140VJK7	-0.252461	11.9647	-3.0252	0.015393	0.266457	-3.17359
H7C4T5	0.21311	8.05577	3.01992	0.0155209	0.266457	-3.1818
Q9UNZ5	-0.590688	12.1173	-3.01794	0.0155692	0.266457	-3.18489
Q14696	0.201395	12.8569	3.01536	0.0156324	0.266457	-3.18891
Q7Z6J0	-0.307238	8.47778	-3.01461	0.0156509	0.266457	-3.19008
O60268	0.37329	8.51572	3.01148	0.0157278	0.266457	-3.19495
Q9BV40	0.257699	11.4454	3.01131	0.0157322	0.266457	-3.19522
Q96FZ7	-0.226793	10.96	-3.01118	0.0157354	0.266457	-3.19543
Q9H2K8	0.27265	13.327	3.01011	0.0157617	0.266457	-3.19709
Q7L9B9	0.323387	9.44055	3.00811	0.0158113	0.266457	-3.2002
P39656	0.254724	13.2001	3.0047	0.0158961	0.266457	-3.20551
P60981	-0.377933	13.0539	-3.00277	0.0159443	0.266457	-3.20852
Q9NPY3	-0.596794	8.05597	-3.00076	0.0159949	0.266457	-3.21166
Q99622	-0.50631	7.72024	-3.00024	0.016008	0.266457	-3.21247
Q8IY34	0.562325	12.4744	2.99926	0.0160326	0.266457	-3.214
Q5K4L6	0.386662	12.3276	2.99863	0.0160485	0.266457	-3.21498
Q03169	0.48623	14.3908	2.99763	0.0160738	0.266457	-3.21654
P78381	0.254831	7.73201	2.99628	0.0161079	0.266457	-3.21864
P35610	0.354452	12.356	2.99465	0.0161491	0.266457	-3.22118
O75157	-0.407717	10.4195	-2.99304	0.01619	0.266457	-3.22369
Q9BSU1	0.268664	8.78313	2.98749	0.0163318	0.267626	-3.23233
Q9UPR0	0.191326	10.2586	2.98427	0.0164147	0.267626	-3.23736
Q86V88	-0.215799	10.4636	-2.98399	0.016422	0.267626	-3.2378
A0A024R0H7	0.224176	9.10326	2.98318	0.0164427	0.267626	-3.23905
Q9H9Y6	-0.300541	9.9989	-2.97491	0.0166581	0.270384	-3.25195
O43861	0.2505	6.89651	2.95811	0.0171043	0.274952	-3.27815
Q8NEJ9	-0.442778	8.83214	-2.95523	0.017182	0.274952	-3.28264
Q96A49	-0.263088	12.8704	-2.95465	0.0171977	0.274952	-3.28354
Q68CZ2	0.314833	14.5908	2.9519	0.0172723	0.274952	-3.28784
P37840	1.15619	11.0621	2.95174	0.0172768	0.274952	-3.28809
Q8WXG1	0.661038	15.0518	2.951	0.0172969	0.274952	-3.28924
P48960	0.272494	11.3927	2.95079	0.0173026	0.274952	-3.28957
A0A024QZE6	-0.221999	10.7659	-2.95042	0.0173128	0.274952	-3.29016
Q6P1M0	0.194498	11.5274	2.94756	0.0173908	0.275341	-3.29461
Q03188	-0.646473	10.617	-2.94363	0.0174989	0.275341	-3.30074
Q8TCJ2	0.19321	11.6563	2.94338	0.0175057	0.275341	-3.30113
Q08752	0.29708	12.8124	2.94184	0.0175481	0.275341	-3.30353
P15291	0.266975	11.5916	2.94102	0.017571	0.275341	-3.30482
Q9H1A3	-0.367526	8.82401	-2.93436	0.0177563	0.277507	-3.3152
A0A024R7N7	0.438945	12.648	2.92812	0.017932	0.277846	-3.32495
Q99590	0.195794	12.8035	2.92775	0.0179423	0.277846	-3.32552
P55212	-0.23669	11.0035	-2.92637	0.0179814	0.277846	-3.32768
O60888	-0.311159	11.5659	-2.92541	0.0180087	0.277846	-3.32918
Q8WTT2	0.380105	11.492	2.92371	0.0180569	0.277846	-3.33182
Q8NHP8	0.289382	12.2206	2.92357	0.0180609	0.277846	-3.33204
A0A024R8M4	0.332341	11.0006	2.917	0.018249	0.279849	-3.3423
P62841	0.223655	12.5954	2.91571	0.0182862	0.279849	-3.34431
A0A024R277	0.187139	12.2685	2.9133	0.0183559	0.28019	-3.34808
V9HWJ5	-0.657801	11.9944	-2.91102	0.0184222	0.280474	-3.35164
Q14964	0.338781	11.996	2.90563	0.0185795	0.282125	-3.36005
O60287	-0.526273	9.2442	-2.90403	0.0186264	0.282125	-3.36254
Q8IXK0	-0.258054	11.4612	-2.8986	0.0187868	0.283416	-3.37102
Q6I9S7	-2.28705	8.65584	-2.89722	0.0188277	0.283416	-3.37317
P08567	0.392723	14.0299	2.89628	0.0188559	0.283416	-3.37466
P49716	-0.498824	8.29327	-2.8841	0.019222	0.287997	-3.39367
Q9UIG0	-0.284002	13.0496	-2.8807	0.0193257	0.287997	-3.39898
Q96KP6	-0.716564	11.1901	-2.88065	0.019327	0.287997	-3.39905
I3L4Y1	0.227362	12.0889	2.8797	0.0193562	0.287997	-3.40054
Q9C035	0.462269	11.6423	2.87582	0.0194753	0.289039	-3.4066
Q9NQT4	-0.205525	9.02317	-2.86799	0.0197178	0.290799	-3.41883
P17612	-0.19266	13.4376	-2.86794	0.0197194	0.290799	-3.41891
Q30201	0.438462	7.60984	2.86722	0.0197419	0.290799	-3.42004
Q9UIW2	0.398	12.4406	2.85959	0.0199815	0.291511	-3.43195
Q92484	0.502725	9.92447	2.85926	0.0199919	0.291511	-3.43246
O95243	0.33706	10.3631	2.85651	0.020079	0.291511	-3.43676
O00244	0.219082	12.6431	2.85485	0.0201319	0.291511	-3.43935
Q15746	-0.369468	11.385	-2.8544	0.0201461	0.291511	-3.44005
P62942	0.224993	12.3926	2.85421	0.0201524	0.291511	-3.44036
P51157	-0.336192	9.7549	-2.85189	0.0202263	0.291511	-3.44397
A0A024R949	-0.207382	10.8024	-2.85168	0.020233	0.291511	-3.4443
O75787	0.215805	10.2752	2.8516	0.0202356	0.291511	-3.44442
Q8IWT0	0.249781	8.96002	2.84806	0.0203494	0.292435	-3.44996
P08571	-0.47285	12.5402	-2.84338	0.0205005	0.293891	-3.45726
Q8IXH7	0.192705	10.9023	2.84048	0.0205949	0.293985	-3.46179
Q9BPW8	-0.204276	11.5976	-2.83872	0.0206524	0.293985	-3.46454
P61421	0.224664	13.1912	2.83859	0.0206568	0.293985	-3.46476
P50416	0.252502	13.0333	2.82247	0.0211907	0.299972	-3.48993
Q8N954	-0.373627	8.47987	-2.82211	0.0212029	0.299972	-3.49049
Q9BYK8	0.279496	15.0317	2.82126	0.0212314	0.299972	-3.49182
P10451	0.582867	11.392	2.81591	0.0214124	0.299972	-3.50019
P55199	-0.38096	10.5933	-2.81314	0.0215066	0.299972	-3.50451
A0A140VJL6	-0.19194	12.5303	-2.81099	0.0215799	0.299972	-3.50787
Q4G0N4	-0.256329	13.3349	-2.81058	0.0215939	0.299972	-3.50851
Q6FGY1	0.316256	12.6633	2.80985	0.021619	0.299972	-3.50966
X5D2M8	0.280045	14.7468	2.80958	0.0216283	0.299972	-3.51008
A0A024RDL8	-0.256734	12.3943	-2.80796	0.0216838	0.299972	-3.5126
P55008	0.303179	14.3579	2.80754	0.0216983	0.299972	-3.51326
Q9H944	-0.455187	8.17379	-2.80701	0.0217165	0.299972	-3.51409
Q9NRP0	0.416892	10.7269	2.80635	0.0217393	0.299972	-3.51512
O00217	0.402053	11.9538	2.80255	0.0218706	0.301079	-3.52106
P13500	-0.690283	7.80279	-2.7996	0.0219731	0.301785	-3.52566
P25942	0.810043	12.0744	2.79343	0.0221892	0.304043	-3.5353
P12236	0.298196	14.3123	2.79117	0.022269	0.304429	-3.53884
Q9BQQ3	0.383837	9.20376	2.7888	0.0223526	0.304524	-3.54253
Q9BYD1	0.251615	10.5142	2.78619	0.0224456	0.304524	-3.54662
A0A024R8M0	0.263906	13.4111	2.78523	0.0224795	0.304524	-3.5481
O14545	0.541883	11.9081	2.78247	0.0225782	0.304524	-3.55242
P08174	-0.800622	11.7071	-2.78234	0.0225829	0.304524	-3.55262
Q9Y5V0	0.377001	11.94	2.78226	0.022586	0.304524	-3.55276
P17544	0.232958	9.49597	2.7801	0.0226635	0.30487	-3.55613
P49961	0.490501	11.4525	2.7732	0.022913	0.306822	-3.56691
A0A024QZT9	0.848494	11.8732	2.77128	0.0229831	0.306822	-3.56991
A0A0A6YYH1	0.227104	12.4811	2.77074	0.0230027	0.306822	-3.57075
P04233	0.689462	12.6214	2.77035	0.0230169	0.306822	-3.57136
Q96SY0	0.221976	10.2682	2.76833	0.023091	0.307115	-3.57452
Q86TI2	0.21218	12.3155	2.76282	0.0232935	0.309112	-3.58311
Q9H0M0	-0.339638	9.88098	-2.75109	0.0237316	0.314217	-3.60144
Q7Z3E5	0.234648	12.9802	2.74163	0.0240911	0.317818	-3.61622
Q13618	-0.176887	13.8859	-2.74027	0.0241434	0.317818	-3.61835
Q9Y6D9	-0.186838	12.4557	-2.73969	0.0241654	0.317818	-3.61924
Q9P2Q2	0.304862	11.2914	2.7361	0.0243039	0.31857	-3.62486
P08842	-0.257296	9.08157	-2.73541	0.0243307	0.31857	-3.62594
Q13464	-0.271652	13.1225	-2.73298	0.0244247	0.319091	-3.62973
P35658	-0.177883	13.991	-2.7296	0.0245563	0.320102	-3.63501
O00461	0.319924	11.5989	2.72444	0.0247585	0.322024	-3.64306
Q9Y4K1	0.221707	13.7043	2.72031	0.0249217	0.322372	-3.64951
Q8NFW8	-0.173295	13.3262	-2.71953	0.0249525	0.322372	-3.65073
Q9NZR1	0.319583	11.6714	2.71875	0.0249835	0.322372	-3.65195
V9HWE9	-0.248935	13.5171	-2.71824	0.0250041	0.322372	-3.65275
V9HVZ6	-0.319535	12.1801	-2.71522	0.0251245	0.323217	-3.65747
Q9NQX3	-0.205528	11.3814	-2.71218	0.0252461	0.324074	-3.66221
Q7Z6K3	0.265642	9.28175	2.70712	0.02545	0.324619	-3.67011
Q5D1D5	0.643972	15.8095	2.70607	0.0254925	0.324619	-3.67174
W6A4U0	0.334709	8.12674	2.70576	0.0255054	0.324619	-3.67224
O95989	0.20191	11.3198	2.70567	0.0255089	0.324619	-3.67237
P50502	-0.180297	13.5585	-2.70363	0.0255918	0.3249	-3.67556
P35790	0.267726	6.48919	2.70242	0.0256413	0.3249	-3.67745
P85037	0.257615	6.11319	2.69595	0.0259067	0.325065	-3.68755
Q16181	-0.217487	14.032	-2.69579	0.0259132	0.325065	-3.6878
Q96RN5	0.192651	9.70092	2.69182	0.0260773	0.325065	-3.69399
Q5RI15	0.175826	8.95536	2.68924	0.0261847	0.325065	-3.69802
P23610	0.360092	9.18233	2.68746	0.0262588	0.325065	-3.70079
Q9H0J9	0.329938	13.2774	2.68588	0.0263249	0.325065	-3.70326
P01584	-2.32472	12.3553	-2.68359	0.0264212	0.325065	-3.70684
Q9H3N1	0.242562	13.0877	2.68348	0.0264257	0.325065	-3.707
P20333	-0.572723	10.4859	-2.68346	0.0264267	0.325065	-3.70704
O00562	0.175932	11.2842	2.68043	0.0265547	0.325065	-3.71178
Q9Y2C4	-0.302201	7.74408	-2.67923	0.0266051	0.325065	-3.71364
O43488	-0.429781	12.5664	-2.6791	0.026611	0.325065	-3.71385
Q5T765	0.439665	16.0459	2.679	0.0266152	0.325065	-3.71401
Q92504	-0.225693	10.2085	-2.67825	0.0266467	0.325065	-3.71517
A0A1C3PHH2	1.04324	7.21115	2.67744	0.0266811	0.325065	-3.71643
Q8WVM7	-0.486976	11.7926	-2.67692	0.0267034	0.325065	-3.71725
Q9H081	-0.230159	9.99506	-2.67662	0.0267163	0.325065	-3.71772
P01583	-1.64601	11.8037	-2.67447	0.0268078	0.325065	-3.72108
A0A384MQW4	0.472227	12.2846	2.6728	0.0268792	0.325065	-3.72368
P41250	-0.228303	14.1254	-2.67125	0.0269454	0.325065	-3.72609
O95926	-0.232891	10.9631	-2.67007	0.0269963	0.325065	-3.72794
O15254	0.261638	12.3657	2.66944	0.0270236	0.325065	-3.72893
P55084	0.266607	14.6587	2.66848	0.0270647	0.325065	-3.73042
Q8TEH3	0.27648	12.0709	2.66531	0.0272015	0.325065	-3.73536
P32456	0.604115	14.1204	2.66462	0.0272317	0.325065	-3.73644
Q9H2W1	0.604635	11.0752	2.66407	0.0272554	0.325065	-3.7373
Q07954	0.397153	14.8042	2.663	0.0273021	0.325065	-3.73897
Q9ULY5	-0.327221	10.5905	-2.6627	0.0273152	0.325065	-3.73944
A0A024R3M5	0.325454	9.38237	2.66243	0.0273268	0.325065	-3.73986
P07858	0.382613	14.2705	2.66242	0.0273273	0.325065	-3.73988
Q02447	-0.362804	10.7896	-2.66057	0.027408	0.325065	-3.74277
Q9Y3A5	-0.174812	12.4991	-2.6603	0.0274198	0.325065	-3.74319
O15382	0.34021	11.8952	2.65831	0.0275067	0.325441	-3.74629
Q5UIP0	0.198691	12.4355	2.65385	0.0277028	0.326032	-3.75324
Q7L5Y1	0.266034	12.6611	2.65344	0.0277208	0.326032	-3.75388
A0A2P9DU05	-0.159306	13.9876	-2.65271	0.0277532	0.326032	-3.75502
P48454	-0.300022	9.48273	-2.65207	0.0277818	0.326032	-3.75603
Q13884	-0.469808	8.31419	-2.6509	0.0278334	0.326032	-3.75784
Q8WVM8	0.231541	13.9213	2.64818	0.0279544	0.326273	-3.76209
Q8NEW0	0.229062	10.5251	2.64795	0.0279647	0.326273	-3.76245
P06703	-0.392612	11.9428	-2.6457	0.028065	0.326797	-3.76595
P35749	-1.33748	13.5088	-2.64329	0.0281731	0.327112	-3.76971
Q5STB3	-0.758503	10.424	-2.64146	0.0282552	0.327112	-3.77256
Q6ZVK8	-0.202487	9.87842	-2.64139	0.0282586	0.327112	-3.77268
Q5T6V5	0.281107	13.241	2.63452	0.0285697	0.330064	-3.78339
Q9NUL3	-0.197083	9.02589	-2.63068	0.0287451	0.331441	-3.78937
A8KAF9	0.165196	8.85118	2.62737	0.0288975	0.332546	-3.79454
Q562Z4	-0.48424	9.75858	-2.62187	0.0291518	0.33465	-3.80311
O75880	0.206052	9.86729	2.62052	0.0292145	0.33465	-3.80521
A0A140VK27	0.249004	13.9398	2.61975	0.0292506	0.33465	-3.80641
Q14247	-0.443057	12.6321	-2.60573	0.029912	0.341052	-3.82826
Q9UDR5	-0.470556	13.3833	-2.60544	0.029926	0.341052	-3.82871
A6NJG2	0.373792	8.36202	2.6033	0.030028	0.341554	-3.83204
Q9NRG7	0.264981	10.7716	2.60194	0.0300933	0.341637	-3.83416
Q9UMZ2	0.195216	12.4653	2.60052	0.0301614	0.341752	-3.83637
A0A024QYV5	-0.1931	11.1196	-2.59879	0.0302452	0.342044	-3.83907
A0A024QZ77	0.224982	13.7848	2.59604	0.0303781	0.342889	-3.84335
A0A024RE14	0.278321	11.1543	2.59381	0.0304864	0.343453	-3.84683
Q99523	0.501817	8.9667	2.5898	0.0306818	0.344216	-3.85306
Q03111	0.34742	10.2409	2.58914	0.0307143	0.344216	-3.8541
Q13263	0.146746	14.0425	2.58805	0.0307677	0.344216	-3.85579
Q15654	-0.182727	10.9907	-2.58579	0.0308791	0.344216	-3.85932
Q9BYD3	0.203205	10.8144	2.58541	0.0308978	0.344216	-3.85991
Q9NRL2	0.209731	13.2351	2.58527	0.0309047	0.344216	-3.86012
O95834	-0.343878	12.0021	-2.58117	0.0311077	0.344248	-3.86651
Q9NVA2	-0.166351	13.6492	-2.58018	0.0311568	0.344248	-3.86805
P40939	0.244176	15.2947	2.58018	0.0311568	0.344248	-3.86805
Q00535	0.192646	12.1229	2.57922	0.0312045	0.344248	-3.86954
Q53EP0	-0.344649	12.1639	-2.57833	0.0312487	0.344248	-3.87092
Q9NZL6	0.356928	10.9325	2.57695	0.0313175	0.344248	-3.87307
P20839	0.171888	11.6204	2.57533	0.0313988	0.344248	-3.87559
A0A024R229	-0.357411	12.0892	-2.575	0.0314151	0.344248	-3.8761
O43252	0.261527	13.6144	2.57464	0.0314333	0.344248	-3.87667
Q9P0J7	-0.15784	10.1092	-2.57298	0.0315167	0.34452	-3.87925
P35219	-0.38934	10.4335	-2.57037	0.0316485	0.344757	-3.88332
O00479	-0.880386	11.8481	-2.56792	0.0317722	0.344757	-3.88712
Q9Y5K6	0.175016	14.1583	2.56644	0.0318474	0.344757	-3.88942
P51812	0.163428	13.876	2.56556	0.0318925	0.344757	-3.8908
Q99836	0.218766	12.4814	2.56465	0.0319385	0.344757	-3.8922
H7C5Q2	-1.20911	6.91979	-2.56399	0.0319721	0.344757	-3.89323
Q9BRZ2	0.188985	12.3069	2.56378	0.0319829	0.344757	-3.89356
Q86WA9	0.311862	9.62473	2.56332	0.0320065	0.344757	-3.89428
Q8IX19	-0.604927	5.63077	-2.56053	0.0321494	0.345665	-3.89862
A0A024R5L8	-0.284326	9.00092	-2.55863	0.0322472	0.346085	-3.90158
Q9BUB5	0.270439	11.9978	2.55688	0.0323373	0.346421	-3.9043
Q92982	-0.186074	10.8483	-2.55246	0.0325665	0.348243	-3.91118
A0A024RAV8	0.314583	10.5897	2.54972	0.0327092	0.349135	-3.91543
Q9C0B9	0.277376	10.5335	2.54839	0.0327785	0.349243	-3.91749
P11586	-0.389345	7.65861	-2.54683	0.0328606	0.349485	-3.91993
P98066	-0.387432	12.8869	-2.54262	0.033082	0.35034	-3.92646
O00635	0.215747	11.7297	2.54199	0.0331158	0.35034	-3.92746
Q9NWV4	0.219696	12.3281	2.54192	0.0331194	0.35034	-3.92756
P06400	0.266232	12.8742	2.53988	0.0332274	0.350362	-3.93073
Q9NX46	0.17859	12.5286	2.53963	0.0332404	0.350362	-3.93111
Q9Y6R7	0.69011	10.4263	2.53513	0.0334804	0.352261	-3.93811
F8VSL3	-0.273798	9.60019	-2.53361	0.0335616	0.352352	-3.94047
Q2TU34	0.449761	12.8998	2.53274	0.0336086	0.352352	-3.94183
A0A0U1RRL7	0.49594	5.55152	2.53033	0.0337379	0.353079	-3.94556
P50336	0.352244	10.7374	2.52614	0.0339649	0.354169	-3.95209
Q08257	-0.490545	12.892	-2.52588	0.033979	0.354169	-3.95249
P24941	-0.286851	11.4312	-2.52508	0.0340224	0.354169	-3.95373
Q5T200	-0.192364	11.334	-2.52373	0.0340959	0.35429	-3.95583
E7EQL5	0.295512	8.23792	2.52229	0.0341741	0.35429	-3.95806
A0A024R240	-0.174761	12.7021	-2.52155	0.0342144	0.35429	-3.9592
Q9UBF8	0.232262	8.09967	2.51871	0.0343704	0.3549	-3.96362
Q15833	0.240456	13.9093	2.51828	0.0343938	0.3549	-3.96429
Q6UX04	-0.428465	11.6041	-2.51705	0.0344614	0.354926	-3.96619
Q86YV0	-0.252061	11.8472	-2.51605	0.0345167	0.354926	-3.96775
P07305	-0.639329	14.5385	-2.5136	0.0346519	0.355695	-3.97155
Q9UFG5	0.18904	9.53492	2.50929	0.0348915	0.357532	-3.97825
Q9Y485	0.181055	13.0735	2.50785	0.0349715	0.357729	-3.98047
Q8NHV4	0.177916	10.3198	2.50556	0.0351	0.358318	-3.98403
Q86VP6	-0.176534	14.7427	-2.50371	0.0352037	0.358318	-3.9869
Q9BWF3	-0.184174	11.5846	-2.50357	0.0352115	0.358318	-3.98711
Q16594	-0.330672	8.13982	-2.50041	0.0353899	0.359513	-3.99202
P09914	0.440992	15.1075	2.49924	0.0354561	0.359565	-3.99384
Q9H2L5	0.433142	10.1919	2.49377	0.0357677	0.362008	-4.00233
Q15025	-0.719171	12.5171	-2.49285	0.0358199	0.362008	-4.00375
O14495	-0.61291	9.27528	-2.48989	0.0359897	0.363102	-4.00834
Q8NEF9	0.165575	9.94891	2.48755	0.0361248	0.363842	-4.01197
Q6ZN54	-0.437174	8.82467	-2.48448	0.0363027	0.364233	-4.01674
Q5SSJ5	-0.348728	13.9965	-2.48178	0.0364594	0.364233	-4.02091
Q86VS8	-0.142213	12.762	-2.48039	0.0365406	0.364233	-4.02307
Q6NUM9	0.206356	12.5038	2.48037	0.0365417	0.364233	-4.0231
P50151	0.547735	10.9214	2.47817	0.0366707	0.364233	-4.02652
P37198	0.18313	12.5342	2.47581	0.0368088	0.364233	-4.03016
A0A024RAA7	0.284837	11.4359	2.47408	0.0369111	0.364233	-4.03285
P04843	0.190343	14.4411	2.47332	0.0369555	0.364233	-4.03402
A0A0S2Z502	0.455507	9.55608	2.47309	0.0369692	0.364233	-4.03438
P49674	-0.446491	8.30119	-2.47231	0.0370152	0.364233	-4.03558
Q96AZ6	0.298269	13.7505	2.47167	0.0370531	0.364233	-4.03658
O95295	0.158674	11.8817	2.46976	0.0371664	0.364233	-4.03953
A0A140VJQ7	0.193877	8.69871	2.46936	0.0371903	0.364233	-4.04016
Q9Y3L3	0.289768	13.8034	2.46865	0.0372327	0.364233	-4.04126
Q6JBY9	0.257618	13.4316	2.46846	0.0372441	0.364233	-4.04156
A0A024R806	0.194407	8.29401	2.4669	0.0373369	0.364233	-4.04397
P15509	0.39831	10.4199	2.46623	0.0373769	0.364233	-4.04501
P60673	-0.763392	10.0017	-2.46594	0.0373943	0.364233	-4.04546
A0A2R8Y635	-0.282734	12.0813	-2.46567	0.0374105	0.364233	-4.04588
Q16851	-0.195678	14.711	-2.46542	0.0374251	0.364233	-4.04626
Q99707	0.183259	10.2955	2.4644	0.0374862	0.364233	-4.04784
P26572	0.20521	12.0115	2.46256	0.037597	0.364233	-4.0507
Q14137	-0.529299	11.8326	-2.46231	0.037612	0.364233	-4.05108
Q9UBB6	-0.447259	10.0328	-2.45893	0.0378156	0.364233	-4.05631
Q9UPQ9	-0.243777	10.8692	-2.45827	0.0378555	0.364233	-4.05733
P43405	0.196115	14.0739	2.45807	0.0378679	0.364233	-4.05765
Q13045	0.199541	15.0516	2.45798	0.0378729	0.364233	-4.05778
O00159	-0.445565	13.8424	-2.45763	0.0378945	0.364233	-4.05833
P04035	0.525503	8.08387	2.45468	0.0380732	0.364906	-4.06289
Q13459	0.188045	14.2453	2.45229	0.038219	0.364906	-4.06659
P08195	0.256634	13.3851	2.45132	0.0382787	0.364906	-4.0681
P52292	0.223747	10.7901	2.45101	0.0382975	0.364906	-4.06858
Q02252	0.161796	13.8547	2.4506	0.0383223	0.364906	-4.0692
O14807	0.463181	9.88547	2.45038	0.0383362	0.364906	-4.06955
P50749	-0.206443	11.9307	-2.44891	0.0384259	0.36517	-4.07181
Q9UJJ9	0.257755	9.03655	2.44669	0.0385627	0.36588	-4.07526
W4VSQ9	-0.381064	9.79753	-2.44486	0.0386761	0.366145	-4.0781
P32780	0.52229	11.472	2.44127	0.0388982	0.366145	-4.08364
Q12882	0.414078	12.4507	2.44115	0.0389056	0.366145	-4.08382
Q13885	0.212594	11.975	2.44093	0.0389198	0.366145	-4.08417
Q8NF99	-0.425983	9.71273	-2.44028	0.0389597	0.366145	-4.08517
Q9Y3D2	-0.255561	10.9837	-2.44022	0.0389634	0.366145	-4.08526
O60551	0.3262	10.5483	2.43802	0.0391007	0.366849	-4.08866
Q15583	-0.31416	9.80687	-2.43488	0.0392978	0.367117	-4.09352
Q93052	-0.261	13.3875	-2.43473	0.0393074	0.367117	-4.09376
O75896	0.31739	9.44554	2.43459	0.0393162	0.367117	-4.09398
Q9UQB8	0.17016	11.0637	2.43198	0.0394806	0.368069	-4.09801
P60891	-0.175999	12.0479	-2.42863	0.0396922	0.369356	-4.10318
Q9ULZ3	0.282696	13.4346	2.42744	0.039768	0.369356	-4.10502
Q8N543	-0.367139	7.78663	-2.42581	0.0398716	0.369356	-4.10754
A0A384ME65	-0.331871	11.2005	-2.42311	0.0400443	0.369356	-4.11172
Q86VB7	0.313582	13.4352	2.42282	0.0400628	0.369356	-4.11216
O94876	0.224931	9.62047	2.42245	0.0400863	0.369356	-4.11273
Q6UUV7	0.331824	5.98462	2.42051	0.040211	0.369356	-4.11573
Q15019	-0.197214	13.597	-2.42011	0.0402364	0.369356	-4.11634
P10253	0.443378	13.9524	2.41898	0.0403097	0.369356	-4.1181
Q9NSU2	-0.279326	10.6862	-2.41863	0.0403318	0.369356	-4.11863
Q8WYA6	0.26318	13.31	2.41831	0.0403527	0.369356	-4.11913
Q99623	0.305217	13.57	2.41803	0.0403709	0.369356	-4.11956
A0A024R0N7	-0.237876	10.4568	-2.41596	0.0405048	0.370006	-4.12276
P15924	-0.633119	11.3206	-2.41389	0.0406388	0.370656	-4.12595
Q96RQ9	0.594593	14.025	2.41114	0.0408177	0.370716	-4.13019
O75044	0.293928	13.8501	2.41006	0.0408885	0.370716	-4.13187
P43003	0.707866	11.0679	2.41	0.0408924	0.370716	-4.13196
P08729	-0.742234	11.1984	-2.40993	0.0408971	0.370716	-4.13207
Q8TC07	-0.210845	12.4691	-2.4041	0.0412795	0.373608	-4.14106
Q12899	0.279902	12.3526	2.40177	0.0414341	0.373975	-4.14466
Q53FJ5	0.287325	15.106	2.40104	0.0414821	0.373975	-4.14578
P55210	0.212121	11.9141	2.39976	0.0415671	0.373975	-4.14776
Q9NR30	-0.584794	13.5344	-2.39926	0.0416003	0.373975	-4.14853
P62256	-0.272433	11.8379	-2.3987	0.0416374	0.373975	-4.14939
A0A024R8Z5	0.309175	10.7543	2.39709	0.041745	0.37437	-4.15188
Q9UGV2	-0.143703	11.6022	-2.39566	0.0418403	0.374655	-4.15408
Q9H3U5	0.296302	11.1798	2.39338	0.0419932	0.375454	-4.1576
Q9UBQ7	-0.172216	13.3249	-2.39198	0.0420875	0.375726	-4.15976
P20702	0.401763	13.7653	2.3871	0.0424172	0.377697	-4.16728
Q00403	0.335337	12.7116	2.38505	0.0425561	0.377697	-4.17043
A0A140VK73	-0.792786	7.02083	-2.38473	0.0425781	0.377697	-4.17093
Q14116	0.845705	12.3359	2.38431	0.0426063	0.377697	-4.17157
P23458	0.297477	12.5783	2.38398	0.0426287	0.377697	-4.17208
Q9Y3Z3	0.20056	15.7811	2.38153	0.0427966	0.378073	-4.17587
O43286	0.318537	10.1999	2.38148	0.0427995	0.378073	-4.17593
P05090	-0.708004	12.1543	-2.37805	0.0430351	0.379585	-4.18122
A0A024R2Q4	0.194636	12.6501	2.37679	0.0431218	0.379781	-4.18316
Q96EX1	0.210826	12.0567	2.37377	0.0433304	0.381049	-4.18781
Q96NB2	0.820544	12.6908	2.37191	0.0434595	0.381615	-4.19067
Q6ZW49	-0.162841	9.43527	-2.36818	0.0437193	0.382704	-4.19642
P15559	-0.44311	11.7821	-2.36761	0.0437591	0.382704	-4.19729
Q75QN2	0.269201	7.67516	2.36701	0.0438013	0.382704	-4.19822
E5KRG5	0.415091	14.8069	2.36641	0.0438433	0.382704	-4.19914
Q9NX57	0.270086	11.2238	2.365	0.0439425	0.383001	-4.20132
Q10471	-0.259981	12.93	-2.363	0.044083	0.383642	-4.20439
Q96D15	-0.460395	8.97443	-2.36176	0.0441701	0.383642	-4.20629
Q6GTX8	0.203928	11.2322	2.35978	0.0443107	0.383642	-4.20935
A0A4D5RA83	-0.323367	10.0034	-2.35855	0.0443978	0.383642	-4.21124
Q8ND30	-0.208481	9.95954	-2.35791	0.0444432	0.383642	-4.21222
P21283	0.172198	14.405	2.35783	0.0444486	0.383642	-4.21234
Q8IWE5	0.168437	12.7566	2.3575	0.0444718	0.383642	-4.21284
Q96S44	0.214151	11.166	2.3548	0.0446643	0.383763	-4.217
H7C1M2	-0.395418	8.99155	-2.35464	0.0446757	0.383763	-4.21724
P06454	0.242001	11.4975	2.35419	0.0447079	0.383763	-4.21793
Q02410	0.282261	8.74975	2.35366	0.0447462	0.383763	-4.21876
P50591	1.39196	7.87101	2.35115	0.044926	0.383853	-4.22262
Q9HB40	0.398308	12.6766	2.35082	0.0449496	0.383853	-4.22312
Q7Z7L1	0.337324	12.4776	2.35078	0.0449522	0.383853	-4.22318
P68871	-0.67265	12.1266	-2.34873	0.0450998	0.384556	-4.22633
P09601	0.288493	12.9596	2.34308	0.0455086	0.386791	-4.235
Q96A35	0.258309	9.45413	2.34069	0.045683	0.386791	-4.23868
Q6PHR2	-0.242818	10.9303	-2.34065	0.0456858	0.386791	-4.23874
P26038	0.187403	16.1007	2.33849	0.0458438	0.386791	-4.24206
Q96EK6	-0.338657	10.2123	-2.33846	0.0458459	0.386791	-4.2421
Q9Y291	0.343527	7.65967	2.33803	0.045878	0.386791	-4.24277
Q5TZA2	-0.35587	12.0044	-2.33745	0.04592	0.386791	-4.24365
Q9UBQ0	0.640581	9.47311	2.33694	0.0459573	0.386791	-4.24443
Q6P4E1	-0.212505	10.5905	-2.33532	0.0460771	0.386791	-4.24693
A0A024R1A3	-0.170019	14.8822	-2.33482	0.0461138	0.386791	-4.2477
O43427	0.233858	11.7013	2.33366	0.0461993	0.386791	-4.24948
Q96CN7	-0.142794	11.1054	-2.33347	0.0462134	0.386791	-4.24977
P05120	-1.42332	12.5397	-2.33344	0.0462153	0.386791	-4.24981
P08754	0.234012	11.9788	2.33142	0.0463652	0.387494	-4.25292
Q9BTY7	0.331345	9.79321	2.33038	0.0464416	0.387584	-4.2545
Q8NCF5	0.238519	9.75415	2.32933	0.0465197	0.387686	-4.25611
Q96SB3	0.195165	13.4582	2.32694	0.0466982	0.388105	-4.25979
A0A0S2Z5B2	0.305987	6.54004	2.32542	0.0468118	0.388105	-4.26212
Q92625	-0.196807	12.9157	-2.32473	0.0468629	0.388105	-4.26317
Q9Y244	0.387545	9.25303	2.32444	0.0468849	0.388105	-4.26362
Q9BU23	0.451549	10.9573	2.32425	0.0468993	0.388105	-4.26392
P04732	-1.0194	9.59584	-2.32011	0.0472102	0.39013	-4.27026
Q9NYI0	-0.299934	11.3157	-2.3183	0.047347	0.390712	-4.27303
P78536	0.215852	12.4344	2.3168	0.0474605	0.390907	-4.27533
Q9BQ67	0.171495	11.015	2.31624	0.0475033	0.390907	-4.2762
P19174	-0.259676	9.11279	-2.31396	0.0476765	0.391445	-4.27969
Q9NQS5	-0.488939	12.0159	-2.30941	0.0480246	0.391445	-4.28666
A0A0B4J1R7	0.172064	10.0151	2.30911	0.0480476	0.391445	-4.28712
Q15642	-0.200088	13.2535	-2.3087	0.048079	0.391445	-4.28775
Q15365	0.138751	14.3655	2.30847	0.0480967	0.391445	-4.2881
Q8TE77	0.340997	11.1735	2.30843	0.0480997	0.391445	-4.28816
A0A024R5J6	0.156606	9.37904	2.30838	0.0481034	0.391445	-4.28824
Q9BXK5	0.295355	12.6758	2.30793	0.0481381	0.391445	-4.28893
A0A024RDG6	0.220954	13.6275	2.30687	0.0482196	0.391445	-4.29055
Q9BTZ2	0.144171	12.6897	2.30563	0.0483153	0.391445	-4.29245
A0A024R1Y5	0.549389	13.9925	2.3056	0.0483176	0.391445	-4.2925
S4R3N1	-0.169993	11.026	-2.30303	0.0485162	0.391445	-4.29643
Q92556	0.160667	13.9565	2.30112	0.0486643	0.391445	-4.29935
Q00534	-0.290125	9.77247	-2.30048	0.0487144	0.391445	-4.30033
Q5JVF3	-0.16802	11.127	-2.30012	0.0487425	0.391445	-4.30089
A0A024R0H2	0.25797	9.685	2.29923	0.0488113	0.391445	-4.30224
Q9HCU9	0.220148	8.70111	2.29871	0.0488521	0.391445	-4.30304
Q5VWG9	0.153405	10.1799	2.29864	0.0488576	0.391445	-4.30315
Q15334	-0.266929	8.84683	-2.29809	0.0489006	0.391445	-4.30399
Q9Y508	0.285122	12.0673	2.29688	0.0489955	0.391445	-4.30585
A0A024R3G4	0.509654	8.6139	2.29463	0.0491717	0.391445	-4.30929
P62745	-0.283727	9.38206	-2.29298	0.0493015	0.391445	-4.31181
Q9UBW7	0.284878	7.89831	2.29064	0.0494858	0.391445	-4.31538
Q7Z3C6	0.167963	11.4454	2.29057	0.0494915	0.391445	-4.31549
Q8N5I4	0.549052	10.4505	2.2905	0.0494968	0.391445	-4.3156
Q96ND0	-0.272042	11.4713	-2.29041	0.0495039	0.391445	-4.31573
Q9H446	0.14705	10.3793	2.29034	0.0495098	0.391445	-4.31585
A0A0S2Z5P5	0.345419	12.1192	2.28999	0.0495378	0.391445	-4.31639
Q9Y5T5	-0.180099	10.6697	-2.28974	0.0495575	0.391445	-4.31677
Q969X1	0.69862	9.58899	2.2883	0.049671	0.391445	-4.31896
Q9UK73	0.267341	10.1194	2.28826	0.0496741	0.391445	-4.31902
P51798	0.228556	11.7852	2.28717	0.049761	0.391445	-4.32069
Q8TCS8	0.245715	13.8579	2.28717	0.049761	0.391445	-4.32069
P04844	0.252814	13.9142	2.2852	0.0499175	0.392118	-4.3237
Q6P996	0.161082	12.2075	2.28442	0.0499797	0.392118	-4.32489
O60942	0.245408	10.4629	2.28264	0.0501226	0.392716	-4.32762
O95081	-0.232057	6.35684	-2.28035	0.0503062	0.393631	-4.33112
Q9BX95	0.269761	11.6023	2.2733	0.0508755	0.397557	-4.34188
P12004	0.177743	12.8685	2.26992	0.0511509	0.39918	-4.34705
Q9UKG9	0.208354	8.13882	2.26751	0.0513478	0.400187	-4.35072
Q9H6F5	-0.21934	10.8623	-2.26591	0.0514791	0.40068	-4.35316
D3DUW7	-0.31081	9.23241	-2.26438	0.0516047	0.401128	-4.35549
P60866	0.145484	12.1655	2.26292	0.0517257	0.401538	-4.35772
P19256	-0.344256	10.7197	-2.26081	0.0518997	0.40236	-4.36093
P27348	-0.164637	13.8801	-2.25879	0.0520674	0.402638	-4.36402
Q14315	-0.847334	12.0159	-2.25873	0.0520723	0.402638	-4.36411
A0A024RC78	0.24871	10.9237	2.25248	0.0525946	0.405582	-4.37364
Q9BX59	-0.432473	10.2994	-2.25175	0.0526559	0.405582	-4.37475
A0A024QZ55	0.304414	12.6629	2.25171	0.0526596	0.405582	-4.37482
Q8IUE6	-1.42735	10.9698	-2.24966	0.0528318	0.406377	-4.37793
A0A024R0F6	0.282825	12.5236	2.24846	0.0529329	0.406624	-4.37976
P08247	-0.140529	8.80907	-2.2466	0.0530907	0.407306	-4.3826
O95994	-0.903591	9.51161	-2.24528	0.0532024	0.407396	-4.3846
Q9BY49	0.160972	10.145	2.24483	0.0532409	0.407396	-4.38529
A4D1B1	-0.794831	11.0242	-2.2419	0.0534899	0.408442	-4.38974
Q86YQ8	0.358018	10.8139	2.24142	0.0535312	0.408442	-4.39048
E7EQ45	0.243754	11.2197	2.24004	0.0536495	0.408442	-4.39258
A8K517	-0.262779	11.9638	-2.23952	0.0536937	0.408442	-4.39337
Q15165	-0.618659	12.0489	-2.23828	0.0538004	0.408442	-4.39526
B4E0K4	0.39172	7.96612	2.23763	0.0538558	0.408442	-4.39625
A8K7F3	0.200038	10.8394	2.23652	0.053951	0.408442	-4.39793
Q9BU61	-0.288477	9.95272	-2.23547	0.0540418	0.408442	-4.39953
Q9BVJ7	-0.555623	11.3053	-2.23517	0.0540676	0.408442	-4.39999
Q13564	-0.162085	11.7629	-2.23513	0.0540707	0.408442	-4.40004
Q86VU5	-0.199127	9.15029	-2.23243	0.0543045	0.409354	-4.40416
P01023	-0.128766	10.827	-2.2317	0.0543681	0.409354	-4.40527
P42229	0.221005	13.9157	2.23096	0.0544319	0.409354	-4.40639
Q59EC0	0.148763	14.9025	2.23053	0.0544694	0.409354	-4.40704
Q9NPL8	0.139191	11.3814	2.22862	0.0546354	0.409813	-4.40994
Q9P0M9	0.144142	10.5141	2.22751	0.0547322	0.409813	-4.41163
P52701	-0.195367	11.2222	-2.22743	0.0547391	0.409813	-4.41175
O75888	-0.526234	9.06503	-2.22534	0.0549223	0.410073	-4.41494
Q6IB63	-0.169655	9.84175	-2.22482	0.0549678	0.410073	-4.41572
Q6PL24	0.215287	10.7067	2.22387	0.0550509	0.410073	-4.41716
Q9NS86	-0.206195	12.1177	-2.22376	0.0550609	0.410073	-4.41733
Q12884	-0.647323	11.7789	-2.22256	0.0551658	0.410073	-4.41915
O75475	-0.267639	13.7179	-2.22149	0.0552604	0.410073	-4.42078
Q8TER5	0.267726	11.9615	2.22071	0.0553294	0.410073	-4.42197
Q9Y3R5	0.21935	11.8092	2.22069	0.0553306	0.410073	-4.42199
Q969Q5	-0.256276	10.2761	-2.21982	0.0554081	0.410132	-4.42332
P05412	-0.306988	9.59746	-2.21571	0.055772	0.412307	-4.42955
Q5T0D9	0.198801	9.65759	2.21345	0.055973	0.413274	-4.43298
P57088	0.205421	11.3388	2.21061	0.0562274	0.414633	-4.43729
Q9BTU6	0.306758	13.3914	2.20593	0.0566481	0.41599	-4.44438
Q15814	-0.252823	10.558	-2.20355	0.0568637	0.41599	-4.448
Q9UI09	0.254159	12.0226	2.20318	0.0568969	0.41599	-4.44855
Q9P278	0.212462	9.65253	2.20293	0.0569202	0.41599	-4.44894
Q9BZQ8	0.224452	14.1602	2.20167	0.0570348	0.41599	-4.45085
O00116	0.196695	13.5172	2.20115	0.0570816	0.41599	-4.45163
Q6ZRD3	0.40579	8.76316	2.20111	0.057085	0.41599	-4.45169
Q96BY7	-0.393157	9.52289	-2.2008	0.0571132	0.41599	-4.45216
P31689	0.188513	13.7461	2.2007	0.0571226	0.41599	-4.45231
Q9BUR5	0.263525	10.3179	2.20016	0.057172	0.41599	-4.45314
P28838	-0.289307	16.0585	-2.1993	0.05725	0.41599	-4.45443
D6R934	0.504723	9.99305	2.19868	0.0573068	0.41599	-4.45538
Q9H479	0.195021	11.5929	2.19774	0.0573927	0.41599	-4.4568
Q86YB8	0.19187	11.5891	2.19737	0.0574268	0.41599	-4.45736
P26951	-0.591472	11.5616	-2.19689	0.0574705	0.41599	-4.45809
Q9HD26	0.168483	11.0444	2.19519	0.0576265	0.416608	-4.46066
O75907	0.263437	10.0467	2.19215	0.0579064	0.417619	-4.46527
Q10589	0.269019	11.4675	2.19213	0.0579081	0.417619	-4.46529
Q04771	0.29077	6.74371	2.18992	0.0581123	0.418579	-4.46864
Q99447	-0.281157	11.5287	-2.18552	0.0585215	0.420598	-4.4753
P42167	0.185008	12.9971	2.18537	0.0585354	0.420598	-4.47553
Q92835	0.187118	14.6726	2.18026	0.0590135	0.423517	-4.48325
Q8NG11	0.203589	10.3909	2.17777	0.0592486	0.424114	-4.48702
P35244	0.13491	11.8578	2.17689	0.0593313	0.424114	-4.48834
Q8WUB8	-0.241085	8.18266	-2.17579	0.0594354	0.424114	-4.49001
P36959	0.629673	11.8491	2.1753	0.059482	0.424114	-4.49075
P62995	-0.609962	10.9594	-2.17477	0.059532	0.424114	-4.49155
A0A024R832	-0.175649	9.79843	-2.17421	0.0595856	0.424114	-4.4924
Q8N2K0	0.268921	12.7606	2.17297	0.0597028	0.424114	-4.49426
Q14162	-1.17317	9.88279	-2.17258	0.0597396	0.424114	-4.49485
P15954	0.520238	10.9813	2.1725	0.0597479	0.424114	-4.49498
O15067	0.142642	12.5913	2.17178	0.0598165	0.424114	-4.49607
Q86WU2	0.211911	9.60697	2.17093	0.0598969	0.424174	-4.49734
P78332	0.168077	11.6267	2.17002	0.0599844	0.424283	-4.49873
I3L2J0	0.213062	10.9102	2.1692	0.0600624	0.424325	-4.49996
Q6IQ30	0.165755	13.2743	2.16824	0.0601546	0.424468	-4.50141
Q9BTM1	-0.874925	8.9569	-2.16701	0.0602723	0.42465	-4.50326
Q9H3K2	0.468438	11.4806	2.16647	0.0603245	0.42465	-4.50409
Q06210	-0.326389	13.6487	-2.16553	0.0604149	0.424779	-4.50551
O43776	0.153534	13.9026	2.16351	0.0606091	0.425407	-4.50855
Q96EB3	-0.263704	8.73953	-2.16279	0.060679	0.425407	-4.50964
P31040	0.303972	13.9196	2.16235	0.0607208	0.425407	-4.51029
A0A024RB33	-0.296892	7.6887	-2.15888	0.0610571	0.426068	-4.51552
V9HWF9	-0.152239	12.4721	-2.15884	0.0610613	0.426068	-4.51559
Q6ICS0	2.37713	7.69763	2.15874	0.0610713	0.426068	-4.51574
P84101	0.207028	9.62376	2.15821	0.0611222	0.426068	-4.51653
P55786	-0.141872	14.8899	-2.15695	0.0612451	0.426068	-4.51844
P09038	-1.16852	8.625	-2.15678	0.0612616	0.426068	-4.51869
Q8IZP0	0.130162	13.3884	2.15568	0.061369	0.426068	-4.52035
Q9NP77	0.16872	9.63417	2.15536	0.0614007	0.426068	-4.52084
Q8IUD6	0.140949	10.2105	2.15467	0.0614677	0.426068	-4.52187
Q05519	0.192052	11.9373	2.15395	0.0615384	0.426068	-4.52296
V9GZN0	-1.90605	8.55477	-2.15189	0.0617407	0.426686	-4.52607
P61326	-0.202058	12.602	-2.15156	0.0617725	0.426686	-4.52655
Q6P179	1.58958	10.804	2.1506	0.0618676	0.426843	-4.52801
P49459	0.251806	10.492	2.14906	0.062019	0.427387	-4.53032
Q8TCU6	-0.171207	13.7892	-2.14711	0.0622118	0.427416	-4.53326
P53999	0.170056	13.5654	2.14605	0.0623173	0.427416	-4.53486
Q70UQ0	-0.202889	12.3557	-2.14557	0.0623647	0.427416	-4.53558
P62633	-0.522363	10.4661	-2.14541	0.0623799	0.427416	-4.53581
Q08379	-0.125562	13.1844	-2.14445	0.0624758	0.427416	-4.53727
Q6P9B6	0.614637	10.4259	2.1441	0.0625107	0.427416	-4.53779
Q9UBR2	0.302846	12.5964	2.14348	0.0625725	0.427416	-4.53873
P21757	0.593575	13.2131	2.14317	0.0626035	0.427416	-4.5392
P47813	-0.344194	8.8738	-2.13865	0.0630544	0.429891	-4.54599
P39023	0.214729	14.2627	2.13808	0.063112	0.429891	-4.54685
P61769	0.431662	12.5797	2.13571	0.06335	0.430671	-4.55041
Q15438	0.277011	12.8139	2.13549	0.0633726	0.430671	-4.55074
O00178	0.27437	12.5189	2.13463	0.0634594	0.430764	-4.55204
O95149	0.479366	11.0885	2.13022	0.0639055	0.432731	-4.55866
Q92968	0.204088	9.0094	2.12998	0.0639305	0.432731	-4.55903
Q86X83	-0.154753	10.506	-2.12959	0.0639696	0.432731	-4.5596
V9HWJ1	-0.149428	13.2526	-2.12848	0.0640826	0.432999	-4.56127
Q9NZN5	-0.156723	10.0535	-2.12727	0.0642065	0.433339	-4.5631
Q14314	0.705338	9.05552	2.12574	0.0643625	0.433777	-4.56539
Q92930	0.225731	13.7467	2.12477	0.0644615	0.433777	-4.56684
Q9NYH9	0.434611	9.90802	2.12423	0.0645173	0.433777	-4.56766
P26639	-0.207548	14.069	-2.12376	0.0645659	0.433777	-4.56837
A0A024R4R9	0.16743	10.2371	2.12271	0.0646738	0.43386	-4.56994
Q96F10	0.411885	11.1257	2.1222	0.0647255	0.43386	-4.5707
A0A024R7U9	0.172421	13.7503	2.11954	0.0649997	0.435202	-4.57469
Q92783	0.150545	12.9688	2.11769	0.0651916	0.435542	-4.57747
O00534	0.219023	12.9097	2.11763	0.0651982	0.435542	-4.57757
Q8N556	-0.201768	10.0183	-2.11632	0.0653334	0.435758	-4.57952
P07919	0.311928	11.3878	2.11589	0.0653784	0.435758	-4.58017
Q9P003	0.38814	8.14078	2.1147	0.0655023	0.436035	-4.58196
Q71UM5	0.192469	8.90328	2.114	0.065575	0.436035	-4.583
Q9Y679	0.204568	10.9103	2.11309	0.0656696	0.436035	-4.58436
Q14684	0.211809	10.6293	2.11086	0.0659027	0.436035	-4.5877
Q15005	0.145151	13.043	2.11054	0.0659368	0.436035	-4.58819
A0A0B7MGD3	0.811177	12.6263	2.11053	0.0659373	0.436035	-4.5882
Q15326	-0.608034	8.13847	-2.10955	0.0660407	0.436035	-4.58968
Q14213	-0.381122	6.33548	-2.10938	0.0660579	0.436035	-4.58992
Q15286	0.136438	12.6965	2.10833	0.0661683	0.436035	-4.5915
Q9NZ01	0.172263	12.3887	2.10778	0.0662264	0.436035	-4.59233
Q8IUC8	-1.4331	11.2354	-2.10536	0.0664811	0.436035	-4.59594
Q13283	0.168719	13.0681	2.10528	0.0664893	0.436035	-4.59606
O14686	-0.235916	9.60497	-2.10427	0.0665966	0.436035	-4.59758
P48200	0.157272	12.111	2.10395	0.0666305	0.436035	-4.59806
Q04760	-0.141784	12.7475	-2.10376	0.0666506	0.436035	-4.59834
A0A024R5X2	-0.142009	14.9559	-2.10375	0.0666517	0.436035	-4.59836
P06737	0.159084	15.8226	2.1035	0.0666781	0.436035	-4.59873
Q9UHB6	-0.295401	13.9116	-2.10197	0.0668398	0.436556	-4.60102
O14521	0.36294	8.91929	2.10122	0.0669203	0.436556	-4.60215
Q66LE6	0.262975	10.2793	2.10065	0.0669805	0.436556	-4.603
Q96BR1	0.150649	11.7434	2.0999	0.0670608	0.436556	-4.60413
H0YIV9	0.264044	9.35524	2.09924	0.0671312	0.436556	-4.60511
Q9NS69	0.505427	9.73701	2.09857	0.0672023	0.436556	-4.60611
Q13330	-0.202853	10.5787	-2.09688	0.0673827	0.437246	-4.60864
P28799	0.28355	13.8464	2.09448	0.0676402	0.438186	-4.61223
P15529	0.200739	10.2636	2.09414	0.0676764	0.438186	-4.61273
Q9UGM6	-0.241377	10.862	-2.09326	0.0677709	0.438316	-4.61405
P36969	-0.161719	12.9703	-2.09111	0.0680026	0.438858	-4.61726
Q8IWE4	-0.432595	11.4132	-2.0899	0.068134	0.438858	-4.61907
Q14554	-0.314406	9.86199	-2.08974	0.0681506	0.438858	-4.6193
O75391	0.212306	12.3409	2.08972	0.0681526	0.438858	-4.61933
Q8IX05	0.672285	8.87012	2.08753	0.06839	0.439906	-4.6226
Q8WVC0	-0.216415	11.3163	-2.08589	0.0685687	0.440037	-4.62506
Q53Y03	0.150119	11.1926	2.08552	0.0686086	0.440037	-4.62561
P20592	0.284438	14.9933	2.08528	0.0686345	0.440037	-4.62596
Q9H0L4	0.2183	10.9757	2.08367	0.06881	0.440683	-4.62837
O94901	-0.367483	10.6294	-2.08097	0.0691055	0.441969	-4.6324
A0A384NPN7	0.709545	12.0121	2.07978	0.0692367	0.441969	-4.63418
A0A0S2Z3Q4	-0.170106	12.8391	-2.07961	0.0692555	0.441969	-4.63443
Q8WYP5	-0.181088	12.1885	-2.0781	0.0694211	0.441969	-4.63668
Q03001	-0.517691	10.25	-2.07803	0.0694295	0.441969	-4.63679
Q9NPJ3	-0.205667	11.5995	-2.07714	0.0695272	0.441969	-4.63811
Q86X55	0.215151	12.6769	2.0754	0.069719	0.441969	-4.6407
Q53GL0	0.368069	12.1246	2.07529	0.0697321	0.441969	-4.64088
P56962	-0.179562	10.5847	-2.07418	0.0698539	0.441969	-4.64252
A0A024RAN2	0.158327	10.2346	2.07335	0.0699465	0.441969	-4.64376
O95036	-0.598996	9.88164	-2.07313	0.0699704	0.441969	-4.64409
Q9NQ50	0.343296	10.5014	2.07302	0.069983	0.441969	-4.64426
A0A384MR27	-0.504138	13.0151	-2.07299	0.0699859	0.441969	-4.64429
Q92615	0.2266	12.2795	2.07108	0.0701986	0.44269	-4.64715
P43246	-0.165593	11.896	-2.07062	0.0702504	0.44269	-4.64784
P17931	0.23267	12.9389	2.06404	0.0709866	0.446652	-4.65763
Q3T906	0.217014	11.1596	2.06326	0.0710751	0.446652	-4.6588
Q6PCE3	0.154003	12.7679	2.06298	0.0711065	0.446652	-4.65921
P09913	0.280705	16.0794	2.06079	0.0713532	0.447724	-4.66246
B4E1Z4	0.346024	13.1044	2.05786	0.0716857	0.449279	-4.66683
P16070	0.164618	13.4411	2.05664	0.0718243	0.449279	-4.66864
P08637	0.358165	9.34933	2.05659	0.0718297	0.449279	-4.66871
A0A384MTT2	0.139034	14.4767	2.05144	0.0724189	0.452483	-4.67637
Q96GM5	0.273086	9.87574	2.04961	0.0726286	0.453313	-4.67908
Q96GI7	0.18714	8.93347	2.04604	0.0730407	0.454799	-4.68438
P36578	0.231636	14.241	2.04505	0.0731557	0.454799	-4.68586
A0A024R6T4	-1.36497	9.97442	-2.04482	0.0731815	0.454799	-4.68619
P34910	0.382755	10.452	2.04421	0.0732531	0.454799	-4.6871
Q14181	0.435045	7.25368	2.04412	0.0732632	0.454799	-4.68723
Q9P1F3	0.323502	11.7546	2.04355	0.0733298	0.454799	-4.68808
A0A024RDT3	0.275887	9.77788	2.03918	0.0738381	0.457052	-4.69456
A3KN83	-0.172802	9.29374	-2.03798	0.0739788	0.457052	-4.69634
A0A024RDQ8	-0.156088	9.00629	-2.03784	0.073995	0.457052	-4.69654
Q9BSR8	0.492281	10.1505	2.03748	0.0740378	0.457052	-4.69708
P04839	0.156608	14.1531	2.03601	0.0742098	0.457052	-4.69926
Q8NEC7	0.204279	9.03301	2.03515	0.0743115	0.457052	-4.70054
P62166	0.37126	9.39716	2.03476	0.0743571	0.457052	-4.70111
Q8WUA4	0.119981	10.7032	2.03436	0.0744045	0.457052	-4.70171
Q8N442	0.136875	10.8494	2.034	0.0744465	0.457052	-4.70224
Q9UKA4	0.157648	10.8888	2.03359	0.0744953	0.457052	-4.70285
Q9NX08	0.218955	11.9821	2.03315	0.0745463	0.457052	-4.70349
P13073	0.381913	13.1031	2.03215	0.0746642	0.457299	-4.70497
A0A0S2Z410	-0.218709	13.3061	-2.03064	0.0748436	0.45764	-4.70722
Q9H2U1	0.159974	12.1593	2.03006	0.0749117	0.45764	-4.70807
P53674	-0.208714	12.5304	-2.02972	0.0749529	0.45764	-4.70858
Q8N129	-0.248289	10.2046	-2.02877	0.0750658	0.457855	-4.70999
A0A024RB14	-0.473802	10.5761	-2.02565	0.0754364	0.459541	-4.71459
A0A024R6X2	0.161801	12.1595	2.02513	0.0754983	0.459541	-4.71536
Q9H6R4	-0.293125	9.57726	-2.02403	0.07563	0.459868	-4.71699
B4DW52	-0.344938	12.8588	-2.02298	0.0757555	0.460156	-4.71854
Q03252	-0.198488	14.4762	-2.02084	0.0760126	0.460629	-4.72171
O75382	-0.211569	9.30472	-2.01946	0.0761789	0.460629	-4.72375
D3DX93	0.139229	13.7443	2.01844	0.0763015	0.460629	-4.72525
A0A024R657	-0.197921	10.5802	-2.01815	0.0763366	0.460629	-4.72568
O15162	0.349373	10.7822	2.01813	0.0763396	0.460629	-4.72572
O95379	0.16144	12.4811	2.01758	0.0764056	0.460629	-4.72653
A0A384MTI8	0.153752	12.5682	2.01755	0.0764098	0.460629	-4.72658
P20226	0.330792	9.74303	2.01714	0.0764588	0.460629	-4.72718
Q2Q9H2	0.26351	8.06244	2.01415	0.0768217	0.461716	-4.7316
P35232	0.310128	9.18037	2.01415	0.0768219	0.461716	-4.7316
P37837	0.192562	15.2237	2.01267	0.0770015	0.461716	-4.73378
Q14BN4	-0.144068	12.5833	-2.01202	0.0770801	0.461716	-4.73474
P51572	0.222883	14.7345	2.01092	0.0772142	0.461716	-4.73636
A0A024R4U4	0.250613	12.0984	2.01016	0.0773071	0.461716	-4.73748
P30273	-0.24969	11.8896	-2.01015	0.0773081	0.461716	-4.73749
E9PAU2	0.184438	11.7708	2.01012	0.077312	0.461716	-4.73754
P57768	0.233268	7.77097	2.00862	0.0774958	0.461716	-4.73976
P45877	0.285184	7.67912	2.00846	0.0775152	0.461716	-4.73999
Q16581	-0.179513	9.345	-2.00832	0.0775326	0.461716	-4.7402
Q6UXG2	-0.50563	8.36703	-2.00686	0.0777112	0.461716	-4.74235
Q13571	0.440484	11.4121	2.00611	0.0778042	0.461716	-4.74346
Q7L591	-0.132325	12.0004	-2.00609	0.0778066	0.461716	-4.74349
Q96N67	0.130749	13.3807	2.00602	0.0778146	0.461716	-4.74359
Q9Y3B3	0.215167	12.293	2.00123	0.0784059	0.464698	-4.75065
A0A024RAS3	0.165706	11.5825	2.00067	0.078475	0.464698	-4.75147
P58546	0.13818	12.6543	1.99999	0.0785595	0.464731	-4.75248
P61353	0.216725	12.2	1.99782	0.0788291	0.465859	-4.75567
Q6DD87	-0.411766	9.22654	-1.99593	0.0790658	0.46591	-4.75847
Q9H1C4	0.414467	13.3453	1.99513	0.0791652	0.46591	-4.75964
Q96EK4	0.264588	8.71862	1.99488	0.0791962	0.46591	-4.76
Q99735	0.486067	8.90481	1.9947	0.0792189	0.46591	-4.76027
A0A024R9B7	0.362463	12.3913	1.99459	0.0792332	0.46591	-4.76044
A0A024R0A8	0.197997	13.5896	1.99379	0.0793329	0.466031	-4.76161
A0A0G2JPM8	0.339558	11.437	1.99279	0.0794589	0.466306	-4.76309
Q15437	0.209748	13.2088	1.99176	0.0795874	0.466596	-4.76459
P18858	-0.632309	10.0894	-1.98884	0.0799556	0.468289	-4.76889
P49189	-0.243394	14.4358	-1.98604	0.0803092	0.469892	-4.773
O14625	0.877982	9.87973	1.98525	0.08041	0.470015	-4.77417
P32519	0.198677	10.7102	1.98443	0.0805133	0.470153	-4.77537
Q8NHU6	0.194853	14.0129	1.98259	0.0807483	0.471058	-4.77808
O43823	0.17665	12.0189	1.98069	0.0809903	0.472003	-4.78086
Q9UDY8	0.251605	9.82351	1.98006	0.0810708	0.472005	-4.78179
P46977	0.220208	13.3836	1.97886	0.081224	0.472006	-4.78355
P17947	0.190439	9.53886	1.97881	0.0812312	0.472006	-4.78363
Q9HCK8	0.182162	10.8196	1.97599	0.0815935	0.473118	-4.78777
Q14DR2	-0.201775	10.8994	-1.97547	0.0816607	0.473118	-4.78853
O60610	-0.297533	12.5891	-1.97544	0.0816634	0.473118	-4.78856
Q9BXF6	0.211808	10.7298	1.97323	0.0819491	0.473997	-4.79181
P06733	0.159664	15.6281	1.97302	0.081976	0.473997	-4.79212
P52747	-0.158491	8.59598	-1.96989	0.0823821	0.475878	-4.79671
Q9NVP1	-0.349586	11.3957	-1.96791	0.082639	0.476894	-4.7996
P16591	-0.8914	10.4471	-1.96679	0.0827856	0.477273	-4.80125
Q9NQX4	0.183	10.2585	1.96406	0.083142	0.478625	-4.80524
A0A6B9UF09	-0.536475	7.56398	-1.9633	0.0832417	0.478625	-4.80635
Q9BUK0	0.150885	8.36968	1.96313	0.0832639	0.478625	-4.8066
Q8WUF8	-0.162001	9.77934	-1.96123	0.0835144	0.479483	-4.80939
O43847	0.214727	12.9348	1.96076	0.0835758	0.479483	-4.81007
A0A024R120	0.259136	9.7232	1.95957	0.0837327	0.479915	-4.81182
Q8NHG8	0.225176	10.6822	1.95756	0.0839988	0.480973	-4.81476
P14854	0.28849	11.4205	1.9569	0.0840857	0.481003	-4.81572
P50583	-0.42827	10.1394	-1.95406	0.0844635	0.482272	-4.81988
Q8TEY7	0.187176	10.2511	1.954	0.0844712	0.482272	-4.81996
O75182	0.158788	8.42617	1.95052	0.0849347	0.482385	-4.82504
Q68D38	0.207971	10.4168	1.95006	0.0849964	0.482385	-4.82571
Q9Y2K1	0.267232	7.14904	1.94941	0.0850838	0.482385	-4.82667
O43772	0.308484	12.4897	1.94893	0.0851473	0.482385	-4.82736
Q96PU8	0.125156	12.9525	1.94884	0.0851597	0.482385	-4.82749
Q9ULX9	-0.515186	9.35606	-1.9483	0.0852321	0.482385	-4.82828
A0A024RDN9	0.224623	8.25249	1.94804	0.0852679	0.482385	-4.82867
A0A024R3N2	-0.218377	9.40721	-1.94769	0.0853147	0.482385	-4.82918
Q9NRL3	0.198777	10.3193	1.94685	0.0854275	0.482385	-4.8304
O15347	0.155214	11.4703	1.94661	0.0854589	0.482385	-4.83075
Q59HE3	0.124362	15.5286	1.94651	0.0854725	0.482385	-4.83089
P06746	0.11966	10.8859	1.94651	0.0854735	0.482385	-4.8309
Q99829	-0.193485	12.5069	-1.94469	0.0857179	0.482501	-4.83355
Q5TFE4	-0.22954	12.7587	-1.94462	0.0857279	0.482501	-4.83366
P19447	-0.219095	11.7476	-1.9443	0.0857703	0.482501	-4.83412
P46777	0.202369	13.9803	1.94311	0.0859311	0.482501	-4.83585
Q96HQ2	0.225077	10.6724	1.94264	0.0859946	0.482501	-4.83654
A0A024R396	0.196314	10.3498	1.94135	0.0861696	0.482501	-4.83842
A0A140VJF4	0.123635	13.907	1.94097	0.086222	0.482501	-4.83898
P19793	-0.255321	7.93358	-1.94029	0.0863138	0.482501	-4.83997
Q12959	-0.187968	10.7369	-1.93961	0.0864056	0.482501	-4.84095
A0A090N7V5	-0.182158	12.2275	-1.9391	0.0864749	0.482501	-4.8417
Q3V6T2	0.114605	13.9131	1.93861	0.0865426	0.482501	-4.84242
Q15404	-0.172548	13.187	-1.93746	0.0866991	0.482501	-4.84409
Q13057	0.125818	11.3671	1.9374	0.0867073	0.482501	-4.84418
Q02539	0.358619	11.1722	1.9361	0.0868841	0.482501	-4.84607
A0A024R9P6	0.229166	11.8244	1.93581	0.0869248	0.482501	-4.8465
O15229	0.503633	11.8765	1.93576	0.0869306	0.482501	-4.84656
Q06481	0.237944	12.5754	1.93569	0.0869409	0.482501	-4.84667
P38571	0.467305	12.0569	1.93465	0.087083	0.482501	-4.84818
Q15006	0.130915	11.7564	1.9342	0.0871452	0.482501	-4.84885
Q9BUI4	-0.291709	10.558	-1.93407	0.0871619	0.482501	-4.84902
O60783	0.191031	8.29514	1.9337	0.0872138	0.482501	-4.84957
Q9H4G4	0.237452	12.0022	1.93155	0.0875092	0.483681	-4.8527
P19838	-0.12472	14.197	-1.92953	0.0877865	0.484759	-4.85563
O75448	0.27047	10.4177	1.92881	0.0878858	0.484853	-4.85668
Q9H2D6	-0.185571	12.6707	-1.92527	0.0883766	0.487105	-4.86183
P17706	-0.139964	12.7639	-1.92399	0.0885551	0.487318	-4.86369
Q9HBF4	-0.160959	10.3257	-1.92361	0.088608	0.487318	-4.86424
Q5JPC1	0.170437	11.9265	1.92321	0.0886634	0.487318	-4.86482
P20591	0.378936	16.3271	1.92228	0.0887932	0.487388	-4.86617
Q9UII4	0.47046	14.3287	1.92076	0.0890053	0.487388	-4.86838
Q96QR8	-0.156195	11.8113	-1.92017	0.0890875	0.487388	-4.86923
P05771	-0.262965	13.5835	-1.91991	0.0891242	0.487388	-4.86961
O75718	-0.198703	10.854	-1.91974	0.0891485	0.487388	-4.86986
Q8N6T3	-0.147961	12.5825	-1.91915	0.0892308	0.487388	-4.87072
Q5QJ74	-0.645418	9.41618	-1.91898	0.0892552	0.487388	-4.87097
Q9NNW5	0.250458	8.38428	1.91724	0.0894993	0.488125	-4.87349
A0A024R720	-0.128287	12.5705	-1.91684	0.0895559	0.488125	-4.87408
O14678	0.436383	10.8104	1.9157	0.089715	0.488541	-4.87572
A0A384NY87	0.128411	13.8812	1.91508	0.0898026	0.488566	-4.87662
P09132	0.132584	11.6815	1.91405	0.0899482	0.488907	-4.87811
Q96S55	-0.20958	10.0664	-1.91346	0.0900324	0.488907	-4.87898
Q9Y3P4	0.292123	8.26657	1.91288	0.0901142	0.488907	-4.87982
Q15628	0.168012	11.8539	1.91211	0.0902233	0.489048	-4.88093
Q8TDZ2	0.164389	13.0562	1.91108	0.0903688	0.489387	-4.88242
O94923	-0.188599	11.2763	-1.90999	0.0905241	0.489778	-4.88401
Q92902	0.249094	7.5498	1.90885	0.0906859	0.490203	-4.88565
Q86Y07	0.174854	11.1808	1.9065	0.0910209	0.490882	-4.88906
Q9Y672	0.184112	10.2639	1.90637	0.0910398	0.490882	-4.88925
P22087	-0.424092	13.2807	-1.90622	0.0910614	0.490882	-4.88947
Q6NUK7	0.346636	7.79102	1.90323	0.0914894	0.492738	-4.89379
Q9Y5W9	0.225963	11.5411	1.90083	0.0918343	0.493892	-4.89726
O75340	0.242402	11.6001	1.90057	0.0918713	0.493892	-4.89763
Q8N4T8	-0.205997	11.4855	-1.89688	0.092405	0.496308	-4.90297
Q9NVS2	0.224706	7.49234	1.89628	0.0924925	0.496326	-4.90384
A0A090N8H4	0.309539	10.245	1.89539	0.0926217	0.496387	-4.90513
O60239	-0.287902	8.49501	-1.89397	0.0928284	0.496387	-4.90718
Q9UN19	0.352762	11.6452	1.89349	0.092898	0.496387	-4.90787
Q9H9F9	-0.131556	8.55636	-1.89334	0.09292	0.496387	-4.90809
Q9BZF9	-0.132135	13.5302	-1.8933	0.0929252	0.496387	-4.90814
O75362	0.303719	9.8211	1.89101	0.0932601	0.497034	-4.91146
A0A0S2Z3C5	0.346729	9.68394	1.89025	0.0933707	0.497034	-4.91255
Q9NZJ6	0.398531	5.78831	1.8893	0.0935101	0.497034	-4.91392
O60711	-0.313499	11.3193	-1.88916	0.0935307	0.497034	-4.91412
P62993	0.161728	14.1649	1.88865	0.0936052	0.497034	-4.91486
A0A0S2Z4B5	-0.147585	12.5837	-1.8874	0.0937884	0.497034	-4.91666
Q15386	-0.199595	10.7991	-1.88738	0.0937916	0.497034	-4.91669
Q14244	-0.129675	12.3108	-1.88721	0.0938164	0.497034	-4.91693
B4DVA7	0.23487	14.1326	1.88714	0.0938271	0.497034	-4.91704
Q01469	0.484009	14.0677	1.88593	0.0940057	0.497034	-4.91879
P08910	0.174917	6.38179	1.88588	0.094013	0.497034	-4.91886
P22695	0.318464	13.7919	1.88557	0.0940585	0.497034	-4.9193
Q9P015	0.161722	10.694	1.88405	0.0942821	0.497542	-4.92149
Q86UX7	0.126824	14.381	1.88287	0.0944573	0.497542	-4.9232
P30039	-0.15996	9.8872	-1.88279	0.0944693	0.497542	-4.92331
Q6PIJ6	0.192971	10.812	1.88263	0.0944925	0.497542	-4.92354
Q9BYG3	-0.385387	10.2405	-1.88126	0.0946958	0.498168	-4.92552
A0A024R1S8	-0.148573	14.567	-1.8783	0.0951357	0.499504	-4.92978
O14933	0.336153	13.3532	1.87721	0.0952978	0.499504	-4.93134
Q9Y5L4	0.12995	10.8596	1.87719	0.0953006	0.499504	-4.93137
Q9NVI7	0.158417	12.8311	1.8771	0.095314	0.499504	-4.9315
Q8IXI2	0.128749	12.4597	1.87622	0.095446	0.499504	-4.93277
Q9BSI4	0.284861	8.87266	1.87549	0.0955554	0.499504	-4.93382
P16104	-1.71546	12.3347	-1.87481	0.095656	0.499504	-4.93479
Q13077	-0.887196	12.8147	-1.87452	0.0956996	0.499504	-4.93521
Q9ULC5	-0.25419	13.2928	-1.87443	0.0957128	0.499504	-4.93534
P20674	0.340263	11.8158	1.87372	0.0958199	0.49962	-4.93636
Q8NCN4	-0.139023	9.2912	-1.87257	0.0959921	0.500013	-4.93801
G3V3D1	0.145985	12.6343	1.87026	0.0963407	0.500013	-4.94134
Q9H497	0.387974	11.0081	1.86943	0.0964657	0.500013	-4.94253
Q14258	0.134108	14.1076	1.86929	0.0964862	0.500013	-4.94273
Q9H098	0.176624	11.7322	1.86904	0.0965244	0.500013	-4.94309
O95848	-0.300746	6.5842	-1.86882	0.096557	0.500013	-4.9434
Q8TDH9	0.187333	10.6073	1.86865	0.0965838	0.500013	-4.94366
P31942	-0.304739	13.132	-1.86837	0.0966251	0.500013	-4.94405
Q12888	-0.45617	13.002	-1.86768	0.0967304	0.500013	-4.94505
O95183	0.726155	10.1766	1.86759	0.0967439	0.500013	-4.94518
P69905	-0.68851	9.52803	-1.86383	0.0973137	0.501496	-4.95057
O94763	-0.119843	9.62309	-1.86335	0.0973877	0.501496	-4.95127
O95786	0.292066	15.2603	1.86323	0.0974054	0.501496	-4.95143
V9HWG7	-2.05872	8.86359	-1.86238	0.0975347	0.501496	-4.95265
Q9BRQ8	0.210503	11.818	1.86172	0.0976353	0.501496	-4.95359
Q7Z6I8	-0.621642	9.67837	-1.86105	0.0977377	0.501496	-4.95456
Q9Y3B2	0.137929	9.90678	1.86048	0.097825	0.501496	-4.95537
O75558	0.151642	12.9834	1.86036	0.097844	0.501496	-4.95555
P43250	0.193368	9.01528	1.85939	0.0979922	0.501496	-4.95694
P46109	-0.120899	12.604	-1.85938	0.0979934	0.501496	-4.95695
P35626	0.230808	11.0065	1.85932	0.0980032	0.501496	-4.95704
Q08722	0.305171	12.2414	1.859	0.0980521	0.501496	-4.9575
A0A024R219	0.295969	8.5613	1.85805	0.0981976	0.501804	-4.95886
P55039	0.124014	12.5058	1.85683	0.0983851	0.502327	-4.96061
Q93008	-0.149097	14.8749	-1.85563	0.09857	0.502835	-4.96233
Q5TC84	-0.122401	12.3828	-1.85246	0.0990598	0.504473	-4.96687
P17010	-0.958273	8.73758	-1.85244	0.0990624	0.504473	-4.9669
Q13838	-0.219721	12.9665	-1.85165	0.0991846	0.504505	-4.96803
Q6Y288	-0.247154	11.7758	-1.85129	0.0992399	0.504505	-4.96854
Q9BZZ2	0.323412	14.4383	1.84955	0.0995113	0.505022	-4.97104
Q8N257	-1.24437	7.40917	-1.84954	0.0995129	0.505022	-4.97106
A0A024RDA5	-1.08876	11.1785	-1.84628	0.10002	0.506872	-4.97571
Q08117	0.194756	7.08775	1.84609	0.10005	0.506872	-4.97598
Q6UW68	-0.121643	10.7391	-1.84472	0.100265	0.507406	-4.97795
Q9UQC2	0.129309	12.0213	1.84379	0.100409	0.507406	-4.97927
Q96TA1	-0.476139	13.4891	-1.84356	0.100446	0.507406	-4.9796
P02795	-0.696291	13.8904	-1.84316	0.100508	0.507406	-4.98017
Q96EP0	0.164962	10.3658	1.84248	0.100615	0.507406	-4.98114
Q96KR1	-0.433274	13.1373	-1.84118	0.10082	0.507406	-4.983
V9HWH9	0.145063	13.7906	1.84073	0.10089	0.507406	-4.98364
Q9NVG8	-0.230109	12.9969	-1.84049	0.100928	0.507406	-4.98398
E5KSD5	-0.338913	13.0407	-1.83971	0.101051	0.507406	-4.98509
Q6UN15	0.150888	11.8484	1.83968	0.101056	0.507406	-4.98514
Q53GL7	0.251676	12.4238	1.83939	0.101102	0.507406	-4.98556
A0A024RDW8	-1.23009	10.311	-1.83778	0.101357	0.507907	-4.98786
Q7Z4Q2	0.258778	11.1445	1.83766	0.101375	0.507907	-4.98802
Q9P2M4	0.341962	8.98633	1.83674	0.10152	0.508205	-4.98933
P23396	0.16795	14.3614	1.83591	0.101653	0.508235	-4.99053
Q15293	-0.338849	12.446	-1.83562	0.101699	0.508235	-4.99094
Q96GY0	0.273419	10.9421	1.83473	0.101839	0.508371	-4.9922
A0PK02	0.291512	6.59459	1.83436	0.101899	0.508371	-4.99273
Q2M385	0.519858	11.2031	1.83274	0.102157	0.509229	-4.99505
Q15836	0.191685	12.2482	1.83189	0.102291	0.509467	-4.99625
Q9UJA5	0.182447	8.12374	1.8307	0.102481	0.509983	-4.99794
P51570	0.150494	12.364	1.82943	0.102684	0.510152	-4.99975
O14979	-0.473062	13.454	-1.82913	0.102734	0.510152	-5.00019
Q96PP8	0.35857	11.721	1.82833	0.102861	0.510152	-5.00132
Q8TBX8	-0.187921	11.3451	-1.82833	0.102862	0.510152	-5.00133
Q6P1J9	0.183421	13.1976	1.82711	0.103057	0.510419	-5.00306
Q13451	0.121174	14.2611	1.82679	0.103108	0.510419	-5.00352
A0A024RBC5	0.150124	13.6091	1.82629	0.103189	0.510419	-5.00423
Q12872	0.130108	10.9354	1.82572	0.103281	0.510419	-5.00505
Q9H3B0	-1.00634	8.35446	-1.8253	0.103349	0.510419	-5.00564
Q9P0I2	0.139723	11.8596	1.82426	0.103516	0.510819	-5.00712
P84157	-0.508126	10.5986	-1.82211	0.103862	0.511757	-5.01017
P51948	0.148396	10.5082	1.82201	0.10388	0.511757	-5.01032
B2R4A2	0.29218	12.45	1.82039	0.104142	0.512462	-5.01262
Q92947	0.117617	12.0936	1.82005	0.104197	0.512462	-5.0131
Q13287	0.16223	13.7624	1.81919	0.104337	0.512721	-5.01433
Q96JH7	0.114068	13.7121	1.81666	0.104749	0.513936	-5.01792
B7Z6C9	0.11247	12.1522	1.8166	0.104758	0.513936	-5.018
P52788	-0.101061	14.1397	-1.81531	0.10497	0.514295	-5.01984
A0A024R977	0.202268	10.1208	1.81382	0.105214	0.514295	-5.02196
Q9Y4E8	0.190258	14.5024	1.81335	0.10529	0.514295	-5.02262
Q7KZN9	-0.212015	10.3099	-1.81331	0.105297	0.514295	-5.02268
Q68DQ2	-0.143624	10.959	-1.81303	0.105342	0.514295	-5.02307
Q92537	-0.364349	7.3124	-1.81293	0.105358	0.514295	-5.02321
O95613	-0.285142	10.7426	-1.81242	0.105443	0.514295	-5.02394
Q9BZL1	0.161967	10.0743	1.81143	0.105605	0.514304	-5.02534
Q15054	0.155586	9.16725	1.81134	0.105619	0.514304	-5.02546
Q9UQ13	-0.214078	11.77	-1.81071	0.105724	0.51431	-5.02637
Q9Y2H6	0.244619	13.6081	1.81028	0.105795	0.51431	-5.02698
Q86TV6	-0.15199	10.2199	-1.80928	0.10596	0.514687	-5.0284
O95996	-0.250057	8.93888	-1.80866	0.106062	0.514758	-5.02927
Q8IUD2	-0.214834	12.4912	-1.80735	0.106278	0.515383	-5.03113
Q9BRT3	0.171175	9.87234	1.80657	0.106406	0.51558	-5.03223
Q9Y6K9	0.163155	12.3398	1.80515	0.106642	0.51603	-5.03424
Q16777	-1.06851	13.6725	-1.80475	0.106708	0.51603	-5.0348
Q9C0K1	-0.368427	11.0244	-1.80383	0.106861	0.51603	-5.03611
P15735	-0.129346	9.5439	-1.80363	0.106895	0.51603	-5.0364
Q9NZK5	0.817465	11.0582	1.80337	0.106937	0.51603	-5.03676
Q15283	-0.153067	12.3941	-1.80255	0.107074	0.51627	-5.03792
A0AV96	0.176935	12.6101	1.80039	0.107434	0.516565	-5.04098
A0A024R9J0	-0.263334	12.9795	-1.80015	0.107474	0.516565	-5.04131
O14974	-0.133354	14.0358	-1.7988	0.1077	0.516565	-5.04323
B2R4R0	-1.14412	15.093	-1.79877	0.107705	0.516565	-5.04327
Q5T440	-0.156072	10.8576	-1.79851	0.107748	0.516565	-5.04363
B4E321	-0.247058	9.96296	-1.79831	0.107783	0.516565	-5.04392
Q8NBX0	0.189381	11.9554	1.79762	0.107899	0.516565	-5.0449
A0A024R324	0.149981	14.3989	1.79755	0.107909	0.516565	-5.04499
Q86U44	-0.152059	11.1316	-1.79746	0.107925	0.516565	-5.04512
Q9UJ83	-0.505316	8.15997	-1.79647	0.108091	0.516648	-5.04652
P07814	-0.114896	15.3156	-1.79631	0.108117	0.516648	-5.04674
A0A024R897	-0.182216	11.7617	-1.7952	0.108305	0.517127	-5.04832
Q9H0D6	0.181335	13.8037	1.79459	0.108407	0.517193	-5.04917
Q96RF0	-0.240412	12.7171	-1.79306	0.108665	0.517661	-5.05133
A0A0S2Z3C9	0.209005	10.8035	1.79297	0.108681	0.517661	-5.05147
Q702N8	-0.578408	9.3777	-1.79231	0.108792	0.517771	-5.05239
A0A024R2T3	-0.147531	11.3149	-1.7908	0.109047	0.518101	-5.05453
Q6AI08	-0.295484	9.98661	-1.7904	0.109115	0.518101	-5.05509
Q7RTS9	0.145445	9.41989	1.78966	0.109242	0.518101	-5.05615
Q96NA2	0.269003	10.5601	1.78816	0.109496	0.518101	-5.05826
P27707	0.218214	12.0778	1.78759	0.109593	0.518101	-5.05906
A0A0S2Z3P9	-0.149753	11.6765	-1.78674	0.109737	0.518101	-5.06025
O43150	0.131069	10.6495	1.78654	0.109771	0.518101	-5.06053
Q68DK2	0.138697	13.3996	1.78615	0.109838	0.518101	-5.06109
Q6IAA8	0.19772	11.8103	1.78565	0.109923	0.518101	-5.06179
Q5ZPR3	-0.295844	9.85545	-1.78374	0.110249	0.518101	-5.06448
Q8NFZ5	-0.145781	10.5983	-1.78342	0.110305	0.518101	-5.06494
P60033	0.383239	10.8971	1.78337	0.110313	0.518101	-5.06501
P32418	-0.214222	10.2869	-1.78327	0.110331	0.518101	-5.06515
C6KYL4	0.40963	10.0336	1.78198	0.110552	0.518101	-5.06697
P51970	0.340454	9.9569	1.78178	0.110585	0.518101	-5.06724
Q9Y2L1	-0.19412	12.3955	-1.78168	0.110603	0.518101	-5.06739
P49748	-0.130598	14.3276	-1.78123	0.11068	0.518101	-5.06802
P08758	0.210594	16.0856	1.78104	0.110712	0.518101	-5.06828
Q12913	0.266403	13.3352	1.78084	0.110748	0.518101	-5.06858
Q9BTA9	0.146191	9.83239	1.78009	0.110876	0.518101	-5.06962
Q96IG2	0.182817	10.7126	1.77956	0.110967	0.518101	-5.07037
Q9H9Q2	-0.159596	11.2052	-1.7789	0.11108	0.518101	-5.0713
Q9Y2X3	-0.385772	13.0096	-1.77886	0.111088	0.518101	-5.07136
E9PCX7	-0.462186	7.90185	-1.77816	0.111209	0.518101	-5.07235
Q9H4L7	-0.181558	9.8784	-1.77756	0.111312	0.518101	-5.07319
Q9Y3A2	-0.179565	7.38838	-1.77741	0.111338	0.518101	-5.0734
Q5THJ4	-0.125339	10.2417	-1.7767	0.11146	0.518101	-5.07439
Q9H0G5	-0.177311	11.2712	-1.77661	0.111475	0.518101	-5.07452
Q5VW36	0.174659	9.24433	1.77572	0.11163	0.518101	-5.07577
Q04206	0.244236	12.8679	1.77537	0.111691	0.518101	-5.07627
O75367	-1.17134	13.488	-1.77509	0.111739	0.518101	-5.07666
Q9UHD2	0.17168	12.4235	1.77486	0.111779	0.518101	-5.07698
P42768	0.177086	13.2356	1.77307	0.112089	0.518101	-5.0795
Q9UKV5	0.222557	8.44167	1.77202	0.112272	0.518101	-5.08097
P61962	-0.131452	10.5544	-1.77117	0.112421	0.518101	-5.08217
Q96EK5	-0.129914	11.48	-1.77111	0.112431	0.518101	-5.08226
P82933	0.132898	12.0961	1.7699	0.112642	0.518101	-5.08396
Q96GS4	0.172693	11.1207	1.76976	0.112667	0.518101	-5.08415
Q8TEV9	0.120829	12.006	1.76948	0.112715	0.518101	-5.08454
P10124	0.388889	9.6915	1.76919	0.112766	0.518101	-5.08495
Q9NP66	-0.361048	8.5427	-1.76916	0.112772	0.518101	-5.08499
Q8WUA7	0.14133	11.6699	1.76822	0.112936	0.518101	-5.08631
Q96T23	-0.529369	12.48	-1.76812	0.112953	0.518101	-5.08645
P42224	0.259463	15.3591	1.76773	0.113021	0.518101	-5.08699
Q14197	0.146919	10.7465	1.76722	0.113111	0.518101	-5.08772
Q9UHD9	0.156198	11.657	1.76718	0.113118	0.518101	-5.08777
Q96AT9	0.159933	10.4868	1.76697	0.113155	0.518101	-5.08807
Q2TB10	-0.464797	9.80634	-1.7666	0.11322	0.518101	-5.08859
A0A0S2Z381	0.529688	12.775	1.76598	0.113328	0.518101	-5.08945
P60903	-0.454401	11.6053	-1.76451	0.113587	0.518101	-5.09152
Q99643	0.434876	11.6568	1.76428	0.113626	0.518101	-5.09183
A8K0B6	0.257698	14.9216	1.76389	0.113695	0.518101	-5.09238
Q9Y279	0.272272	9.68434	1.76349	0.113767	0.518101	-5.09295
O75410	0.170782	13.0951	1.76318	0.113821	0.518101	-5.09338
Q9Y237	-0.311165	11.9516	-1.76311	0.113834	0.518101	-5.09348
Q53XM7	-0.109936	12.9547	-1.76218	0.113997	0.518101	-5.09478
Q5T1Z8	0.163496	10.4756	1.76204	0.114023	0.518101	-5.09498
Q2NL98	-0.181289	7.77893	-1.76149	0.114118	0.518101	-5.09574
Q8WXV6	-0.363515	6.97234	-1.76143	0.114129	0.518101	-5.09583
Q13423	0.344649	14.413	1.7606	0.114277	0.518101	-5.097
Q96FZ2	0.103892	10.0621	1.76046	0.114302	0.518101	-5.09719
P49848	-0.109737	11.1158	-1.76039	0.114313	0.518101	-5.09728
A1L188	-0.150932	9.05754	-1.75982	0.114414	0.518161	-5.09808
E9PN81	0.134688	9.45198	1.75881	0.114593	0.518204	-5.0995
Q15648	0.106791	9.62094	1.75811	0.114718	0.518204	-5.10048
Q53TN4	0.327048	9.85503	1.75805	0.114728	0.518204	-5.10056
Q6P3S1	-0.282639	8.05965	-1.75779	0.114775	0.518204	-5.10093
A0A024R6A0	-0.161664	9.32768	-1.75693	0.114928	0.518496	-5.10214
Q5JQI0	0.250943	10.0147	1.75381	0.115485	0.520408	-5.1065
P68431	-1.0395	14.8633	-1.75356	0.115529	0.520408	-5.10685
Q8NDH3	0.150963	11.333	1.75255	0.115709	0.520608	-5.10826
O75381	0.126422	11.5766	1.75233	0.11575	0.520608	-5.10857
B4E0X8	0.144515	13.9314	1.75082	0.11602	0.520778	-5.11068
Q99807	-0.243095	11.136	-1.75066	0.116048	0.520778	-5.1109
O14727	0.140187	13.5654	1.75051	0.116074	0.520778	-5.11111
Q9Y6B6	0.120723	10.5652	1.74991	0.116184	0.520778	-5.11196
Q7Z7F0	0.172155	9.72005	1.74965	0.116229	0.520778	-5.11231
Q9UKK9	0.229453	12.8409	1.74885	0.116374	0.520979	-5.11344
P14406	0.398056	11.6556	1.74842	0.116451	0.520979	-5.11403
A0A024R5K1	0.165696	13.6745	1.74609	0.116872	0.522048	-5.11729
A0A024R2U6	0.122205	11.3863	1.74567	0.116947	0.522048	-5.11787
P55160	0.179358	14.3376	1.74562	0.116956	0.522048	-5.11794
O43516	0.178521	12.6771	1.74481	0.117103	0.522077	-5.11908
Q6ZT12	-0.254292	7.13992	-1.74433	0.11719	0.522077	-5.11974
Q9UEU0	0.154157	11.6937	1.74392	0.117263	0.522077	-5.1203
O96017	0.135212	9.33757	1.74363	0.117317	0.522077	-5.12072
A8KA33	0.248058	12.66	1.74295	0.11744	0.522148	-5.12167
A0A0S2Z4Z0	0.117435	13.3744	1.74256	0.11751	0.522148	-5.1222
P60520	-0.234383	9.5779	-1.74148	0.117706	0.522626	-5.12371
Q8NBW4	0.229423	8.96448	1.73977	0.118018	0.523017	-5.1261
H7C2K6	0.373368	8.88138	1.73865	0.118223	0.523017	-5.12766
Q8IUI8	0.140746	11.0624	1.73843	0.118264	0.523017	-5.12797
Q8IUC6	0.390089	7.5605	1.73833	0.118282	0.523017	-5.12811
P14317	0.208695	14.5917	1.7375	0.118433	0.523017	-5.12926
A0A024R9G3	0.23805	10.7086	1.73691	0.118541	0.523017	-5.13008
P82675	0.178111	12.1292	1.7361	0.118689	0.523017	-5.13121
Q13371	0.11744	9.22632	1.73597	0.118712	0.523017	-5.13138
K7WVJ5	0.234474	12.2965	1.73555	0.11879	0.523017	-5.13198
Q8NC56	-0.107606	12.6729	-1.73517	0.11886	0.523017	-5.1325
P14384	-0.268456	12.5681	-1.73504	0.118884	0.523017	-5.13269
Q02556	0.396328	10.2981	1.73477	0.118933	0.523017	-5.13306
O95644	-0.123518	11.0433	-1.73444	0.118994	0.523017	-5.13352
O14548	0.361817	11.006	1.73412	0.119052	0.523017	-5.13396
Q9H1B7	0.13665	12.1617	1.7337	0.119131	0.523017	-5.13455
P30533	0.14066	13.124	1.73324	0.119215	0.523017	-5.13519
Q6P4A8	0.317499	11.9887	1.73124	0.119584	0.523963	-5.13797
Q96KG9	-0.140886	12.4652	-1.7311	0.119608	0.523963	-5.13816
P0C0S5	-1.57233	12.0093	-1.72944	0.119915	0.524264	-5.14046
P49711	-0.223053	12.2752	-1.72915	0.11997	0.524264	-5.14087
Q93034	-0.125999	13.4991	-1.72877	0.12004	0.524264	-5.1414
O95140	0.1465	12.1707	1.7283	0.120126	0.524264	-5.14205
Q13825	-0.140958	10.8737	-1.72751	0.120273	0.524264	-5.14315
Q96JJ3	0.109804	13.8132	1.72741	0.120292	0.524264	-5.14329
O60934	0.12921	13.0926	1.72737	0.120299	0.524264	-5.14335
Q96CX2	-0.163676	14.0311	-1.72672	0.12042	0.524401	-5.14425
O75530	0.165739	10.5062	1.72531	0.120681	0.524925	-5.1462
P56378	0.190901	9.63178	1.72492	0.120755	0.524925	-5.14675
P62070	-0.375917	9.92506	-1.72464	0.120808	0.524925	-5.14714
P52209	0.184509	14.9674	1.72316	0.121083	0.525396	-5.14919
Q68DA7	0.123019	11.0677	1.72282	0.121147	0.525396	-5.14966
A0A140VJZ4	0.124359	11.0677	1.72262	0.121184	0.525396	-5.14993
P15036	-0.987477	10.2234	-1.72076	0.121532	0.526165	-5.15252
A0A0B4J2F0	0.269817	9.95251	1.72012	0.121651	0.526165	-5.1534
B4DXL9	0.259775	7.92097	1.71967	0.121737	0.526165	-5.15403
Q9UL18	-0.116533	12.6	-1.71958	0.121754	0.526165	-5.15416
Q7Z7A4	-0.108671	11.7726	-1.7187	0.121918	0.526165	-5.15537
H7C1U3	-0.150038	9.65421	-1.71803	0.122044	0.526165	-5.1563
O96007	-0.220604	9.5316	-1.71729	0.122184	0.526165	-5.15733
Q9Y692	-0.199647	10.6256	-1.71703	0.122232	0.526165	-5.15768
E5KT65	-0.217596	11.4192	-1.7166	0.122314	0.526165	-5.15828
O60499	-0.218191	10.7599	-1.71638	0.122356	0.526165	-5.15859
Q9BPW9	0.557591	7.75428	1.7158	0.122464	0.526165	-5.15939
Q13671	0.274845	8.37414	1.71559	0.122503	0.526165	-5.15967
Q9H7L9	-0.288782	7.60558	-1.7155	0.122522	0.526165	-5.15981
A0A024RAY1	-0.15115	10.4091	-1.71486	0.122643	0.526301	-5.16069
Q9H061	0.194452	11.3041	1.71422	0.122763	0.526435	-5.16158
P62826	-0.101775	13.1056	-1.71343	0.122913	0.526693	-5.16267
A0A024R882	0.203932	13.9292	1.71147	0.123283	0.527539	-5.16537
Q9Y4W6	-0.125784	14.3358	-1.71144	0.123289	0.527539	-5.16542
Q14534	0.191007	11.4307	1.71092	0.123388	0.527576	-5.16613
Q5VV17	-0.25468	10.442	-1.71042	0.123484	0.527605	-5.16683
Q7Z6L1	-0.153674	9.99481	-1.70971	0.123619	0.527798	-5.16781
Q5T2E6	0.207488	12.3611	1.70783	0.123976	0.528506	-5.17041
Q5SW79	-0.139105	14.6528	-1.70767	0.124008	0.528506	-5.17064
Q03518	0.339349	13.6596	1.70683	0.124167	0.528506	-5.17178
Q59G96	-0.242293	10.4979	-1.70676	0.124181	0.528506	-5.17188
Q9Y2G8	0.118706	11.0845	1.70605	0.124317	0.528506	-5.17286
Q96PZ0	0.181569	9.93006	1.70602	0.124323	0.528506	-5.17291
L0R6Q1	-0.183703	12.4524	-1.70538	0.124445	0.52851	-5.17379
Q16513	0.145986	12.0438	1.70508	0.124503	0.52851	-5.17421
O14841	0.141896	12.6799	1.70351	0.124804	0.529407	-5.17637
Q9P287	-0.169315	10.3211	-1.7025	0.124997	0.529844	-5.17776
D3U434	1.22461	6.93924	1.70194	0.125105	0.52992	-5.17853
O95822	-0.124692	10.7846	-1.69979	0.125519	0.531293	-5.1815
V9HWG4	-0.121818	12.4978	-1.69805	0.125857	0.532059	-5.1839
Q5J8M3	0.153867	10.3517	1.69755	0.125953	0.532059	-5.18459
Q8IY33	0.287948	7.68116	1.6972	0.12602	0.532059	-5.18507
P19387	-0.348322	11.351	-1.6967	0.126118	0.532059	-5.18576
P62750	-0.240399	13.6575	-1.6963	0.126195	0.532059	-5.18631
A0A0S2Z4Z8	-0.373337	13.4176	-1.69434	0.126577	0.532059	-5.18901
Q53GT4	-1.20502	6.13388	-1.69422	0.1266	0.532059	-5.18918
Q8TEB1	0.119186	9.75919	1.69386	0.126669	0.532059	-5.18966
A4D0R1	-0.219567	11.9901	-1.69312	0.126812	0.532059	-5.19068
Q9HCE1	0.352416	11.703	1.6928	0.126875	0.532059	-5.19112
C9JTK4	-0.524414	8.36732	-1.69251	0.126932	0.532059	-5.19152
P12314	0.176898	11.9144	1.69238	0.126958	0.532059	-5.1917
O95427	0.323169	8.40082	1.69184	0.127063	0.532059	-5.19245
Q96PU4	-0.164932	10.7021	-1.6912	0.127188	0.532059	-5.19333
Q92844	0.121465	12.2179	1.69115	0.127197	0.532059	-5.19339
Q9BXP2	0.188703	11.353	1.69045	0.127334	0.532059	-5.19435
Q9H204	-0.135504	9.77332	-1.6904	0.127344	0.532059	-5.19442
Q01650	-0.415147	10.7329	-1.69012	0.1274	0.532059	-5.19481
Q0VD83	-0.330569	12.4658	-1.69003	0.127416	0.532059	-5.19493
O94913	0.144167	11.7229	1.68923	0.127574	0.532325	-5.19604
Q96CP2	0.214975	8.9336	1.68858	0.1277	0.532325	-5.19692
Q5TDH0	0.207602	12.2233	1.68833	0.127751	0.532325	-5.19728
A0A024R2X2	-0.210571	10.6131	-1.68704	0.128003	0.532693	-5.19904
P51665	-0.198029	12.4473	-1.68695	0.12802	0.532693	-5.19916
Q9UQE7	-0.179304	14.5414	-1.68613	0.128181	0.532987	-5.20028
P09668	0.522482	12.0779	1.68374	0.128653	0.534573	-5.20357
Q9UPN4	-0.236995	7.47236	-1.68287	0.128825	0.53478	-5.20477
Q5VWC8	0.259906	10.0292	1.68222	0.128954	0.53478	-5.20566
P08574	0.397168	11.3291	1.68188	0.129022	0.53478	-5.20613
P41226	0.15596	13.732	1.68155	0.129085	0.53478	-5.20657
Q6ZMK1	0.531144	8.94994	1.68036	0.129321	0.53478	-5.2082
Q4L180	-0.31156	10.7368	-1.68023	0.129347	0.53478	-5.20838
Q9HB66	0.372448	10.2023	1.68021	0.129353	0.53478	-5.20842
P15498	-0.10172	14.4372	-1.67911	0.129571	0.53478	-5.20992
B4E2L8	0.261778	13.1839	1.67894	0.129605	0.53478	-5.21016
P23025	0.316789	8.05621	1.67891	0.129611	0.53478	-5.2102
O60547	0.117467	11.4557	1.67758	0.129875	0.535147	-5.21202
Q96C01	0.124498	11.8188	1.67755	0.129881	0.535147	-5.21206
Q13595	-0.36561	11.4837	-1.67643	0.130103	0.535686	-5.21358
A0A075B749	0.22742	13.7559	1.67513	0.130364	0.536386	-5.21537
Q6WKZ4	-0.113378	12.06	-1.67422	0.130546	0.536675	-5.21662
A0A024RDY0	-0.16371	14.0273	-1.67387	0.130616	0.536675	-5.2171
P50238	-0.588938	9.93133	-1.67161	0.131069	0.537766	-5.22018
Q8NF64	0.133499	7.70388	1.67142	0.131106	0.537766	-5.22044
P01903	0.682166	13.1971	1.67062	0.131267	0.537766	-5.22153
P31937	-0.256226	12.8554	-1.67014	0.131365	0.537766	-5.2222
P84243	-0.944398	10.5822	-1.66949	0.131494	0.537766	-5.22307
P24390	0.271745	10.2257	1.66898	0.131598	0.537766	-5.22378
Q9ULT8	-0.104899	13.347	-1.66896	0.131603	0.537766	-5.22381
Q14997	0.0963988	11.1909	1.66876	0.131643	0.537766	-5.22408
A0A024RAS5	0.103481	14.0219	1.66835	0.131725	0.537766	-5.22464
A0A0S2Z583	0.154458	12.1952	1.668	0.131795	0.537766	-5.22511
Q13586	0.133076	12.5065	1.66744	0.131909	0.537859	-5.22588
Q8IUH5	0.252662	10.2059	1.66684	0.13203	0.537981	-5.2267
Q15046	0.150737	13.8471	1.66601	0.132198	0.537991	-5.22783
Q9UHV9	-0.100842	12.3391	-1.66592	0.132215	0.537991	-5.22795
Q9NVV4	0.192574	11.0536	1.6654	0.132322	0.538054	-5.22867
Q9ULR0	-0.198524	11.2834	-1.66473	0.132457	0.538233	-5.22958
Q6MZS5	-0.549093	8.01978	-1.6639	0.132626	0.538548	-5.23072
Q96T58	-0.17343	11.5393	-1.66344	0.132718	0.538552	-5.23134
P11215	-0.164063	13.6037	-1.66246	0.132918	0.538928	-5.23268
Q13542	-0.511956	6.76032	-1.66209	0.132994	0.538928	-5.23318
P00488	0.132317	18.0034	1.66059	0.133299	0.539178	-5.23522
Q5U0I6	0.133778	14.8196	1.66012	0.133395	0.539178	-5.23586
Q53Y06	0.14056	14.3171	1.65961	0.133498	0.539178	-5.23655
Q8N3C0	0.123985	12.0559	1.65961	0.1335	0.539178	-5.23656
A0A024R7E0	-0.178378	8.88479	-1.6588	0.133664	0.539178	-5.23766
Q07352	-0.14113	10.013	-1.65841	0.133745	0.539178	-5.2382
Q5VSL9	0.10781	11.1854	1.65832	0.133763	0.539178	-5.23832
Q96T60	-0.112801	12.4188	-1.6582	0.133788	0.539178	-5.23848
Q9P2K8	0.182068	8.84762	1.65766	0.133898	0.539253	-5.23921
A4D1U3	-0.140407	12.5001	-1.65594	0.13425	0.539989	-5.24155
Q6ULP2	0.124213	11.2999	1.65509	0.134425	0.539989	-5.24271
Q9BTT0	0.184727	12.6151	1.6543	0.134589	0.539989	-5.24379
Q14728	0.212758	10.1765	1.65377	0.134696	0.539989	-5.2445
O43314	0.168774	13.0182	1.65341	0.134771	0.539989	-5.245
Q7RTV0	-0.248441	11.7819	-1.65329	0.134796	0.539989	-5.24516
O00567	-0.356591	13.4985	-1.65293	0.13487	0.539989	-5.24565
Q86W42	0.152046	11.7787	1.65268	0.134923	0.539989	-5.246
Q8TDD1	0.176456	8.49573	1.65172	0.13512	0.539989	-5.2473
A0A024RE01	0.182777	7.59608	1.65156	0.135153	0.539989	-5.24752
A0A140VJD0	-0.335796	10.0934	-1.6515	0.135165	0.539989	-5.24759
A0A384MR33	-0.16997	14.7088	-1.65143	0.135181	0.539989	-5.24769
O14618	0.173038	11.2252	1.65059	0.135354	0.540012	-5.24884
O60220	0.138507	10.0502	1.65013	0.135448	0.540012	-5.24945
Q9Y6E2	-0.174329	10.3006	-1.64931	0.135617	0.540012	-5.25056
Q9NPB8	-0.166131	10.1555	-1.64915	0.135652	0.540012	-5.25079
Q12802	-0.0972777	13.5841	-1.6483	0.135829	0.540012	-5.25195
Q9NTK5	-0.116721	13.4752	-1.64816	0.135857	0.540012	-5.25213
A0A024R274	0.123406	11.1534	1.64813	0.135862	0.540012	-5.25217
Q7L3T8	-0.132433	10.788	-1.64694	0.136109	0.540012	-5.25378
Q8WWM7	0.112579	13.5836	1.64693	0.136112	0.540012	-5.2538
A0A5F9YFS9	0.133768	11.1681	1.64672	0.136155	0.540012	-5.25408
Q9NVC3	-0.169338	10.0267	-1.64654	0.136194	0.540012	-5.25434
A0A024R8X1	-0.250292	9.06847	-1.6461	0.136286	0.540012	-5.25493
Q8IUW5	-0.281007	10.8991	-1.64444	0.136632	0.540321	-5.25718
P82094	-0.0996838	12.9212	-1.64414	0.136693	0.540321	-5.25758
Q12792	-0.370911	13.0762	-1.64398	0.136727	0.540321	-5.2578
Q92622	0.27713	10.6128	1.64396	0.136731	0.540321	-5.25783
Q9ULH0	0.209804	10.0544	1.64207	0.137125	0.541278	-5.26038
A0A0S2Z3L2	0.281452	14.7382	1.64192	0.137158	0.541278	-5.26059
P55036	0.144956	8.88403	1.64071	0.137411	0.541278	-5.26223
P11171	0.18839	10.8174	1.64067	0.13742	0.541278	-5.26229
P37268	0.218611	11.7473	1.64061	0.137433	0.541278	-5.26237
Q8IU85	0.164083	11.0447	1.63841	0.137894	0.54238	-5.26535
Q13190	0.169095	11.3397	1.6384	0.137896	0.54238	-5.26536
O14925	0.229726	10.3082	1.63693	0.138205	0.543232	-5.26734
Q12830	-0.164115	9.71716	-1.63601	0.138399	0.543572	-5.26859
Q9H4M9	-0.201154	14.7338	-1.63565	0.138476	0.543572	-5.26908
P28676	0.306668	12.6331	1.63377	0.138874	0.544663	-5.27162
P30048	-0.163911	12.7976	-1.63139	0.139379	0.544663	-5.27484
P56182	-0.271049	10.6363	-1.63107	0.139447	0.544663	-5.27528
Q9UGU5	-0.17798	8.31977	-1.63088	0.139487	0.544663	-5.27553
Q99747	-0.0945523	12.9243	-1.63032	0.139605	0.544663	-5.27628
Q9H1D9	-0.140421	8.14365	-1.6303	0.139609	0.544663	-5.27631
O75400	0.133071	13.7507	1.63021	0.139629	0.544663	-5.27643
Q7Z569	-0.122888	10.8983	-1.63015	0.139642	0.544663	-5.27652
Q9H993	-0.146232	13.3128	-1.62924	0.139836	0.544663	-5.27774
P40763	0.183159	13.8253	1.62861	0.13997	0.544663	-5.27859
Q9HAV0	0.107939	13.7336	1.62859	0.139975	0.544663	-5.27862
Q9Y6H1	0.193177	8.69595	1.62789	0.140123	0.544663	-5.27956
Q15418	0.118261	12.6079	1.62686	0.140343	0.544663	-5.28095
Q96K21	0.178065	10.8998	1.62647	0.140427	0.544663	-5.28147
Q2LD37	-0.177866	8.61799	-1.62633	0.140456	0.544663	-5.28166
P07333	0.229794	9.28325	1.62633	0.140458	0.544663	-5.28167
A0A140VK65	0.118147	14.3049	1.6262	0.140485	0.544663	-5.28184
Q9NR46	-0.172382	12.3564	-1.62607	0.140514	0.544663	-5.28202
A0A024RBB7	-0.113056	12.6456	-1.62515	0.14071	0.544663	-5.28326
P53990	0.116767	13.1188	1.625	0.140743	0.544663	-5.28346
A0A024R9G4	0.123179	13.8322	1.62449	0.140852	0.544663	-5.28415
Q96J88	0.435123	13.6228	1.62374	0.141013	0.544663	-5.28516
A0A024R006	0.157401	10.0807	1.62312	0.141145	0.544663	-5.28599
Q9Y572	0.133912	12.2418	1.62274	0.141226	0.544663	-5.2865
A0A024QZP6	-0.736512	12.1895	-1.62226	0.14133	0.544663	-5.28715
O75886	-0.102154	13.0478	-1.62165	0.141461	0.544663	-5.28797
O95365	0.124618	10.0656	1.62127	0.141543	0.544663	-5.28848
P62879	0.167269	12.004	1.62062	0.141683	0.544663	-5.28936
A8K5J1	-0.122265	12.4301	-1.61959	0.141907	0.544663	-5.29075
P98082	0.182068	14.8307	1.61924	0.141982	0.544663	-5.29122
P42684	-0.230224	7.30831	-1.61875	0.142087	0.544663	-5.29187
Q9UIQ6	0.156702	12.4186	1.61836	0.142172	0.544663	-5.2924
P10644	-0.182605	13.1064	-1.61834	0.142176	0.544663	-5.29242
Q9BZE1	0.158414	11.3082	1.61717	0.142429	0.544663	-5.294
A0A499FI48	-0.311481	8.58844	-1.61701	0.142465	0.544663	-5.29422
B3KMX1	-0.337417	8.51895	-1.61695	0.142476	0.544663	-5.29429
P31941	1.06733	11.9787	1.61617	0.142647	0.544663	-5.29535
A8MXP9	-0.13382	14.5754	-1.61611	0.142659	0.544663	-5.29542
P27487	-0.426781	14.3267	-1.61456	0.142995	0.544663	-5.2975
A0A024R7N2	0.143062	14.3155	1.61319	0.143295	0.544663	-5.29935
Q9NV31	-0.21783	9.06648	-1.6128	0.143379	0.544663	-5.29987
Q7L576	0.127579	14.8734	1.61275	0.143389	0.544663	-5.29993
P07686	0.24657	14.4076	1.61219	0.143511	0.544663	-5.30068
Q9UHC7	-0.212039	9.3626	-1.61189	0.143577	0.544663	-5.30109
P17655	-0.249785	12.7459	-1.61154	0.143653	0.544663	-5.30156
P11234	0.120009	13.1224	1.61148	0.143666	0.544663	-5.30164
A0A024R2M6	0.150002	13.2103	1.61141	0.143683	0.544663	-5.30174
Q9BVG4	0.127372	12.4818	1.61139	0.143687	0.544663	-5.30177
Q6P1L8	-1.86393	10.3798	-1.61049	0.143884	0.544663	-5.30298
P62273	0.152027	9.82139	1.61043	0.143897	0.544663	-5.30306
P62906	0.114092	13.6112	1.61022	0.143943	0.544663	-5.30334
C9J2R5	-0.314208	10.493	-1.60983	0.144028	0.544663	-5.30386
A0A140VJQ4	-0.157847	11.2745	-1.60967	0.144062	0.544663	-5.30407
Q9Y3I1	0.193706	10.9668	1.60912	0.144183	0.544663	-5.30481
Q71U36	0.101323	12.0213	1.6077	0.144495	0.544663	-5.30671
Q96EK9	-0.115962	8.12354	-1.60754	0.14453	0.544663	-5.30693
Q8IWV8	0.113196	10.528	1.6064	0.14478	0.544663	-5.30845
Q03113	-0.178444	10.5409	-1.60621	0.144821	0.544663	-5.30871
Q9BX69	-0.128862	10.7997	-1.60577	0.144919	0.544663	-5.3093
Q14289	0.267663	13.4429	1.60533	0.145015	0.544663	-5.30988
Q8IVH4	-0.136964	11.4426	-1.60416	0.145273	0.544663	-5.31145
Q8TDW0	-0.14886	11.5566	-1.60366	0.145384	0.544663	-5.31212
Q86YT6	-0.158271	10.6729	-1.6035	0.145421	0.544663	-5.31235
O95169	-0.169269	11.2052	-1.60308	0.145513	0.544663	-5.3129
Q9H5X1	0.228093	9.55716	1.60305	0.14552	0.544663	-5.31295
P09104	-0.285033	9.70272	-1.60281	0.145572	0.544663	-5.31327
P21397	-0.618139	11.4353	-1.6028	0.145573	0.544663	-5.31327
Q9H792	-0.255163	11.6228	-1.60225	0.145696	0.544663	-5.31401
P51991	-0.410543	14.0944	-1.60193	0.145767	0.544663	-5.31444
A0A090N8Z4	0.291346	11.3861	1.60191	0.145771	0.544663	-5.31447
Q96FN4	0.157647	11.9054	1.60189	0.145776	0.544663	-5.3145
Q9UBT2	-0.103539	13.9622	-1.60188	0.145778	0.544663	-5.31451
P45973	-0.320052	11.6514	-1.60184	0.145786	0.544663	-5.31456
Q99759	0.260234	8.18141	1.60157	0.145847	0.544663	-5.31493
Q86XP3	0.12667	13.2344	1.60143	0.145877	0.544663	-5.31511
Q6NUQ1	0.116896	10.9992	1.60142	0.145879	0.544663	-5.31512
Q9Y4C2	0.121768	10.663	1.60089	0.145998	0.544663	-5.31584
Q8IZH2	0.158601	13.9895	1.60066	0.146048	0.544663	-5.31614
P0CAP2	-0.184502	10.7244	-1.60062	0.146057	0.544663	-5.31619
P38606	0.142397	14.8768	1.59946	0.146315	0.544677	-5.31775
Q8N1I0	0.169313	14.876	1.59915	0.146383	0.544677	-5.31816
Q8WY22	0.311037	10.742	1.59914	0.146386	0.544677	-5.31818
Q96G25	0.387206	8.18272	1.59894	0.14643	0.544677	-5.31845
P62487	-0.473137	11.0126	-1.59814	0.146608	0.544691	-5.31951
Q9NUQ2	0.35731	7.83473	1.59809	0.146619	0.544691	-5.31958
Q5TEJ8	0.171451	13.2808	1.59746	0.146759	0.544868	-5.32042
Q9UNF1	-0.147788	12.7061	-1.59682	0.146901	0.545052	-5.32127
Q5T7V8	-0.126164	10.8288	-1.59627	0.147025	0.545166	-5.32201
A0A024R8U8	-0.126549	9.50667	-1.5958	0.147128	0.545207	-5.32263
Q9Y673	0.131571	12.2985	1.59479	0.147355	0.545652	-5.32399
P20936	0.102185	12.6036	1.59444	0.147433	0.545652	-5.32446
Q3ZCR3	-0.41704	9.71546	-1.5939	0.147553	0.545752	-5.32517
A0A024R4N0	-0.193937	8.54592	-1.59342	0.147661	0.545808	-5.32581
Q8NEL9	0.261302	6.09891	1.5927	0.147823	0.545916	-5.32678
A0A140VK53	0.0990689	13.4212	1.59216	0.147942	0.545916	-5.32749
A0A0K0K1L8	0.122627	14.465	1.59197	0.147984	0.545916	-5.32774
Q9BYM8	0.165354	11.3894	1.59147	0.148098	0.545916	-5.32842
Q9UK61	0.129533	10.0433	1.58929	0.148588	0.545916	-5.33132
Q05823	-0.152977	11.3102	-1.58923	0.148602	0.545916	-5.3314
B4DY08	-0.507289	14.6096	-1.58881	0.148695	0.545916	-5.33195
Q8NBF2	-0.130798	12.5986	-1.58869	0.148723	0.545916	-5.33212
Q9BY77	0.135882	12.6111	1.5886	0.148743	0.545916	-5.33224
Q8TEA8	-0.125929	11.3775	-1.58859	0.148744	0.545916	-5.33224
Q53FA7	0.280907	11.3707	1.5884	0.148789	0.545916	-5.33251
W5ZR30	-0.213637	9.48223	-1.58804	0.148869	0.545916	-5.33298
P21127	0.231948	11.6905	1.58755	0.14898	0.545916	-5.33363
Q6UWU4	0.225628	9.81208	1.58752	0.148987	0.545916	-5.33368
Q14914	-2.56511	9.28852	-1.5862	0.149284	0.546516	-5.33543
A0A087WYV9	0.0998356	10.9448	1.58597	0.149336	0.546516	-5.33574
Q6FGV9	-0.104774	10.842	-1.58533	0.149481	0.546654	-5.33658
O94830	-0.138802	8.54947	-1.58499	0.14956	0.546654	-5.33705
Q9H974	0.154437	10.5446	1.58415	0.149749	0.547007	-5.33816
Q9UJ41	-0.152255	13.1547	-1.58341	0.149917	0.547279	-5.33914
A0A024R5X7	0.128203	12.0992	1.58271	0.150075	0.547311	-5.34007
Q9BSD7	-0.145988	10.6866	-1.58239	0.150148	0.547311	-5.3405
Q13228	-0.386365	13.3759	-1.58207	0.150222	0.547311	-5.34093
Q9Y3D9	0.19243	11.935	1.58149	0.150354	0.547311	-5.3417
A0A0C4DGB5	1.60433	9.87396	1.58133	0.15039	0.547311	-5.34191
Q3YEC7	0.158257	12.8021	1.58006	0.150678	0.547505	-5.34359
A0A024QYY3	0.096547	12.431	1.58003	0.150687	0.547505	-5.34364
Q9NQ48	-0.223241	11.121	-1.57987	0.150722	0.547505	-5.34385
P31930	0.330512	13.0213	1.57827	0.151088	0.548496	-5.34597
Q9NY61	-0.253532	10.0399	-1.57748	0.151269	0.548816	-5.34703
A0A024R870	0.135467	12.5094	1.57675	0.151436	0.549062	-5.348
Q9Y2R5	0.123186	10.3779	1.57637	0.151523	0.549062	-5.3485
Q9HBI1	-0.300855	11.1019	-1.57532	0.151763	0.549593	-5.34989
A0A024QZI2	0.285048	11.8447	1.57438	0.15198	0.549891	-5.35114
P27361	0.116498	12.4455	1.57415	0.152032	0.549891	-5.35144
Q96CS7	0.0987563	10.2522	1.57263	0.152381	0.550815	-5.35345
Q9HAS0	-0.10787	7.47497	-1.57168	0.152601	0.551274	-5.35472
O15438	0.198304	10.011	1.57079	0.152805	0.551551	-5.35589
Q13469	0.157355	12.3149	1.57023	0.152935	0.551551	-5.35663
P37108	-0.108918	11.4967	-1.5701	0.152966	0.551551	-5.35681
Q96GK7	-0.115298	11.024	-1.56972	0.153053	0.551551	-5.3573
P62312	-0.1254	11.4252	-1.56883	0.153259	0.551829	-5.35849
Q5TZP7	-0.108728	13.9218	-1.56765	0.153532	0.551829	-5.36004
A0A140VJP2	0.115109	13.3493	1.56765	0.153533	0.551829	-5.36005
P55789	-0.117584	10.934	-1.56706	0.15367	0.551829	-5.36083
P17275	-0.196098	11.4723	-1.5667	0.153753	0.551829	-5.3613
P02649	0.328038	11.8561	1.56544	0.154046	0.551829	-5.36297
Q9BU02	0.131353	9.73245	1.56539	0.154058	0.551829	-5.36304
Q9UM00	0.189011	10.5714	1.56533	0.154072	0.551829	-5.36312
P09917	0.217455	14.081	1.56532	0.154074	0.551829	-5.36313
O00400	0.294204	11.194	1.56489	0.154174	0.551829	-5.3637
V9HWI5	0.189147	16.0903	1.56451	0.154261	0.551829	-5.36419
Q8TDY2	-0.159432	11.2265	-1.56437	0.154294	0.551829	-5.36438
Q8TF68	-0.455331	8.60026	-1.56381	0.154425	0.551829	-5.36512
Q3B7J2	-0.146763	10.4388	-1.56342	0.154516	0.551829	-5.36563
Q4ADV7	-0.205368	9.0981	-1.56333	0.154538	0.551829	-5.36576
Q8N5B7	-0.174307	9.76938	-1.56294	0.154628	0.551829	-5.36627
O75414	0.134426	9.34926	1.5624	0.154754	0.551843	-5.36698
A0A0S2Z3N3	0.272704	7.02517	1.56212	0.15482	0.551843	-5.36735
Q9P0J0	0.386501	12.0257	1.56171	0.154914	0.551848	-5.36789
Q8N4Z0	0.1595	10.2121	1.56109	0.15506	0.551975	-5.36871
A0A0A0MRM9	-0.262566	12.8576	-1.56076	0.155138	0.551975	-5.36915
Q8WZA9	-0.148822	11.8701	-1.5602	0.155269	0.551999	-5.36989
Q8IVM0	0.243307	13.0401	1.55959	0.155411	0.551999	-5.37069
Q8IWA4	0.192653	11.847	1.55953	0.155425	0.551999	-5.37077
Q6P1N0	0.158321	12.7234	1.55786	0.155818	0.552805	-5.37297
Q8ND24	-0.1249	11.571	-1.55777	0.15584	0.552805	-5.3731
Q9NVH0	-0.14631	10.6019	-1.55607	0.15624	0.55282	-5.37534
Q9P265	0.14811	13.9337	1.55579	0.156305	0.55282	-5.3757
Q8TDQ0	0.514363	9.92077	1.5549	0.156515	0.55282	-5.37688
Q8TF65	0.147684	12.5016	1.55485	0.156527	0.55282	-5.37694
O75691	0.235184	7.38086	1.55471	0.15656	0.55282	-5.37713
Q0VDF9	-0.103499	11.8128	-1.55452	0.156603	0.55282	-5.37737
Q8IUZ5	0.136884	9.97842	1.55418	0.156684	0.55282	-5.37782
Q15819	0.181092	10.696	1.55373	0.156791	0.55282	-5.37841
P14207	0.211578	12.6371	1.55328	0.156897	0.55282	-5.37901
Q9UKG1	0.0954591	13.3237	1.55273	0.157027	0.55282	-5.37973
B3KPZ0	-0.333601	7.34258	-1.55254	0.157073	0.55282	-5.37998
Q15363	0.192725	13.4004	1.55244	0.157096	0.55282	-5.38011
Q9UKJ3	0.112663	12.2627	1.55206	0.157185	0.55282	-5.38061
Q9UBI9	-0.1611	7.34064	-1.55203	0.157193	0.55282	-5.38065
Q9BT09	0.109879	12.8012	1.55087	0.157469	0.55282	-5.38218
P23434	-0.294004	9.84258	-1.55047	0.157563	0.55282	-5.3827
Q8N5N7	0.214588	8.64521	1.54886	0.157946	0.55282	-5.38482
Q92759	0.155544	6.74489	1.54851	0.158028	0.55282	-5.38527
Q96BQ5	-0.344994	8.54126	-1.54839	0.158059	0.55282	-5.38544
P52630	0.418157	13.1115	1.54829	0.15808	0.55282	-5.38556
Q8N1S5	0.132239	9.47314	1.54814	0.158117	0.55282	-5.38576
Q9BVJ6	-0.16727	11.0927	-1.54813	0.158119	0.55282	-5.38577
Q8IYL3	0.15059	7.74985	1.54802	0.158145	0.55282	-5.38592
O96033	-0.213602	9.03402	-1.54767	0.15823	0.55282	-5.38639
Q13144	0.133528	12.4381	1.5475	0.158271	0.55282	-5.38661
Q9C0B1	-0.138064	11.5593	-1.54744	0.158284	0.55282	-5.38668
Q9NUN5	-0.427628	9.69607	-1.54664	0.158475	0.553075	-5.38774
Q96EL3	0.185695	9.81848	1.54635	0.158544	0.553075	-5.38812
P82664	0.17362	10.5535	1.5448	0.158915	0.553838	-5.39016
P24752	0.138366	14.0357	1.54464	0.158951	0.553838	-5.39035
Q9Y6M9	0.253209	11.6739	1.54407	0.159089	0.553991	-5.39111
P09001	0.147744	10.9186	1.54244	0.159478	0.554376	-5.39324
Q9UQR1	-0.208137	9.01618	-1.54229	0.159515	0.554376	-5.39344
Q9Y548	-0.196843	10.013	-1.54153	0.159697	0.554376	-5.39443
P49407	0.131053	13.6901	1.54149	0.159708	0.554376	-5.3945
O75746	0.225153	12.0325	1.54109	0.159803	0.554376	-5.39501
A0A024R8B8	0.303753	10.109	1.54087	0.159855	0.554376	-5.3953
Q9BXW7	-0.111066	12.5808	-1.54086	0.159858	0.554376	-5.39531
P29728	0.232941	14.8131	1.53949	0.160189	0.555196	-5.39711
Q08945	-0.325805	12.8128	-1.53635	0.160946	0.557493	-5.40122
O43504	0.0922655	11.6007	1.53524	0.161214	0.55756	-5.40267
Q5GLZ8	-0.105747	13.0262	-1.53468	0.161352	0.55756	-5.40341
Q9NUU6	0.204042	12.4273	1.53466	0.161357	0.55756	-5.40344
Q9Y6K0	0.308623	10.3487	1.53446	0.161404	0.55756	-5.40369
O95573	0.0915873	13.6183	1.53412	0.161486	0.55756	-5.40413
A0A024RDK4	0.116662	10.3936	1.53373	0.161582	0.55756	-5.40465
A0A140VJP8	-0.927854	9.84624	-1.53321	0.161708	0.55756	-5.40533
P25685	0.259161	13.2822	1.53315	0.161723	0.55756	-5.40541
Q7KZ85	-0.253759	13.2086	-1.53244	0.161894	0.557825	-5.40633
P18077	0.148212	11.7727	1.53146	0.162134	0.558154	-5.40762
Q13151	-0.327786	12.1571	-1.53051	0.162366	0.558154	-5.40886
B4DQ92	-0.360809	9.93168	-1.53024	0.162432	0.558154	-5.40921
Q9UQQ2	-0.10533	9.59631	-1.53018	0.162446	0.558154	-5.40929
D7RF68	0.132671	11.6903	1.53011	0.162463	0.558154	-5.40938
A0A0S2Z5M1	0.116673	12.7426	1.52744	0.163114	0.559216	-5.41285
A0A0M4G3H8	-0.104672	13.0671	-1.52665	0.163309	0.559216	-5.41389
Q9UNF0	0.125144	13.6397	1.52662	0.163315	0.559216	-5.41393
Q9Y320	0.191459	11.5604	1.52655	0.163334	0.559216	-5.41403
A0A024RBV5	0.144933	11.9922	1.52588	0.163497	0.559216	-5.41489
O43312	0.225535	13.2333	1.52542	0.16361	0.559216	-5.41549
Q02083	0.255721	12.3942	1.52524	0.163655	0.559216	-5.41573
Q9H1E3	-0.14159	12.8483	-1.52508	0.163693	0.559216	-5.41593
Q9Y5J6	0.181504	9.2918	1.52502	0.163707	0.559216	-5.41601
Q8N6S5	-0.213089	6.95105	-1.52497	0.163722	0.559216	-5.41608
Q9Y2I8	0.132778	12.6172	1.52422	0.163904	0.559338	-5.41705
P16152	0.226167	13.8944	1.52395	0.163972	0.559338	-5.41741
Q9Y383	-0.138741	12.9888	-1.52366	0.164042	0.559338	-5.41778
Q9H7E9	0.171597	6.82927	1.52272	0.164274	0.559762	-5.41901
Q9UHG3	-0.15611	13.629	-1.52238	0.164356	0.559762	-5.41944
O43493	0.152107	11.3475	1.52111	0.164672	0.560513	-5.42111
Q9H1I8	0.155553	8.45925	1.52009	0.164924	0.561047	-5.42244
A0A1B0GVU9	-1.01327	9.17992	-1.51943	0.165087	0.561278	-5.42329
Q9BQ24	-0.168832	12.3555	-1.5189	0.165217	0.561394	-5.42397
P04733	-0.615162	10.6353	-1.5178	0.165489	0.561926	-5.4254
A0A024R3Z5	-0.237158	11.6911	-1.51651	0.16581	0.561926	-5.42708
P38159	-0.51787	13.6474	-1.51636	0.165847	0.561926	-5.42727
P78556	-0.520471	10.2155	-1.51619	0.16589	0.561926	-5.4275
Q9NPA0	0.148749	10.9458	1.51599	0.165939	0.561926	-5.42776
Q9Y336	-0.372257	11.0859	-1.51586	0.165971	0.561926	-5.42792
Q9BWM7	0.252269	12.9493	1.51491	0.166209	0.561926	-5.42916
Q9NR97	0.180931	13.2718	1.51471	0.166257	0.561926	-5.42941
A0A059QFD5	0.31263	7.28951	1.51464	0.166276	0.561926	-5.42951
O94992	0.221274	10.5397	1.51419	0.166387	0.561926	-5.43009
O75494	-0.348977	11.1584	-1.51387	0.166468	0.561926	-5.43051
L0R819	0.137788	9.93281	1.51327	0.166618	0.561926	-5.43129
P07384	0.106702	14.2504	1.51267	0.166766	0.561926	-5.43206
O75151	0.100455	11.2211	1.5126	0.166784	0.561926	-5.43216
A0A0S2Z3F9	0.118465	11.1738	1.51251	0.166807	0.561926	-5.43228
A0A024R704	0.125828	11.4975	1.51199	0.166936	0.561926	-5.43295
A0A024R4V5	-0.193853	6.49493	-1.51168	0.167013	0.561926	-5.43335
Q9C0B5	0.106641	10.566	1.51099	0.167185	0.561926	-5.43424
B4E0T8	0.382915	8.93312	1.51099	0.167185	0.561926	-5.43424
Q15061	-0.246997	10.7869	-1.51039	0.167337	0.562113	-5.43502
Q9P0S3	0.20565	7.67897	1.50907	0.167667	0.562904	-5.43673
O43709	-0.255649	9.37795	-1.50865	0.167772	0.562935	-5.43727
Q99627	0.116166	11.5457	1.50541	0.168587	0.565023	-5.44146
Q9Y5B9	-0.335248	13.9371	-1.50525	0.168628	0.565023	-5.44167
D9IAI1	0.127918	13.4892	1.5048	0.168743	0.565023	-5.44226
P82673	0.1572	10.918	1.50466	0.168778	0.565023	-5.44244
Q14CS0	-0.316789	10.053	-1.50225	0.169387	0.566626	-5.44556
A0A024R983	0.127741	13.803	1.50139	0.169605	0.566626	-5.44667
Q12905	-0.262116	13.9107	-1.50136	0.169611	0.566626	-5.4467
A0A0S2Z3Y7	0.143749	12.232	1.50091	0.169727	0.566626	-5.44729
A0A024R7I5	0.112255	10.9236	1.49995	0.16997	0.566626	-5.44853
Q9H7C9	-0.306037	10.607	-1.49987	0.169989	0.566626	-5.44862
P56270	-0.310783	7.7399	-1.4996	0.170058	0.566626	-5.44897
O75792	0.09734	10.9352	1.49936	0.17012	0.566626	-5.44929
P56537	-0.172455	11.1768	-1.49911	0.170182	0.566626	-5.4496
Q92562	0.14737	11.5039	1.49897	0.170219	0.566626	-5.44979
O75379	-0.13591	8.98159	-1.497	0.17072	0.567975	-5.45233
Q86UW9	-0.203411	11.4888	-1.49659	0.170823	0.567997	-5.45285
Q9Y287	0.429919	11.7636	1.49576	0.171035	0.568331	-5.45392
O00268	-0.111659	10.4276	-1.49545	0.171117	0.568331	-5.45433
Q5JSZ5	-0.118602	10.2675	-1.49384	0.171528	0.569348	-5.4564
Q99567	-0.106606	12.8447	-1.49349	0.171616	0.569348	-5.45685
V9HW32	0.245344	11.882	1.49197	0.172007	0.569943	-5.45881
O75140	0.128872	10.3566	1.49177	0.172057	0.569943	-5.45906
A0A024R3B3	-0.197762	8.11925	-1.49166	0.172086	0.569943	-5.4592
Q05DE9	0.260643	10.0244	1.48986	0.172549	0.570893	-5.46152
P11387	-0.0965759	14.652	-1.48941	0.172664	0.570893	-5.4621
Q92820	0.380419	13.9179	1.48889	0.1728	0.570893	-5.46278
A0A024R4P3	-0.486878	9.03383	-1.48779	0.173081	0.570893	-5.46418
Q8TDI0	-0.107233	9.73725	-1.48717	0.173243	0.570893	-5.46498
O43741	-0.184542	10.3966	-1.4865	0.173416	0.570893	-5.46584
P31641	0.156021	10.0054	1.486	0.173544	0.570893	-5.46648
O15446	0.15434	9.89179	1.48553	0.173666	0.570893	-5.46708
P49662	-0.229153	13.0095	-1.48553	0.173666	0.570893	-5.46708
A1X283	0.251721	13.2746	1.485	0.173803	0.570893	-5.46776
P47985	0.267242	12.0713	1.48491	0.173828	0.570893	-5.46789
Q9Y450	-0.0873618	11.7737	-1.48479	0.173857	0.570893	-5.46803
Q6QNY1	0.133611	10.4784	1.48479	0.173857	0.570893	-5.46803
Q96BJ3	0.0943945	11.8954	1.48449	0.173937	0.570893	-5.46843
Q7Z6M3	0.226008	10.6693	1.48444	0.173949	0.570893	-5.46848
Q86VP3	-0.216319	10.9053	-1.48415	0.174025	0.570893	-5.46886
A0A024R608	0.0894145	10.5165	1.48381	0.174113	0.570893	-5.4693
P82921	0.228217	8.90738	1.4831	0.174295	0.570893	-5.4702
Q9NWR8	0.197656	9.24278	1.48224	0.174519	0.570893	-5.4713
Q92572	0.194494	11.5312	1.48133	0.174756	0.570893	-5.47247
A0A024R5S7	0.210911	10.4735	1.48122	0.174786	0.570893	-5.47262
Q07812	0.0963553	12.7202	1.4811	0.174815	0.570893	-5.47276
Q5JWR5	-0.496132	9.7541	-1.48107	0.174824	0.570893	-5.47281
P46736	-0.126118	11.4701	-1.48059	0.174948	0.570893	-5.47342
A0A384MTJ7	0.246872	11.4276	1.48057	0.174954	0.570893	-5.47345
Q969G3	-0.127749	11.8761	-1.48019	0.175054	0.570893	-5.47393
O15519	0.240497	10.4019	1.48014	0.175067	0.570893	-5.474
Q03405	-0.34376	12.5141	-1.48007	0.175085	0.570893	-5.47409
Q8WVX9	0.158657	9.51206	1.47924	0.1753	0.570961	-5.47514
Q8TAG9	0.192831	12.6875	1.4789	0.175391	0.570961	-5.47559
O14929	-0.115729	11.8591	-1.47887	0.175397	0.570961	-5.47562
Q92665	0.12649	11.7971	1.47831	0.175543	0.57112	-5.47633
E5KMT5	0.104273	11.8008	1.47718	0.17584	0.571592	-5.47779
Q00796	0.119346	12.6016	1.47607	0.17613	0.571592	-5.47921
P49759	-0.240762	8.6071	-1.47593	0.176166	0.571592	-5.47938
P61244	0.109612	11.0416	1.47572	0.176221	0.571592	-5.47965
Q9H299	0.138601	12.7488	1.47502	0.176405	0.571592	-5.48054
P51688	0.356149	9.63048	1.475	0.176411	0.571592	-5.48057
P50281	-0.253294	13.055	-1.47486	0.176446	0.571592	-5.48075
A1NYL2	-0.209081	9.08412	-1.4748	0.176464	0.571592	-5.48083
O95747	0.125455	12.8568	1.47423	0.176614	0.571763	-5.48156
Q6ICG6	0.12054	11.6984	1.4734	0.176832	0.572153	-5.48262
O43390	-0.335226	14.3979	-1.47276	0.176999	0.572382	-5.48344
Q5TZN6	-0.176164	7.90918	-1.47197	0.177209	0.572616	-5.48445
Q9Y3B9	-0.358297	7.40403	-1.47175	0.177266	0.572616	-5.48473
Q9H930	-0.652373	10.9278	-1.46962	0.177827	0.573435	-5.48744
Q7Z3D7	0.123511	12.5012	1.46902	0.177985	0.573435	-5.4882
A0A384NL93	0.427505	13.1152	1.46839	0.178153	0.573435	-5.48901
Q13393	-0.118045	12.7882	-1.46781	0.178308	0.573435	-5.48976
Q92917	0.0889687	11.254	1.46726	0.178454	0.573435	-5.49046
Q12979	0.120762	13.7949	1.4668	0.178574	0.573435	-5.49104
P25325	0.309467	12.5732	1.46665	0.178615	0.573435	-5.49124
Q9UBK9	-0.609337	8.91705	-1.46659	0.17863	0.573435	-5.49131
Q9NX01	0.149411	9.14549	1.46653	0.178646	0.573435	-5.49139
Q92896	0.100287	13.3807	1.46592	0.178808	0.573435	-5.49216
A0A024R824	0.233835	9.58005	1.4657	0.178868	0.573435	-5.49245
P08579	-0.150515	11.7066	-1.46566	0.178878	0.573435	-5.4925
Q99848	-0.278811	11.0635	-1.46542	0.178941	0.573435	-5.4928
O15231	0.378689	12.6055	1.46532	0.178966	0.573435	-5.49292
P60842	0.11581	14.6102	1.46527	0.17898	0.573435	-5.49298
Q6YHK3	0.249775	11.8394	1.46462	0.179154	0.573682	-5.49382
P22626	-0.27509	14.48	-1.46375	0.179385	0.573686	-5.49492
Q9GZT9	-0.0904839	11.1247	-1.46344	0.179468	0.573686	-5.49532
P05114	-0.264352	11.5392	-1.46282	0.179632	0.573686	-5.4961
Q02086	-0.117727	9.55534	-1.4627	0.179665	0.573686	-5.49626
O96000	0.307741	10.676	1.46252	0.179712	0.573686	-5.49649
Q9H1A4	-0.132901	11.4331	-1.46242	0.179739	0.573686	-5.49661
Q969M1	0.464104	8.45761	1.46179	0.179907	0.573912	-5.49742
O43187	-0.395378	12.8484	-1.46133	0.18003	0.573993	-5.498
Q6PUJ7	0.243231	13.5666	1.46056	0.180235	0.574121	-5.49898
O96008	0.435135	11.8008	1.46045	0.180266	0.574121	-5.49912
E9PLY5	0.20024	7.68162	1.45997	0.180393	0.574217	-5.49973
O14744	0.0953783	12.2916	1.4591	0.180629	0.574469	-5.50084
Q96FZ5	0.181587	9.73255	1.45895	0.180667	0.574469	-5.50103
A0A140VK09	0.212332	10.6284	1.45802	0.180918	0.574586	-5.50221
O75030	0.241682	11.6346	1.45775	0.18099	0.574586	-5.50255
P34932	-0.0882846	15.2245	-1.45772	0.180997	0.574586	-5.50259
O95671	-0.0884935	13.1686	-1.45718	0.181141	0.574735	-5.50327
O95486	0.133235	12.7014	1.4567	0.18127	0.574836	-5.50388
P61758	-0.105691	13.1115	-1.4562	0.181406	0.574957	-5.50452
Q9BSJ2	0.0937744	11.952	1.45548	0.1816	0.575094	-5.50543
Q13425	0.107487	11.5103	1.455	0.181729	0.575094	-5.50604
J3KS54	0.225655	8.20095	1.45493	0.181748	0.575094	-5.50613
Q6AI12	-0.284781	7.84257	-1.45425	0.18193	0.575094	-5.50698
P17568	0.234606	11.9078	1.45423	0.181937	0.575094	-5.50702
Q96R05	0.500789	11.2969	1.45294	0.182284	0.575665	-5.50865
Q96NT0	0.249239	9.03586	1.45252	0.182397	0.575665	-5.50918
A0A140VJG8	-0.126956	13.2919	-1.45203	0.182529	0.575665	-5.5098
P82663	-0.232522	10.6036	-1.45198	0.182544	0.575665	-5.50987
P43353	-0.202641	11.6074	-1.45175	0.182607	0.575665	-5.51016
Q9BRR6	-0.112413	12.522	-1.45017	0.183035	0.575898	-5.51217
A8K032	0.125069	10.7856	1.44977	0.183142	0.575898	-5.51266
Q9Y5K5	-0.116451	12.55	-1.44974	0.18315	0.575898	-5.5127
Q5TCZ1	-0.235153	9.72557	-1.44915	0.183311	0.575898	-5.51345
P42336	0.0864002	10.2122	1.44871	0.183431	0.575898	-5.51401
A0A0S2Z5M8	0.183382	10.5731	1.44844	0.183503	0.575898	-5.51435
P56589	0.144546	11.3976	1.44781	0.183676	0.575898	-5.51515
P61081	-0.100605	12.494	-1.44753	0.183751	0.575898	-5.5155
Q96N11	-0.244401	7.92987	-1.44753	0.183752	0.575898	-5.51551
Q9NYL9	-0.0966777	13.6227	-1.44733	0.183806	0.575898	-5.51576
Q96AG3	0.0936182	9.9026	1.44664	0.183994	0.575898	-5.51663
Q9UNN8	0.374728	10.8025	1.44656	0.184016	0.575898	-5.51673
Q9NQ89	0.145227	12.2556	1.4465	0.184031	0.575898	-5.5168
Q96P47	0.160813	11.656	1.44643	0.184049	0.575898	-5.51688
Q92576	0.113383	11.6906	1.44511	0.184409	0.576058	-5.51855
Q15257	-0.120346	13.3488	-1.4449	0.184468	0.576058	-5.51883
Q9NRG0	0.203673	9.1284	1.44488	0.184473	0.576058	-5.51885
Q2TAA5	-0.211094	11.112	-1.44409	0.18469	0.576058	-5.51985
E9KL30	-0.313597	11.852	-1.44394	0.184731	0.576058	-5.52004
P30876	-0.283767	13.0019	-1.44372	0.18479	0.576058	-5.52031
A0A024R0V4	-0.165941	13.8173	-1.44355	0.184836	0.576058	-5.52053
Q9Y3U8	0.258051	11.9521	1.44338	0.184882	0.576058	-5.52074
Q9H9J2	0.135423	11.189	1.44205	0.185247	0.57678	-5.52242
Q96B26	-0.10128	10.2951	-1.44147	0.185406	0.57678	-5.52315
Q9UJ68	-0.103175	12.0274	-1.44115	0.185493	0.57678	-5.52356
P0DMV9	0.250175	16.0418	1.44076	0.1856	0.57678	-5.52405
P53384	0.151023	12.0525	1.44075	0.185603	0.57678	-5.52406
Q9Y2Q3	-0.125794	13.5843	-1.43931	0.185999	0.577442	-5.52588
Q9H477	-0.220379	8.56013	-1.43926	0.186012	0.577442	-5.52594
A8K513	0.149582	10.177	1.43889	0.186113	0.577449	-5.5264
X5D7G6	0.210569	8.90807	1.43821	0.186301	0.577474	-5.52726
P07093	-0.294182	11.8203	-1.43815	0.186317	0.577474	-5.52733
Q15022	-0.251767	9.74768	-1.43679	0.186691	0.57833	-5.52904
Q13084	0.166166	10.1632	1.43531	0.1871	0.579293	-5.53091
B4DH89	-1.41685	8.60849	-1.43446	0.187336	0.57955	-5.53198
F5GXR3	-0.111995	11.5519	-1.4343	0.18738	0.57955	-5.53218
P25815	-0.616221	7.28736	-1.43394	0.187481	0.579558	-5.53264
Q08211	-0.196983	14.8772	-1.43294	0.187758	0.57969	-5.5339
Q9P2N2	-0.158016	9.28867	-1.43289	0.187771	0.57969	-5.53395
P51571	0.110888	10.8599	1.43272	0.187819	0.57969	-5.53417
Q92804	-0.149396	12.4465	-1.4317	0.188102	0.58026	-5.53545
A0A024R1K0	0.199455	10.4869	1.43123	0.188233	0.58036	-5.53604
P41208	-0.118538	11.1189	-1.43001	0.188572	0.580934	-5.53757
A0A384NKJ3	0.142399	12.0374	1.42985	0.188616	0.580934	-5.53777
A0A024R3U9	0.160346	11.0481	1.42818	0.18908	0.58187	-5.53986
Q96EK7	0.179429	10.3608	1.42745	0.189285	0.58187	-5.54078
Q96BW9	0.217986	9.58361	1.42724	0.189343	0.58187	-5.54104
A0A024RD80	0.108007	16.3313	1.42716	0.189364	0.58187	-5.54114
Q9NQC3	0.136427	14.154	1.42655	0.189535	0.58187	-5.54191
O15305	-0.181994	11.7085	-1.42639	0.189579	0.58187	-5.54211
A0A024RAE6	-0.136179	6.90287	-1.42628	0.189611	0.58187	-5.54225
P78382	0.196943	7.76351	1.42531	0.189881	0.582266	-5.54346
Q92541	-0.0878516	12.3218	-1.42504	0.189958	0.582266	-5.5438
Q9H3H3	-0.123162	10.3542	-1.42476	0.190037	0.582266	-5.54415
B7ZKT9	0.134351	14.0376	1.42339	0.190419	0.582719	-5.54586
O43292	-0.111806	11.1443	-1.42334	0.190435	0.582719	-5.54593
Q8NI37	0.0950891	10.7478	1.42198	0.190817	0.582719	-5.54763
Q9UJU6	0.124266	13.9093	1.42173	0.190886	0.582719	-5.54794
Q08378	-0.134795	13.6207	-1.42119	0.19104	0.582719	-5.54862
P12270	-0.107713	15.3644	-1.42112	0.191057	0.582719	-5.5487
Q53LP3	-0.23884	10.6344	-1.42104	0.191081	0.582719	-5.54881
P60468	0.111254	12.2856	1.42051	0.191231	0.582719	-5.54947
Q969U7	0.107534	10.6182	1.42011	0.191342	0.582719	-5.54997
Q99487	-0.116009	10.9504	-1.42009	0.191347	0.582719	-5.54999
O95202	0.114172	13.6607	1.42003	0.191367	0.582719	-5.55008
Q6FIE9	0.0939219	12.4943	1.41982	0.191424	0.582719	-5.55033
Q96CV9	0.425991	13.1933	1.41959	0.191489	0.582719	-5.55062
A0A024R755	-0.360901	10.9818	-1.41931	0.191569	0.582719	-5.55097
O75923	0.452257	14.0846	1.41836	0.191836	0.582982	-5.55216
Q6FHX6	0.147796	11.1673	1.4183	0.191854	0.582982	-5.55223
Q9UK59	0.153069	12.0514	1.41792	0.191962	0.58301	-5.55271
O60906	-0.136382	9.22546	-1.41574	0.192577	0.584275	-5.55542
P08631	0.133395	8.97785	1.41553	0.192637	0.584275	-5.55569
Q9GZT6	0.232633	11.6791	1.41539	0.192676	0.584275	-5.55586
Q9H4A4	0.108181	14.7018	1.41451	0.192927	0.584676	-5.55696
Q9NRV9	0.149506	13.4143	1.41423	0.193006	0.584676	-5.55731
P07195	-0.12423	14.0157	-1.41323	0.19329	0.585234	-5.55856
P29084	0.0857379	11.7454	1.41189	0.193673	0.586091	-5.56023
O95758	-0.19484	11.817	-1.41056	0.19405	0.586754	-5.56188
P53801	0.146994	10.3917	1.41042	0.194091	0.586754	-5.56206
P54922	-0.224815	11.4004	-1.41	0.194209	0.58681	-5.56257
Q16799	0.189963	14.2777	1.40845	0.194654	0.587517	-5.56451
Q9NRK6	-0.204307	9.57822	-1.40842	0.194663	0.587517	-5.56455
O95602	-0.150908	10.1545	-1.4074	0.194955	0.587517	-5.56582
Q9Y3T9	0.120756	9.69075	1.40649	0.195214	0.587517	-5.56694
Q5T6U8	-0.501181	11.0169	-1.40568	0.195448	0.587517	-5.56796
O60637	0.280658	9.26432	1.40539	0.195529	0.587517	-5.56831
V9GYT7	-0.186247	9.03438	-1.40534	0.195545	0.587517	-5.56837
Q86TM6	-0.175821	11.4222	-1.40514	0.195601	0.587517	-5.56862
Q8IV53	0.122236	11.0637	1.40509	0.195617	0.587517	-5.56869
Q8IV50	0.191034	10.6931	1.40499	0.195646	0.587517	-5.56881
Q86WA6	0.268525	11.8837	1.40493	0.195662	0.587517	-5.56888
P49321	0.0988432	13.1973	1.4048	0.195701	0.587517	-5.56905
Q14156	-0.151012	10.9457	-1.40466	0.195739	0.587517	-5.56921
A0A2X0SFB3	0.215759	11.2729	1.40314	0.196176	0.587568	-5.5711
P15907	0.212184	9.47402	1.40255	0.196346	0.587568	-5.57183
Q9BTT4	0.211955	8.78611	1.40231	0.196416	0.587568	-5.57213
V9HWK0	0.161802	13.6964	1.4023	0.196419	0.587568	-5.57215
P61513	-0.137064	11.8118	-1.40213	0.196467	0.587568	-5.57235
Q96ST2	0.0997584	12.2378	1.40193	0.196526	0.587568	-5.5726
Q9UBB5	-0.104798	11.0196	-1.40187	0.196543	0.587568	-5.57268
P51668	0.194519	9.94686	1.40183	0.196554	0.587568	-5.57273
Q3B726	-0.129095	8.61613	-1.40106	0.196778	0.587939	-5.57369
O95619	-0.140436	10.3714	-1.40009	0.197056	0.588472	-5.57488
Q13625	-0.186193	11.8127	-1.39875	0.197446	0.588989	-5.57655
Q9GZR7	0.152605	12.9159	1.39846	0.197528	0.588989	-5.5769
P15880	0.0962348	14.6307	1.39841	0.197545	0.588989	-5.57697
Q07666	0.141383	12.7444	1.39771	0.197747	0.588989	-5.57784
Q59EK3	0.103714	13.6497	1.39706	0.197935	0.588989	-5.57864
Q9H0U4	0.13858	12.8867	1.39613	0.198205	0.588989	-5.57979
P35527	-0.761422	14.0097	-1.39553	0.198381	0.588989	-5.58054
A0A024R3V8	-0.149972	11.8348	-1.39495	0.198549	0.588989	-5.58125
Q86UK7	-0.14713	11.0325	-1.39476	0.198605	0.588989	-5.58149
P61011	0.0882947	13.6813	1.39473	0.198611	0.588989	-5.58152
Q99973	0.179917	10.7927	1.39448	0.198684	0.588989	-5.58183
A0A384P5U7	-0.122458	10.6555	-1.3934	0.198999	0.588989	-5.58316
Q9BVI4	-0.250413	8.9057	-1.39339	0.199003	0.588989	-5.58318
A0A024R1K8	-0.131167	14.0544	-1.39287	0.199154	0.588989	-5.58382
P08047	0.132559	10.9211	1.39284	0.199162	0.588989	-5.58385
A0A384ME37	0.111473	13.8999	1.39254	0.19925	0.588989	-5.58423
Q53S33	0.111243	9.75452	1.39211	0.199376	0.588989	-5.58476
Q9NX62	0.142411	11.0216	1.3919	0.199438	0.588989	-5.58502
Q16795	0.28983	12.8222	1.39172	0.199489	0.588989	-5.58524
Q8NBJ7	0.168137	11.9792	1.39169	0.199498	0.588989	-5.58527
Q99996	0.083683	13.1647	1.39157	0.199533	0.588989	-5.58542
Q9Y3C0	0.195354	11.6493	1.39136	0.199596	0.588989	-5.58569
P23193	0.12076	13.1861	1.39124	0.199631	0.588989	-5.58583
Q13636	-0.147083	12.2942	-1.39119	0.199646	0.588989	-5.5859
P00441	0.0956735	13.4857	1.3909	0.199728	0.588989	-5.58625
Q9UBC2	-0.0961956	14.487	-1.38999	0.199997	0.589437	-5.58738
[truncated: 3,893 more rows]
